# Supplementary material for: Diverse ancestral representation improves genetic intolerance metrics
Source: Nat Commun. 2025 Mar 18;16:2648. doi: 10.1038/s41467-025-57885-5 (PMC11920395; doi:10.1038/s41467-025-57885-5)
Supplement: Supplementary file 3 — Supplementary Data 1 [file 41467_2025_57885_MOESM3_ESM.csv]

Gene	afr_y	asj_y	eas_y	nfe_y	sas_y	mutability	rvis_afr	rvis_eas	rvis_asj	rvis_nfe	rvis_sas
'A1BG'	9	3	3	3	4	3.00446125e-05	0.0428181975611191	-0.445789763824147	-0.365745947958012	-0.273085928010136	-0.366766196568983
'A1CF'	4	2	3	2	4	2.69925e-05	-0.374572411183689	-0.353078818672792	-0.452783003605049	-0.374507485668833	-0.271281739858608
'A2M'	20	10	11	5	10	6.64885e-05	0.138082357239969	-0.222836430295006	-0.191602257976155	-0.878004927105143	-0.615780499452083
'A2ML1'	38	17	18	21	24	6.8086375e-05	1.90089451696781	0.892417071727064	0.988092461135794	2.00261693179254	1.41374258713721
'A3GALT2'	13	8	2	8	9	1.7704295e-05	0.785958231892184	-0.237189758166428	0.865865301859292	0.968840133791584	0.761930649277772
'A4GALT'	6	3	4	1	4	2.7724725e-05	-0.194088944072853	-0.209073901121322	-0.29880617434265	-0.576678930880428	-0.294189130927068
'A4GNT'	9	4	3	6	7	1.5090315e-05	0.456805062751704	0.00845851011397248	0.240858787563076	0.673064451958832	0.546652038215573
'AAAS'	6	4	2	0	1	2.869765e-05	-0.221022612652193	-0.571123396814782	-0.151775864995415	-0.785262621379593	-0.770210579455754
'AACS'	9	6	7	3	6	3.98425e-05	-0.228418830456533	-0.078421568012516	-0.123149389327347	-0.533931578532498	-0.376241203507894
'AADAC'	6	1	5	1	4	1.605203e-05	0.129048447400436	0.311739640158646	-0.312204072845548	-0.265923997713933	0.0709858708165764
'AADACL2'	3	6	7	2	4	1.627455e-05	-0.178242035274476	0.637479883147533	0.556899951632744	-0.0891722939841425	0.0640244030993397
'AADACL3'	16	10	7	8	9	1.59410025e-05	1.13593090775243	0.647612168315201	1.26699245512235	1.01578812324556	0.817098527938103
'AADACL4'	6	3	6	3	7	2.04947675e-05	0.00605894958890523	0.343033925843475	-0.0901889169094354	-0.0188486525386538	0.377571133361311
'AADAT'	1	1	0	1	1	1.662089e-05	-0.388584685909394	-0.536777662396428	-0.328618319761588	-0.281068285483162	-0.392386472189157
'AAED1'	3	3	5	4	7	6.5649325e-06	0.0905528359954136	0.599928909313788	0.311755326801231	0.534679492232574	0.813383986439375
'AAGAB'	6	5	4	3	6	1.304175e-05	0.212383569395633	0.236932790164187	0.475076946408314	0.179567835832367	0.462214855235024
'AAK1'	16	7	13	6	8	4.1121025e-05	0.438826359389816	0.880239677668293	0.0150628378344773	-0.0199400561934543	-0.119189051782194
'AAMDC'	2	1	1	2	3	4.9661125e-06	0.0344361095114084	-0.0165044670344658	0.00767706332599001	0.211886410322692	0.269283795222891
'AAMP'	3	3	4	1	1	2.2511375e-05	-0.3508973379879	-0.0507150840742396	-0.14837715944733	-0.437886236185751	-0.576669670572074
'AANAT'	9	5	5	4	8	1.5688145e-05	0.440254666042339	0.322793113905244	0.39871376202165	0.29179021096219	0.676477792796479
'AAR2'	2	5	4	4	9	2.03050225e-05	-0.390195783750703	0.0163043062072499	0.265493268931321	0.168877527998242	0.680563275814064
'AARD'	5	6	3	3	4	6.147325e-06	0.302870191675239	0.280112311401087	0.849139233335751	0.363117442182078	0.380856529025824
'AARS'	11	7	1	6	8	5.43964e-05	-0.430572881037631	-1.51810638523161	-0.367999762788714	-0.373366638939676	-0.534515811335948
'AARS2'	19	4	5	5	5	5.741915e-05	0.288775634073376	-0.944860241896283	-0.980569966456329	-0.636526621942146	-1.07469899123101
'AARSD1'	1	0	0	0	0	2.070235e-05	-0.501573299128219	-0.660757089290924	-0.621495215515972	-0.572404005981257	-0.668602988383443
'AASDH'	18	12	14	13	13	4.16678e-05	0.624447852966732	1.02988935757644	0.874823223429272	1.24428311771428	0.60633476183177
'AASDHPPT'	0	2	0	0	1	1.24198675e-05	-0.37266468255142	-0.409167580068753	-0.0322947499015851	-0.351904782325354	-0.260958919625704
'AASS'	6	5	3	6	5	4.058525e-05	-0.550114765459601	-0.765981038103666	-0.319685625145022	-0.00567654892209047	-0.548005664062311
'AATF'	6	2	10	2	7	2.6562225e-05	-0.16190727300152	0.823727959231627	-0.440367456770272	-0.36305256041953	0.187751861191295
'AATK'	33	15	20	13	26	8.3542575e-05	0.970969689971561	0.755435847518845	0.191851055433126	0.129440908863474	1.2272690650307
'ABAT'	5	2	2	1	7	3.1332275e-05	-0.394334879407514	-0.651154311235088	-0.578007811027211	-0.672722634339198	0.0385232352234968
'ABCA1'	24	13	21	13	16	0.00011014335	-0.66906122000483	0.113610192648172	-0.926129376786666	-0.578858645496307	-1.09057495960565
'ABCA10'	36	13	26	13	20	5.8123225e-05	1.97594006886423	2.52547682639542	0.575110119457629	0.806180336011923	1.13126364479208
'ABCA12'	27	10	14	14	28	0.0001134627	-0.459783035266277	-1.15124916923689	-1.54744702831333	-0.48453958816935	0.588252670016982
'ABCA13'	97	54	55	54	80	0.000196590525	4.27123747693734	3.14359856160974	3.76360212136427	4.61618925563946	5.72088990978341
'ABCA2'	17	13	24	14	21	0.0001844064	-3.43102674764784	-1.64478444190315	-3.07180348399617	-2.37521116299833	-2.67347002663224
'ABCA3'	23	24	16	10	20	0.0001191692	-1.01943933778135	-0.992076384680424	0.739964135341626	-1.36745469585078	-0.778799311117093
'ABCA4'	49	27	30	27	29	0.000120563825	1.55251077988172	1.29365787707249	1.22520014740145	1.70185350484112	0.514623546362025
'ABCA5'	25	11	22	9	17	5.8128275e-05	0.871435051197882	1.86005082285865	0.224744795324532	0.0753160731189803	0.685490827352886
'ABCA6'	34	11	20	13	18	5.9818325e-05	1.72818893383407	1.47612710363063	0.175978413146265	0.761052081312105	0.781151624968237
'ABCA7'	60	26	41	22	40	0.0001486612	1.87932769864216	2.2698080019315	0.239104549156323	0.0399208479040872	1.26984817422685
'ABCA8'	38	15	23	16	18	6.770335e-05	1.91149987600725	1.73544438809343	0.648903138267596	1.09921149876343	0.53446563249576
'ABCA9'	18	21	12	14	14	6.76152e-05	-0.0938706283186118	-0.090809379694812	1.70224223903927	0.736167295215409	-0.0569030985277639
'ABCB1'	18	9	8	9	14	5.7472075e-05	0.186931395492403	-0.447697757770348	-0.106535204308534	0.0927858260971575	0.260428278150445
'ABCB10'	8	4	8	3	10	3.02089e-05	-0.0621060013877743	0.380452281296009	-0.195382322754823	-0.277459633334625	0.519243210486343
'ABCB11'	12	11	8	6	10	5.75415e-05	-0.417264468955689	-0.449806723410992	0.24167614504972	-0.457100882822504	-0.335855330203231
'ABCB4'	14	4	4	6	8	5.9829e-05	-0.279833561200432	-1.1843404245279	-1.05011718347703	-0.51800369398383	-0.704486961454622
'ABCB5'	48	22	27	18	19	5.68374e-05	3.216796597065	2.73089967785438	2.18846438694699	1.7539401471063	1.02295040531663
'ABCB6'	14	9	9	8	8	4.823715e-05	0.0410737553049791	-0.000922486439522021	0.159938249367912	0.155964114941504	-0.341817397480653
'ABCB7'	8	3	1	2	5	3.228065e-05	-0.119458540658387	-0.846216893981542	-0.430266637729398	-0.515291492598317	-0.288194808822675
'ABCB8'	14	14	13	9	11	4.9239825e-05	0.0133163140726446	0.633618094953458	1.0065600370221	0.311947797390653	0.0723920063158012
'ABCB9'	4	4	5	2	4	5.3839075e-05	-1.11782714481636	-0.836098642067592	-0.877253704042838	-1.0892739335284	-1.11122048899249
'ABCC1'	15	15	9	9	13	9.7204675e-05	-1.21434357500221	-1.48864122203878	-0.202407583583563	-0.965140972315176	-1.13131381107741
'ABCC10'	22	16	16	15	19	8.583915e-05	-0.19687637529829	0.0206159474244967	0.300700018661553	0.433682313543679	0.11560409985537
'ABCC11'	35	17	22	18	27	7.209615e-05	1.48865802460683	1.43570287008786	0.87238733775807	1.34767163479206	1.7339700229582
'ABCC12'	39	18	14	11	22	7.1533125e-05	1.90587184600565	0.122683347630951	1.06376032948475	0.0838020590795055	1.00880428203305
'ABCC2'	29	15	13	16	20	6.998185e-05	0.944826650910374	0.00355210200101054	0.583156322293195	1.03855017140819	0.760254217589755
'ABCC3'	33	15	11	17	16	8.7124275e-05	0.871811748272289	-0.849754083340935	0.0884946364786683	0.764863730511568	-0.370222279737183
'ABCC4'	17	9	11	9	12	6.4558825e-05	-0.109636852346272	-0.164218068410932	-0.311029686233188	-0.0958840739207175	-0.258341636752344
'ABCC5'	5	8	3	2	8	7.893725e-05	-1.71245603532359	-1.93127776440795	-0.901089935389971	-1.75766767175661	-1.30240786560058
'ABCC6'	26	19	21	12	16	8.5082075e-05	0.225627427327631	0.874940145160003	0.847920876124982	-0.0942384325642997	-0.306323934135027
'ABCC8'	12	9	11	11	17	9.639005e-05	-1.49299817895534	-1.13129924218493	-1.22971087017989	-0.578029721668435	-0.511607612753182
'ABCC9'	1	3	7	3	2	6.94472e-05	-1.85124677382783	-0.977755776227006	-1.50285515333391	-1.32219394056883	-1.89678631402006
'ABCD1'	3	2	2	3	5	5.1154725e-05	-1.14389120051922	-1.25333887582476	-1.15002846192905	-0.835108948587489	-0.878690982893871
'ABCD2'	6	2	1	3	4	3.003375e-05	-0.258010187291645	-0.777961937985341	-0.540538483283661	-0.272796743713611	-0.366426365172393
'ABCD3'	1	2	1	2	1	3.26024e-05	-0.831015387782002	-0.855990896632949	-0.614657849696701	-0.523857376777264	-0.892375989781043
'ABCD4'	23	10	7	8	16	3.506835e-05	1.30907705622155	0.066596436593608	0.715029297630653	0.506547349035071	1.25841526472534
'ABCE1'	1	0	1	0	0	2.648295e-05	-0.661601889048676	-0.670099622381807	-0.78829731000145	-0.726300014209261	-0.849453463466425
'ABCF1'	7	3	6	1	4	4.5806925e-05	-0.594294730615132	-0.42584559767021	-0.82058034874884	-1.05810140641716	-0.859905131830034
'ABCF2'	4	1	0	2	1	3.3242925e-05	-0.547606912384094	-1.04170731229925	-0.808251287781132	-0.540909975005815	-0.912415979955596
'ABCF3'	10	6	11	4	4	4.2283725e-05	-0.195623417274018	0.512414079368599	-0.193590406732092	-0.416245958362298	-0.749674431059303
'ABCG1'	6	8	7	6	10	4.5459525e-05	-0.685057485005337	-0.249044173539062	0.0649809848783109	-0.135441002634028	0.0421321283579661
'ABCG2'	5	7	13	7	12	3.0423075e-05	-0.369165057250111	1.20522284641079	0.323747603966287	0.447538434562232	0.809601815982683
'ABCG4'	5	4	4	3	4	3.8055125e-05	-0.580449306209496	-0.522870930661024	-0.421783993002952	-0.486346222773806	-0.617377358248636
'ABCG5'	13	7	11	9	14	3.6400375e-05	0.268376718698554	0.691128318833721	0.151275033883877	0.65376495216004	0.91966149611712
'ABCG8'	17	8	9	10	16	4.06987e-05	0.550896470319684	0.228063665696939	0.202352652610703	0.722013344556656	1.08225532826515
'ABHD1'	5	6	5	3	2	2.139315e-05	-0.119187557181746	0.149497785354733	0.40920032687325	-0.0427655030091919	-0.393158900880917
'ABHD10'	5	2	3	3	3	1.40472e-05	0.0841720238919912	0.0401439856086515	-0.0792508897177256	0.152800239065234	-0.0148185647255027
'ABHD11'	3	6	4	1	3	1.82680575e-05	-0.233428653196188	0.0781785980232904	0.499375925678197	-0.324919482103509	-0.146866310473632
'ABHD12'	14	5	6	6	6	2.19152e-05	0.769760742234906	0.299886749054385	0.219031899537177	0.491363222260763	0.184607801088886
'ABHD12B'	9	5	7	8	7	1.3964545e-05	0.487971145519059	0.707652132603323	0.448449075916524	1.06841251140929	0.581872893240218
'ABHD13'	3	1	1	1	1	1.36346575e-05	-0.105161355814128	-0.279819112963154	-0.242451713576732	-0.201568296120031	-0.298963183065682
'ABHD14A'	12	5	5	6	6	1.4195005e-05	0.782732118596596	0.368149329455406	0.441799017056207	0.696901118815958	0.426134540504174
'ABHD14A-ACY1'	3	3	0	2	2	2.7106825e-05	-0.478115095837548	-0.855305001851617	-0.280976878728757	-0.377551085976138	-0.571910994172959
'ABHD14B'	6	3	1	2	3	1.074488e-05	0.27596956520479	-0.192039897525186	0.191141525032399	0.0580401227260042	0.0884937612205586
'ABHD15'	7	8	6	6	8	2.283222e-05	0.0417272533748977	0.272031373602488	0.717891128272949	0.46694954446577	0.452969951132427
'ABHD16A'	2	4	6	2	5	3.225255e-05	-0.720948542635012	-0.014117695914912	-0.254351109726453	-0.514543392576887	-0.28731570789514
'ABHD16B'	17	7	10	5	11	3.98570475e-05	0.574196419254163	0.419877293722954	0.0515343729665947	-0.168965135980789	0.365928788975438
'ABHD17A'	7	2	4	3	4	2.78164925e-05	-0.096252962781246	-0.211861402526374	-0.476559277446391	-0.213768450266731	-0.297060045768469
'ABHD17B'	1	0	2	0	0	1.30857625e-05	-0.290720846308166	-0.0968985270495141	-0.401719350425348	-0.369632394606568	-0.430317961249157
'ABHD17C'	0	0	0	1	0	1.40816525e-05	-0.418668379670553	-0.459645792968847	-0.43045548820454	-0.213468275905789	-0.461474170291485
'ABHD2'	3	0	1	0	1	2.45677475e-05	-0.407824590470544	-0.611922432710028	-0.733032723998622	-0.675311502648471	-0.641003808062528
'ABHD3'	8	3	2	2	2	1.638375e-05	0.320619623065823	-0.197077284032091	0.0284327652246382	-0.0920794343244356	-0.236441672913246
'ABHD4'	2	2	2	2	2	2.1930825e-05	-0.435203450586382	-0.365573767964031	-0.306729596058548	-0.239754409231577	-0.409979928202716
'ABHD5'	5	5	3	1	5	1.6131575e-05	0.0264695824235368	-0.0231705592111664	0.38591843787455	-0.268041658112754	0.217022344820855
'ABHD6'	1	1	1	1	1	1.73518175e-05	-0.408819175254403	-0.392730778317119	-0.349708975600574	-0.300527166649983	-0.415253339626052
'ABHD8'	7	3	2	3	1	3.4626275e-05	-0.284769732195402	-0.75121626097373	-0.497949989781106	-0.395060810966841	-0.955696915830313
'ABI1'	1	1	2	1	4	2.168975e-05	-0.528908014025757	-0.358250916901052	-0.474878929048991	-0.41601265052463	-0.105387722216928
'ABI2'	0	1	1	2	1	2.1346975e-05	-0.619797949339996	-0.514087483975968	-0.464988205162196	-0.224211071924761	-0.540241322381622
'ABI3'	5	4	3	4	5	2.11593975e-05	-0.112716555776052	-0.175894057163479	0.0657367864754825	0.146132118388273	0.0597283609261428
'ABI3BP'	35	19	19	16	24	4.4077375e-05	2.26447201442675	1.78806308395976	2.03124360745475	1.72825481612585	2.16500786558988
'ABL1'	8	7	6	4	8	7.2594125e-05	-1.23558386325911	-1.23964119354005	-0.893148128142303	-1.22328877178784	-1.10390776685289
'ABL2'	8	6	6	6	11	5.37938e-05	-0.71503248032296	-0.668466559034904	-0.525720153124592	-0.357323363903738	-0.070078762642162
'ABLIM1'	9	4	7	5	9	4.44686e-05	-0.356486282376976	-0.218943653502019	-0.60684895301529	-0.291736277349579	-0.0753921403606418
'ABLIM2'	1	4	2	4	4	4.34785e-05	-1.13213095284432	-1.02013143595952	-0.578278569535479	-0.448054458356978	-0.787055144242216
'ABLIM3'	6	6	2	9	11	4.155055e-05	-0.57683848165927	-0.961562094329391	-0.172434754668292	0.516653924838905	0.31294815999946
'ABR'	11	8	8	6	11	5.2398275e-05	-0.375255674528141	-0.293570231066193	-0.135235851306836	-0.320169907848525	-0.0264196751584237
'ABRA'	3	4	5	2	2	2.06002625e-05	-0.297991535029657	0.173582385813207	0.0818704039316602	-0.204331993179341	-0.36835364517448
'ABRACL'	0	1	1	0	0	3.96063e-06	-0.138484820128868	0.0140382362549892	0.0366903252960624	-0.126700524621735	-0.144840402786417
'ABT1'	4	2	1	1	1	1.8212405e-05	-0.13151114891847	-0.418871863640064	-0.199436141143744	-0.323437890181778	-0.442176618370484
'ABTB1'	6	3	1	4	11	3.5470075e-05	-0.408506431776651	-0.943105013010157	-0.522298115815937	-0.234848905962488	0.503174382926758
'ABTB2'	10	6	5	5	7	5.795165e-05	-0.629381638948514	-0.9610377578672	-0.645702771568292	-0.650704311211636	-0.794283181174282
'AC011997.1'	0	0	0	0	0	1.9993475e-06	-0.0841895793570052	-0.0926346960012092	-0.081823348490853	-0.07448627129606	-0.0834817472073807
'AC026369.1'	0	0	0	0	0	4.863422e-07	-0.0423040421873251	-0.046675315162764	-0.0381654507992178	-0.0342060864593381	-0.0361472096595629
'ACAA1'	9	6	3	5	8	2.1682475e-05	0.274309180133664	-0.191782878063163	0.400851815260582	0.314881939183112	0.488940058704759
'ACAA2'	3	3	3	3	3	1.62510125e-05	-0.177590442430494	-0.0267985614268259	0.0322628609165638	0.0941294928131704	-0.0837639786208885
'ACACA'	5	6	4	0	3	0.000117942925	-2.7932648045399	-2.95093320217852	-2.3776419949933	-3.16278990441661	-3.26690131765766
'ACACB'	35	17	19	19	27	0.000156805575	-0.856977170487025	-1.63722682881521	-1.57281119619992	-0.725307074192588	-0.916834548630823
'ACAD10'	20	6	7	4	13	6.0307675e-05	0.309190739362937	-0.700093223984715	-0.713692049801007	-0.896123216520039	0.0231880733350803
'ACAD11'	12	10	8	7	11	3.4878725e-05	0.210124018384186	0.238602599515932	0.720501027655819	0.328918522914147	0.521674767796342
'ACAD8'	7	1	2	1	1	2.2318925e-05	0.0559368846743301	-0.377362630531381	-0.493033705589122	-0.432762762259382	-0.570648847421265
'ACAD9'	7	4	4	5	5	3.53894e-05	-0.305895654097758	-0.441895629727136	-0.344864317193471	-0.0500264229733491	-0.38545164180864
'ACADL'	7	7	3	4	9	1.8602675e-05	0.158814796600226	-0.0982319444297487	0.664828848360989	0.214198033065384	0.733823426573462
'ACADM'	3	4	0	3	3	1.7876075e-05	-0.222577332740485	-0.574905312913745	0.160475988901942	0.0508666416431797	-0.134603322518215
'ACADS'	6	4	4	2	8	2.98325475e-05	-0.252440245176961	-0.273100569907592	-0.184522828171326	-0.450116491039438	0.233965692959642
'ACADSB'	6	4	8	3	5	1.79438e-05	0.0766779462679047	0.753025491323655	0.158521799296419	0.0490636513596067	0.160327188647428
'ACADVL'	15	7	4	7	5	3.548945e-05	0.494349377912754	-0.444934778622854	0.177559342756095	0.312659663406468	-0.38858170878096
'ACAN'	40	32	50	27	48	0.000112245875	0.879096691231525	4.87513286366814	2.34121399759266	1.92332780670778	3.59873334312888
'ACAP1'	10	3	3	2	5	4.1218975e-05	-0.166147469369086	-0.785232217058434	-0.688187204637338	-0.753259591188745	-0.567832254436827
'ACAP2'	3	1	1	1	2	3.5232775e-05	-0.703074001601497	-0.935896255492886	-0.865671336663265	-0.77656742360919	-0.82613831391727
'ACAP3'	4	2	6	4	8	5.87403e-05	-1.25353695096288	-0.81873584469725	-1.36895511886518	-0.85439006118438	-0.670423930267174
'ACAT1'	4	5	3	4	2	1.71605075e-05	-0.102391294887401	-0.054425124725752	0.356228331726252	0.252592097909272	-0.260742202591042
'ACAT2'	0	1	3	0	1	1.54606175e-05	-0.456842743226549	-0.00278971785267694	-0.295139087427924	-0.432856407552761	-0.356087706400432
'ACBD3'	2	3	6	3	3	2.3791925e-05	-0.486725131972021	0.242879474407193	-0.18532682356062	-0.106625933752044	-0.319678065109126
'ACBD4'	12	2	4	2	2	2.0157725e-05	0.617654763418008	0.020778568613791	-0.255567504131615	-0.19255070393601	-0.354509001793483
'ACBD5'	4	3	8	3	6	2.3803e-05	-0.286276536597413	0.575039664298975	-0.185646387543425	-0.106920773454704	0.125548698060822
'ACBD6'	1	0	2	0	1	1.12620775e-05	-0.240235335528015	-0.0415026173892386	-0.349097466310682	-0.321081834488479	-0.224737873726782
'ACBD7'	1	1	0	1	2	4.21633e-06	-0.0451852751005071	-0.159977919185567	0.0293120765588378	0.049169862602962	0.144213822512698
'ACCS'	7	4	10	3	8	2.532065e-05	-0.0271602800692726	0.861444042101762	-0.0543341929635075	-0.14732380232029	0.375119247713841
'ACCSL'	6	4	11	5	11	2.6897375e-05	-0.171185279800157	0.979804011440048	-0.0998297990289871	0.176049194189668	0.771375549202141
'ACD'	8	4	3	4	6	2.60449e-05	0.0531664688373789	-0.324294670994207	-0.0752320608534564	0.016069497835366	0.0554119348630603
'ACE'	40	17	20	17	18	8.0370675e-05	1.761592286082	0.851789444795056	0.633620267991756	0.944666941931881	0.13815814671114
'ACE2'	6	3	2	6	7	3.224035e-05	-0.319096231712904	-0.678738759684238	-0.429103780353005	0.216482412446639	0.0101146028153093
'ACER1'	4	2	3	4	6	1.4729795e-05	-0.0351013676511723	0.0194095941540107	-0.0989469102267672	0.317304087763604	0.409403366446564
'ACER2'	3	1	1	1	2	1.308836e-05	-0.0900380680888816	-0.263224911702119	-0.226688507868094	-0.187024663699712	-0.133346759336157
'ACER3'	3	1	2	2	4	1.0607805e-05	-0.0213680939554236	-0.0216285165542369	-0.155112976293141	0.0616893933951076	0.241308044334334
'ACHE'	6	8	2	7	6	4.1161075e-05	-0.566056097658187	-0.94973032016073	0.189011025144923	0.161668788810299	-0.41749316073665
'ACIN1'	13	12	11	8	13	7.23434e-05	-0.726690236694082	-0.400697148199896	-0.010328998881865	-0.485826654404	-0.35336470149416
'ACKR2'	7	7	2	5	7	1.93813825e-05	0.137257573940384	-0.288132483704872	0.642358435812441	0.376143002838872	0.412403579262896
'ACKR3'	3	3	2	3	6	2.357891e-05	-0.3804502410114	-0.415635791505135	-0.179180375052936	-0.100955028193834	0.132559257588247
'ACKR4'	0	1	0	0	0	1.2649135e-05	-0.379011560923224	-0.416131781026724	-0.214014835907125	-0.358008394711709	-0.416658173639025
'ACLY'	6	4	8	4	3	6.618895e-05	-1.25900599088509	-0.712504296903373	-1.23367178732925	-1.05272489467268	-1.64623832043672
'ACMSD'	2	5	3	0	2	1.73455e-05	-0.308266545862453	-0.0600444010654863	0.35089033975672	-0.483036372913765	-0.266529615617888
'ACO1'	3	10	4	4	9	4.5890975e-05	-0.998151868044013	-0.760903068104734	0.402742148969334	-0.512282355808039	-0.119890871050789
'ACO2'	4	3	1	2	6	4.74693e-05	-0.941465169799234	-1.30764005475465	-0.868552134830673	-0.919672083213268	-0.61485138711184
'ACOT1'	7	1	1	4	8	1.46419825e-05	0.268460693278986	-0.310417377968951	-0.271517688081971	0.319641899427493	0.709208569622021
'ACOT11'	8	12	10	9	13	4.1693625e-05	-0.380042120964225	0.364089704429576	0.874078021425167	0.512844922500314	0.605526823674579
'ACOT12'	9	5	6	6	8	2.6564125e-05	0.139168997160812	0.158671762403466	0.0848889262434943	0.367596480158308	0.3362172901998
'ACOT13'	2	0	1	1	3	6.163145e-06	0.00129793475539664	-0.0528656120798005	-0.201969243773626	-0.0026593915195909	0.231834014004459
'ACOT2'	12	7	8	8	7	1.95657575e-05	0.634043063024779	0.703754418620515	0.637038118736855	0.919279067024983	0.406635364059784
'ACOT4'	11	7	8	6	8	1.6119715e-05	0.629065342020351	0.808437347648286	0.736477951542364	0.645657948757651	0.662975538442471
'ACOT6'	12	6	5	7	9	7.406335e-06	0.970684587213722	0.57436900102779	0.812807023987263	1.06033856932386	1.08413289586523
'ACOT7'	3	1	1	1	1	2.83665225e-05	-0.512988099611673	-0.727316484924344	-0.667538328835673	-0.593765382829059	-0.759850935363874
'ACOT8'	6	7	4	7	8	1.908855e-05	0.044987545164839	0.0532555182468089	0.65080840936767	0.749298806730382	0.570092463456905
'ACOT9'	5	3	2	1	5	2.0834725e-05	-0.103728603402237	-0.332278852724685	-0.0999982291389601	-0.393249914597765	0.0698855980063955
'ACOX1'	9	9	5	5	7	3.333805e-05	-0.0483544006575581	-0.213336439608113	0.58984837686286	0.00458484248320458	-0.024226354840225
'ACOX2'	9	3	6	3	8	3.932685e-05	-0.214143863158981	-0.229004806066181	-0.633587858978719	-0.52020336733036	-0.0630589192358216
'ACOX3'	13	8	8	5	8	4.65466e-05	-0.0125033332088749	-0.115817752616618	0.0336137771020114	-0.347058529109015	-0.288927914457696
'ACOXL'	18	14	9	8	13	2.9670325e-05	0.956590180464036	0.563060960974864	1.57129668599915	0.650257603312168	0.981686850684171
'ACP1'	4	2	4	2	2	7.086905e-06	0.176480579422265	0.41782081615012	0.121587307628148	0.155424854829236	0.0544074312621955
'ACP2'	6	4	1	4	5	2.64775e-05	-0.159561818746153	-0.66993406967254	-0.0877145159954744	0.00455278155937999	-0.106645750630311
'ACP5'	9	6	3	7	5	1.99803925e-05	0.321428827146439	-0.140081015563476	0.449965770685262	0.725554547851295	0.0966130416226016
'ACP6'	9	6	6	4	4	1.89809575e-05	0.349096835516952	0.389017784016374	0.478804845809053	0.204127243821489	-0.0206444798152134
'ACPP'	3	5	3	3	5	1.8472775e-05	-0.23909588414794	-0.0942861455052375	0.318362697512945	0.0349811661638752	0.14377834638942
'ACR'	4	1	6	1	4	2.28004575e-05	-0.258522943895935	0.272996189254969	-0.50692829367167	-0.445582299679664	-0.14013563728064
'ACRBP'	6	1	7	3	3	2.9637775e-05	-0.247048308373483	0.231553670464871	-0.704221113025101	-0.262254998299912	-0.5025646447866
'ACRV1'	4	3	3	1	4	1.0974495e-05	0.0688579317855971	0.133480381167865	0.18451596509797	-0.130748896897078	0.229836077511125
'ACSBG1'	7	7	5	8	5	4.54001e-05	-0.583031895370883	-0.579738060213309	-0.108408621110783	0.231492652261742	-0.698643951410693
'ACSBG2'	26	8	13	10	13	3.0968275e-05	1.72378865522768	1.18866011104356	0.483121276417061	0.981070814264851	0.941078084237154
'ACSF2'	6	6	7	5	4	3.315195e-05	-0.344332453726011	0.124808265536206	0.0699035019621905	0.00953921362052469	-0.463979173690452
'ACSF3'	17	9	12	10	13	3.903195e-05	0.597038117614432	0.777443435128574	0.425551114978526	0.766387140802499	0.688797989975185
'ACSL1'	4	2	2	4	5	3.9597675e-05	-0.723534223821502	-0.902236515245605	-0.816514143160639	-0.344735826535999	-0.517108727654754
'ACSL3'	5	1	4	1	5	3.319895e-05	-0.446011162870518	-0.375358140067831	-0.80698233264122	-0.722419701286627	-0.31692361145753
'ACSL4'	1	0	3	0	2	2.91923e-05	-0.736608050129596	-0.419899845507874	-0.866478559272762	-0.798431923934646	-0.637155873474508
'ACSL5'	11	3	4	1	3	3.4531475e-05	0.119360464141871	-0.415835089345258	-0.495214510051534	-0.757896229100848	-0.655666278115796
'ACSL6'	6	4	5	2	2	3.80377e-05	-0.479588082365607	-0.356092825775883	-0.421281190971294	-0.668562112990414	-0.913895715748701
'ACSM1'	14	6	6	6	5	2.9319975e-05	0.564764501959912	0.0749610354393527	0.180473300747071	0.294229249046307	-0.195571173886542
'ACSM2A'	11	11	6	8	8	2.703775e-05	0.326810918846813	0.144285078364271	1.12188007763884	0.720345135584142	0.321400028627484
'ACSM2B'	9	4	7	5	6	2.728375e-05	0.119247498663288	0.30305905949487	-0.110978458106412	0.165763051720106	0.0166551704782025
'ACSM3'	12	3	7	5	9	2.5827275e-05	0.46069872087871	0.34730084583354	-0.244055952828753	0.204537614983422	0.507795924983812
'ACSM4'	7	4	11	5	10	2.8117075e-05	-0.104574024103744	0.942751856755495	-0.13502364625808	0.143578146617525	0.584686517962582
'ACSM5'	22	17	17	18	22	3.0738875e-05	1.3285558128954	1.86074553885737	2.06591252923399	2.44895973067131	2.28528404353039
'ACSS1'	11	3	5	4	6	3.96452e-05	-0.0222035273195323	-0.404922683727013	-0.642774155490095	-0.346001067955896	-0.370068641685784
'ACSS2'	8	3	1	5	5	3.3373225e-05	-0.14970449561549	-0.879406817697299	-0.461792975211199	0.00364841038665586	-0.322375772402799
'ACSS3'	7	5	7	2	3	3.08564e-05	-0.180407180806901	0.194537078688316	-0.0389625086017187	-0.477374101230068	-0.540689575867239
'ACTA1'	0	0	0	0	0	2.8983855e-05	-0.8312187848536	-0.912324558864365	-0.860463608380958	-0.792882389181256	-0.92769793916103
'ACTA2'	0	0	1	0	0	2.160778e-05	-0.627018014837396	-0.522009722164533	-0.64762159362397	-0.596508920686406	-0.696929740270673
'ACTB'	0	1	0	0	0	2.20283e-05	-0.638659607036066	-0.701034836867883	-0.484647749120115	-0.607704285670357	-0.710085917674906
'ACTBL2'	10	5	4	6	7	2.0533845e-05	0.406484807225372	0.00935366768631277	0.258890626092925	0.528138998159728	0.376348589659845
'ACTC1'	0	0	0	0	0	2.11117925e-05	-0.613287216552035	-0.67319450580199	-0.633309757163992	-0.583304428175785	-0.681412553738394
'ACTG1'	4	6	3	5	5	1.58694425e-05	-0.0666504936006693	-0.015208088842852	0.568589680797225	0.469641030447524	0.225223141743929
'ACTG2'	0	0	0	0	0	1.9501685e-05	-0.568713534816181	-0.624285234006244	-0.58684988690273	-0.540439257949266	-0.63103983616936
'ACTL10'	4	6	2	1	5	1.56688475e-05	-0.0610973791419244	-0.175361620541839	0.574378033745097	-0.255722848989637	0.231498747017611
'ACTL6A'	6	2	0	2	1	1.85628e-05	0.0595420063722508	-0.595765407836936	-0.209546634209473	-0.150090412359273	-0.453138655925799
'ACTL6B'	0	0	1	1	0	2.7828775e-05	-0.799240837197041	-0.710981396002251	-0.827132409911628	-0.579449031280677	-0.891559417653584
'ACTL7A'	10	5	5	5	9	2.76399575e-05	0.209762986198411	-0.0402531078335992	0.0538463032281042	0.156280038543995	0.451085888056487
'ACTL7B'	6	5	1	4	1	3.3054645e-05	-0.341638713809031	-0.869729062889907	-0.102391808805965	-0.170544713167449	-0.906525288243461
'ACTL8'	4	5	5	5	6	2.286886e-05	-0.260416543571497	0.10467199753273	0.191514307687497	0.283297461895328	0.154772885080718
'ACTL9'	11	6	7	4	10	3.174018e-05	0.196632274451166	0.167691674551462	0.110639418222117	-0.1355508031634	0.471337027118975
'ACTN1'	5	3	4	3	3	6.0779125e-05	-1.20959949721221	-1.21320753087385	-1.25266619617283	-1.09137141287171	-1.47693638231917
'ACTN2'	7	7	12	3	4	5.6240825e-05	-0.883165467452918	0.254704145985454	-0.421222637987265	-0.97053012234869	-1.18637213564698
'ACTN4'	4	5	1	4	2	6.37915e-05	-1.39340790623935	-1.80359105221331	-0.989350847618466	-0.988886399553731	-1.71977113622262
'ACTR10'	0	1	1	2	2	1.7905375e-05	-0.524522011341816	-0.409545559477978	-0.365681692461199	-0.132588358458463	-0.284045074315852
'ACTR1A'	0	1	1	0	0	2.3130075e-05	-0.669161010509585	-0.568251224922032	-0.51643939513728	-0.637036551220787	-0.744555610378722
'ACTR1B'	4	3	3	4	4	2.8182025e-05	-0.407502534878692	-0.389211729293879	-0.312001424548072	-0.0408252247378213	-0.308495610193445
'ACTR2'	0	0	0	0	0	1.8409825e-05	-0.53848695819277	-0.591118605329411	-0.555344244763971	-0.511371257882052	-0.59688081257162
'ACTR3'	0	0	0	0	0	1.8730125e-05	-0.547353995225631	-0.600848111527308	-0.564586498010896	-0.519898424554312	-0.606901439685503
'ACTR3B'	0	1	1	0	0	2.31584e-05	-0.669945157980169	-0.569111632236139	-0.517256712437524	-0.637790641709165	-0.745441777278517
'ACTR3C'	5	5	3	4	4	9.95738e-06	0.197392785800225	0.164376422558158	0.564079504467754	0.444360291741899	0.261656756885091
'ACTR5'	5	5	5	4	12	2.8295375e-05	-0.310263139396322	-0.0601618083169836	0.0349345606727705	-0.0438428377942459	0.876169759030869
'ACTR6'	3	1	0	1	1	1.5926625e-05	-0.168610364329641	-0.515688633681148	-0.308585558285394	-0.262585444728992	-0.370666601219465
'ACTR8'	4	1	7	2	2	3.0841275e-05	-0.4811200763029	0.194996510832361	-0.73894906936252	-0.476971433810312	-0.688745121882963
'ACTRT1'	10	2	8	3	5	1.673754e-05	0.511581705236075	0.789669046336788	-0.156879559547949	0.0811770119231068	0.198064797992758
'ACTRT2'	7	3	3	3	5	2.57099475e-05	-0.0379372456508008	-0.314120219801576	-0.240670516007251	-0.157687722916582	-0.0826332794082467
'ACTRT3'	7	4	3	3	7	1.55867775e-05	0.242305322030813	-0.00662192488361956	0.226533366490218	0.111812978872817	0.531119778511062
'ACVR1'	1	1	2	1	2	2.593755e-05	-0.646503040529171	-0.487281882069257	-0.597449385314542	-0.529099521305824	-0.535330017361613
'ACVR1B'	3	1	3	0	1	2.974765e-05	-0.551222899868716	-0.436769197345255	-0.707391635300902	-0.813217313489601	-0.803060971616816
'ACVR1C'	3	3	6	3	4	2.21066e-05	-0.339691839573757	0.294072781517053	-0.136697571392456	-0.0617590468815972	-0.118428660843629
'ACVR2A'	0	0	0	2	1	2.117805e-05	-0.615121471903244	-0.675207176357788	-0.635221631541959	-0.219713927678708	-0.534956500864098
'ACVR2B'	1	4	0	2	1	3.3031e-05	-0.842881150002823	-1.03526932200984	-0.276813068167408	-0.535267923527294	-0.905785510775224
'ACVRL1'	8	3	6	3	6	3.31123e-05	-0.142481256647227	-0.0402331306313212	-0.454263952651568	-0.354754985173007	-0.165688024330768
'ACY1'	9	3	3	3	4	2.401155e-05	0.209832527151653	-0.262530118230149	-0.19166400138942	-0.112472811421348	-0.178024055830082
'ACY3'	5	4	8	3	5	1.998613e-05	-0.0802368290255489	0.690984620616742	0.099590969370521	-0.0053076332114661	0.0964335461442419
'ACYP1'	4	3	3	3	4	4.10581e-06	0.259009227512355	0.342127097197923	0.382715260935502	0.417469661179485	0.444727508503181
'ACYP2'	2	1	2	2	2	3.9800675e-06	0.0617334842125884	0.179696867955591	0.0361294540960444	0.238137920002496	0.15160537554618
'ADA'	8	3	5	2	4	2.10457e-05	0.191560414353655	0.160051855633934	-0.106085811996756	-0.216190488307705	-0.085238945964979
'ADAD1'	2	1	3	2	2	2.296295e-05	-0.463776210016588	-0.230678161430248	-0.511617007992989	-0.267231804178849	-0.442269753476312
'ADAD2'	16	11	18	14	14	4.3803e-05	0.364580416231473	1.63011115212425	0.638098676517925	1.37013502375567	0.688064620644212
'ADAL'	4	2	1	1	6	1.2432205e-05	0.0285035295810109	-0.243293704244152	-0.0326507448487606	-0.169556377238314	0.481284945949891
'ADAM10'	4	2	3	1	1	3.24971e-05	-0.526959563598068	-0.520287161254613	-0.611619361920479	-0.703734075602	-0.88908149616998
'ADAM11'	7	1	3	1	8	4.4444375e-05	-0.556573025019584	-0.88321420038447	-1.13149683857526	-1.02182253515926	-0.223159541570748
'ADAM12'	12	6	8	8	11	4.7578225e-05	-0.141439505687541	-0.147154467418358	-0.346363962666054	0.173506170607965	0.124374679734361
'ADAM15'	9	6	15	7	14	4.7016325e-05	-0.427017704714841	1.0336757601691	-0.330150104160126	0.00578910532728598	0.587535235195631
'ADAM17'	7	5	2	3	5	3.826975e-05	-0.385634082382133	-0.861896546393576	-0.25287198131172	-0.492060172203	-0.475563954599034
'ADAM18'	19	12	6	7	8	2.820035e-05	1.09767253188365	0.108970342090485	1.26345369826721	0.506713147036575	0.285028399899117
'ADAM19'	17	14	8	14	10	5.0203175e-05	0.287780702255762	-0.226890637995263	0.978761575128657	1.19973229684249	-0.106272129673918
'ADAM2'	18	9	11	6	10	2.931375e-05	0.966462053967116	0.906399460228542	0.70597135018862	0.294394972718279	0.547248151785072
'ADAM21'	18	9	14	7	13	2.75414625e-05	1.01552865922051	1.45903761519495	0.757112194062259	0.524254530131932	1.04829306974117
'ADAM22'	9	5	8	3	7	4.2189175e-05	-0.293383155777679	0.016542796146616	-0.365967125077578	-0.596407840231715	-0.301131213431661
'ADAM23'	4	2	1	6	7	3.846765e-05	-0.692249737735744	-1.03416722835163	-0.783905457480199	0.0506985213665342	-0.184703710939368
'ADAM28'	15	7	11	8	17	3.1946775e-05	0.5924236333899	0.826414827630974	0.279781727757225	0.589651909639446	1.50463498715869
'ADAM32'	18	6	5	4	9	2.899095e-05	0.97539887783697	-0.0812903213626617	0.189967176719591	-0.0623604945653335	0.408820126207473
'ADAM33'	22	11	14	8	17	4.6804575e-05	0.883768697189661	0.873848068326888	0.551488219296606	0.194102447056539	1.03976163911669
'ADAM7'	23	6	9	3	9	3.2045325e-05	1.3927757344688	0.490917322825717	0.101834610618231	-0.326349531325951	0.313264682471965
'ADAM8'	30	17	27	15	21	5.33398e-05	1.50595811181476	2.83719815730661	1.4136296138495	1.29892296335623	1.42947260616654
'ADAM9'	6	1	3	2	6	3.56929e-05	-0.414675049630523	-0.617364759150911	-0.878949027789515	-0.606135717493845	-0.246421204743994
'ADAMDEC1'	14	5	6	4	6	2.04994e-05	0.808957182215039	0.342893208299565	0.259884531710904	0.163702752311676	0.22890072397452
'ADAMTS1'	12	6	9	8	12	4.6113175e-05	-0.10088176009252	0.0635950802123109	-0.304089419046366	0.212509035482859	0.318734235180368
'ADAMTS10'	20	8	9	8	5	8.1512225e-05	-0.277850327865675	-1.01178543714336	-0.975408351183282	-0.729960578863137	-1.82870051031607
'ADAMTS12'	26	14	13	9	19	7.757135e-05	0.433558890810856	-0.226999993398388	0.189041043209967	-0.442334548291512	0.374274324270272
'ADAMTS13'	38	16	15	12	21	8.9787025e-05	1.30007866518815	-0.265580693539079	0.186777123139659	-0.21950969288401	0.289166357625798
'ADAMTS14'	23	15	20	16	20	7.64636e-05	0.163074485212246	0.970475630281421	0.396122374477851	0.865985492064895	0.557468162101404
'ADAMTS15'	16	8	8	5	11	5.5837525e-05	0.0314244161621587	-0.39804430589867	-0.234476747641852	-0.59441656154611	-0.134017217783178
'ADAMTS16'	21	20	16	16	23	6.694975e-05	0.225693874025402	0.594422151010039	1.5462963824302	1.11927494439435	1.30075111541141
'ADAMTS17'	18	10	15	11	16	7.3240425e-05	-0.249605131976875	0.237076299587717	-0.38644157263093	0.0383478862065754	0.0641689969364742
'ADAMTS18'	26	23	18	22	27	6.675185e-05	0.73308557656861	0.932955899009926	2.07748605067691	2.22090461499075	1.90119496714001
'ADAMTS19'	13	3	11	6	10	4.6784875e-05	-0.0190995885283873	0.375687521032657	-0.848801345493171	-0.170725154530652	0.000668952725048138
'ADAMTS2'	13	16	16	11	13	8.1261625e-05	-0.973628422505638	0.159672161671521	0.43278994133739	-0.175209845009181	-0.632404237305447
'ADAMTS20'	22	19	16	7	13	7.8988125e-05	-0.00720002916273594	0.228735343507948	1.02376840103124	-0.845446983606133	-0.561267147680634
'ADAMTS3'	9	11	3	8	12	5.744055e-05	-0.715613825504812	-1.2780447590245	0.244589048137054	-0.089053480595188	-0.0356409661679891
'ADAMTS4'	13	9	6	10	20	5.003495e-05	-0.109073023184031	-0.554280701590928	0.108063245144558	0.473458628977845	1.38432452295594
'ADAMTS5'	12	9	13	8	10	4.5939725e-05	-0.0960800642539632	0.733863107315444	0.226229638338523	0.217126654630271	0.0271092277515181
'ADAMTS6'	5	5	6	4	6	5.014085e-05	-0.915046451956314	-0.557497677475076	-0.59541917843398	-0.62542992859992	-0.698435456120377
'ADAMTS7'	59	36	42	35	47	0.000110946525	2.82321767354586	3.58237105882633	3.07971404585641	3.42053165818804	3.49069874572217
'ADAMTS8'	21	10	11	10	18	4.8456875e-05	0.737643542408125	0.324899127697162	0.328703875686112	0.515470703666258	1.13660699022585
'ADAMTS9'	22	14	16	4	22	0.00010270215	-0.663793795075362	-0.491693275433853	-0.536200605299179	-2.02527096965194	0.0336204868226732
'ADAMTSL1'	38	24	30	20	29	0.00010380805	0.911901828964063	1.80270557663549	1.18325548401321	0.868803950658107	1.03889140569432
'ADAMTSL2'	9	5	8	9	13	2.814675e-05	0.0953569461994577	0.443092231916901	0.0392230598505984	0.873503616334192	1.02935518998025
'ADAMTSL3'	29	19	24	17	25	8.37041e-05	0.564936763822203	1.41563957148007	0.887683838611316	0.855920241573829	1.07366153354732
'ADAMTSL4'	28	15	14	15	28	6.87472e-05	0.878618782115572	0.207310816814349	0.618782535234988	0.88872297293505	1.98733597138066
'ADAMTSL5'	6	6	4	6	6	2.878335e-05	-0.22339506381342	-0.241230391266495	0.195957388317909	0.308515436034248	-0.0302589972347225
'ADAP1'	9	3	7	5	5	2.5341525e-05	0.173014480533705	0.362055995194568	-0.230039839230118	0.217469368398967	-0.0711073790162134
'ADAP2'	4	1	3	0	1	1.87049e-05	-0.145144964884331	-0.101337096598628	-0.388751738083597	-0.519226873354257	-0.457584228163891
'ADAR'	7	3	2	3	9	6.27512e-05	-1.06342396640854	-1.60568630374706	-1.30958410767165	-1.14388371792069	-0.647382281519716
'ADARB1'	1	1	1	1	2	4.340255e-05	-1.13002810709476	-1.18408790083748	-1.1014311141202	-0.994083490649638	-1.08175069366522
'ADARB2'	17	9	15	5	12	5.53152e-05	0.146262600021149	0.781580949368428	-0.0442980031861589	-0.5805099989189	0.0308509282830089
'ADAT1'	11	6	13	9	11	2.346185e-05	0.425804517080813	1.41670654516247	0.34950790119499	0.998235690479558	0.878861064650002
'ADAT2'	1	2	0	1	1	9.571985e-06	-0.193448054834349	-0.322660733387891	0.0498803157818401	-0.0934108919559526	-0.171863887305052
'ADAT3'	5	5	3	5	8	2.68681325e-05	-0.270752395561211	-0.34930104787817	0.0761169351845232	0.176827693348009	0.326706475372126
'ADCK1'	6	4	7	6	3	3.2485725e-05	-0.325889049259676	0.145045267367073	-0.261079305451518	0.209950002036223	-0.591663640946262
'ADCK2'	11	11	4	9	12	3.203855e-05	0.188372448307944	-0.340109820923616	0.977571084557493	0.769889993042564	0.759060065953759
'ADCK5'	8	2	6	2	6	4.005565e-05	-0.334696806929571	-0.251142830645514	-0.829729819283561	-0.722287323166975	-0.38290964056826
'ADCY1'	0	3	2	5	4	6.5880275e-05	-1.85286462497813	-1.70077035467357	-1.39989835609694	-0.861809826025859	-1.48801714636043
'ADCY10'	22	9	10	13	19	7.06125e-05	0.224675708239112	-0.514371809430384	-0.485721137389005	0.473682264700576	0.591986683708693
'ADCY2'	6	4	5	4	5	6.0802425e-05	-1.10985399576002	-1.04764674361764	-1.07821032055896	-0.909296634356994	-1.18056404907639
'ADCY3'	5	4	4	3	7	7.6764425e-05	-1.65227601783883	-1.69893810464135	-1.53892573893136	-1.51706597562379	-1.38296565828448
'ADCY4'	12	11	5	7	9	5.9517025e-05	-0.471957014353507	-1.00859485970605	0.184672436332625	-0.327015594117768	-0.546193002139669
'ADCY5'	7	9	7	8	9	8.23299e-05	-1.60560674453398	-1.36919042847175	-0.823878289746525	-0.751733555791692	-1.26002534635622
'ADCY6'	12	8	3	8	14	7.8974825e-05	-1.01069791200299	-1.93241979216716	-0.902174400226532	-0.662396177358964	-0.41231296282241
'ADCY7'	11	7	11	6	11	7.628535e-05	-1.03661717742084	-0.520450697269679	-0.999680753000474	-0.956175995041595	-0.773778049781148
'ADCY8'	11	7	2	6	5	6.46516e-05	-0.714495486335144	-1.66343370312983	-0.663933237176267	-0.646404872391334	-1.30101285535575
'ADCY9'	12	7	6	9	12	9.37015e-05	-1.41853206028879	-1.88109039422155	-1.50240424709014	-0.871847230036446	-1.17023622154363
'ADCYAP1'	3	1	3	1	4	7.2555775e-06	0.07143326056234	0.246447357336759	-0.0583852832961335	-0.031742644853436	0.346183974891732
'ADCYAP1R1'	5	1	2	3	1	2.6328925e-05	-0.255825391392452	-0.49917034255324	-0.608742615922259	-0.174166214993602	-0.696103118436052
'ADD1'	6	3	8	4	8	4.313755e-05	-0.620773875906856	-0.0122648138072798	-0.743550453887376	-0.438977327202979	-0.1822756040345
'ADD2'	9	4	2	3	2	4.4836975e-05	-0.366684354288271	-1.06140125889864	-0.617478846943271	-0.666902039239372	-1.12663224892663
'ADD3'	10	6	5	4	7	3.0592925e-05	0.128015468847355	-0.129951320573288	0.143742905974831	-0.105008432223894	0.0616533981696293
'ADGB'	37	22	21	15	25	5.9677275e-05	2.03332199022822	1.64669690255178	2.10649780733155	1.13019390446008	1.82541925285672
'ADH1A'	3	0	2	0	2	1.626234e-05	-0.177904023650103	-0.193389370642574	-0.493378767367803	-0.454200111490825	-0.23264341280968
'ADH1B'	6	5	3	6	8	1.78607475e-05	0.0789771119793871	-0.0756953981725793	0.336022800339272	0.599305489486669	0.608505339147895
'ADH4'	5	5	6	5	4	1.44508975e-05	0.072996312236034	0.526625801527797	0.434415097293456	0.507407241818714	0.12107689839157
'ADH5'	1	2	0	1	1	1.5241415e-05	-0.350396300797806	-0.494874689654864	-0.113709502093427	-0.244343669686266	-0.349230028828859
'ADH6'	3	0	3	2	3	1.434158e-05	-0.124731250530264	0.0312019444786821	-0.437955631308339	-0.0377123879083564	-0.0240281409570119
'ADH7'	8	3	6	3	2	1.63031875e-05	0.322849894511389	0.470359083112424	0.0307573688199536	0.0927404736733784	-0.233921309431487
'ADHFE1'	12	5	5	3	6	2.275285e-05	0.545810724119597	0.108195883380511	0.194861740560459	-0.0789635795546873	0.158402213836001
'ADI1'	8	2	6	7	8	1.09631775e-05	0.470683096164568	0.632573344873671	0.00973767441607348	0.965634193191923	0.824307515754491
'ADIPOQ'	6	4	3	3	5	1.2581655e-05	0.22512068495043	0.0846612418972687	0.313246544765726	0.191816745075272	0.328082004124911
'ADIPOR1'	0	0	0	0	0	1.89665525e-05	-0.553899149269414	-0.608029893436068	-0.571408616157535	-0.526192704767549	-0.614298111118528
'ADIPOR2'	1	0	1	1	1	1.68578825e-05	-0.395145419713121	-0.377727092114809	-0.510563061323779	-0.287377541009042	-0.399800715316599
'ADIRF'	1	1	0	0	0	2.959405e-06	-0.0103890422572598	-0.121797515198543	0.0655808335177412	-0.100045439175708	-0.11351714877625
'ADK'	0	1	1	0	1	1.397216e-05	-0.415637263662593	-0.290071007919093	-0.252190218305579	-0.393230286221068	-0.309521827349912
'ADM'	5	1	1	1	1	8.0088875e-06	0.251334555620614	-0.108931817188985	-0.080121908156818	-0.0517975727833776	-0.122962806952986
'ADM2'	7	4	1	3	2	7.65017e-06	0.462022835259664	-0.0980354445097446	0.455547652214375	0.323106867530995	0.0367856986865415
'ADM5'	2	2	5	1	4	7.341084e-06	-0.0313115537688273	0.576351173804338	0.114252945084139	-0.0340190357915878	0.343508845026842
'ADNP'	5	6	5	2	2	4.6897275e-05	-0.825244176039216	-0.625218352504803	-0.326714872092224	-0.904441802888063	-1.19109787240887
'ADNP2'	9	8	11	6	8	5.208755e-05	-0.567412760373759	0.214614286290394	-0.126269829117566	-0.311897424285916	-0.462280261776048
'ADO'	3	2	4	2	4	1.0269655e-05	-0.0120069574165988	0.32113902509314	0.029749139756815	0.0706917765584735	0.251887146775914
'ADORA1'	4	1	2	1	1	2.13938775e-05	-0.2195843412103	-0.349263550703596	-0.466341569665635	-0.408135838808831	-0.541708668360864
'ADORA2A'	6	0	2	0	2	2.665801e-05	-0.164558902999805	-0.509166684984852	-0.793348822183084	-0.730960664959884	-0.557869718266857
'ADORA2B'	2	3	0	1	3	1.4038035e-05	-0.216705305159567	-0.458320870875087	0.0961177312922613	-0.212307083227947	-0.0145318408035556
'ADORA3'	4	2	6	3	4	1.70508425e-05	-0.0993554191999927	0.447647835880128	-0.16591976679767	0.0728361858899828	0.0397383622104922
'ADPGK'	6	5	7	5	3	2.07513e-05	-0.00104268275803251	0.501489991228391	0.25261599499178	0.339672180473582	-0.224553378636593
'ADPRH'	0	1	3	2	3	1.63901375e-05	-0.482575007869122	-0.0310245852234072	-0.321960040150838	-0.0922494833894137	-0.0881164437148995
'ADPRHL1'	62	37	28	24	38	2.36569575e-05	5.5444037080886	3.90607040043752	5.77751514921092	3.73460007031757	4.88618260132055
'ADPRHL2'	3	2	1	1	1	1.70887275e-05	-0.200781054763025	-0.384739199709048	-0.167012921911126	-0.29352313734797	-0.407022637981515
'ADPRM'	3	3	3	3	7	1.40554825e-05	-0.116811150803848	0.0398923975999432	0.0956142871085758	0.152579738509546	0.579027812674969
'ADRA1A'	8	8	9	8	8	2.26010425e-05	0.148503406229413	0.777803964975881	0.724562006717805	0.83846665791076	0.460202392568762
'ADRA1B'	2	5	1	0	2	2.417146e-05	-0.497232002424918	-0.599884652150356	0.153928238560428	-0.664761175647596	-0.480077852104254
'ADRA1D'	10	4	4	8	9	3.15911725e-05	0.100380859210767	-0.326520309598606	-0.235267275180304	0.599119042367657	0.327472699192341
'ADRA2A'	3	2	6	1	4	2.72411e-05	-0.481832309093407	0.138108185528179	-0.45995634144808	-0.563803502171734	-0.279059096479462
'ADRA2B'	6	2	4	2	12	3.13234525e-05	-0.293713415768998	-0.318388071036273	-0.577753234467739	-0.489808281883511	0.781432551149644
'ADRA2C'	2	1	6	1	3	1.863227e-05	-0.343888504402569	0.399609638269318	-0.386656020969358	-0.334615621522384	-0.158260525830957
'ADRB1'	8	3	2	2	5	1.665482e-05	0.313115396148464	-0.205311224016931	0.0206111347817265	-0.0992959031203207	0.200652681821866
'ADRB2'	7	4	5	3	4	2.12188675e-05	0.0863899922805615	0.154791754041184	0.0640208041407523	-0.0381257339684091	-0.0906564033896938
'ADRB3'	7	5	7	1	5	1.69375275e-05	0.20491177732036	0.617340452768165	0.362662465079695	-0.289497864183064	0.191808219156019
'ADRM1'	6	3	0	3	5	2.63216675e-05	-0.15524788581456	-0.83145403651952	-0.258321451108037	-0.17397300492735	-0.101770613380822
'ADSL'	4	2	3	1	1	2.669315e-05	-0.366285393232128	-0.343985804254736	-0.444145284410059	-0.549215591738957	-0.707498132607808
'ADSS'	2	1	0	1	2	1.7957675e-05	-0.325213526378509	-0.577384008609668	-0.367190792011035	-0.31665641833649	-0.285681258573033
'ADSSL1'	7	3	5	1	2	3.03631e-05	-0.166751064098873	-0.122970237326384	-0.37493585453754	-0.646920167236925	-0.67378506491415
'ADTRP'	5	3	4	2	4	1.13055075e-05	0.160071661409506	0.289673452846682	0.174964581256121	0.0431148655273242	0.219480302184409
'AEBP1'	17	12	10	8	18	7.5354425e-05	-0.40851652793776	-0.658430522561143	-0.0972162626837439	-0.565997374966667	0.29509745807755
'AEBP2'	1	2	1	0	1	1.86468e-05	-0.444668623014805	-0.432066998920036	-0.211970417200603	-0.517680109386159	-0.455766580248853
'AEN'	9	10	8	7	13	1.925215e-05	0.34158922771552	0.713281001703748	1.17143565609971	0.744943139040093	1.30765425055741
'AES'	3	2	2	2	4	1.42920825e-05	-0.123361000563086	-0.133541399627264	-0.0863168834785744	-0.0363946539693679	0.126045396729517
'AFAP1'	10	9	5	6	7	5.158045e-05	-0.452993817668091	-0.767484116667964	0.0634681566536075	-0.298396843106816	-0.594944689788154
'AFAP1L1'	18	4	6	3	4	4.57605e-05	0.511147410653588	-0.424435357786226	-0.644128354807245	-0.691489953638449	-0.858452608624585
'AFAP1L2'	18	11	9	8	13	4.463625e-05	0.542270539742001	0.10845781355324	0.614055184903428	0.251828005120126	0.513466803777873
'AFF1'	21	11	13	5	11	6.0167125e-05	0.413461880887198	0.301689510255775	0.165913767544764	-0.709691473342469	-0.269471771598282
'AFF2'	4	7	8	6	9	5.87101e-05	-1.25270072068482	-0.485306148043872	-0.492477198834832	-0.488213779684976	-0.52094673168818
'AFF3'	12	4	17	6	5	7.3750425e-05	-0.866035799134265	0.554099758889635	-1.45192371186254	-0.888675404253716	-1.58576067082888
'AFF4'	6	3	5	4	4	5.26317e-05	-0.883625081148116	-0.799419762188018	-1.0175298667871	-0.691747147908605	-1.07344203885349
'AFG3L2'	3	0	0	1	1	4.0165525e-05	-0.839636972271075	-1.25201289485727	-1.18313794906548	-0.907897808039116	-1.129008513671
'AFM'	10	3	9	2	6	2.3726375e-05	0.318104028889306	0.743619279505399	-0.183435408790528	-0.287555843719082	0.127945878031884
'AFMID'	6	6	4	5	6	1.9123975e-05	0.0440068669794375	0.052179457888696	0.474678013802861	0.382995890773089	0.271930689609936
'AFP'	12	6	4	3	6	2.423355e-05	0.504819074155048	-0.103027214651731	0.327240569506607	-0.118382916718307	0.112079132866593
'AFTPH'	10	6	9	8	7	3.49962e-05	0.0061190949388548	0.401281495171713	0.0166885903766826	0.508468163362465	-0.076100742809935
'AGA'	10	2	1	2	5	1.55449025e-05	0.544599072583222	-0.337844272560508	-0.122466510000507	-0.0697474898689082	0.235376362689274
'AGAP1'	13	9	12	8	15	6.369575e-05	-0.487265589473328	0.0282513135961248	-0.286124455500904	-0.255587375741736	0.214249159665543
'AGAP2'	9	3	6	5	4	5.9294425e-05	-0.766940957721093	-0.835569971978248	-1.2098158080307	-0.686455651964943	-1.28192351927985
'AGAP3'	28	15	16	20	17	6.2591825e-05	1.04902591820194	0.7268005092639	0.796397865096465	1.96618172718054	0.545847679238343
'AGAP5'	0	0	0	0	1	1.7561095e-05	-0.514991141418578	-0.565337431127665	-0.530854185023822	-0.488776024299201	-0.421800533713238
'AGAP6'	2	0	1	1	0	2.6653055e-05	-0.565931620568333	-0.675266843415484	-0.793205841182652	-0.548148155523921	-0.854775409601049
'AGBL1'	31	16	19	12	17	4.86948e-05	1.73496680423013	1.64777785649872	1.37253997331495	0.874504235798353	0.980623388108407
'AGBL2'	22	10	7	6	10	3.7012e-05	1.15487547997406	0.00755684712275737	0.658944491688489	0.0894510005089105	0.306409343466859
'AGBL3'	14	10	12	14	8	3.539295e-05	0.396642820696811	0.887985515869739	0.705662802679648	1.59406292843878	0.0600112562104771
'AGBL4'	8	2	2	4	9	2.34006e-05	0.126369068654424	-0.410219461062034	-0.349139449695303	0.086466370723226	0.583715479255969
'AGBL5'	11	2	4	5	6	5.2954125e-05	-0.390644073210075	-0.975474407034292	-1.20195903991078	-0.517648542014451	-0.786455470719732
'AGER'	8	8	8	5	7	2.26683e-05	0.146641499907286	0.609508168444639	0.722621217400885	0.288636853293851	0.309572198112923
'AGFG1'	2	2	1	2	0	2.27806e-05	-0.458728131775119	-0.557635491105821	-0.331249550931791	-0.262377251753548	-0.733622056693149
'AGFG2'	8	5	4	5	9	2.31649375e-05	0.132892965720986	-0.0705674512765832	0.182971086187587	0.275415169332574	0.591088326385879
'AGGF1'	11	4	2	5	10	3.0893425e-05	0.220073148461414	-0.637823479667453	-0.21513402217615	0.0696658580073933	0.497827775433371
'AGK'	6	2	1	1	6	2.0420075e-05	0.00812667500565273	-0.48593192286033	-0.263137503443081	-0.382210987814019	0.23138239008326
'AGL'	25	13	14	14	20	6.333875e-05	0.727188688278143	0.371600168630214	0.424616045990738	0.850018464715102	0.968089038277043
'AGMAT'	5	9	5	5	4	1.736935e-05	-0.00779604501182616	0.271724480604568	1.05064829643148	0.42970896942042	0.0297739758395409
'AGMO'	16	8	9	4	6	1.7744775e-05	1.08598990237099	0.92532778834295	0.864697168574236	0.237037432410277	0.315078946376265
'AGO1'	1	1	0	2	0	5.25337e-05	-1.38285638432613	-1.62779209216875	-1.36495550911124	-1.05451612903518	-1.66457682039417
'AGO2'	1	1	1	0	0	6.24333e-05	-1.65699429941069	-1.76231741184481	-1.65069114466472	-1.6835527978136	-1.97440591707515
'AGO3'	1	2	0	0	0	4.292925e-05	-1.11692377118267	-1.3359776416239	-0.91265363079322	-1.16417481879592	-1.36402875564329
'AGO4'	2	0	0	0	0	4.121955e-05	-0.969202017524652	-1.28403494244027	-1.21355599028649	-1.11865229002986	-1.31053158926441
'AGPAT1'	2	0	1	0	1	1.855755e-05	-0.341820011792859	-0.429355949816264	-0.559606847179561	-0.515304056690289	-0.45297441067014
'AGPAT2'	16	2	4	1	4	1.89153825e-05	1.05357975239478	0.0585156089725446	-0.219720247184184	-0.342152702561495	-0.0185929958779465
'AGPAT3'	2	2	2	2	2	2.6817975e-05	-0.570497228942853	-0.514025813187659	-0.447747098448276	-0.369861221324526	-0.562874255710392
'AGPAT4'	3	1	3	1	3	2.4442025e-05	-0.404344165440559	-0.275606107979646	-0.554295758695253	-0.489284829527413	-0.340016223972276
'AGPAT5'	5	5	4	3	6	1.723165e-05	-0.00398406553743225	0.10966031544604	0.354175501590278	0.0680226808660205	0.331132110859086
'AGPS'	3	1	0	0	2	2.7806175e-05	-0.497475627369806	-0.876549458912075	-0.651369220543349	-0.761528543600942	-0.593790361583214
'AGR2'	1	4	1	2	2	6.98634e-06	-0.121868778298593	-0.0778709798683942	0.474703172380418	0.158102171682852	0.0575536081504943
'AGR3'	0	1	3	2	2	6.05422e-06	-0.196442552568335	0.282940533670333	-0.0237202496422711	0.182917818999788	0.0867150389231666
'AGRN'	50	32	33	30	37	0.000160345575	0.551399039960954	0.583922437616637	0.952991845753641	1.19090186735129	0.458372415040386
'AGRP'	1	2	2	1	1	7.9121675e-06	-0.147498803148254	0.0602541581245553	0.0977742922603915	-0.0492226552187429	-0.11993694421045
'AGT'	12	6	7	8	8	2.46488425e-05	0.493322176140488	0.383096967719061	0.31525736403458	0.783946285114846	0.396136723270072
'AGTPBP1'	8	6	4	5	8	5.048145e-05	-0.62332835593979	-0.900355536478128	-0.430138438003344	-0.451816850312452	-0.412031821525535
'AGTR1'	1	2	2	2	5	1.4760985e-05	-0.337096435048025	-0.147784652504422	-0.0998468855081594	-0.048877881212061	0.259901237046716
'AGTR2'	4	1	4	3	3	1.4918075e-05	-0.0403135699962842	0.17993731261119	-0.279484230908603	0.129615429035432	-0.0420635744737845
'AGTRAP'	6	1	1	0	1	1.055893e-05	0.281117385374476	-0.186391518143735	-0.153702703912702	-0.302362482917622	-0.202740145264537
'AGXT'	11	9	14	8	10	2.60931e-05	0.352962078929521	1.50304101420529	0.798906278965082	0.745494952755163	0.648007690398213
'AGXT2'	14	7	9	6	10	2.4747425e-05	0.69135156752675	0.712602626211541	0.48751819196381	0.415961624844664	0.690108229246564
'AHCTF1'	24	19	18	20	21	9.2838825e-05	-0.18990083488274	0.140503210265478	0.62408989891794	1.16084904239984	0.193683639641524
'AHCY'	6	2	1	3	5	2.930298e-05	-0.237780097204965	-0.755763245350118	-0.519451980046521	-0.253342008068448	-0.195039492913
'AHCYL1'	0	1	0	0	1	2.8560325e-05	-0.819493495276907	-0.899458700525993	-0.673130606731774	-0.781606558606788	-0.765914231748269
'AHCYL2'	1	0	2	0	2	2.615615e-05	-0.652554756822887	-0.493922103742929	-0.778867217187486	-0.717599574823217	-0.542168945548614
'AHDC1'	16	8	2	8	7	0.000113040175	-1.55255842827015	-3.13460813575091	-1.88561424645999	-1.56967151824279	-2.51864972433284
'AHI1'	18	8	11	9	14	4.7510125e-05	0.462711840209189	0.353657444759519	0.00581151345179101	0.357996286481214	0.572086692974457
'AHNAK'	104	57	64	37	76	0.000230499	4.0361654577605	3.6120382942723	3.3108895073529	0.602068674957345	4.06273083600433
'AHNAK2'	477	181	249	150	252	0.0002851660475	41.9830997387579	33.8082842745389	23.8628647203151	20.0515927307965	29.2233901512309
'AHR'	12	4	7	7	8	3.6048e-05	0.177754801874026	0.0368389604021546	-0.363868198114938	0.297789830629805	0.039518358873409
'AHRR'	16	11	4	9	14	4.608495e-05	0.301408614292421	-0.766795664810406	0.572252950444896	0.395937649804461	0.616673364426296
'AHSA1'	3	3	0	1	3	1.60988625e-05	-0.173378446487043	-0.520920525739757	0.0366530988699615	-0.267170780419245	-0.0790040313868254
'AHSG'	13	5	2	4	7	1.71305025e-05	0.801843836090864	-0.219760410884981	0.357094131783666	0.253390906996222	0.482823269419928
'AHSP'	4	1	2	1	1	4.3508435e-06	0.252225677088975	0.168433981497804	0.0254306787136365	0.0455887547844196	-0.00852131508623949
'AICDA'	2	0	1	0	0	1.508205e-05	-0.245606986449603	-0.323784767437406	-0.459321722084112	-0.422778074398377	-0.492771442104709
'AIDA'	0	0	0	0	1	1.110501e-05	-0.336265114117695	-0.369227655876963	-0.344565332589569	-0.31690034813917	-0.219824071733413
'AIF1'	2	2	2	1	2	6.6818875e-06	-0.0130626920230111	0.0976253490413782	0.133274145148225	-0.0164696094802917	0.0670784133081664
'AIF1L'	4	5	3	4	4	7.19623e-06	0.173454045311413	0.248250128879971	0.643756687075202	0.517871934562177	0.348040703085149
'AIFM1'	5	0	2	0	2	3.109215e-05	-0.387687376902543	-0.643860093478944	-0.921301555336765	-0.849012871165144	-0.696593945697624
'AIFM2'	7	5	7	6	11	2.394855e-05	0.0108237289294522	0.404369151179086	0.160360222448431	0.437229787329532	0.863633781644058
'AIFM3'	11	6	4	6	8	4.0347625e-05	-0.0416489138067771	-0.592509795606434	-0.137724626975751	0.000649546997300731	-0.0949934807561706
'AIG1'	0	0	0	1	0	1.02505675e-05	-0.312611346928985	-0.343273245619525	-0.319910662285057	-0.111476311095771	-0.341619640573656
'AIM2'	5	2	7	2	6	1.49281275e-05	0.0597849857720272	0.678380745767176	-0.104669716630552	-0.0533275841572222	0.403198445324559
'AIMP1'	5	2	2	1	3	1.34741075e-05	0.100037180863503	-0.108694802296171	-0.0627145090282945	-0.197294105022508	0.00311044928414477
'AIMP2'	3	5	3	0	6	1.8310545e-05	-0.234604842185558	-0.0893583008536194	0.323043853413037	-0.50872818350762	0.297378813233159
'AIP'	7	2	3	3	3	2.2436435e-05	0.0526838349435427	-0.214684912603055	-0.321318788981257	-0.0705399480168057	-0.277272084710216
'AIPL1'	13	11	5	8	10	2.63444425e-05	0.546759952697103	-0.000901061354829068	1.1418874145589	0.738803342506645	0.640144268243407
'AIRE'	15	7	12	8	7	3.7500175e-05	0.438685560707499	0.82397399561712	0.119540832324793	0.441806259362433	-0.15443655739055
'AJAP1'	6	3	4	3	6	2.59876825e-05	-0.146002133809023	-0.15631008505243	-0.248684446180723	-0.165081615966766	0.0572019547389295
'AJUBA'	6	5	1	5	6	2.274675e-05	-0.0562830075364837	-0.556607256274591	0.195037754207626	0.286548324547469	0.158593050039978
'AK1'	4	2	2	2	5	1.21383225e-05	0.0366391915667114	-0.0681192893947469	-0.0241708492128455	0.0209433580281759	0.341951825015515
'AK2'	4	3	2	6	5	1.1891815e-05	0.0434633575590854	-0.0606314227529183	0.158046672454095	0.758221736480703	0.34966391521729
'AK3'	3	2	2	1	2	1.01700325e-05	-0.00924906809139063	-0.00833077783389473	0.0326237316403558	-0.109332286133827	-0.0420478170344604
'AK4'	3	1	1	1	2	1.1859305e-05	-0.0560137939819276	-0.225891427519471	-0.191224580775366	-0.154304513273657	-0.0948962151303461
'AK5'	3	2	0	0	0	2.7603325e-05	-0.491860003024659	-0.870387387692882	-0.470408331228115	-0.756128005880392	-0.884505885612224
'AK7'	9	4	7	5	7	3.70055e-05	-0.149881130609734	0.00775428883021687	-0.391496904166356	-0.0930504960798576	-0.138960828787736
'AK8'	8	6	7	5	7	2.4825555e-05	0.086921772590765	0.377729131896288	0.31015835444286	0.231205659461134	0.242082950737913
'AK9'	24	17	21	14	27	6.9892375e-05	0.445376170445996	1.33636907130193	0.935978859066254	0.67554258107843	1.80292599007861
'AKAP1'	16	12	10	10	10	4.841175e-05	0.236995224686131	0.160021481335782	0.68022344559177	0.516672038493035	-0.0502275027438978
'AKAP10'	11	2	5	2	7	2.72655e-05	0.320506025382453	-0.0288787368647963	-0.46066040224262	-0.38177538888658	0.165750207323074
'AKAP11'	24	12	22	10	19	7.0136275e-05	0.438624077211763	1.49524196308307	0.0533597332478012	-0.0616927127075372	0.606885625827257
'AKAP12'	34	23	22	20	27	8.3338e-05	1.07702731475245	1.09419551071274	1.59881647619825	1.41379949486086	1.38222828427558
'AKAP13'	61	32	44	30	35	0.0001285915	2.53551440047386	3.37896263828236	1.86946187049993	2.03644071350764	1.15488047772893
'AKAP14'	2	1	1	1	2	9.71614e-06	-0.0970611731301361	-0.160791087064784	-0.129384255976481	-0.0972486296905465	-0.027847893801097
'AKAP17A'	20	15	20	7	15	5.3769085e-05	0.490201569781333	1.65990319934072	1.05098435750926	-0.173986760446399	0.52480506498121
'AKAP2'	24	11	9	9	12	5.5831275e-05	0.834640533977722	-0.231603826947146	0.291024471373269	0.136468060894122	0.014705486242931
'AKAP3'	24	10	13	12	12	3.7849475e-05	1.33246816535353	0.979620704739133	0.634778939939358	1.16324756646082	0.577262633148558
'AKAP4'	10	4	5	4	4	3.3500675e-05	0.0475198891474039	-0.218276301661046	-0.290365429644486	-0.182419015299437	-0.474889092726371
'AKAP5'	5	1	6	3	7	1.4445155e-05	0.0731552839763697	0.526800241405127	-0.265838306489207	0.142205702408652	0.566836493866953
'AKAP6'	35	18	20	17	23	9.581945e-05	0.831875467680459	0.382491822253664	0.362949452459433	0.533365773363982	0.397515451098108
'AKAP7'	10	6	7	5	4	1.2687195e-05	0.62371368021255	0.746455346178354	0.660417173142005	0.554363046466388	0.176254138471515
'AKAP8'	16	7	4	8	18	4.8129525e-05	0.24480813359657	-0.828906555294037	-0.18716608209697	0.158829333806976	1.14684876991193
'AKAP8L'	2	1	1	2	4	3.859665e-05	-0.896584831829548	-1.03808612141159	-0.962742695099439	-0.683443342956006	-0.634319459504801
'AKAP9'	45	26	25	24	32	0.00014709625	0.416185834623262	-0.344041818275382	0.284276936526693	0.447104622059322	0.130064106191431
'AKIP1'	10	4	4	4	6	8.297515e-06	0.745243248622367	0.381046158324757	0.436867895518763	0.488551665721725	0.610643772184375
'AKIRIN1'	5	0	0	0	2	7.047505e-06	0.27794948569937	-0.245977500393369	-0.227487236399531	-0.20888043328566	0.0556400604831656
'AKIRIN2'	1	2	0	0	0	9.48434e-06	-0.191021753020403	-0.319998443021476	0.0524093033846931	-0.273754498525529	-0.317648434425081
'AKNA'	30	16	27	15	28	7.6792425e-05	0.856670097306983	2.12453177348618	0.561752105064229	0.674535390879126	1.73559636286954
'AKNAD1'	16	10	14	9	13	3.3075725e-05	0.661549458124055	1.29090449986138	0.772527785195443	0.742277041511591	0.875143345870027
'AKR1A1'	7	3	2	3	2	1.65913375e-05	0.214495527927093	-0.203382898901285	0.0224428998827422	0.0850692572660457	-0.242935959534327
'AKR1B1'	9	3	2	1	2	1.59609575e-05	0.43270210792289	-0.184234666662997	0.0406323031321177	-0.263499450306614	-0.223214789902793
'AKR1B10'	8	5	4	5	7	1.43571575e-05	0.37672350481861	0.196975774043627	0.437120015821747	0.50990291052199	0.569589586812557
'AKR1B15'	10	2	3	2	6	1.45284925e-05	0.572737868089704	0.0255243222357513	-0.0931384043837788	-0.04268841497492	0.41570121131341
'AKR1C1'	4	1	6	3	1	1.4005725e-05	-0.0150567421724508	0.540148819763465	-0.253158723436918	0.153904405827253	-0.310571896365253
'AKR1C2'	5	3	4	2	5	1.2445475e-05	0.128513300980303	0.255045391434792	0.142070836974042	0.0127662417469099	0.33234244275737
'AKR1C3'	13	7	8	8	10	1.4871575e-05	0.864383505081246	0.84635363546446	0.772495131304333	1.04426216957823	0.999093593387128
'AKR1C4'	11	3	6	1	6	1.42042325e-05	0.682095180684816	0.534118747347029	0.0913221359864172	-0.21673162189735	0.425845853157983
'AKR1D1'	2	1	0	0	1	1.51536025e-05	-0.247587788821184	-0.492207298457205	-0.28628028662008	-0.424682965340487	-0.346482844217775
'AKR1E2'	12	5	7	5	9	1.530834e-05	0.751909056272927	0.666830829350533	0.409673185082625	0.484579343978573	0.836892724333654
'AKR7A2'	16	4	8	3	10	1.92324775e-05	1.04480052391988	0.713878601895547	0.121337360127349	0.0147562242771938	0.862651431076189
'AKR7A3'	16	5	8	5	5	2.079712e-05	1.00148149702998	0.66634899381112	0.251293866321514	0.33845233405242	0.0710620542957857
'AKR7L'	22	16	17	16	21	1.06797925e-05	1.88399601111687	2.47032207456356	2.46980672489284	2.61774527288807	2.76458637299078
'AKT1'	0	2	0	1	1	3.5410225e-05	-1.00913457705646	-1.10754754551062	-0.695679728832773	-0.78129180989784	-0.980224595123777
'AKT1S1'	1	3	4	3	3	1.588468e-05	-0.3682039764056	0.15057573200489	0.0428332662221022	0.103882115614733	-0.07230342282211
'AKT2'	3	3	3	2	2	3.3518075e-05	-0.65560353510411	-0.551300775195267	-0.465972642692025	-0.548235264772734	-0.772491497423127
'AKT3'	0	1	1	0	0	1.9591325e-05	-0.571195093364386	-0.460757824141633	-0.414329287206744	-0.542825698684994	-0.633844244034791
'AKTIP'	1	3	1	2	1	1.42653475e-05	-0.323375579892047	-0.298976801638248	0.0895586754995726	-0.0356829085483545	-0.318694093877636
'AL356356.1'	0	0	0	0	0	6.43451e-06	-0.206970259071095	-0.227357233116486	-0.20979941788268	-0.192561090989588	-0.222235315300558
'AL359736.1'	0	0	0	0	0	3.8372285e-06	-0.135068637232685	-0.148462327445043	-0.13485532159661	-0.123415274892629	-0.140979799161552
'ALAD'	4	3	6	1	3	2.16385e-05	-0.226356266278533	0.308291795909037	-0.123190771316081	-0.414648256428105	-0.252309030012323
'ALAS1'	7	3	7	1	2	3.19308e-05	-0.210150032744885	0.161901468594006	-0.420171713561702	-0.688657299783374	-0.722831853757306
'ALAS2'	6	2	3	4	5	2.6853125e-05	-0.169960300384808	-0.348845182105617	-0.448761348734218	-0.00544713956106471	-0.118396981264113
'ALB'	3	2	3	4	3	2.7485725e-05	-0.48860440979699	-0.368060966827766	-0.467014986061263	-0.0222882692331909	-0.435237727299977
'ALCAM'	8	5	9	5	8	2.429085e-05	0.101724102314799	0.726472079441423	0.150483286199458	0.245440734560649	0.407336526495495
'ALDH16A1'	18	12	12	13	18	5.4792125e-05	0.261121687195631	0.298709837139264	0.496117795940817	0.894863919577782	0.938399853160158
'ALDH18A1'	4	4	4	2	8	4.3246925e-05	-0.824564448860279	-0.680582604797305	-0.571596251630597	-0.807252135469194	-0.185697387532825
'ALDH1A1'	2	1	5	1	1	2.273275e-05	-0.457403478757148	0.108806435169803	-0.504974597199375	-0.443779764605253	-0.583595420891734
'ALDH1A2'	2	3	3	1	1	2.39106e-05	-0.490010474318116	-0.259463689932647	-0.188751135701116	-0.475136980436177	-0.620444727221322
'ALDH1A3'	7	6	6	4	6	2.85202475e-05	-0.115735098953591	0.0992532533629428	0.203549104037921	-0.0498294122337534	-0.0220279793682131
'ALDH1B1'	10	5	12	8	8	3.16531125e-05	0.0986661669613353	1.00159310052005	-0.0619512513621268	0.597470025488931	0.17701013591049
'ALDH1L1'	15	8	20	13	12	5.4352325e-05	-0.0278380363098416	1.64218395537956	-0.191620543116817	0.906572736135356	0.0609744752230929
'ALDH1L2'	11	9	11	3	8	4.1066e-05	-0.0615358705684849	0.549403775204757	0.366859180157751	-0.566505105119079	-0.117467610943426
'ALDH2'	4	0	6	1	4	3.095975e-05	-0.484399902316107	0.0251518816991423	-0.917480934781952	-0.662804840897372	-0.39539615008896
'ALDH3A1'	17	8	8	7	10	2.8847125e-05	0.878997169174787	0.4218175695041	0.544327309133997	0.48949427201998	0.561846644338251
'ALDH3A2'	8	7	3	5	6	2.359665e-05	0.120941775049484	-0.249927236932955	0.520724139832147	0.26392195894411	0.132004269204262
'ALDH3B1'	7	1	6	6	5	3.29531e-05	-0.238450640926261	-0.0353973317115304	-0.799888021194053	0.197507478547553	-0.309232244404352
'ALDH3B2'	23	9	12	11	10	2.5996665e-05	1.56025262984016	1.17342857840643	0.801689028968999	1.29613480890302	0.651024728043093
'ALDH4A1'	15	10	4	9	10	3.8085175e-05	0.422490784752537	-0.523783748950311	0.627977769843531	0.608910977506	0.272835498306225
'ALDH5A1'	17	7	9	6	6	2.6442875e-05	0.945559204962511	0.661099970567188	0.438595760537342	0.37082445325648	0.0429614951144868
'ALDH6A1'	3	0	1	3	2	2.414025e-05	-0.395990014223833	-0.598936606011794	-0.720697035161351	-0.115899075143675	-0.479101449230425
'ALDH7A1'	3	1	5	2	6	2.5470775e-05	-0.432823482831254	0.0256371228218865	-0.583980489189128	-0.333995658293962	0.0733731424299342
'ALDH8A1'	6	7	3	4	8	2.724352e-05	-0.180767665680081	-0.360703772340318	0.415493145801152	-0.0158402678389879	0.314962561899437
'ALDH9A1'	8	6	8	6	13	2.3187325e-05	0.132273207502758	0.593741848893188	0.357429307393913	0.457495664627004	1.1845255526815
'ALDOA'	2	2	4	2	5	2.548625e-05	-0.533630126566032	-0.141078755312869	-0.40932035636847	-0.334407637861178	-0.0756350230061348
'ALDOB'	5	3	6	1	3	1.843312e-05	-0.0372446015117816	0.405659095638315	-0.0307010123569869	-0.329313809225439	-0.152030212628249
'ALDOC'	4	1	1	0	3	2.14847e-05	-0.222098595365263	-0.518271031338922	-0.468962239503934	-0.593232205320916	-0.247497465101852
'ALG1'	13	8	8	7	13	2.5746525e-05	0.563312668940598	0.516002107477954	0.633796415246362	0.572040892445703	1.1044525558296
'ALG10'	7	3	0	1	3	1.680703e-05	0.20852440360861	-0.542431866003473	0.0162191698202229	-0.286023736864199	-0.101158740924869
'ALG10B'	12	8	6	7	7	1.60293375e-05	0.73194811925929	0.478677746923874	0.914199947049787	0.830747800118949	0.517273941152553
'ALG11'	4	7	2	2	3	1.92557675e-05	-0.160394713603304	-0.284316836830114	0.645983180053796	-0.168538679760913	-0.177766348269801
'ALG12'	15	6	5	5	12	3.2905275e-05	0.565888719992368	-0.20019056694563	0.0770211846789369	0.0161062173678369	0.731943885065191
'ALG13'	7	6	7	2	4	4.544045e-05	-0.584148972497373	-0.248464746812252	-0.284677785758496	-0.865653867044301	-0.848439052232876
'ALG14'	2	1	1	3	2	1.070214e-05	-0.124356917868676	-0.19074163606224	-0.157834982098463	0.241854459830857	-0.0586946621670904
'ALG1L'	13	7	6	6	11	8.23782e-06	1.048049381549	0.715364082358728	0.963929132564549	0.855508617575573	1.3552050567835
'ALG2'	9	5	4	5	9	1.80661375e-05	0.374422480416201	0.0843120763736912	0.3300962509344	0.411158475549257	0.750609820401346
'ALG3'	8	4	7	4	7	2.2080575e-05	0.162911647192178	0.461111290436654	0.0391566048883392	0.121608317089153	0.32795911770883
'ALG5'	3	1	3	1	2	1.6481175e-05	-0.183962072071913	-0.0337899155475773	-0.324586894030258	-0.277348768732234	-0.239489572560177
'ALG6'	6	6	5	3	7	2.05825e-05	0.00363023581309394	0.174121936631851	0.432591791128073	-0.0211842788497715	0.374826413115973
'ALG8'	12	5	4	5	7	2.218045e-05	0.561657099459904	-0.0406630293576277	0.211378179108184	0.301624610596334	0.324834535602824
'ALG9'	6	3	1	4	4	1.9415775e-05	0.0359289044255357	-0.45542532557626	-0.0590550891362667	0.192551369430761	-0.0342475431632306
'ALK'	15	9	18	5	17	8.703495e-05	-0.932710965015817	0.31681498189284	-0.959675963927448	-1.42516386665276	-0.218887334532415
'ALKBH1'	6	5	5	2	4	1.94807e-05	0.0341315720721669	0.207590080240807	0.289279022966282	-0.174526860541696	-0.0362786910980605
'ALKBH2'	7	3	4	2	6	1.417008e-05	0.281524708657485	0.202658457441495	0.0923075993157444	-0.0331466746418248	0.426914332724082
'ALKBH3'	6	5	5	5	5	1.431935e-05	0.177015022919012	0.364372165109876	0.438210972083935	0.510909471512446	0.273717827267167
'ALKBH4'	3	4	3	3	3	2.1801325e-05	-0.331240831623247	-0.195393024940281	0.0472142405187115	-0.0536319834007978	-0.257402938772276
'ALKBH5'	0	0	0	0	0	2.0018835e-05	-0.583030120791362	-0.639994359908913	-0.601772294686677	-0.554207090342582	-0.647219003907203
'ALKBH6'	5	0	1	2	0	1.19535375e-05	0.14213186932992	-0.228753812247899	-0.369049331520529	0.0258627686019134	-0.394896582955881
'ALKBH7'	4	3	3	1	2	1.5897455e-05	-0.0674259695474202	-0.0160589895903687	0.0424646476230163	-0.261808876096719	-0.221228141295339
'ALKBH8'	19	2	8	7	11	2.57388e-05	1.16582369553121	0.516236765230257	-0.416607641869754	0.572246554775135	0.807623028432474
'ALLC'	16	4	7	6	4	2.12099e-05	0.990053272657974	0.487559308815729	0.0642795576471658	0.510140376378533	-0.0903758597076782
'ALMS1'	82	42	46	37	57	0.000161802425	3.72625837197115	2.70254876114339	2.66341395630454	2.43186906306995	3.38593035808629
'ALOX12'	11	7	5	6	10	3.48763e-05	0.109814632102844	-0.260062061729453	0.195251501509928	0.14630782202802	0.373224004495744
'ALOX12B'	3	4	3	2	7	3.7703125e-05	-0.771465002257871	-0.67842939961336	-0.411626965872447	-0.659654563078184	-0.160785779384916
'ALOX15'	12	6	8	8	11	3.4787375e-05	0.212652875298039	0.241377419080268	0.0227141330388542	0.514027611855633	0.524532655541518
'ALOX15B'	15	10	12	9	13	3.638925e-05	0.4694397715226	0.857720658469315	0.676914147549791	0.654061130884107	0.771476355020984
'ALOX5'	6	0	4	1	6	4.6028e-05	-0.700795797118553	-0.765065629731765	-1.35232694899921	-1.06398772915153	-0.569758450084032
'ALOX5AP'	1	1	0	0	4	9.1221675e-06	-0.180995624711487	-0.308997149268523	-0.112245343128704	-0.264112654856892	0.287786676514727
'ALOXE3'	16	7	6	10	10	4.447455e-05	0.345989720108283	-0.385372523539228	-0.0817020503099564	0.621489998907059	0.0729467145800873
'ALPI'	11	8	6	0	7	3.8031675e-05	0.0224639742632905	-0.189662688515881	0.279308520582257	-1.03377367212456	-0.171064360813477
'ALPK1'	27	21	21	14	24	5.5918525e-05	1.13338500520075	1.76089106251912	2.0398123521757	1.04756807409855	1.79446465206216
'ALPK2'	54	31	38	37	44	9.0264825e-05	2.89367483166825	3.54524333366567	2.80044828189052	4.33744143762978	3.69207352260524
'ALPK3'	42	24	21	17	20	0.000100102675	1.41610334958612	0.418644758362703	1.29018297625248	0.41932740988418	-0.182137543966346
'ALPL'	5	5	7	5	4	3.5717875e-05	-0.515744625373721	0.0468667132776444	-0.179238253992922	-0.0587711299136446	-0.544254929862658
'ALPP'	17	11	12	9	12	3.8097425e-05	0.622909234109062	0.805831358618986	0.802735215684425	0.608584849967945	0.569505493797817
'ALPPL2'	14	7	15	11	11	3.7591185e-05	0.335788413568648	1.31999674303795	0.116914782354806	0.987431819784732	0.436815701502566
'ALS2'	12	9	9	3	7	7.5417575e-05	-0.912197706137032	-0.826613229007009	-0.624387847479449	-1.48119509623225	-1.34081557770336
'ALS2CL'	14	9	10	8	19	5.81461e-05	-0.23324339037117	-0.135670565149601	-0.125984484709445	-0.107837285075932	0.982006208197755
'ALS2CR12'	13	4	3	1	5	1.8742175e-05	0.757224393683116	-0.102469349398396	0.135484892757162	-0.337541535492991	0.135350247048906
'ALX1'	6	3	1	3	4	1.5404435e-05	0.14697609020952	-0.33357746240004	0.0566905911279996	0.11666736671141	0.0912456944527522
'ALX3'	1	3	2	1	3	1.5231665e-05	-0.350126389029397	-0.162081893440118	0.0616758208138682	-0.244084103559579	-0.0518741155542398
'ALX4'	7	5	7	2	4	2.3478935e-05	0.0238241449638812	0.418634271831491	0.173910794429824	-0.280968448938889	-0.16136146147629
'ALYREF'	2	0	2	0	0	1.27088425e-05	-0.179908979421288	-0.0854492892792846	-0.390843432067793	-0.359597941669003	-0.418526108222535
'AMACR'	13	5	7	6	6	1.838519e-05	0.767107545903059	0.573364723934885	0.32088996734484	0.585343058700682	0.295043544596758
'AMBN'	10	7	5	7	8	1.9470755e-05	0.43591521219131	0.207892168788162	0.639779506098687	0.739123031504608	0.558134898234278
'AMBP'	6	4	5	2	10	2.1212725e-05	-0.0138163839919104	0.154978337368489	0.0641980434393217	-0.220637050196256	0.800695767144226
'AMBRA1'	4	6	9	3	10	6.79204e-05	-1.50774696134488	-0.598846006300794	-0.933387384343618	-1.2815348596869	-0.660582296814512
'AMD1'	0	0	1	0	1	1.39778e-05	-0.415793397584002	-0.29024232721078	-0.427458850891696	-0.393380435732161	-0.309698272730964
'AMDHD1'	5	5	3	3	7	2.20036625e-05	-0.136088454794264	-0.201539159994657	0.216479336344483	-0.0590186339598845	0.330365320365923
'AMDHD2'	7	6	4	8	4	3.63870025e-05	-0.333512788383725	-0.472199157935286	-0.0234423539631466	0.471441569471975	-0.565188942534707
'AMELX'	2	0	1	0	1	1.0199185e-05	-0.110433463384995	-0.175463974306762	-0.318428036370972	-0.292785269297203	-0.191485641668182
'AMELY'	2	3	3	2	2	7.12694e-06	-0.025383303183625	0.250354919748704	0.295538279854237	0.154359013314922	0.0531549362165909
'AMER1'	7	10	5	5	6	5.0346425e-05	-0.719971531458654	-0.729996347315798	0.274181485198541	-0.448222016300138	-0.704867293543171
'AMER2'	5	9	3	6	8	3.362816e-05	-0.457893286895864	-0.554644776835255	0.581477196331477	0.179535944635872	0.115221778951482
'AMER3'	14	9	10	3	16	4.82046375e-05	0.0419738104811637	0.166312690995562	0.160876387077819	-0.756563379549539	0.847422463110692
'AMFR'	1	3	2	1	2	3.5937475e-05	-0.923347588214977	-0.791047158368821	-0.535785134769328	-0.795329217637097	-0.848186026334373
'AMH'	12	12	10	12	10	3.08905725e-05	0.320528951374875	0.692245253367003	1.18581886590878	1.34853040490969	0.497917016082911
'AMHR2'	4	1	3	0	1	2.883835e-05	-0.425671901180252	-0.409148249346452	-0.681153180005801	-0.789008540970669	-0.7746125207234
'AMIGO1'	3	3	1	1	3	2.60809475e-05	-0.449715177990512	-0.657888146232934	-0.25137557037969	-0.532917138196929	-0.39128947696101
'AMIGO2'	1	1	5	1	2	2.50036375e-05	-0.620648691997052	0.039826715623358	-0.570501155789942	-0.50423636691149	-0.506112505560016
'AMIGO3'	2	3	5	1	3	3.63131325e-05	-0.833364871799702	-0.303707206384209	-0.546624906932326	-0.805330682257529	-0.711407177624863
'AMMECR1'	2	0	1	2	0	1.427785e-05	-0.223344153590852	-0.299356574618546	-0.436116717854998	-0.0360157530303629	-0.467612172898987
'AMMECR1L'	1	0	0	2	2	1.87483e-05	-0.447478485782431	-0.601400199769855	-0.565110937684557	-0.155028816797325	-0.310415648624262
'AMN'	9	2	2	2	4	2.10286e-05	0.292410717346799	-0.338167957150974	-0.280696243386468	-0.215735249840627	-0.0847039811174018
'AMN1'	1	1	0	0	0	1.0893125e-05	-0.230021530317795	-0.362791469992479	-0.163345791380601	-0.311259497893751	-0.361721868505737
'AMOT'	7	3	6	3	7	5.378525e-05	-0.815178770411874	-0.668206824681477	-1.05082027874881	-0.905147840135013	-0.66392607201119
'AMOTL1'	12	11	4	4	9	5.2603525e-05	-0.280559118703522	-0.964823212717124	0.384160557412165	-0.690997000620148	-0.329894696128806
'AMOTL2'	14	4	14	6	13	4.8742725e-05	0.0270777338563123	0.814973264579096	-0.730185441474781	-0.222848333422448	0.384996522098036
'AMPD1'	11	9	5	9	13	3.66034e-05	0.062003111811632	-0.312524377895665	0.495626523855859	0.648359858902897	0.764776515248728
'AMPD2'	2	2	3	1	3	5.8223875e-05	-1.44002539739833	-1.30184441039987	-1.35404997316588	-1.38873505914809	-1.39697386791685
'AMPD3'	9	8	7	9	6	4.8031575e-05	-0.45512421322365	-0.327173781672274	-0.00923481448169893	0.344114119230453	-0.63244300404397
'AMPH'	15	6	11	9	7	3.4948025e-05	0.509337941070808	0.735245877652734	0.0180786563665045	0.692430689446988	-0.0745936109299862
'AMT'	3	6	4	1	3	2.242026e-05	-0.34837497560465	-0.0479474088942702	0.37956297060314	-0.435460539241913	-0.276766056550789
'AMTN'	6	3	4	4	6	8.7419175e-06	0.331419588471425	0.36754661896765	0.248937418837402	0.476720086269668	0.596739931872708
'AMY2A'	3	1	3	2	3	1.095941e-05	-0.0311017033027876	0.13393860468631	-0.165258422954437	0.0523288137866131	0.0817822134343582
'AMY2B'	11	5	3	5	7	2.2684975e-05	0.447311330260713	-0.222234482190001	0.196820253200268	0.288192924424293	0.309050522847767
'AMZ1'	31	8	19	12	15	3.292517e-05	2.17164209863754	2.12691739225842	0.426655209662381	1.29435756825445	1.17692849125016
'AMZ2'	7	5	9	5	4	1.53020625e-05	0.25018726256521	0.99953467235636	0.409854324979176	0.484746471008983	0.0944483914713655
'ANAPC1'	4	5	4	6	6	6.075415e-05	-1.30930064923861	-1.21244872534088	-0.90169440667899	-0.542635333846991	-1.03050967882916
'ANAPC10'	0	2	0	2	1	7.461765e-06	-0.23540810741682	-0.258561009364651	0.110770684046209	0.145445059609467	-0.105846199745143
'ANAPC11'	5	2	2	0	1	1.08477125e-05	0.172745090060245	-0.0289159202574131	0.0130693936500989	-0.310050516062464	-0.211774608069575
'ANAPC13'	0	0	2	0	1	2.964325e-06	-0.110903604088619	0.210551690314152	-0.109667760284141	-0.100176421900352	0.0348560551676498
'ANAPC15'	0	1	1	0	0	6.20821e-06	-0.200705514477298	-0.0542345075708417	-0.0281636193793478	-0.186536458844787	-0.215155570317015
'ANAPC16'	1	3	0	1	1	5.2129675e-06	-0.0727757220203792	-0.19025175370002	0.350767235715307	0.0226367539175948	-0.0354928589271596
'ANAPC2'	2	3	1	3	4	5.42507e-05	-1.33000629283585	-1.51367938037435	-1.06425285702342	-0.917540822828374	-1.12410024223783
'ANAPC4'	3	2	3	1	1	3.275735e-05	-0.634543441852465	-0.528192624169216	-0.619129017491133	-0.710662804588664	-0.897223874310342
'ANAPC5'	3	4	3	2	6	3.822285e-05	-0.785853586089365	-0.69421720884399	-0.426623734876814	-0.673491456955225	-0.325570332561953
'ANAPC7'	6	4	1	3	1	2.7642375e-05	-0.191809234776675	-0.705319156506305	-0.121326406702637	-0.209133065874695	-0.737195344271711
'ANG'	2	3	0	1	2	7.432100775e-06	-0.0338312136546305	-0.25765993279459	0.286732709935709	-0.0364421231270579	0.0436079858577265
'ANGEL1'	13	5	11	5	6	3.3661875e-05	0.344187291701911	0.774315077530258	-0.119913162258678	-0.00403605716163643	-0.182881253301678
'ANGEL2'	5	2	4	4	5	2.3702975e-05	-0.18313075422789	-0.0869106722655356	-0.357864388959828	0.0784164975303221	-0.0198462146079072
'ANGPT1'	4	3	1	1	2	1.94224e-05	-0.165007626158856	-0.455626566230308	-0.0592462505054968	-0.355650635775244	-0.331504614845124
'ANGPT2'	4	0	5	1	2	2.364035e-05	-0.281773860568175	0.081237458007654	-0.706272159539247	-0.46794226388594	-0.46346212094355
'ANGPT4'	10	6	4	3	3	2.5491775e-05	0.269231737153199	-0.141246580661986	0.290934709522818	-0.151879510492616	-0.372857351468713
'ANGPTL1'	1	1	6	3	4	1.9654175e-05	-0.4725561886649	0.368567934050895	-0.416142808037623	0.00352972367940096	-0.0417057738745842
'ANGPTL2'	3	3	0	1	2	3.4342925e-05	-0.678438971195723	-1.07512397649633	-0.489773851773099	-0.75287634517406	-0.798298023746948
'ANGPTL3'	6	4	3	3	5	1.7512175e-05	0.0886267466065051	-0.0651072696381091	0.170976247126339	0.0605544735286356	0.173830478467658
'ANGPTL4'	5	5	14	6	6	2.402545e-05	-0.192057877483425	1.56586052300784	0.15814130170013	0.435182503607373	0.118589447689615
'ANGPTL5'	11	5	12	3	7	1.495605e-05	0.661281152963778	1.50885435126171	0.419838668957422	0.128604443446625	0.550852642618663
'ANGPTL6'	3	7	8	7	9	2.118945e-05	-0.31430214575032	0.654431138524946	0.590185150198222	0.693365016243193	0.652893032812164
'ANGPTL7'	5	1	6	2	2	1.8950775e-05	-0.0515749350956332	0.389934617666008	-0.395846389937459	-0.160419131588024	-0.316750001634704
'ANHX'	9	7	5	5	7	2.00003675e-05	0.320875847217915	0.191804711602012	0.624497053054474	0.359663965092844	0.39303850534513
'ANK1'	17	13	13	12	17	0.000123801625	-1.75028200367035	-1.63181988641533	-1.32044832853558	-1.12536908550754	-1.36953315527577
'ANK2'	39	16	25	20	37	0.0001803697	-1.10816535823517	-1.35560470354613	-2.42904470377843	-1.17044558393514	-0.168429133601626
'ANK3'	32	23	21	23	38	0.0001974858	-2.28611777286752	-2.54213426543236	-1.69670875961574	-1.07819422928674	-0.555737608560507
'ANKAR'	31	10	14	12	20	5.409175e-05	1.58553727494134	0.652488806872748	0.166111019793639	0.730821969293623	1.25739634373119
'ANKDD1A'	9	4	10	1	5	3.1968125e-05	-0.0104306017863325	0.659512771870906	-0.246144114907642	-0.689651013196324	-0.278417551758318
'ANKDD1B'	19	10	10	7	15	1.55058025e-05	1.44915401068526	1.15960821475328	1.27955218309989	0.844686659781398	1.72199165343851
'ANKEF1'	12	4	8	7	7	3.6890025e-05	0.154444907032768	0.177508020621297	-0.388164862808796	0.275373286771339	-0.135348237324426
'ANKFN1'	13	7	13	7	10	3.46262e-05	0.317491609510834	1.07753716236041	0.202468023013597	0.335641305190955	0.381048316391775
'ANKFY1'	6	4	10	4	3	6.9925e-05	-1.36246272075424	-0.493486217870113	-1.34150495204197	-1.15221076739269	-1.76316767774827
'ANKH'	3	2	0	4	2	2.98970525e-05	-0.555358934364288	-0.94006550036476	-0.536594047272784	-0.0864828400694415	-0.659204460158338
'ANKHD1'	15	9	8	2	14	0.0001068506	-1.48151423870054	-1.94815022592163	-1.531705005328	-2.50139224718895	-1.28465233069893
'ANKHD1-EIF4EBP3'	0	1	2	0	0	0.0001068506	-2.98809332410388	-2.94631952079245	-2.93339477602523	-2.86703073973221	-3.36538312753013
'ANKIB1'	5	6	5	2	5	4.4792125e-05	-0.766961801341606	-0.561269477332688	-0.265970268768824	-0.848392370913561	-0.679622478001478
'ANKK1'	33	16	13	19	24	3.83694e-05	2.22170643051263	0.963826639341169	1.67052132403799	2.42848897038261	2.34364728339726
'ANKLE1'	65	37	33	29	32	3.3461225e-05	5.57419505689739	4.44027565694175	5.4938527277298	4.38787408655708	3.68643601751177
'ANKLE2'	18	14	10	9	16	5.203165e-05	0.33754092399247	0.0500637653292797	0.925999346650004	0.237623094281131	0.727692380672399
'ANKMY1'	25	16	24	14	21	5.61639e-05	0.925817071835954	2.25235462786877	1.15700326417835	1.04103535056481	1.34111209338336
'ANKMY2'	8	4	3	2	5	1.783025e-05	0.280575201854887	-0.0747690158446977	0.161798259133694	-0.130588370617968	0.163879573062208
'ANKRA2'	0	1	1	1	0	1.307461e-05	-0.390790110474559	-0.262807245010755	-0.226291756833178	-0.186658608606838	-0.429969057855026
'ANKRD1'	4	2	4	1	4	1.69462e-05	-0.0964585820221505	0.11833110287514	-0.162900353132074	-0.289728745005399	0.0430120643619992
'ANKRD10'	3	5	2	3	3	2.18623775e-05	-0.332930963715738	-0.363494618650704	0.220556079753614	-0.0552573296438953	-0.259312939676143
'ANKRD11'	46	28	21	24	25	0.00019088025	-0.696252237529214	-2.34105818947671	-0.629507337299071	-0.719286525949087	-2.28155704452734
'ANKRD12'	24	15	14	13	21	7.4343125e-05	0.322161628968839	0.0373235445104302	0.457309947715427	0.374362272105196	0.772348014434351
'ANKRD13A'	3	1	2	3	1	3.04628e-05	-0.571021018104294	-0.624742523760943	-0.72802784680261	-0.284219029176186	-0.825435332324242
'ANKRD13B'	2	1	2	1	1	3.9521525e-05	-0.922190605104778	-0.899923204546951	-0.989432252288721	-0.890751587002522	-1.10885866210058
'ANKRD13C'	1	2	1	2	0	2.4043775e-05	-0.594076040197039	-0.596006047538305	-0.367698075750467	-0.296005729984715	-0.773141396716645
'ANKRD13D'	3	0	2	1	5	3.9070975e-05	-0.809334026852792	-0.886236270297447	-1.1515507245688	-0.878755936356331	-0.500630633031575
'ANKRD16'	11	6	6	6	6	1.67080125e-05	0.61277853998117	0.4580618494302	0.544392043019245	0.629995331101907	0.347514192769778
'ANKRD17'	2	3	5	4	8	0.00010545945	-2.74860112034495	-2.40488181291415	-2.54271188900736	-2.0987407077436	-2.13262935247357
'ANKRD18A'	27	23	16	17	19	3.321045e-05	1.76210502052355	1.61936287271223	3.04576420160269	2.20037395653707	1.76220837384438
'ANKRD18B'	22	16	11	13	13	3.2799675e-05	1.27149867692445	0.800506146825828	1.83127123612977	1.48040311986908	0.883779935957478
'ANKRD2'	4	5	3	3	5	2.373285e-05	-0.284334558472279	-0.254064407715295	0.166584166933669	-0.105053233489526	-0.0207808383397238
'ANKRD20A1'	0	0	0	0	1	4.9219025e-06	-0.165096158258054	-0.181410376250035	-0.166153438708064	-0.152291919902334	-0.0263868995493691
'ANKRD22'	5	2	2	2	3	9.171165e-06	0.219158191664741	0.022010783738535	0.0614459413791642	0.0999363374794434	0.137727398837842
'ANKRD23'	5	4	7	3	5	1.672352e-05	0.0100826160661335	0.6238414023858	0.193732756961571	0.0815502563761289	0.198503411720697
'ANKRD24'	35	19	19	15	17	5.794275e-05	1.88052691344239	1.36682675736629	1.63107817252998	1.17637342057919	0.691295031210427
'ANKRD26'	28	13	13	12	16	6.283965e-05	1.04216500984915	0.220508307989024	0.43901760418189	0.497930496997078	0.389562699653286
'ANKRD27'	13	10	7	7	12	5.7125025e-05	-0.305354789551928	-0.603408616595167	0.0785860661881483	-0.263332243717019	-0.0257696888865865
'ANKRD28'	7	4	7	6	7	4.4126425e-05	-0.547770736554603	-0.208549706816202	-0.596975112232598	-0.0999506616991338	-0.361738473106556
'ANKRD29'	6	4	2	3	4	1.48443075e-05	0.162482358921863	-0.150315633230307	0.247957340739791	0.131579297117074	0.108769147253132
'ANKRD30A'	35	24	17	22	30	4.53908e-05	2.22809926608549	1.41559359063252	2.86929947006532	2.78981178804333	3.01555907859387
'ANKRD30B'	19	10	7	10	12	4.510045e-05	0.629799691659677	-0.238136832966331	0.425552534020978	0.604826946244642	0.350417002913578
'ANKRD31'	25	17	21	12	19	5.6468225e-05	0.917392077573585	1.74419045085619	1.3233510129084	0.667553956267962	1.03450051176024
'ANKRD33'	14	14	9	10	13	2.4999155e-05	0.684382569122371	0.704955798320787	1.70611258835651	1.1399969704539	1.12783629973822
'ANKRD33B'	9	1	4	1	3	3.40226025e-05	-0.0673049645032764	-0.400377491819823	-0.830749941535442	-0.74434821239711	-0.639745804384969
'ANKRD34A'	3	0	0	0	1	2.0433925e-05	-0.293386778222755	-0.652603296383519	-0.61374976949878	-0.565257842604156	-0.511676567431838
'ANKRD34B'	10	3	3	4	7	2.03058575e-05	0.412796364326114	-0.149967225897791	-0.0847380079495712	0.16885529837481	0.383481205177412
'ANKRD34C'	3	1	3	3	2	2.24120125e-05	-0.3481466577411	-0.213943062819906	-0.49571973778974	-0.0698897697609577	-0.4250337740945
'ANKRD35'	20	11	15	12	16	4.8112125e-05	0.64680613545129	1.00038815675358	0.513759015871831	0.890016857411015	0.850316784332419
'ANKRD36'	23	14	28	15	34	5.5993125e-05	0.72977633736603	2.92292114208847	0.811688714921619	1.22828013455509	3.27823448062144
'ANKRD37'	5	3	3	2	5	7.32594e-06	0.270241274432847	0.244309988851438	0.289796031848342	0.149061089826764	0.492510994173543
'ANKRD39'	3	1	1	2	0	1.23102225e-05	-0.0684966771231194	-0.239588392613539	-0.204235641384568	0.0163669782294023	-0.40605538071664
'ANKRD40'	1	0	2	3	0	1.546685e-05	-0.356637076663164	-0.169225804208073	-0.470425046200848	0.115005731812083	-0.504809861767345
'ANKRD42'	6	3	8	5	4	1.6293225e-05	0.122371353045219	0.803166448546644	0.0310448333995649	0.45835863415029	0.0634401617857113
'ANKRD44'	7	11	6	4	7	1.9115585e-05	0.144615731611177	0.384928295696701	1.35050390291401	0.200543138686076	0.420719124385671
'ANKRD45'	5	2	2	2	3	1.008032e-05	0.193989347301991	-0.00560567727177592	0.0352123726270029	0.0757323427738303	0.109284475712507
'ANKRD46'	2	1	0	0	1	1.104843e-05	-0.133943362266126	-0.367508990522952	-0.167827065158945	-0.315394062631865	-0.218053986038581
'ANKRD49'	3	0	3	0	1	9.8485225e-06	-0.000348574490886309	0.167683101065549	-0.308309779708648	-0.283449850962776	-0.180515277444342
'ANKRD50'	7	3	5	1	6	5.9710025e-05	-0.979218754093499	-1.01445837936918	-1.22181048994909	-1.42831093094862	-0.997839024578966
'ANKRD52'	7	4	2	2	5	6.268275e-05	-1.06152866560117	-1.60360634780927	-1.13247756377588	-1.32476494803242	-1.23940263049493
'ANKRD53'	16	6	14	5	11	2.606574e-05	0.855617118579347	1.50387225828238	0.274373089999378	0.198189146591855	0.797394272417193
'ANKRD54'	4	0	5	2	6	1.38564e-05	-0.0109229347796008	0.37843497072462	-0.423955885399743	-0.0247958087295828	0.436727990868395
'ANKRD55'	10	6	2	4	8	3.0702225e-05	0.124989702531055	-0.632015456052851	0.14058910619719	-0.107918229461	0.206758206452167
'ANKRD6'	10	7	12	9	11	3.72171e-05	-0.0553624224923191	0.832572970869269	0.127708825700405	0.632021471942013	0.448518882433631
'ANKRD60'	14	8	5	7	6	1.3951595e-05	0.990238422728571	0.375543276387316	0.974158760454427	0.88606698676631	0.433749759241046
'ANKRD61'	11	6	5	5	9	1.9442365e-05	0.537079682221294	0.208754541266902	0.465490741856331	0.37451948376233	0.707552563547987
'ANKRD62'	14	9	12	9	12	3.1211425e-05	0.512402061515698	1.01501072437839	0.651212840073775	0.791910834744993	0.784937442626407
'ANKRD63'	4	5	0	4	6	1.09662675e-05	0.0690856975725141	-0.365013235164317	0.534966877234587	0.417500395653574	0.5271482122559
'ANKRD65'	23	11	18	6	12	1.3332505e-05	1.91094007597045	2.55602967259756	1.51740835714013	0.719864387244164	1.34433503844919
'ANKRD66'	5	4	5	4	5	9.593605e-06	0.207463446003718	0.507925342300684	0.399468185105649	0.454045211297894	0.421564823150403
'ANKRD7'	6	2	4	5	3	1.0622875e-05	0.279347138292663	0.310409421871467	0.0195570368534919	0.609322931055463	0.0923106762694341
'ANKRD9'	3	1	4	1	3	1.7536635e-05	-0.213180556050138	0.100396141873981	-0.355041821810808	-0.305447412014756	-0.123984100340832
'ANKS1A'	13	6	7	3	4	6.39422e-05	-0.494088727729545	-0.810508498315121	-0.818578588044752	-1.17559818954014	-1.42736618933678
'ANKS1B'	9	4	2	4	6	5.2486175e-05	-0.57844873777742	-1.29379095603176	-0.838211686819104	-0.687872608916837	-0.771814399081244
'ANKS3'	13	8	7	8	14	4.2118775e-05	0.110073294650594	-0.14756532391102	0.161377009253766	0.318848683705204	0.740756262776708
'ANKS4B'	5	2	2	3	1	1.7800075e-05	-0.0197198955572454	-0.240099142674472	-0.187538541158369	0.0528899311030454	-0.429276965790559
'ANKS6'	11	10	10	6	14	4.5582525e-05	-0.18656870657705	0.245961385585081	0.411642388292225	-0.138715566189911	0.63239179110937
'ANKUB1'	14	7	6	4	9	1.981905e-05	0.827792809766833	0.363559651366772	0.629729130257255	0.18181524261352	0.695767498066471
'ANKZF1'	19	7	9	10	17	4.0771625e-05	0.749638074521053	0.225848518348631	0.0251446320596253	0.720071872406448	1.2285150657264
'ANLN'	13	4	12	3	14	4.9288525e-05	-0.0884092969791745	0.465886828918096	-0.745935612604377	-0.785421485768389	0.516449529164591
'ANO1'	10	7	6	6	9	6.426115e-05	-0.804069917033911	-0.986461579482867	-0.652665620989443	-0.636008997743887	-0.694625812602038
'ANO10'	16	11	10	7	11	2.7620075e-05	0.812585557164102	0.791593233821135	1.10507553999799	0.522161648628471	0.748765095011791
'ANO2'	20	17	12	12	15	5.4278125e-05	0.476109592011532	0.31432307787229	1.38655168323149	0.725860167478921	0.508879766429699
'ANO3'	3	0	2	2	4	4.6165875e-05	-1.0057629433847	-1.10177312061219	-1.35630610348536	-0.884968235982983	-0.871135806627228
'ANO4'	2	2	8	3	3	4.4202375e-05	-1.05178591477949	-0.0446097385171134	-0.949392946409255	-0.650006543996517	-0.958237856784839
'ANO5'	11	7	4	7	7	3.9523275e-05	-0.018828252635172	-0.567468566327727	0.0611652292207145	0.205270517319478	-0.217728691674329
'ANO6'	13	8	6	3	7	4.5628575e-05	0.0129106629682357	-0.420427908921855	0.0601031038676312	-0.687977575463264	-0.40873389332904
'ANO7'	40	21	19	24	26	5.981915e-05	2.33065212812849	1.30982431668881	1.92723484585596	2.77109136656153	1.96955326423548
'ANO8'	8	7	9	7	8	7.2851675e-05	-1.24271582043734	-0.748658153441084	-0.900581139191737	-0.682049791573782	-1.11196712587799
'ANO9'	12	12	13	11	11	5.71474e-05	-0.406353866810412	0.393416933346477	0.428156605352793	0.466789252896356	-0.174997270973069
'ANP32A'	1	0	1	0	0	1.40083825e-05	-0.316261955547487	-0.291171293923224	-0.428341301066642	-0.394194610819101	-0.459181932317682
'ANP32B'	1	1	0	0	2	1.02595825e-05	-0.212483007333968	-0.343547083806761	-0.145065126380362	-0.29439318541809	-0.0448493667678744
'ANP32E'	3	5	3	2	3	1.0802315e-05	-0.0267527860442852	0.138710539952191	0.539697905936724	0.0565110634031533	0.0866969130693304
'ANPEP'	17	12	12	12	20	6.1929025e-05	-0.0368328591473071	0.0819182793453587	0.290183050054546	0.522173635562839	1.01219384457241
'ANTXR1'	3	2	5	3	3	3.0297325e-05	-0.56644002503556	-0.120972279395856	-0.548144002976193	-0.279813707683912	-0.52319877828636
'ANTXR2'	8	3	3	1	4	1.8651025e-05	0.257853229268327	-0.099700607767783	-0.0369885674164193	-0.335114921045193	-0.0103226906057572
'ANTXRL'	23	15	20	13	18	2.81051e-05	1.50187253993841	2.43971330224246	1.79161630118805	1.60540726113499	1.77340476178421
'ANXA1'	2	1	4	1	2	1.5789375e-05	-0.265188008158144	0.153470711847034	-0.304625260937654	-0.25893155223731	-0.217846904617549
'ANXA10'	4	3	6	3	2	1.466505e-05	-0.0333090152734075	0.520120496687883	0.0780253502561045	0.136351564054284	-0.182672872781266
'ANXA11'	11	7	6	9	14	2.911045e-05	0.269431665051858	0.0813254858026936	0.361623092024863	0.847846268554343	1.14774217347941
'ANXA13'	13	4	8	4	10	2.1318225e-05	0.685906942855061	0.650519330770829	0.0611538847619396	0.141903772777651	0.797395030849336
'ANXA2'	3	2	5	1	4	1.73574025e-05	-0.20821883157513	0.272087399267033	-0.174765421234132	-0.300675851535737	0.0301477487491566
'ANXA3'	8	7	1	2	2	1.4399525e-05	0.375550604441017	-0.303052545694814	0.786117011208345	-0.0392550130243921	-0.17436603345047
'ANXA4'	4	5	2	5	3	1.9511775e-05	-0.167481807699757	-0.292093251043773	0.288382355431588	0.372671602294891	-0.185775421093006
'ANXA5'	1	3	2	3	4	1.3679725e-05	-0.307163651181166	-0.114940588344947	0.106456700911698	0.16258333430352	0.145202910167365
'ANXA6'	4	5	7	1	6	3.70649e-05	-0.6534152091425	0.00594997533854556	-0.218106272787172	-0.82534573046861	-0.289343955944098
'ANXA7'	3	0	10	3	4	2.2678975e-05	-0.355537057272218	0.941692878906931	-0.678531266813833	-0.0769968720441662	-0.136335119364827
'ANXA8L1'	6	1	2	1	1	1.32789875e-06	0.536674482910574	0.260261100886382	0.112658439449231	0.126068024855818	0.0860520838394799
'ANXA9'	11	4	6	5	9	1.8610425e-05	0.560111311096967	0.400273210186154	0.13928650236983	0.396668009285138	0.733580956446703
'AOAH'	23	11	10	9	14	2.776995e-05	1.51115236156143	0.787040438428869	1.10075051065076	0.883535501418913	1.18968392818391
'AOC1'	10	11	15	5	15	4.6977325e-05	-0.325559665343139	1.03486048394207	0.54650353362918	-0.358525711344837	0.73728625629341
'AOC2'	10	6	5	8	8	3.9807575e-05	-0.127075178470506	-0.409855048330415	-0.122141639018478	0.380377960400387	-0.0780982123816378
'AOC3'	15	8	8	3	9	4.381035e-05	0.263999261028885	-0.0327016527319788	0.112567318078501	-0.639569362607723	-0.0547989674595512
'AOX1'	15	8	14	4	14	6.4603175e-05	-0.311625432832058	0.333191639485159	-0.487421360605371	-1.01049921722771	0.037330390172542
'AP000350.4'	1	1	2	1	0	7.6734605e-06	-0.140890592918413	0.0675051503642728	-0.0704432266059722	-0.042867701929374	-0.260995575248373
'AP002884.3'	1	0	0	0	0	9.88222e-06	-0.202036378035122	-0.332084381522058	-0.309282110547921	-0.284346953673606	-0.330095995307526
'AP1AR'	4	3	2	1	3	1.18985825e-05	0.0432760100885738	-0.0608369911334169	0.157851396363869	-0.155350167399331	0.052400350040426
'AP1B1'	2	5	5	2	5	5.860025e-05	-1.45044769566482	-0.980742548458425	-0.839535549493373	-1.21605234489762	-1.11165596535928
'AP1G1'	1	1	2	2	3	3.9691175e-05	-1.02727215478082	-0.905076892021133	-0.994327944548539	-0.712583617665902	-0.817094230513384
'AP1G2'	12	6	13	4	6	4.2741575e-05	-0.00754456404489158	0.831012267572373	-0.206801620940808	-0.428435280408789	-0.466939830311576
'AP1M1'	1	1	0	0	1	3.25722e-05	-0.83017930399061	-1.02133164499526	-0.788896692597317	-0.88841760405391	-0.891431130022117
'AP1M2'	4	8	3	6	8	2.455203e-05	-0.307012113078923	-0.278947590696209	0.668264411997293	0.421163550351931	0.39916550307736
'AP1S1'	0	0	1	0	1	8.075e-06	-0.252384484776008	-0.110940044155228	-0.257135323494708	-0.236234694733162	-0.125031120878307
'AP1S2'	0	0	0	0	0	7.128135e-06	-0.226172118810493	-0.248426707362828	-0.229813794083952	-0.21102698906166	-0.243935207456776
'AP1S3'	8	6	3	6	4	6.786855e-06	0.58630363673466	0.260685536925304	0.830683780738878	0.894141072160786	0.360848303054248
'AP2A1'	3	3	1	0	0	6.5018875e-05	-1.52779479271056	-1.8408899413225	-1.37503544608822	-1.75241513971514	-2.05533582479701
'AP2A2'	6	3	5	4	5	6.225075e-05	-1.14995691714944	-1.09164915134695	-1.2951400119343	-0.947860711842479	-1.22588448768271
'AP2B1'	2	3	2	1	0	4.298135e-05	-1.01797978553689	-1.00502838347037	-0.739043051156274	-0.982868927023553	-1.36565900083048
'AP2M1'	2	3	5	2	4	2.715005e-05	-0.579690327240996	-0.0253718739120305	-0.282224120859133	-0.378701837316525	-0.276210631408655
'AP2S1'	1	1	1	1	1	1.0140005e-05	-0.209172711081984	-0.173666333799049	-0.141614754472745	-0.108532885684789	-0.189634214550296
'AP3B1'	9	5	9	5	7	4.45157e-05	-0.357790195109768	0.112119608965789	-0.433099911207836	-0.292990207763819	-0.373917080484312
'AP3B2'	4	3	3	0	3	5.428555e-05	-1.13018926272344	-1.18218916213672	-1.06525860752863	-1.4665688296138	-1.27373559075974
'AP3D1'	9	5	8	4	13	7.9591525e-05	-1.32896206829422	-1.11970131287526	-1.4453854341125	-1.40964005052934	-0.580147176909761
'AP3M1'	0	2	3	2	3	1.84609725e-05	-0.539902901461629	-0.0939276366992838	-0.206608446602632	-0.147379547678901	-0.152901564882355
'AP3M2'	1	2	2	2	1	2.011045e-05	-0.48518745093067	-0.310278447316755	-0.254203403964189	-0.191292142984002	-0.501556673971364
'AP3S1'	9	9	10	9	10	6.842245e-06	0.685151338659482	1.42282139902377	1.35445619518743	1.44076164861545	1.25032669842301
'AP3S2'	3	1	4	0	1	8.887465e-06	0.0262568171147776	0.363125353979725	-0.105473062579123	-0.257864347074343	-0.150448878502743
'AP4B1'	9	6	10	4	10	3.53077e-05	-0.1028805389099	0.558068455335275	0.00770040973968267	-0.230526107234055	0.359727779640348
'AP4E1'	9	5	10	3	11	4.2749225e-05	-0.308887411651872	0.33202502024224	-0.382127523043727	-0.611318343960442	0.275448080868711
'AP4M1'	3	6	2	2	5	2.776445e-05	-0.496320527609268	-0.542776178303013	0.225357351300496	-0.395058625579603	-0.146907316047692
'AP4S1'	2	3	2	1	0	6.80599e-06	-0.016498285092541	0.093855583889333	0.304799469732013	-0.0197735244277834	-0.23385698017188
'AP5B1'	14	8	9	7	11	4.490725e-05	0.133256317223894	0.100225986349626	0.0809166862683938	0.0619374754026503	0.207935141234627
'AP5M1'	7	4	7	2	4	1.89064e-05	0.150406670307358	0.557531983374249	0.130746227614864	-0.15923777480268	-0.0183119824545508
'AP5S1'	5	0	4	1	2	1.44809775e-05	0.0721635965631262	0.193214608191896	-0.441977912348342	-0.224099174706873	-0.176914241198775
'AP5Z1'	24	13	11	8	15	5.9340025e-05	0.737504715803393	-0.00568776552660495	0.539999343302546	-0.139623189351852	0.35051846267067
'APAF1'	8	7	8	10	8	5.12999e-05	-0.645987362097165	-0.260205291158926	-0.278648119937087	0.439782714997663	-0.437637787247267
'APBA1'	2	5	3	2	4	6.5284375e-05	-1.63554881550193	-1.51637394148558	-1.03243555928761	-1.39404642041054	-1.46936860745756
'APBA2'	6	6	8	7	8	4.91898e-05	-0.788331846515544	-0.196108000118683	-0.39286687023442	-0.0520740003335243	-0.371621589969043
'APBA3'	19	14	8	11	13	3.900355e-05	0.798585656513367	0.113308334706196	1.3019476629493	0.949829383140383	0.689686495255133
'APBB1'	4	4	4	5	7	4.0128475e-05	-0.738229376733905	-0.585852678548935	-0.481611206666236	-0.176191173929889	-0.236662275198221
'APBB1IP'	8	7	2	4	7	2.47495e-05	0.0890272155442075	-0.451193597794547	0.487458317375572	0.0505557714533095	0.244462308312744
'APBB2'	5	5	8	4	6	4.31329e-05	-0.721025757368455	-0.0121235664202849	-0.393198593849261	-0.438853530089955	-0.479182671706367
'APBB3'	6	6	6	6	10	2.6655125e-05	-0.164479037124901	0.15590757427893	0.25736655306786	0.3651738371608	0.630424367215077
'APC'	23	16	9	13	16	0.000116671525	-0.950260592249975	-2.08039266375578	-0.589124122978665	-0.752718254916033	-1.29491354770925
'APC2'	35	15	13	15	30	0.000107464825	0.509465653796944	-1.13526711359858	-0.498526168059282	-0.142108750225858	1.07304226491063
'APCDD1'	5	6	2	5	8	3.30891e-05	-0.442970110545672	-0.704521219768952	0.0717170070040083	0.011212411955711	0.132085989637577
'APCDD1L'	13	6	10	6	11	3.304447e-05	0.36127911373162	0.626817125070186	0.0730047831411862	0.195075014099238	0.579059662269857
'APCS'	1	1	2	2	3	8.0638075e-06	-0.151696705545607	0.0556479261719719	-0.08170661355395	0.129417075187511	0.172371210268043
'APEH'	6	5	7	0	4	3.8346275e-05	-0.488130665599049	-0.0329726474985512	-0.25508009891513	-1.04214993843003	-0.62648624391109
'APEX1'	4	3	5	4	3	1.59980975e-05	-0.070212076897578	0.31337790805535	0.0395606403181065	0.283538453961657	-0.0758516413410145
'APEX2'	0	1	4	0	6	2.36455575e-05	-0.683431608332631	-0.0851665803361163	-0.531313642779148	-0.65076014499159	0.130474218871882
'APH1A'	2	0	0	0	0	1.34810325e-05	-0.201285686869467	-0.441401409259786	-0.41312475645788	-0.380155367754719	-0.442683895157476
'APH1B'	8	4	6	4	6	1.179711e-05	0.447596200678148	0.60724051022322	0.335884857932237	0.395380745186598	0.50115445686096
'API5'	0	1	0	2	1	2.3062325e-05	-0.667285424232024	-0.732445070204284	-0.514484470529953	-0.269877382557555	-0.593906234319309
'APIP'	4	4	4	3	6	9.923745e-06	0.0979463853289634	0.331646592699498	0.389941773173628	0.262577520486091	0.559764777981572
'APLF'	12	10	8	7	11	1.8023075e-05	0.676751650074545	0.75061729992809	1.20690531165766	0.777666003289735	1.04902676116283
'APLN'	0	0	0	0	2	3.618825e-06	-0.129022466169928	-0.141828096098755	-0.128553310591626	-0.117600837328885	0.16290698472588
'APLNR'	2	1	1	1	1	2.44016925e-05	-0.503605657295193	-0.606878280398801	-0.553131960664007	-0.488211077826711	-0.635808716405736
'APLP1'	6	8	5	4	7	3.8943275e-05	-0.504658033457273	-0.383600781224227	0.253004679767724	-0.32731398620507	-0.199583516293782
'APLP2'	10	4	10	2	11	4.1251925e-05	-0.167059637608127	0.37750670140231	-0.514028972318747	-0.754136852627176	0.322290531255915
'APMAP'	10	5	4	5	9	2.401775e-05	0.310037759538788	-0.096472156716664	0.158363482307678	0.252711290382102	0.564407600033619
'APOA1'	1	1	1	4	2	1.25111075e-05	-0.274812535826331	-0.245690427885622	-0.210032103805766	0.376371948385215	-0.11528762937648
'APOA2'	1	1	1	1	0	4.526085e-06	-0.0537603954638578	-0.00313813001406414	0.0203740736679815	0.0409233614864104	-0.162530594030607
'APOA4'	13	10	7	9	9	2.6238905e-05	0.549681644206438	0.334797183090057	0.969813431251025	0.924298133979277	0.494917985559222
'APOA5'	7	4	6	2	4	2.5994605e-05	-0.0458174500745365	0.175971336188528	-0.0737808240151825	-0.347941206485474	-0.240063004590385
'APOB'	79	39	50	35	52	0.000186237075	2.74789675982446	2.62579026444507	1.43225770644077	1.41545631461406	1.87757716916569
'APOBEC1'	7	6	4	6	6	1.1424575e-05	0.357530983821031	0.286056608184709	0.696852078427425	0.770661755109519	0.512809578711755
'APOBEC2'	6	5	5	3	5	1.1583085e-05	0.252764835059298	0.447490800479406	0.517167974815419	0.218401305988913	0.359322674836001
'APOBEC3A'	3	1	1	0	2	1.15110825e-05	-0.0463738403959244	-0.21531389976406	-0.181176743970885	-0.327710901657668	-0.0840021878532262
'APOBEC3B'	25	9	15	10	15	2.33805e-05	1.83349689368055	1.75174088057756	0.877182317050363	1.18309448945576	1.47557413308511
'APOBEC3C'	3	0	2	0	2	1.09458475e-05	-0.0307262478032014	-0.031896857135961	-0.339972748439881	-0.312663088187455	-0.0663189825667646
'APOBEC3D'	8	1	2	2	7	2.1830825e-05	0.169825548479808	-0.362536185498962	-0.478949630449149	-0.237092194658387	0.335772532755365
'APOBEC3F'	9	12	8	10	13	2.16452e-05	0.275341081029468	0.64058679955248	1.45263138584756	1.22929842106775	1.23277692130304
'APOBEC3G'	8	8	4	4	7	2.147485e-05	0.179680113327987	-0.019229979290117	0.75705964936057	0.137734063950467	0.346909202421352
'APOBEC3H'	7	6	9	6	6	1.31242275e-05	0.310477877907317	1.06569622096159	0.647805978419929	0.725409604017266	0.459634487132653
'APOBEC4'	11	8	5	9	11	1.42628975e-05	0.680471039632654	0.366086993514876	0.965175227896837	1.24316466393715	1.16667808128853
'APOBR'	22	5	18	8	13	5.2412075e-05	0.72853070009037	1.36856712289158	-0.660959258631759	0.0448178583860967	0.270201830344194
'APOC1'	4	3	1	1	4	3.807585e-06	0.267265351635957	0.0186871648779801	0.391320845650518	0.060051753796515	0.454057862854195
'APOC2'	5	2	1	2	0	4.7061175e-06	0.342769008275468	-0.00860682454465171	0.190285530610269	0.218808254715887	-0.168162885062847
'APOC3'	3	2	0	1	0	5.771815e-06	0.112509279742423	-0.207227269328376	0.15953448097723	0.00775880138800799	-0.201503044400553
'APOD'	5	4	1	2	5	1.02223275e-05	0.190058051080223	-0.176166946486767	0.381325987925401	0.0719517514697141	0.401894770615563
'APOE'	6	5	8	6	4	2.56923675e-05	-0.137826890197917	0.517647217955585	0.110043086789424	0.390804833624954	-0.230607637201417
'APOF'	7	6	3	1	7	1.31040875e-05	0.3110354307856	0.0687918636249599	0.648387145987548	-0.187443364166156	0.608793339659044
'APOH'	10	9	12	6	10	1.6859225e-05	0.508212949254283	1.45103092076063	1.065369556359	0.625969513478386	0.936904190800631
'APOL1'	24	8	6	11	11	1.87503425e-05	1.86131022900065	0.396023024745522	0.835679570992194	1.48908340051307	1.0262719334246
'APOL2'	9	4	3	6	8	1.4852035e-05	0.463401647906804	0.0156964553285654	0.247734363422721	0.679408387587657	0.702636740700486
'APOL3'	11	12	5	8	10	1.77691925e-05	0.583400296336756	0.259578826270885	1.5644969370809	0.9671122387278	0.908433562528084
'APOL4'	26	15	13	11	21	1.4511515e-05	2.17952508550674	1.68864382509389	2.18399859100816	1.60195829947974	2.64462708804766
'APOL5'	12	6	8	6	8	2.052045e-05	0.607612944102645	0.674753447728439	0.434382259142774	0.528495613997581	0.525294537645964
'APOL6'	4	6	13	2	9	1.73829265e-05	-0.108548558819106	1.60139864531064	0.524916914798673	-0.118679662613234	0.771985207280729
'APOLD1'	11	7	2	4	7	1.117511e-05	0.765957350210256	-0.0388609048104811	0.879164806071967	0.411940340372465	0.669144265215706
'APOM'	3	2	4	2	3	8.8173525e-06	0.0281977758927139	0.365255145847106	0.07165518079184	0.109355735140833	0.148796450014697
'APOO'	2	0	1	3	2	9.3330125e-06	-0.0864549233754053	-0.149153269513122	-0.29343489857976	0.278304522795351	-0.0158618265434022
'APOOL'	6	0	3	0	4	9.9355725e-06	0.298374378347366	0.165038851701154	-0.310821580261109	-0.285767316355942	0.262339011059839
'APOPT1'	10	2	5	4	5	7.482305e-06	0.767813004267347	0.572061211202414	0.110178000654924	0.510255544033202	0.487618927751581
'APP'	2	3	3	1	3	4.6593425e-05	-1.11798724811061	-0.94849996952073	-0.843276598150828	-1.07904273845644	-1.03304973879306
'APPBP2'	1	1	1	1	3	2.416135e-05	-0.597330959369335	-0.599577547157393	-0.546196858677163	-0.481812563712271	-0.331235398570516
'APPL1'	7	3	3	5	1	3.0533925e-05	-0.171480043691388	-0.460653194905464	-0.37986498625601	0.0792364987421103	-0.82766057204062
'APPL2'	11	6	4	9	10	3.3469675e-05	0.14875440708777	-0.383581702645331	0.0607357073837203	0.731788853870554	0.417229949678559
'APRT'	8	2	4	2	4	9.434035e-06	0.513016719446497	0.346522343991347	0.0538608493449506	0.0929380695567295	0.278029779792754
'APTX'	8	3	2	5	1	1.55609e-05	0.343399222728748	-0.172082639267584	0.052175839177803	0.477855397240052	-0.359225011621933
'AQP1'	5	6	1	6	5	2.81689325e-05	-0.30676279294144	-0.721314312971251	0.213686160377757	0.32487265806191	-0.159561350175473
'AQP10'	3	2	2	3	4	1.4437225e-05	-0.127379011508261	-0.137950208706765	-0.0905049155050384	0.142416818312635	0.12150463997891
'AQP11'	4	3	3	3	4	1.0413965e-05	0.0843753616147879	0.150507113438162	0.200690114543719	0.249526479989882	0.247372372629893
'AQP12A'	8	6	5	6	5	1.2060375e-05	0.440307896207758	0.43299223505624	0.67850502034929	0.753733925772395	0.3443904441968
'AQP12B'	23	14	9	13	10	1.3962815e-05	1.89348451244442	1.04022019035377	2.02466827919382	1.98202157439548	1.02752715429533
'AQP2'	0	2	0	0	0	1.882709e-05	-0.550038330806605	-0.60379354441894	-0.217172605851779	-0.522479870384423	-0.609935004258782
'AQP3'	0	0	1	0	2	1.72599875e-05	-0.506655442417107	-0.389941365013736	-0.522165755564801	-0.480759827523985	-0.263854392744742
'AQP4'	4	4	1	2	4	1.51178325e-05	-0.0458435052661572	-0.324871688591232	0.240064769717301	-0.0583779494958772	0.100211981053291
'AQP5'	2	2	4	1	1	1.6935605e-05	-0.29691933282742	0.118652935155236	-0.162594639025074	-0.289446683049613	-0.402232242200269
'AQP6'	8	4	5	2	4	1.717449e-05	0.298729016454765	0.277643572689125	0.180720086007494	-0.113130636188311	0.0358700964041532
'AQP7'	8	4	10	4	10	1.86086175e-05	0.259027218322909	1.06534544686815	0.139338657287579	0.214039829354168	0.882170217916885
'AQP8'	5	4	4	5	6	1.66016425e-05	0.0134565810557498	0.128797338846302	0.197249516611834	0.450147623876544	0.350841999219627
'AQP9'	1	4	5	2	2	1.3345035e-05	-0.297898348326661	0.393968489835127	0.291219026951862	-0.0111821145304674	-0.141376737837749
'AQR'	8	1	3	5	7	6.413295e-05	-1.00129403611877	-1.48138703131155	-1.69975291545711	-0.815284664925187	-0.987691355061526
'AR'	8	4	10	6	9	3.9930725e-05	-0.33123842411693	0.417639274586775	-0.475905040001873	0.0117483297771816	0.0665735604753442
'ARAF'	2	1	3	1	2	3.878615e-05	-0.901831249796319	-0.711328762137485	-0.968211170577603	-0.871172644387704	-0.937312703696611
'ARAP1'	18	11	18	11	17	9.619865e-05	-0.885284529779069	0.038434485617048	-0.873899520244859	-0.57293297311622	-0.505618428735105
'ARAP2'	22	12	22	13	16	6.925045e-05	0.262382734685114	1.52215267877878	0.078920886274898	0.509943775550258	0.188998733558798
'ARAP3'	22	16	9	9	13	8.798145e-05	-0.256189796887495	-1.20835505550835	0.238880475523909	-0.719524939322141	-0.842676188259233
'ARC'	1	0	0	1	1	3.01770775e-05	-0.763871063220773	-0.948572081094548	-0.894895695423851	-0.641967680123692	-0.816496135639563
'ARCN1'	2	2	3	1	2	2.5180575e-05	-0.52516792831303	-0.298040117343975	-0.400500164284058	-0.508946893187495	-0.511647999626106
'AREG'	3	4	0	1	3	6.2304825e-06	0.0998116491093331	-0.221159713884428	0.496514337423003	-0.00445208466891486	0.229727331626697
'AREL1'	4	5	3	4	9	4.2893125e-05	-0.814769312143791	-0.836089651798819	-0.386279803639113	-0.4324699954687	-0.02610387975603
'ARF1'	0	0	0	0	0	1.2308345e-05	-0.369577373273084	-0.405779987041732	-0.379287194920211	-0.348935804725224	-0.405996643607171
'ARF3'	0	0	0	0	0	1.0507255e-05	-0.319717297831276	-0.351070343915563	-0.327317299486245	-0.300986779312328	-0.349650035318521
'ARF4'	0	0	0	0	0	7.1019725e-06	-0.225447853606544	-0.247631998498724	-0.229058881971879	-0.210330483250632	-0.243116720180723
'ARF5'	0	0	0	0	0	9.47545e-06	-0.291153552846518	-0.319728401815622	-0.297544888688881	-0.273517826825388	-0.317370313339141
'ARF6'	0	0	0	0	0	7.0312175e-06	-0.223489119259167	-0.2454827532728	-0.227017264796932	-0.208446822602667	-0.240903167582074
'ARFGAP1'	12	5	11	6	6	2.7899125e-05	0.403342427188381	0.949372737787183	0.0463681545503685	0.332055568218408	-0.00259650168426515
'ARFGAP2'	10	6	7	4	4	2.7924075e-05	0.201897697790989	0.283608641668251	0.220751430795253	-0.0339580586987549	-0.300425728133946
'ARFGAP3'	9	6	5	4	7	2.4217625e-05	0.204127692700615	0.0637023480468275	0.327700083379625	0.0647154137328286	0.261101868190678
'ARFGEF1'	9	4	6	6	7	7.46082e-05	-1.19096184386935	-1.30083879220072	-1.47668379144374	-0.911516217370706	-1.31548636028827
'ARFGEF2'	5	7	6	6	4	9.0767875e-05	-2.04016811209447	-1.79192305715086	-1.41771421018672	-1.34186408330209	-2.26704718854376
'ARFIP1'	2	2	2	2	0	1.4640365e-05	-0.233379730755234	-0.144120733184943	-0.0963664422981182	-0.0456667094280317	-0.478953392824022
'ARFIP2'	0	0	1	0	0	1.825155e-05	-0.534105348822082	-0.420060927504545	-0.550777224060018	-0.507157593796114	-0.591929162205666
'ARFRP1'	5	0	1	0	0	1.47293025e-05	0.0652891266858732	-0.313069790034565	-0.449143271776545	-0.413387132656103	-0.481735788375922
'ARG1'	3	2	2	1	1	1.40264175e-05	-0.116006537915915	-0.125471630419834	-0.0786512182824039	-0.211997800117077	-0.311219253830708
'ARG2'	7	2	0	2	4	1.5000675e-05	0.258530766558571	-0.487561975985333	-0.106763045961906	-0.055258958705144	0.103877225558497
'ARGFX'	3	2	6	2	5	1.10910275e-05	-0.0347453167241479	0.628689564704433	0.0060485895415468	0.048824838273678	0.374716948814767
'ARGLU1'	0	2	0	0	0	1.55504e-05	-0.459328225551691	-0.504260416878242	-0.122625138097697	-0.435246623845052	-0.507423714208026
'ARHGAP1'	3	3	1	1	2	2.511022e-05	-0.422842079776254	-0.628400814165576	-0.223365632704638	-0.507073863853311	-0.509446941338106
'ARHGAP10'	14	6	10	5	5	3.776805e-05	0.330892214917398	0.483332572000375	-0.06329187848988	-0.11335125991742	-0.459868094872107
'ARHGAP11A'	12	4	7	4	6	3.95162e-05	0.0817441358602645	-0.0685099592161597	-0.463943748397902	-0.342566746664676	-0.366032858798104
'ARHGAP11B'	2	0	0	1	0	1.0551485e-05	-0.120186291290276	-0.352413867336068	-0.328593542242426	-0.11948741735174	-0.351033758216835
'ARHGAP12'	5	3	5	1	4	3.6428525e-05	-0.53541826232074	-0.307212370384405	-0.549954615067887	-0.808402884430349	-0.566487998464135
'ARHGAP15'	3	2	2	0	0	2.197075e-05	-0.33593106791681	-0.366786522907935	-0.30788161708387	-0.606172150152575	-0.708285435922158
'ARHGAP17'	10	8	7	4	7	4.571275e-05	-0.290551315731836	-0.256736200169969	0.0576742620202227	-0.507537401427883	-0.411367355007969
'ARHGAP18'	7	1	3	3	3	2.902585e-05	-0.129731760821682	-0.414843753767825	-0.686563607598995	-0.245964192739698	-0.483420512267706
'ARHGAP19'	5	4	4	4	7	2.37364e-05	-0.184056063378714	-0.0879259772259265	-0.00862144885150898	0.0775266522877682	0.276156876185752
'ARHGAP19-SLIT1'	1	1	0	1	2	2.5268475e-05	-0.627980419717764	-0.799461054490087	-0.5781430849443	-0.511287015665427	-0.514397954462739
'ARHGAP20'	17	8	9	2	9	4.73159e-05	0.367709968665896	0.0270613071821801	0.011415829775324	-0.91558777029883	-0.164469560362517
'ARHGAP21'	15	7	15	8	11	9.140655e-05	-1.05376948213687	-0.314782423247689	-1.43615157268254	-0.993440564416462	-1.24697208746299
'ARHGAP22'	19	14	12	10	17	4.917415e-05	0.517025304264299	0.469361079379837	1.00845516158015	0.496375145312327	0.96562636113982
'ARHGAP23'	19	12	15	11	10	7.144645e-05	-0.0995565015387645	0.291571502716436	0.0155534470762755	0.0861096346642769	-0.770909259560511
'ARHGAP24'	10	6	9	5	9	3.519915e-05	0.000500803834517999	0.395116706873795	0.0108325672670149	-0.0449615625511352	0.214598559186924
'ARHGAP25'	20	3	10	7	8	3.326665e-05	1.05779434585949	0.620068081473398	-0.458717739771826	0.371835628740561	0.126531430153876
'ARHGAP26'	5	2	6	3	4	4.0343075e-05	-0.643789899642917	-0.259873664277647	-0.83802399633773	-0.54725847937489	-0.688958317097617
'ARHGAP27'	12	7	10	9	10	3.8681725e-05	0.104845030823048	0.455578794028926	0.0854477675009721	0.593029245964391	0.254172688368137
'ARHGAP28'	18	8	13	4	9	2.5728775e-05	1.0657144064421	1.34783523138471	0.634308602523778	0.0244854077125808	0.510877523385586
'ARHGAP29'	9	5	6	3	13	5.0361425e-05	-0.519625129261919	-0.564198198821555	-0.601784201769555	-0.813987292590764	0.3343559088474
'ARHGAP30'	15	7	7	9	15	5.3287775e-05	0.00163256692235142	-0.486841257547451	-0.336009459925505	0.204182136132035	0.539862837706291
'ARHGAP31'	17	6	10	6	9	6.924115e-05	-0.239265905499977	-0.472711630138267	-0.971504649564051	-0.768606093616112	-0.850445650987992
'ARHGAP32'	20	5	7	7	7	9.9156125e-05	-0.766390613897828	-1.88057371396839	-2.01024245661371	-1.38255975722981	-2.08387221021357
'ARHGAP33'	9	12	10	6	13	7.35345e-05	-1.16122978419147	-0.603140801785367	-0.044699646623402	-0.882925793732539	-0.390631366672616
'ARHGAP35'	6	2	1	1	5	7.7244825e-05	-1.56517590372716	-2.21247303268936	-1.90311243912548	-1.89532570070884	-1.69512912251657
'ARHGAP36'	0	0	2	0	1	2.4972165e-05	-0.720157498236407	-0.457957275130941	-0.744702448078626	-0.68607829119103	-0.653656172828448
'ARHGAP39'	7	8	5	5	5	8.0094175e-05	-1.54368580549043	-1.63383200797479	-0.934480573304757	-1.2403111847489	-1.78431376183255
'ARHGAP4'	12	8	21	6	12	6.3557675e-05	-0.583825083609947	1.52881054587698	-0.457251281115204	-0.617278804803618	-0.227019396306194
'ARHGAP40'	18	14	6	6	7	2.9674425e-05	0.956476671010764	0.064194400918462	1.57117835795761	0.284792986446492	0.0903881790691456
'ARHGAP42'	7	3	8	3	9	3.2581125e-05	-0.228153149637901	0.308393892471638	-0.438936855399761	-0.34061381234623	0.296502365690206
'ARHGAP44'	3	2	6	3	4	4.1955725e-05	-0.889199708939278	-0.308859742450217	-0.884560302691286	-0.590192592830709	-0.739412408786906
'ARHGAP5'	11	7	5	5	5	5.841605e-05	-0.541857192278139	-0.975146447249227	-0.48399189183546	-0.663068902307102	-1.10589225910775
'ARHGAP6'	5	2	7	2	4	5.08757e-05	-0.935392004642981	-0.413569131665802	-1.14197590767504	-1.01036974096562	-1.01849811257113
'ARHGAP8'	11	6	10	7	7	3.6883525e-05	0.0542483748704566	0.51020094875167	-0.0377692868740184	0.275546330887157	-0.135144887319824
'ARHGAP9'	9	8	19	9	15	4.0003625e-05	-0.232879329420145	1.91183642093531	0.222408737090752	0.557836883132276	0.955464310045959
'ARHGDIA'	5	2	5	2	6	1.25216425e-05	0.126404717212719	0.418980416819739	-0.0352314374644975	0.0107384860019413	0.478486820038164
'ARHGDIB'	2	2	0	1	3	9.9108e-06	-0.102450009858776	-0.332952522972202	0.0401038489262451	-0.102430925207672	0.114587904199378
'ARHGDIG'	4	2	4	3	1	1.335209e-05	0.00303803398434416	0.227505839108862	-0.0591937356111526	0.17130579910164	-0.290123161219712
'ARHGEF1'	14	3	2	5	9	6.447945e-05	-0.408581156760856	-1.65820251406107	-1.35946597321979	-0.824510685154362	-0.701456067949645
'ARHGEF10'	32	8	19	8	22	8.679895e-05	0.780426129460673	0.490248799810848	-1.12800081731476	-0.870738763235661	0.531195266569567
'ARHGEF10L'	19	12	11	12	14	8.1178875e-05	-0.369006308062458	-0.669118647944908	-0.265293642189332	0.00968255381066369	-0.481275037100099
'ARHGEF11'	14	12	9	6	13	8.6424275e-05	-1.01619477172116	-1.16103803478649	-0.416668021611983	-1.22617988159918	-0.793948642136366
'ARHGEF12'	7	4	5	7	7	7.2147325e-05	-1.32360692330368	-1.39234451460247	-1.40565035519056	-0.663295512325402	-1.23847567072276
'ARHGEF15'	15	7	4	7	12	4.729915e-05	0.167418026459346	-0.803680981612744	-0.16320556825456	-0.00174035625702293	0.281631408803791
'ARHGEF16'	17	11	14	9	13	4.7560675e-05	0.360933791500134	0.850880114460288	0.529671032448142	0.356650532174732	0.421976672461048
'ARHGEF17'	24	20	14	19	20	0.00012381065	-1.04758947124315	-1.46576974741918	-0.0945920532383516	0.153496054480583	-0.924072964675359
'ARHGEF18'	16	9	19	8	10	8.29615e-05	-0.719525240421405	0.606820439460052	-0.842107125052106	-0.768551884521446	-1.13123638834955
'ARHGEF19'	12	7	11	13	10	4.344185e-05	-0.0269304703815594	0.477234884946239	-0.0519037562693934	1.19704972994468	0.105254317808467
'ARHGEF2'	7	0	3	0	1	6.629475e-05	-1.16154281938585	-1.54707544561504	-1.93731793869769	-1.78639693138781	-1.94669131888798
'ARHGEF25'	9	5	5	7	5	3.02793e-05	0.0363213188183516	-0.120424758450011	-0.0223105807211885	0.451366085953619	-0.225583249717533
'ARHGEF26'	14	15	10	8	12	3.630665e-05	0.371348558877736	0.527724167892521	1.55491069321852	0.473580747763726	0.62553020282826
'ARHGEF28'	23	27	22	21	30	7.9199125e-05	0.0873421698217797	1.21992580958415	2.41897852596051	1.70672340570322	1.95744518863984
'ARHGEF3'	7	6	7	5	6	3.2999275e-05	-0.239728917324996	0.129445863702827	0.0743088620720875	0.0136037410913006	-0.162152085457882
'ARHGEF33'	12	6	4	5	8	4.003555e-05	0.067366886733096	-0.583029899306672	-0.128719790037397	-0.173717291496427	-0.0852303254316445
'ARHGEF37'	18	13	12	10	17	3.479735e-05	0.814649488074461	0.90607828810809	1.24820256024355	0.879126097893999	1.41544114825805
'ARHGEF38'	16	9	8	3	8	2.8844325e-05	0.778692630817386	0.421902622495973	0.719516956955648	-0.241131596399219	0.264881856213262
'ARHGEF39'	8	4	2	3	8	1.7426025e-05	0.291765610742717	-0.228737112651645	0.173462088774373	0.0628479801476095	0.622106077548796
'ARHGEF4'	42	22	25	20	21	4.4066975e-05	2.9678083636653	2.78630914995261	2.55709140358139	2.45950769973926	1.71961537175817
'ARHGEF40'	14	16	16	11	16	8.7185475e-05	-1.0372738644726	-0.020283528147897	0.261849705090102	-0.332935387643326	-0.372137184079647
'ARHGEF5'	2	0	0	0	0	3.55433e-05	-0.812052015992271	-1.11159025943794	-1.04974893199665	-0.967521090350067	-1.1329264257944
'ARHGEF6'	9	1	4	2	3	3.46069e-05	-0.083480165432688	-0.418126214337739	-0.847610712970743	-0.577223024450957	-0.658026011840332
'ARHGEF7'	4	4	3	3	2	4.3962425e-05	-0.844373516255303	-0.868573251295749	-0.592242716717694	-0.64361816864896	-1.09926848190675
'ARHGEF9'	3	0	2	1	2	2.6914625e-05	-0.472794313589174	-0.516961673802182	-0.800753684870059	-0.555111851662686	-0.56589797200702
'ARID1A'	13	5	12	6	8	0.00010443405	-1.61540258540903	-1.20945651970328	-2.1626631761047	-1.70589616684937	-2.10052257697657
'ARID1B'	20	13	12	6	10	0.00011656895	-1.24864864577783	-1.57827969222224	-1.11162621656821	-2.02922466138447	-2.18328504223638
'ARID2'	10	7	10	2	8	7.415235e-05	-1.07794560303951	-0.621911108158997	-0.938119557651948	-1.63022085228922	-1.15266880188312
'ARID3A'	10	6	7	5	5	4.0134e-05	-0.136111707085092	-0.087276105540813	-0.13156053660326	-0.176338262464974	-0.533887990102191
'ARID3B'	4	7	5	2	5	2.9626275e-05	-0.447484460097944	-0.100588710872529	0.346739068015013	-0.444624992662986	-0.205153634625157
'ARID3C'	7	5	5	2	5	2.19018125e-05	0.0674838863451339	0.134046770415112	0.219418192530982	-0.238982034208927	0.0365022496228736
'ARID4A'	4	6	11	4	9	4.97208e-05	-1.00380193339356	0.286506355506089	-0.408189258050979	-0.614246491174391	-0.239707207847828
'ARID4B'	14	8	3	6	5	4.964305e-05	0.002153662170325	-1.0411463744023	-0.0557337013564451	-0.246817510343798	-0.831393841715757
'ARID5A'	6	6	8	2	6	3.1987865e-05	-0.312106589526758	0.326414644333275	0.103492590327105	-0.507496746904994	-0.130510582291268
'ARID5B'	7	3	8	3	3	5.828935e-05	-0.939883492732701	-0.47252468204663	-1.18080846463228	-1.02507547284326	-1.39902276915087
'ARIH1'	3	1	1	1	1	2.4496925e-05	-0.405863983446209	-0.609771100072487	-0.555879903538802	-0.490746404585448	-0.638788099715573
'ARIH2'	2	1	1	2	3	2.680885e-05	-0.570244614413952	-0.67999937797263	-0.622591004063315	-0.369618292497775	-0.414061775228619
'ARL1'	2	0	2	1	0	8.1574575e-06	-0.0539115832638633	0.0528032053570164	-0.259514610929513	-0.0557528601891329	-0.276137290904934
'ARL10'	1	2	2	1	3	1.28520125e-05	-0.284249889751485	-0.089798189921419	-0.0447641625843151	-0.180732575476639	0.0225725134258772
'ARL11'	9	3	5	6	4	1.12683475e-05	0.56261408310493	0.457051553640163	0.176036834550294	0.774821239485876	0.220642857662184
'ARL13A'	6	3	3	3	3	1.060609e-05	0.27981181253339	0.144671095886037	0.195146324676835	0.244411577058705	0.0928357935360442
'ARL13B'	8	3	6	5	11	1.7805325e-05	0.281265215493473	0.424729272879991	-0.012586248792537	0.418102050443899	1.05583977646961
'ARL14'	5	2	4	1	5	7.7937275e-06	0.257291038983571	0.39634966408793	0.101191883833269	-0.0460694985731015	0.477875715664831
'ARL14EP'	1	0	0	0	0	9.9372975e-06	-0.203561103759062	-0.333757406740184	-0.310871354596738	-0.285813239707214	-0.331819078983405
'ARL14EPL'	2	1	1	1	3	7.05691e-06	-0.0234446285708229	-0.0800146117391547	-0.0526527622018513	-0.0264536310851257	0.20387224578484
'ARL15'	0	0	0	0	3	8.2671925e-06	-0.257705008295966	-0.283026561091912	-0.262680982548646	-0.241351294322391	0.166008275712302
'ARL16'	1	1	3	1	2	8.5895525e-06	-0.166251078242767	0.205925937403613	-0.0968768696540732	-0.0672562514406164	0.00739720180450867
'ARL2'	3	1	2	0	1	1.11365975e-05	-0.0360068467974302	-0.0376910543726371	-0.170371108526477	-0.317741277678401	-0.220812275698568
'ARL2BP'	3	2	0	1	2	7.24502e-06	0.0717255303897264	-0.251977191435036	0.117024881428692	-0.0314615784998215	0.0494608041053343
'ARL3'	0	0	3	0	1	8.3035775e-06	-0.258712265241973	0.214612822636591	-0.263730861121914	-0.242319945316539	-0.132182112157041
'ARL4A'	0	0	0	0	0	6.7828775e-06	-0.216614238615712	-0.237939206637023	-0.219851477201756	-0.201835439901606	-0.233133911154637
'ARL4C'	0	1	0	0	0	8.087915e-06	-0.252742014681285	-0.277580854229725	-0.0824022304935304	-0.236578521309916	-0.273961672827502
'ARL4D'	0	1	0	0	0	1.38523825e-05	-0.412321425077986	-0.452681504577897	-0.248734084703513	-0.390041539382516	-0.454301502888892
'ARL5A'	1	0	0	1	0	6.63493e-06	-0.112140554127082	-0.233445169862503	-0.215582488678389	-0.0152194846154305	-0.228505408692639
'ARL5B'	0	0	0	0	1	7.244015e-06	-0.229380063200584	-0.251946663682904	-0.233157480996485	-0.214111980411893	-0.0990339340161877
'ARL5C'	9	5	5	5	7	8.165295e-06	0.648522128449182	0.551313634768673	0.615792672585218	0.674753815242874	0.763312465877941
'ARL6'	2	0	0	0	0	7.467505e-06	-0.034811325197929	-0.258735366841984	-0.239606225010733	-0.220061795518891	-0.254552311387742
'ARL6IP1'	0	1	1	0	1	9.4659225e-06	-0.290889800371179	-0.153190522341643	-0.122164300894	-0.273264183446921	-0.168545754083547
'ARL6IP4'	9	4	6	3	6	1.441448e-05	0.475515017324962	0.527732055733451	0.260360039797478	0.14302234560654	0.419268149533961
'ARL6IP5'	1	3	0	1	4	9.4415925e-06	-0.189838361564414	-0.318699951854741	0.228748101224556	-0.0899395427924326	0.277793340617803
'ARL6IP6'	5	2	0	1	1	9.1901725e-06	0.218631991367667	-0.311062858297449	0.0608974813537242	-0.083246160049806	-0.159918996772694
'ARL8A'	1	0	0	1	1	1.0522655e-05	-0.219765713287684	-0.351538131856034	-0.327761661648629	-0.118719897529284	-0.201605294018797
'ARL8B'	4	2	2	3	2	8.568165e-06	0.135473743062445	0.0403275265943911	0.0788454782859336	0.298667028240642	0.00806630699117411
'ARL9'	13	11	10	10	14	4.47615e-06	1.15220222628666	1.49471210516294	1.77303417474279	1.68648674131396	1.9186056111636
'ARMC1'	1	2	1	2	2	1.38589525e-05	-0.312125248933583	-0.286632244002779	-0.0738190763632299	-0.0248637620285147	-0.157454443361999
'ARMC10'	6	5	6	4	2	1.15742125e-05	0.253010459492632	0.614011578799206	0.517423999460274	0.40131497148723	-0.0859771897264591
'ARMC12'	8	3	7	4	4	2.115925e-05	0.188416971117664	0.489097879274136	-0.109362242865457	0.146136045170948	-0.0887913001718802
'ARMC2'	8	10	6	4	7	3.8114475e-05	-0.280958118843365	-0.192177809848982	0.62713231292718	-0.305249216641156	-0.173654733476064
'ARMC3'	12	7	8	7	9	3.711645e-05	0.148176753075328	0.170630214520922	0.130613033139214	0.269345362208607	0.154616764528182
'ARMC4'	17	8	11	9	10	4.602945e-05	0.40332314894028	0.398634197985504	0.0485359850914293	0.397415185180898	0.0243022089335867
'ARMC5'	18	10	15	13	15	5.96414e-05	0.126876669898184	0.650166426963345	0.00597567221167913	0.765762308658559	0.34108994618732
'ARMC6'	7	3	5	2	10	3.313525e-05	-0.24349315482545	-0.207176232642903	-0.454926177399779	-0.53804335698911	0.427692382064993
'ARMC7'	7	2	1	0	2	1.2135415e-05	0.337852077500471	-0.234278480966301	-0.0240869541069219	-0.344332022755485	-0.103534222487658
'ARMC8'	1	2	0	1	1	2.9651675e-05	-0.749325572133607	-0.932611452366726	-0.529513631439722	-0.627979882871913	-0.800058281133546
'ARMC9'	14	4	9	3	7	3.48451e-05	0.411809156688899	0.405871294979831	-0.329158588751322	-0.400886499448773	-0.0713736517282877
'ARMCX1'	1	1	0	0	1	2.069029e-05	-0.501239436206459	-0.660390749388285	-0.446039674140398	-0.572082937670283	-0.519696935173262
'ARMCX2'	3	1	6	2	1	3.0638015e-05	-0.575871655702359	0.0349247748678172	-0.733083824034516	-0.471560118150953	-0.830917167143697
'ARMCX3'	2	2	3	1	1	1.50871675e-05	-0.245748655240313	0.00855411791863555	-0.10925875253903	-0.240237266986377	-0.344404447651047
'ARMCX4'	47	32	45	38	41	7.7790175e-05	2.53600966990182	5.09031632070121	3.33585124857031	4.85299683267661	3.63654456118716
'ARMCX5'	2	1	6	1	3	1.99008275e-05	-0.379006329795963	0.361075559496787	-0.42325990538306	-0.368387447200981	-0.197946744092431
'ARMCX6'	4	3	5	2	6	1.0362485e-05	0.0858005092039029	0.4845689513833	0.202175576771223	0.0682204132254685	0.546038245459866
'ARMS2'	4	3	4	3	3	4.31841e-06	0.253123571337953	0.501920273273382	0.376580481408461	0.411809481520558	0.289547593660023
'ARNT'	4	3	4	2	3	3.636305e-05	-0.633984907256108	-0.471471566823137	-0.548065301068568	-0.623977267810531	-0.712968903781258
'ARNT2'	3	4	6	3	3	4.180825e-05	-0.885116752115502	-0.304380009963179	-0.530082102282638	-0.586266301794291	-0.883331329811754
'ARNTL'	5	1	5	2	3	3.0862925e-05	-0.381341628931249	-0.138152747689118	-0.739573799449351	-0.477547813958085	-0.5408937123148
'ARNTL2'	6	6	3	8	4	2.4666e-05	-0.109413833053723	-0.282409513748871	0.3147622871368	0.783489488843377	-0.198498205295615
'ARPC1A'	2	1	1	1	1	2.2181475e-05	-0.442142296087611	-0.539436358149693	-0.48906759826285	-0.429103519608208	-0.566348708717989
'ARPC1B'	4	3	3	4	6	2.64821e-05	-0.360442820480848	-0.337574981999913	-0.26295066899441	0.00443031995519844	0.0417343616921551
'ARPC2'	1	2	0	0	1	1.6965865e-05	-0.398134731963826	-0.547256652692564	-0.163467778132642	-0.472929592231307	-0.403178917990027
'ARPC3'	0	0	0	1	2	7.0080325e-06	-0.222847281108855	-0.244778488517242	-0.226348267599875	-0.0251523923281884	0.0568749580184035
'ARPC4'	1	0	0	0	1	9.3795025e-06	-0.188119505964053	-0.316813916013345	-0.294776353206719	-0.270963489523059	-0.1658421302221
'ARPC4-TTLL3'	0	1	0	1	0	3.739865e-05	-1.06418633356703	-1.1679548326179	-0.928171727188238	-0.834231517498843	-1.19097770114985
'ARPC5'	0	0	0	0	1	6.2705075e-06	-0.202430118856326	-0.22237550945898	-0.205067164144521	-0.188194963341185	-0.0685779070012851
'ARPC5L'	0	1	0	0	1	7.200035e-06	-0.22816255035451	-0.250610732771988	-0.0567826130027987	-0.21294113200388	-0.0976580280553819
'ARPP19'	1	0	0	0	0	5.1652075e-06	-0.0714535580840452	-0.188800998354924	-0.173173961760744	-0.158769278742946	-0.182525442120772
'ARPP21'	10	9	7	9	16	3.82427e-05	-0.0837543213236574	-0.0298264854175972	0.448324753152772	0.604717244525482	1.15909668289844
'ARR3'	1	4	5	3	1	1.96329e-05	-0.471967223745656	0.202966865864442	0.109783298865907	0.00409611010730764	-0.486616569497735
'ARRB1'	5	1	4	0	0	2.72026e-05	-0.280011541859614	-0.193213998501671	-0.633952805272897	-0.745459397175625	-0.871968643813219
'ARRB2'	2	4	1	2	1	2.5952e-05	-0.546523800347967	-0.653971161865307	-0.072551478251567	-0.346806963788197	-0.684310796992014
'ARRDC1'	8	12	5	8	8	2.669492e-05	0.0351718851970055	-0.0115470268577477	1.30689842285307	0.72947242935505	0.332125393391936
'ARRDC2'	13	8	5	6	6	3.33888e-05	0.351746912601661	-0.214878010527084	0.413277242736723	0.185908216157404	-0.174338211609577
'ARRDC3'	2	2	1	1	1	1.867155e-05	-0.344975902617708	-0.43281880252939	-0.212684567553104	-0.335661341887771	-0.456540879463786
'ARRDC4'	6	7	7	5	7	1.6942775e-05	0.10438962857577	0.617181048490757	0.712727337709651	0.441065654543259	0.48869643404745
'ARRDC5'	6	5	6	2	4	1.93081175e-05	0.0389092098881921	0.379079870252668	0.29425888381265	-0.169932347929288	-0.0308795288859816
'ARSA'	11	4	6	6	7	3.24034e-05	0.178272248542264	-0.0186998564694186	-0.258703841513336	0.212141670460883	0.00501367174103475
'ARSB'	7	7	5	4	5	2.528805e-05	-0.0262578106272064	0.031187508043203	0.471918353322212	0.036218433411811	-0.0694344423333262
'ARSD'	5	5	9	2	6	3.5849825e-05	-0.519397524948681	0.375351887509825	-0.183045628224577	-0.610313560833122	-0.25133056448073
'ARSE'	8	3	9	4	11	3.6731875e-05	-0.242682984954265	0.348558889557221	-0.558707939261584	-0.268441004129369	0.463699073033118
'ARSF'	11	3	13	6	8	3.19777e-05	0.19005696873754	1.15799479197427	-0.421525012710634	0.223474722517056	0.166855574810066
'ARSG'	8	10	5	7	7	2.87624825e-05	-0.0220646694121833	-0.0743504816016904	0.896991238397449	0.491747678863393	0.118917828162392
'ARSH'	10	9	6	9	15	2.856562e-05	0.184137676370262	0.0978750352133662	0.727559211841908	0.862351690780024	1.31333214367653
'ARSI'	7	4	3	1	3	3.9231925e-05	-0.412270721503051	-0.724870261489513	-0.455740887689208	-0.883041138789751	-0.802725774366694
'ARSJ'	5	3	2	2	3	2.589185e-05	-0.243725752805742	-0.485893693566671	-0.245919238146074	-0.345205633159448	-0.385373602600689
'ARSK'	4	3	6	4	3	2.15116e-05	-0.222843272499559	0.3121465162485	-0.119529132886723	0.136755696696198	-0.248339019646946
'ART1'	11	9	4	11	10	1.84681525e-05	0.564050027278117	0.0721005578046442	1.01893912026633	1.49659760595397	0.886564976990716
'ART3'	8	3	3	1	6	1.510105e-05	0.356129642335339	0.00813242599314322	0.0654446810717175	-0.240606849221468	0.397788492129902
'ART4'	12	2	5	5	7	1.19837575e-05	0.843952013145266	0.435319630700329	-0.019710918361474	0.573091094569142	0.643844431926164
'ART5'	18	7	5	9	12	1.6039045e-05	1.33399582973291	0.312134075924879	0.738805810748395	1.19587180228639	1.25964654961948
'ARTN'	3	1	2	3	2	6.7867525e-06	0.0844120436991071	0.0944399463647319	-0.0448574035336931	0.346093785276025	0.0637977077445646
'ARV1'	2	2	0	3	3	1.12138625e-05	-0.138523075594803	-0.372534142747433	0.00250421244075757	0.228231004499041	0.0738216998259871
'ARVCF'	20	15	19	13	16	7.37432e-05	-0.0627598487865765	0.88684530829405	0.474621085104984	0.390334067041421	0.0484390992583273
'ARX'	1	1	0	0	1	1.6410005e-05	-0.382746695268778	-0.530371805591192	-0.322533309607542	-0.458131297385739	-0.38578899671474
'AS3MT'	5	1	3	2	4	1.56456925e-05	0.0399204060583206	-0.00841151305083609	-0.300479356493936	-0.0724307399240304	0.08369801938597
'ASAH1'	32	34	29	35	33	1.7467125e-05	2.70022257643182	4.26085169899571	5.42990464155484	5.91318803300959	4.33623085727032
'ASAH2'	9	4	2	3	9	1.058111e-05	0.581640112978616	-0.0208176319584019	0.370973110880753	0.245076614055367	0.984797468940639
'ASAH2B'	1	1	1	1	1	2.2909225e-06	0.00811702725691835	0.0647577691751515	0.0848700618001204	0.100429529125067	0.0559235930030746
'ASAP1'	5	3	4	4	5	5.198355e-05	-0.96606494371775	-0.945988520298208	-0.998825011122684	-0.674490472068972	-0.904623450288588
'ASAP2'	6	4	6	4	5	5.95065e-05	-1.07397146908142	-0.842012761283325	-1.04080987014153	-0.874790935661585	-1.14001314267266
'ASAP3'	8	5	6	9	6	5.2212175e-05	-0.671244093930578	-0.620419786691429	-0.655190759657748	0.232817103782931	-0.763241600488503
'ASB1'	3	3	3	1	5	2.16622275e-05	-0.327390160203973	-0.191167846960093	-0.12387541690532	-0.415279937600479	0.0439975535738458
'ASB10'	19	8	20	11	17	3.16877475e-05	1.0011216467197	2.33083599671017	0.462360911145478	1.14460693891549	1.51274002791282
'ASB11'	7	3	3	3	6	1.65196675e-05	0.216479605560585	-0.0349591531514744	0.0245109126409312	0.0869772772253119	0.35340660426496
'ASB12'	4	3	9	3	2	1.5788575e-05	-0.064411821395082	0.984754841555465	0.0456063460037535	0.106440655507757	-0.217821876958868
'ASB13'	4	3	2	1	4	2.0191745e-05	-0.18630551942907	-0.312747843989133	-0.0814453453298612	-0.376132326505084	-0.0585233903904014
'ASB14'	10	5	7	0	5	2.516965e-05	0.278149239207984	0.367276878016571	0.125125871509418	-0.691335931782058	-0.0657303618617263
'ASB15'	9	4	9	5	10	2.5950275e-05	0.15616232331876	0.676063624414694	-0.0725017042476335	0.201263081226078	0.652476072757085
'ASB16'	24	13	9	10	13	3.2132325e-05	1.49076082363093	0.488274598643265	1.32511047757287	0.950079075945066	0.904658924502715
'ASB17'	2	2	4	1	2	1.085272e-05	-0.128525467317498	0.303427534055798	0.0129249032313183	-0.127506972632009	-0.0634055153887847
'ASB18'	15	10	9	6	7	1.6265455e-05	1.02656114039445	0.970267698416211	1.25762890069197	0.641777815176187	0.509886833130017
'ASB2'	19	4	11	4	11	4.344575e-05	0.675607910668882	0.477116418708057	-0.577333536453255	-0.447182552618841	0.253657577204086
'ASB3'	5	5	7	3	3	2.4596875e-05	-0.207876725475332	0.384675538070415	0.141653056054616	-0.128055390280808	-0.344860657434263
'ASB4'	3	0	7	0	5	2.20609975e-05	-0.338429413363705	0.461705984366189	-0.660699313887364	-0.608574781038021	0.0315222229965055
'ASB5'	5	2	0	2	2	1.6605225e-05	0.0133574058122645	-0.536301821207832	-0.153061667471158	-0.0979755772475082	-0.243370424072617
'ASB6'	3	3	1	3	4	2.73945625e-05	-0.486080702991299	-0.69779140835823	-0.289279444565891	-0.202535762889042	-0.283860114223893
'ASB7'	0	0	0	0	0	1.9957875e-05	-0.581342526006936	-0.63814261659917	-0.600013287427607	-0.552584181021449	-0.64531185346694
'ASB8'	5	1	3	1	3	1.4202705e-05	0.0798671184768315	0.0354203892095976	-0.258842505327786	-0.216690956528708	-0.0196834853064324
'ASB9'	1	0	2	0	1	1.33131e-05	-0.297014284150834	-0.103804077488667	-0.408279110328927	-0.375684627984896	-0.288903373235288
'ASCC1'	8	4	3	3	2	1.758415e-05	0.287388137441917	-0.0672935598606232	0.168899422804074	0.0586383375475505	-0.273995681860716
'ASCC2'	17	10	4	8	13	4.453315e-05	0.444745714348754	-0.719655125180252	0.441921833675662	0.254572751719777	0.516692276998565
'ASCC3'	19	8	12	6	9	9.454405e-05	-0.739070972118355	-0.908923518952748	-1.35157219114051	-1.4424426510228	-1.64231134495772
'ASCL1'	0	0	2	0	3	9.3113375e-06	-0.286610379975574	0.0177529046290243	-0.292809473124637	-0.269148784497025	0.133342095191653
'ASCL2'	4	3	0	2	6	3.241289e-06	0.282942843807038	-0.130360043840211	0.407661932261242	0.257806524423066	0.76883912724135
'ASCL3'	5	2	6	4	2	9.2867375e-06	0.215958703449166	0.68349993940253	0.058111105786444	0.462215075933056	-0.0144141217110958
'ASCL4'	7	4	2	1	2	6.787955e-06	0.485892979719319	0.0944034189626126	0.480427797163251	-0.0192933882676202	0.0637600874921594
'ASF1A'	0	0	0	0	0	7.9446e-06	-0.248774581368779	-0.273227538541338	-0.253372668703023	-0.232763150886326	-0.269478101992763
'ASF1B'	3	2	3	0	0	1.0992025e-05	-0.0320045958778602	0.132947888104462	0.00890528577362913	-0.313892436007403	-0.364815927134226
'ASGR1'	2	1	1	1	1	1.77818625e-05	-0.320346467913554	-0.405793760773848	-0.362117779667409	-0.31197590438259	-0.428707191983398
'ASGR2'	3	3	4	1	5	1.72222975e-05	-0.204478696348745	0.109944405527756	0.00423678050179045	-0.297079061787454	0.182899238798196
'ASH1L'	13	9	8	7	3	0.000132578375	-2.39529161890335	-2.73054024404437	-2.27475366052559	-2.27311676043635	-3.72566516186358
'ASH2L'	2	3	1	1	4	2.95636e-05	-0.646506927121059	-0.763680121775047	-0.351866422715169	-0.625635064183447	-0.351717814567533
'ASIC1'	9	2	6	1	3	3.5316075e-05	-0.103112385665177	-0.107174242573023	-0.692962941053373	-0.778785182225382	-0.680213187967496
'ASIC2'	3	4	2	2	1	2.41174e-05	-0.395357449268057	-0.431992934659048	-0.019615016658384	-0.297965789970562	-0.62691452913294
'ASIC3'	9	4	10	9	4	3.56444e-05	-0.112201472794566	0.547840784154786	-0.352222328831195	0.673891155884958	-0.541956229167067
'ASIC4'	11	12	9	10	11	3.8381e-05	0.0127935544493303	0.298465450098845	0.969667372155719	0.783717426821744	0.412106513867772
'ASIC5'	8	3	4	2	5	1.90956e-05	0.245545835560203	0.053041369320933	-0.0498165835280415	-0.164274680744424	0.124293458202677
'ASIP'	1	0	1	0	0	7.2954425e-06	-0.130425781648545	-0.0872602643143198	-0.234641407847417	-0.215481098260488	-0.249169380332413
'ASL'	2	2	3	1	1	3.149185e-05	-0.699889018469332	-0.4897513441406	-0.582612409404231	-0.676971030833954	-0.857630619140238
'ASMT'	11	4	8	3	6	2.158724e-05	0.477700863138987	0.642347451220378	0.0533915706933723	-0.047932588984408	0.194867928011647
'ASMTL'	26	15	17	16	19	4.6250275e-05	1.30066401884775	1.38948315802284	1.26795255037945	1.67039662915114	1.35419104223187
'ASNA1'	0	1	1	0	0	1.889511e-05	-0.551921366375951	-0.439609641030119	-0.394240192272671	-0.524290729748445	-0.612063020715122
'ASNS'	3	1	2	3	2	2.6221425e-05	-0.453604087220272	-0.495904906405298	-0.605640672897007	-0.171304336759385	-0.54421108306246
'ASNSD1'	9	1	2	2	1	2.60113e-05	0.154472955989165	-0.489522121037432	-0.599577460058162	-0.348385665655232	-0.686166031193467
'ASPA'	2	3	2	2	2	1.3827035e-05	-0.21086414787821	-0.119415239415717	0.102206096599894	-0.0240140462701487	-0.156455917203806
'ASPDH'	8	5	4	5	5	1.67543225e-05	0.310360798350669	0.124159548992039	0.367948887035782	0.446082823035625	0.197539759864864
'ASPG'	14	10	7	6	10	3.888375e-05	0.300006032025834	-0.0492988286178517	0.604934769357126	0.0396210532497479	0.247852425122554
'ASPH'	13	6	5	7	4	3.4819575e-05	0.31213835964032	-0.258338989715832	0.0217850179198863	0.33049322842968	-0.51615123586114
'ASPHD1'	1	1	2	1	0	2.2740505e-05	-0.557996699381029	-0.390168485719531	-0.505198367311986	-0.443986221180556	-0.732367659536605
'ASPHD2'	2	2	2	1	3	2.69803525e-05	-0.574992453979081	-0.518958226639575	-0.452432488366168	-0.556861695286637	-0.419427206306729
'ASPM'	55	18	42	18	28	0.0001415909	1.57288665341584	2.65104711359914	-0.958202984203397	-0.502762565667862	-0.291966749179515
'ASPN'	2	3	0	3	3	1.54867e-05	-0.256808994498964	-0.502325465464506	0.0543168583596303	0.114477277924377	-0.0598527832050104
'ASPRV1'	6	3	6	4	5	1.7359035e-05	0.0928661682414493	0.438286006502767	0.000291272444643179	0.24730679501208	0.178621432219578
'ASPSCR1'	25	14	11	11	17	4.37253e-05	1.2701793876682	0.468624821518014	1.16569000562681	0.824120653136798	1.13610226047239
'ASRGL1'	4	2	2	0	3	1.6280095e-05	-0.0780186709259663	-0.193928691150562	-0.143680180928992	-0.454672790857637	-0.0846738120282717
'ASS1'	3	2	2	1	3	2.691065e-05	-0.472684271428621	-0.516840928351851	-0.450421227976629	-0.555006026436389	-0.417246573304079
'ASTE1'	10	4	6	2	4	2.801515e-05	0.199376448910277	0.114595910415223	-0.132082649139564	-0.40173286250918	-0.303274979474493
'ASTL'	10	5	8	7	8	2.55216875e-05	0.268403659016601	0.522831866204692	0.114967982382263	0.578026733974824	0.368829805085631
'ASTN1'	15	12	12	6	11	7.121275e-05	-0.494616073080888	-0.200093909882545	0.0222970897502311	-0.821103542958433	-0.615059028602023
'ASTN2'	11	8	13	8	18	6.6125175e-05	-0.755294455040445	0.120705725036855	-0.531342275887229	-0.320268168721115	0.583839385163679
'ASXL1'	19	12	5	7	14	7.856835e-05	-0.296729938474633	-1.58746300823921	-0.189960297439311	-0.834269147440421	-0.399595001758265
'ASXL2'	18	8	5	9	7	5.9196975e-05	0.13917998064393	-0.998871469840381	-0.331416579608349	0.0468644217770989	-0.833247483344543
'ASXL3'	19	15	20	10	18	9.2602525e-05	-0.685309117543354	0.480216398236263	-0.0695948759721108	-0.659876040016547	-0.244549616366121
'ASZ1'	3	2	4	4	8	1.99097e-05	-0.278874549252864	0.028312499692809	-0.248410847922673	0.179401928340018	0.54440220979417
'ATAD1'	0	2	0	1	1	1.6023425e-05	-0.472423158110488	-0.518629033486019	-0.136274077055861	-0.265162470590176	-0.373694958962774
'ATAD2'	6	6	8	4	7	5.990465e-05	-1.08499568421785	-0.521594176437454	-0.702061610860512	-0.885392153860018	-0.855389752076875
'ATAD2B'	13	6	5	3	5	5.62455e-05	-0.281005652430393	-0.90920469581193	-0.596468145638889	-0.970654600640308	-1.03797561360857
'ATAD3A'	13	8	13	9	14	4.6240575e-05	-0.00403153446469075	0.72472434185549	0.0424440382420405	0.391794561026892	0.611804621514719
'ATAD3B'	24	11	15	6	14	4.494965e-05	1.13589330710318	1.09645659652584	0.605012017213234	-0.121866883966359	0.652191391309825
'ATAD3C'	19	6	7	9	9	2.876145e-05	1.08213794528552	0.258172703026602	0.196589303806264	0.857137954846949	0.416000014325864
'ATAD5'	15	12	16	11	17	6.6993275e-05	-0.377795972177845	0.593100015866178	0.144052961391382	0.204666805247302	0.408147301502741
'ATAT1'	4	3	3	2	2	2.29642e-05	-0.263055859502676	-0.230716131032879	-0.161443208348529	-0.26726508189259	-0.442308859524263
'ATCAY'	1	2	3	1	0	2.86629e-05	-0.721951964449658	-0.40381877877801	-0.500982399536185	-0.60165579861388	-0.917656322450131
'ATE1'	4	3	1	3	6	2.3585825e-05	-0.28026443310457	-0.58209521133244	-0.179379904141996	-0.101139119980355	0.132342924741026
'ATF1'	2	2	1	1	2	1.257128e-05	-0.176100804913325	-0.2475182134491	-0.0366637126699516	-0.173258859814656	-0.117170104230993
'ATF2'	1	0	2	1	1	2.200075e-05	-0.537517605793378	-0.367697797811158	-0.658960853829025	-0.424292196119716	-0.560694709677299
'ATF3'	3	0	2	0	2	1.01420875e-05	-0.00847545542076676	-0.00748192254788837	-0.316780505916615	-0.291265206504654	-0.0411735644764896
'ATF4'	12	7	3	7	8	1.30015375e-05	0.815773952497238	0.0719069146152213	0.826458817816033	0.911362241887808	0.760532855648308
'ATF5'	9	3	6	4	4	1.64710425e-05	0.418580908551394	0.465260204947187	0.0259139701378328	0.27094742203525	0.0578772001194512
'ATF6'	11	8	4	6	7	2.867055e-05	0.28160954391532	-0.237804008269713	0.549422422948684	0.311518432545443	0.121793890051182
'ATF6B'	11	6	4	5	9	3.4643225e-05	0.116266875368923	-0.419229630077724	0.026873510015339	-0.03016165977045	0.23199041626604
'ATF7'	3	1	2	0	4	2.3390725e-05	-0.375240653102748	-0.409919498906748	-0.523960448121808	-0.643975783983837	-0.158601856102171
'ATF7IP'	15	12	4	8	11	5.2560675e-05	0.0217612780728805	-0.963521436330607	0.560506085394294	0.0408617614056639	-0.0315003594659348
'ATF7IP2'	12	8	12	3	9	2.52808e-05	0.475827191474559	1.19517619170119	0.647235214277909	-0.146262911388962	0.524892555071994
'ATG10'	7	4	5	3	7	1.00238325e-05	0.396309355102371	0.494856239582925	0.387053684161543	0.259912906526345	0.705164077597453
'ATG12'	4	2	2	1	4	5.8375675e-06	0.211067114260692	0.123272645034901	0.157637175484594	0.00600830296264886	0.39054757454044
'ATG13'	6	2	3	4	5	2.419035e-05	-0.0962463582682387	-0.267961296778566	-0.371927457531794	0.0654415323742977	-0.0350934846025537
'ATG14'	4	1	4	2	2	2.5019525e-05	-0.319953900701232	-0.126901691591687	-0.570959591988192	-0.32198236565197	-0.506609546264178
'ATG16L1'	2	3	3	2	4	3.2204025e-05	-0.719605154553649	-0.511384602490444	-0.428055621822639	-0.513251522534401	-0.434323256135936
'ATG16L2'	11	8	7	2	7	3.0699975e-05	0.225428463813938	0.199288594679547	0.490863079790347	-0.473209655876391	0.0583043968862453
'ATG2A'	22	10	22	13	17	0.0001284917	-1.3780965751785	-0.277592054365285	-1.98147472177017	-1.06756232812674	-1.51636696103032
'ATG2B'	20	18	16	11	20	9.108765e-05	-0.542971530120372	-0.138828478087476	0.499494383244587	-0.436837427469944	0.0999319488777584
'ATG3'	2	3	2	4	3	1.310725e-05	-0.190938184177017	-0.0975512263806207	0.122975383012447	0.360500860012951	0.0145874782204928
'ATG4A'	2	1	3	2	2	1.6401375e-05	-0.282130130430267	-0.0313659324833605	-0.322284294108343	-0.0925486499415508	-0.236993063531148
'ATG4B'	5	7	4	7	6	2.40188e-05	-0.191873784528424	-0.096504051113247	0.50854286009015	0.618038215760897	0.118797489979201
'ATG4C'	5	5	3	5	8	1.7401375e-05	-0.00868260004488308	-0.0617416429865915	0.349278057311093	0.428856370292188	0.622877279076944
'ATG4D'	7	9	6	7	6	2.78451e-05	-0.097044907572679	0.1197612887098	0.74835044500692	0.516170866084583	-0.00090635905610871
'ATG5'	1	0	2	0	1	1.1023255e-05	-0.23362395222233	-0.0342481775699064	-0.34220631762282	-0.314723848107973	-0.217266394866307
'ATG7'	4	3	5	4	4	3.2184275e-05	-0.518299364456703	-0.178289661875636	-0.427485735269698	-0.147373568383581	-0.433705376713147
'ATG9A'	5	1	3	5	5	5.0155575e-05	-0.915454136930757	-1.05671694843797	-1.29632039976173	-0.443140931707958	-0.847429604508741
'ATG9B'	21	11	16	10	19	4.1797175e-05	0.922011680401303	1.35849246080861	0.695977141398745	0.692768848293157	1.4935230971157
'ATIC'	17	6	6	3	7	2.95605e-05	0.859247464796589	0.0676549419482025	0.173533057032235	-0.260197764836319	0.0939522626812814
'ATL1'	0	1	1	0	0	2.4083575e-05	-0.695557691209124	-0.597215026188148	-0.543952656000538	-0.662421423298278	-0.774386572298875
'ATL2'	8	5	5	3	3	2.3662e-05	0.11913267754641	0.0805798247169883	0.168628518266507	-0.103167058062034	-0.315613408076179
'ATL3'	7	1	6	2	6	2.332125e-05	0.0281893614609216	0.257176640228506	-0.521955747177082	-0.276770529877973	0.140620043398149
'ATM'	49	26	17	23	29	0.0001243742	1.44701217899235	-0.983961749348242	0.940070674562514	0.869404776673013	0.395394387096225
'ATMIN'	10	7	9	6	9	3.26422e-05	0.0712851466382235	0.47278657860168	0.259715500351231	0.205784301772697	0.294591656575119
'ATN1'	11	7	3	5	9	6.33986e-05	-0.679804028432717	-1.45907356958502	-0.627774267208995	-0.795731728757346	-0.667638146582323
'ATOH1'	4	4	0	3	1	1.47086875e-05	-0.0345170433552136	-0.478692573335582	0.251870662168947	0.135189828359046	-0.332563830429416
'ATOH7'	3	1	0	1	0	4.6583025e-06	0.143335557123309	-0.173403270721383	0.0165589308333263	0.0374033829076541	-0.166666999799298
'ATOH8'	8	7	5	3	5	1.45118325e-05	0.372441488623126	0.358525226937191	0.782876165382375	0.140430585229043	0.2676959923499
'ATOX1'	0	0	0	0	1	2.662595e-06	-0.102550646825513	-0.112781587225076	-0.100961352920643	-0.0921436104234799	0.0442957349712158
'ATP10A'	39	20	22	26	25	9.063585e-05	1.37698126475462	0.872503374683613	0.862791748887398	2.31597046958458	0.856789729791325
'ATP10B'	30	15	25	12	18	7.2312525e-05	0.980692939432433	1.928014572934	0.515903848586257	0.24573661125246	0.390265488863227
'ATP10D'	26	18	19	12	19	6.3153775e-05	0.832694397155414	1.20852446706863	1.30555889196637	0.489567692569348	0.825336868989908
'ATP11A'	18	13	9	10	20	7.494125e-05	-0.296693661199312	-0.812141743769728	0.0898205121867696	-0.189620162905201	0.605096028386424
'ATP11B'	10	7	7	4	9	4.8564e-05	-0.369485270743303	-0.343347043837745	-0.19970290892246	-0.583447935213617	-0.203516465367624
'ATP11C'	4	4	4	4	5	4.5609875e-05	-0.889984619322833	-0.752363792377381	-0.639781864980891	-0.504798521872424	-0.705207117559423
'ATP12A'	18	10	6	9	15	5.370415e-05	0.291240518469459	-0.665743146463428	0.17729515208758	0.193097255565706	0.526836554640038
'ATP13A1'	9	8	6	8	6	7.7161525e-05	-1.2616682953607	-1.37842411389954	-0.849840696640219	-0.614113798916982	-1.543954659019
'ATP13A2'	17	13	10	8	14	8.15908e-05	-0.581184225925538	-0.847901192569533	-0.102062990534422	-0.732052858156734	-0.494163836250807
'ATP13A3'	6	5	4	4	13	5.308465e-05	-0.89616576888218	-0.979439753351156	-0.680367767084509	-0.70380676929377	0.249160468239137
'ATP13A4'	13	13	9	5	13	5.41785e-05	-0.223782389434257	-0.18139808476458	0.688935442168974	-0.550246278868433	0.214939575811144
'ATP13A5'	33	13	13	16	18	5.234915e-05	1.83459209966501	0.539168779514917	0.741721708606537	1.50800680074007	1.01483103141519
'ATP1A1'	1	3	0	1	1	5.3011625e-05	-1.39609016004825	-1.64231399126567	-1.02849411656255	-1.24993974105928	-1.53097442474995
'ATP1A2'	1	2	3	3	3	6.30943e-05	-1.6752999882384	-1.44982738602144	-1.49462515073788	-1.15301988918543	-1.54938868367024
'ATP1A3'	6	4	3	4	4	7.2571875e-05	-1.43576190870917	-1.73782492759869	-1.41790484782468	-1.22269625049474	-1.69744121094483
'ATP1A4'	10	9	21	13	21	5.671635e-05	-0.595181520003784	1.73665211351108	-0.0847284999959393	0.843635357092927	1.32382722002986
'ATP1B1'	0	0	0	0	0	1.589695e-05	-0.468921901206612	-0.514787225077687	-0.482835500560625	-0.444472583163286	-0.518265497082427
'ATP1B2'	2	1	2	0	0	1.8249825e-05	-0.333301184648853	-0.253760614893201	-0.375620687336407	-0.507111670123272	-0.591875195408262
'ATP1B3'	1	0	0	0	1	1.13089e-05	-0.241531534462682	-0.375420987429272	-0.350448514976139	-0.322328353622657	-0.22620269923338
'ATP1B4'	5	4	4	2	5	1.8717425e-05	-0.0451150672807634	0.0645287161422729	0.136199047038602	-0.154206858662457	0.136124543262531
'ATP2A1'	9	3	3	0	6	6.57204e-05	-0.944860010954511	-1.5296230463161	-1.3952838014036	-1.77109954370417	-1.18590903697518
'ATP2A2'	1	0	1	0	1	5.510805e-05	-1.45414125588167	-1.53972956195331	-1.61439720710088	-1.48847183790426	-1.59657966066194
'ATP2A3'	10	7	6	6	9	8.0458775e-05	-1.25258074085066	-1.47861894894705	-1.12013620807421	-1.06731156075279	-1.20146863161555
'ATP2B1'	0	2	1	2	3	5.150875e-05	-1.45487020658134	-1.43036854593006	-1.16024552194452	-1.02722542974996	-1.18684742919346
'ATP2B2'	8	6	3	5	7	8.9341825e-05	-1.69941288605446	-2.24754142076242	-1.55170138306692	-1.48660714831522	-1.77662600409681
'ATP2B3'	4	2	8	4	6	9.0177075e-05	-2.12422498921629	-1.44136463131197	-2.27652744485614	-1.69158888730949	-1.9513568159918
'ATP2B4'	9	11	13	6	7	6.36882e-05	-0.888592273925672	0.194732464751711	0.0643123569296169	-0.620754056282025	-0.973775042729728
'ATP2C1'	6	3	0	1	2	4.055855e-05	-0.549375594874509	-1.26395323962951	-0.669129845538187	-0.918361968848655	-0.99276689655138
'ATP2C2'	34	16	18	16	31	5.955865e-05	1.7353787452779	1.15146613124146	1.05904336909166	1.31605463541981	2.72069556757881
'ATP4A'	8	3	4	7	5	6.75719e-05	-1.09651556469887	-1.41959904225957	-1.44872525241334	-0.541471574697155	-1.39239940892716
'ATP4B'	3	5	4	4	5	1.80409125e-05	-0.227140558127691	0.0850783057005673	0.330824120640194	0.229153520373711	0.15728904827819
'ATP5S'	11	6	5	4	4	1.04527375e-05	0.785956722164187	0.481827343615782	0.724896212742364	0.431172231818319	0.246159365805262
'ATP6AP1'	7	1	3	2	4	2.429045e-05	0.00135886749800143	-0.271001906788237	-0.549922048793929	-0.302572763675941	-0.186749305248942
'ATP6AP1L'	7	2	3	4	3	1.19407175e-05	0.343242080040575	0.104130350977553	-0.0184690106789395	0.391557469239898	0.0510821648991962
'ATP6AP2'	6	2	1	2	4	1.6141275e-05	0.126577843128227	-0.355959558903566	-0.139674588916224	-0.0856242246157775	0.068193868870673
'ATP6V0A1'	3	2	2	2	1	4.34553e-05	-0.930716842412279	-1.0194266354758	-0.92783411787411	-0.81279999625148	-1.23194291604522
'ATP6V0A2'	14	6	7	6	10	4.4610525e-05	0.141470620067537	-0.223254786952125	-0.260730181230038	-0.112838558106514	0.0686927885311227
'ATP6V0A4'	17	11	7	4	10	4.53928e-05	0.420947733042096	-0.247017319283893	0.592224920104731	-0.499019258037124	0.0442195972840534
'ATP6V0B'	4	0	3	1	3	1.07004975e-05	0.0764431373595166	0.14180336099936	-0.332893251133419	-0.123454466700744	0.0898822634375013
'ATP6V0C'	0	0	0	0	0	1.1979055e-05	-0.36046154489436	-0.395777518400338	-0.369785631224651	-0.340169371284502	-0.395694891223381
'ATP6V0D1'	2	0	3	0	1	2.37113975e-05	-0.484495847496354	-0.253412772899643	-0.708322270369329	-0.652512992820472	-0.614212620296623
'ATP6V0D2'	5	4	3	2	5	1.69102e-05	0.00491470870567824	-0.0468218578458136	0.188346131868173	-0.106094668680452	0.192663155664738
'ATP6V0E1'	0	0	1	0	0	3.28178e-06	-0.119691878536119	0.034659151095214	-0.118827905013372	-0.108627865838345	-0.123602635692194
'ATP6V0E2'	5	2	3	4	3	9.071515e-06	0.221916885440229	0.191285683725571	0.0643213353495998	0.467945044878123	0.140844955338759
'ATP6V1A'	1	0	1	1	4	2.876525e-05	-0.724785452895478	-0.739428609309714	-0.854155485552843	-0.604380650186029	-0.326741631438579
'ATP6V1B1'	6	5	8	4	7	3.2435825e-05	-0.32450764658432	0.312807495500967	-0.0845360437550148	-0.154070374159586	0.00399927311961892
'ATP6V1B2'	4	1	0	2	1	2.655415e-05	-0.362437406140477	-0.838516216184108	-0.61524155147152	-0.362837585165569	-0.703149425583437
'ATP6V1C1'	0	0	0	0	0	1.533584e-05	-0.453388481846467	-0.49774294253177	-0.466644779104216	-0.429534544457339	-0.500711229379639
'ATP6V1C2'	8	4	3	2	5	2.24539e-05	0.152576789946214	-0.215215423674859	0.028384480638058	-0.253679791453552	0.0192304597960327
'ATP6V1D'	1	0	1	2	1	1.1858e-05	-0.256732404443623	-0.225851787138931	-0.366292626082763	0.0284062019848792	-0.243381097821086
'ATP6V1E1'	1	0	5	0	2	9.16262e-06	-0.182115483429231	0.521017489716603	-0.288518275280998	-0.265189591178232	-0.0105311278630855
'ATP6V1E2'	4	3	3	1	3	1.053489e-05	0.0810277328352605	0.146833877230826	0.19720080874195	-0.119045620912653	0.0950632796390283
'ATP6V1F'	2	1	2	2	3	8.24606e-06	-0.0563644030236025	0.0501118085787197	-0.0869654710195355	0.124565031987868	0.16666940936578
'ATP6V1G1'	2	1	3	1	2	4.13895e-06	0.0573350224749422	0.341120403206553	0.0315448834413284	0.0512299251403914	0.146634681456063
'ATP6V1G2'	0	0	1	0	1	6.7095725e-06	-0.214584910979985	-0.0694638967124589	-0.217736279652488	-0.199883891564612	-0.0823139934140103
'ATP6V1G3'	7	3	1	2	1	3.8964475e-06	0.565944378647277	0.0159878577314603	0.388756626569261	0.240364143596993	0.00569448822771967
'ATP6V1H'	2	1	4	4	1	2.395735e-05	-0.491304679408099	-0.0946374695247475	-0.540310426601007	0.0716444899360861	-0.621907314967259
'ATP7A'	13	6	9	3	14	6.119165e-05	-0.417938548070741	-0.39443699625301	-0.73920182081157	-1.10235600777746	0.144061183225039
'ATP7B'	19	19	19	20	19	7.4480775e-05	-0.183562162816158	0.864439962720208	1.15383353547988	1.64962118641766	0.470965435399016
'ATP8A1'	5	5	3	3	6	5.1989525e-05	-0.966230373837515	-1.11243324868416	-0.648765775657355	-0.857335694889728	-0.756275433810386
'ATP8A2'	3	5	4	4	4	5.9095775e-05	-1.36377357186861	-1.16206349572563	-0.853835665503259	-0.86385493554809	-1.27570737370952
'ATP8B1'	15	7	8	7	14	6.7393825e-05	-0.388885410635985	-0.749108305538087	-0.743069574618109	-0.536730300105798	-0.0499771684060683
'ATP8B2'	7	5	7	6	7	6.8842975e-05	-1.23210435718785	-0.959398328404435	-1.13514062500258	-0.758004085667442	-1.1350734432699
'ATP8B3'	33	23	20	17	25	7.5123425e-05	1.20405137735589	1.01118655825196	1.83587853189351	1.08436619117603	1.34212568242377
'ATP8B4'	20	11	17	10	14	5.08334e-05	0.571471519711062	1.25025287659641	0.435237126373865	0.452202028590891	0.468118292981722
'ATP9A'	1	5	4	2	6	6.91389e-05	-1.84270781252082	-1.46721355678084	-1.14368154603202	-1.49669733863157	-1.29288336571551
'ATP9B'	16	7	10	7	5	6.7662075e-05	-0.29593038017593	-0.424741562212556	-0.750810962532287	-0.543872500781128	-1.3952213659182
'ATPAF1'	5	3	6	3	4	1.25172875e-05	0.126525278887253	0.585363385119816	0.139998692382503	0.193530374537342	0.181569692050052
'ATPAF2'	9	3	4	4	6	1.563003e-05	0.441863526538057	0.158310969172672	0.0501811136465355	0.293337387310251	0.381239156719782
'ATR'	13	11	11	15	17	0.000109941025	-1.76796178256205	-1.54313078677863	-1.27059957122118	-0.208045191594127	-0.935676309343536
'ATRAID'	8	5	4	7	7	1.289676e-05	0.417153236284594	0.241337039601057	0.479260742047689	0.914151951878727	0.615279851360358
'ATRIP'	7	4	0	3	6	3.5637275e-05	-0.312757695389389	-1.11444514890741	-0.352016737248073	-0.4219762872346	-0.244680990878018
'ATRN'	11	7	11	6	10	6.5079575e-05	-0.726344800317541	-0.180036995940083	-0.676283795904198	-0.657799904392836	-0.571698113473893
'ATRNL1'	5	4	6	4	3	5.4806075e-05	-1.04421339895082	-0.699217862734574	-0.905159704157644	-0.749639442777333	-1.29002353161928
'ATRX'	10	6	15	5	11	9.8647725e-05	-1.75636134592488	-0.534781970309189	-1.82037892399799	-1.73449446942141	-1.47361284955646
'ATXN1'	15	11	12	11	12	5.901695e-05	-0.156973097039214	0.170376328374731	0.199102106302822	0.417017310068013	-0.084959205872956
'ATXN10'	3	3	0	1	2	2.18249e-05	-0.331893464407411	-0.694856238868073	-0.128569253553952	-0.419610658229506	-0.406666089757023
'ATXN1L'	7	5	10	5	11	3.3534625e-05	-0.254549181460417	0.611927955423119	-0.11624141858232	-0.000648395510625356	0.563725066647684
'ATXN2'	32	8	15	9	14	5.5344e-05	1.65126630528131	0.780706104450207	-0.220235798964653	0.149440517393183	0.32700488154918
'ATXN2L'	11	4	4	4	5	5.980865e-05	-0.580412155914894	-1.18372214575625	-1.04952988381428	-0.882836035729749	-1.14946768881345
'ATXN3'	15	14	22	14	22	1.5642325e-05	1.04381349802212	3.15126050080839	1.97618715574245	2.1200307821064	2.757842346295
'ATXN7'	19	14	15	9	11	4.3847875e-05	0.664475583625736	1.12992629817791	1.1621528630559	0.455493697879873	0.241077259914905
'ATXN7L1'	7	10	4	7	9	4.265385e-05	-0.50700342476141	-0.662566479521197	0.496148657646513	0.121927915247483	-0.0186182469706565
'ATXN7L2'	4	3	4	1	1	3.703985e-05	-0.652721713460077	-0.492030354240455	-0.567594733314432	-0.824678798026096	-1.03121165042033
'ATXN7L3'	1	0	0	0	1	2.2131475e-05	-0.541136543341188	-0.704168943309938	-0.662732964224645	-0.610451081904116	-0.564784453571953
'ATXN7L3B'	0	1	0	0	0	3.351936e-06	-0.121634043251599	-0.133721063576973	0.0542542763553137	-0.110495592664299	-0.125797461907929
'AUH'	4	2	4	1	4	1.58253e-05	-0.0654284874093466	0.152379455782294	-0.130557263446402	-0.259887953598998	0.0780790504406522
'AUNIP'	8	5	2	5	4	1.31054225e-05	0.411376594221164	-0.0974957146639184	0.473239629488062	0.543228355477275	0.163169910011249
'AUP1'	3	2	3	1	2	1.98933e-05	-0.27842054476647	-0.137435524365148	-0.247937632915106	-0.368187048232476	-0.346236555007214
'AURKA'	6	3	3	3	4	1.62410275e-05	0.123816356265374	-0.0264952597056425	0.0325509747532747	0.0943953166190079	0.0650731436875505
'AURKAIP1'	6	2	6	2	2	1.292448e-05	0.215630030767461	0.57299397643283	-0.0468551893690475	1.40215291436842e-05	-0.128219835590518
'AURKB'	4	3	2	4	5	2.028795e-05	-0.188968777020944	-0.315670143399938	-0.0842212954562807	0.169332037284077	0.0869912262698214
'AURKC'	3	3	1	3	3	1.521743e-05	-0.148977585140679	-0.327897039923164	0.0620865678109841	0.121645883591957	-0.0514287792120717
'AUTS2'	15	11	16	11	13	8.1130375e-05	-0.769212382615664	0.16365922567482	-0.43901302137728	-0.17171533184195	-0.628297420067931
'AVEN'	14	8	5	4	5	1.17486425e-05	1.05123112940126	0.442461681451479	1.03773202624758	0.396671100582093	0.354143130788056
'AVIL'	10	4	17	4	10	4.2233925e-05	-0.194244779762714	1.511499542372	-0.542365270494777	-0.414920136467613	0.14304372537119
'AVL9'	8	8	3	6	9	2.741665e-05	0.0151921524428001	-0.36596275121115	0.585604111655279	0.344900199209412	0.458072075222246
'AVP'	3	0	1	1	1	5.9439875e-06	0.107742899024845	-0.0462084765901793	-0.195645502801274	0.00317513318042778	-0.058362766040176
'AVPI1'	8	3	5	2	4	8.6199775e-06	0.535553690774573	0.537501536714717	0.252456037647234	0.114610369338134	0.303497916254107
'AVPR1A'	4	4	6	1	6	1.92230075e-05	-0.159487813587251	0.381665196801133	0.121610614017331	-0.350342363141193	0.268832466633038
'AVPR1B'	10	8	10	7	5	2.55753325e-05	0.266918585975238	0.85370737135749	0.638736283043176	0.576598544332295	-0.0784219212554407
'AVPR2'	15	5	10	8	7	2.57953925e-05	0.762719825053345	0.847022463241866	0.107070346669631	0.753420972215757	0.21174191401527
'AWAT1'	1	0	1	2	0	1.48562275e-05	-0.339733057062925	-0.316925234587075	-0.452805663709015	-0.0514134472964313	-0.485706617564931
'AWAT2'	4	3	4	1	1	1.4376235e-05	-0.0253136736077263	0.196396274337596	0.0863590406551349	-0.221310702001253	-0.322163170146607
'AXDND1'	15	9	9	8	12	3.957245e-05	0.38131806412786	0.262274296620839	0.409955123273017	0.386637518890381	0.523359312486867
'AXIN1'	11	5	8	8	15	6.2544275e-05	-0.65615079346749	-0.601781846833973	-0.953356199262762	-0.224930939667808	0.250273286917802
'AXIN2'	13	8	4	8	6	5.4019175e-05	-0.219371625919906	-1.00783075077215	-0.182007369006702	0.0020328259092938	-0.819778638720739
'AXL'	6	8	7	3	7	5.34016e-05	-0.904941096840396	-0.490298971015694	-0.1641870356562	-0.894932888143361	-0.651922766800488
'AZGP1'	4	2	2	1	4	1.53475125e-05	-0.0522017904312878	-0.165600843322563	-0.116770902402772	-0.247168215025648	0.0930264999544122
'AZI2'	2	0	2	0	1	1.41483e-05	-0.219757794110951	-0.12917390098749	-0.432378584952034	-0.397919530324147	-0.315032304384005
'AZIN1'	2	1	2	2	2	1.69456525e-05	-0.297197479937552	-0.214145463524265	-0.337989225780958	-0.107038490466052	-0.254020554281828
'AZU1'	12	5	4	5	6	1.9488735e-05	0.636175393141298	0.0410996088439769	0.289047173443893	0.373284989203458	0.260519210155474
'B2M'	0	0	0	0	0	5.15311e-06	-0.171496772010349	-0.18843352528924	-0.17282489059306	-0.158447214537364	-0.182146973913397
'B3GALNT1'	2	2	1	1	3	1.3573815e-05	-0.203854204767662	-0.277970975828345	-0.0655915345166173	-0.199948536141224	-8.86907323790397e-06
'B3GALNT2'	2	3	3	3	1	2.4003375e-05	-0.492578814099086	-0.262281796756686	-0.191428115527569	-0.112255175790541	-0.623347221128304
'B3GALT1'	0	0	2	1	1	1.51451375e-05	-0.4481091956463	-0.159453559182355	-0.461142098351769	-0.241780554011422	-0.346218019542007
'B3GALT2'	1	1	1	2	0	1.801285e-05	-0.427118757172077	-0.412810205868419	-0.368782848855609	-0.135449572217477	-0.584461411426748
'B3GALT4'	2	1	1	1	0	2.10611e-05	-0.411126528441645	-0.505403723424983	-0.456739328615627	-0.399276535476095	-0.679826618365271
'B3GALT5'	4	2	2	2	1	1.6366685e-05	-0.0804157589986684	-0.1965589227653	-0.146178698357832	-0.0916251271109512	-0.384433743413854
'B3GALT6'	7	8	2	3	5	1.7558505e-05	0.187720971171385	-0.232761285069255	0.870072373753576	0.0593210649549214	0.17238105423242
'B3GAT1'	1	0	0	1	2	2.954344e-05	-0.746329148220153	-0.929323506540696	-0.876611176677707	-0.625098345093955	-0.648141480861893
'B3GAT2'	2	2	0	1	3	1.60599e-05	-0.272677007201344	-0.519736999372098	-0.137326547767538	-0.266133514179055	-0.0777851062325634
'B3GAT3'	5	4	3	3	2	2.087102e-05	-0.10473336279718	-0.16713440317259	0.0740578024999265	-0.0288652954538242	-0.376824211287576
'B3GNT2'	6	1	2	1	1	1.908056e-05	0.0452087341264571	-0.278994782384492	-0.399591299543309	-0.34655009404101	-0.46933668807439
'B3GNT3'	5	5	2	6	3	2.660945e-05	-0.263591227444836	-0.507691617415447	0.0835810948881418	0.366389817510638	-0.407823577978775
'B3GNT4'	13	5	5	3	4	2.11229525e-05	0.691312986098077	0.157705248795612	0.241892027199387	-0.0355722734039373	-0.0876557512948101
'B3GNT5'	4	1	2	2	2	1.66006825e-05	-0.0868935569642074	-0.20366675978023	-0.328035239640957	-0.0978546460967979	-0.243228313889563
'B3GNT6'	7	4	4	6	3	2.3986265e-05	0.00977965965073404	-0.0955157804540145	-0.0158311809242376	0.436225713063622	-0.325757923942188
'B3GNT7'	6	3	2	2	7	3.124518e-05	-0.291546571448861	-0.648508646970444	-0.40038817665172	-0.487724458182058	0.0412479548459106
'B3GNT8'	10	6	3	5	5	2.71285225e-05	0.223921165326518	-0.357210621414199	0.24370681807189	0.169895544546951	-0.127012648777827
'B3GNT9'	2	0	2	1	2	2.43138e-05	-0.501172479643694	-0.437958775741847	-0.725704918439606	-0.485871160763438	-0.484530951097272
'B3GNTL1'	15	5	7	3	5	2.581295e-05	0.762233751943954	0.347735981946337	0.106563732926281	-0.160429867135029	-0.0858556574939211
'B4GALNT1'	9	7	8	7	8	3.0315325e-05	0.0353240349774039	0.377219521195491	0.326856700785645	0.45040700987513	0.218862202207308
'B4GALNT2'	18	8	10	7	8	2.8275475e-05	0.995207107802116	0.771683991168975	0.56082241934033	0.50471311722232	0.282678137842889
'B4GALNT3'	26	16	17	13	17	5.7670675e-05	0.984489361261338	1.04255121365197	1.11352314866944	0.818228493948444	0.69980698013996
'B4GALNT4'	18	9	8	6	14	7.3754175e-05	-0.263828598529042	-0.942342953130144	-0.576384109893829	-0.888775258677468	-0.248970349430571
'B4GALT1'	5	2	2	0	2	1.9418015e-05	-0.0645096156396013	-0.289245222578913	-0.234223488698059	-0.538211754005608	-0.331367431709833
'B4GALT2'	3	3	2	2	2	3.05477925e-05	-0.573373943024773	-0.627324311279139	-0.380265131150912	-0.469158159154243	-0.6795633014641
'B4GALT3'	1	0	5	1	1	2.4630925e-05	-0.610330578756144	0.0511480939922521	-0.73485574949778	-0.494313820044134	-0.642980340268853
'B4GALT4'	3	2	2	3	3	1.6014105e-05	-0.171032089185824	-0.185849059157272	-0.136005152390167	0.100436520292565	-0.0763524291732796
'B4GALT5'	6	3	4	2	2	1.95184e-05	0.0330879151644795	0.0401985132664394	-0.0620162868392505	-0.17553051459133	-0.334507940223928
'B4GALT6'	3	4	2	1	2	1.8651225e-05	-0.244035947533155	-0.26595342428897	0.138109229594663	-0.335120245486968	-0.307378694784313
'B4GALT7'	1	4	5	3	1	2.15082375e-05	-0.523883102524351	0.146001912611907	0.0556711541306297	-0.0458293755544042	-0.545286424905183
'B9D1'	7	4	5	3	6	1.23850325e-05	0.330941677308548	0.42313018437016	0.318920146743855	0.197051346136975	0.482760777054966
'B9D2'	2	3	2	1	1	1.33592925e-05	-0.197915532076181	-0.105207209771164	0.115702730473619	-0.194237479110803	-0.290348488816268
'BAALC'	2	0	5	0	1	5.36072e-06	0.0235119381236358	0.63651043164269	-0.178815438480131	-0.163974285231123	-0.0401152885211612
'BAAT'	10	4	3	4	4	1.77929425e-05	0.482363762991098	-0.073635775096776	0.162874758901409	0.235755094059059	0.0165220532354852
'BABAM1'	3	2	1	1	2	1.82843125e-05	-0.233878643239255	-0.421056117367318	-0.201511000291544	-0.32535222595924	-0.295899981481486
'BACE1'	1	3	2	1	1	2.6428025e-05	-0.660081344314987	-0.502180620034357	-0.261390355611888	-0.542157257308422	-0.699203523945112
'BACE2'	1	3	2	3	5	2.6727185e-05	-0.668363299659457	-0.51126795802895	-0.270022504256508	-0.184768744008786	-0.114457014335304
'BACH1'	8	7	4	4	5	3.206495e-05	-0.113487282783463	-0.340911746208567	0.276371830948454	-0.144196879263608	-0.281446693977926
'BACH2'	11	6	6	4	6	4.9401925e-05	-0.292304143004976	-0.535051038354642	-0.398987884931102	-0.605756764128725	-0.675316747156351
'BAD'	5	3	6	3	5	6.100335e-06	0.304171072212178	0.78029766735197	0.325161586592556	0.364368472316701	0.530855684023097
'BAG1'	13	3	4	1	6	1.33754175e-05	0.905806054038832	0.226797238642591	0.115237445934054	-0.194666761820406	0.451775833646676
'BAG2'	0	1	0	0	1	7.3467575e-06	-0.23222431748735	-0.255067556652815	-0.0610162677321481	-0.216847221016382	-0.102248213185875
'BAG3'	11	7	8	6	10	3.20907e-05	0.186928771470221	0.323290946633717	0.27562882411433	0.220466418284518	0.460371022303845
'BAG4'	1	4	2	2	7	2.036835e-05	-0.492327016096365	-0.318112354268271	0.0885621508708831	-0.198157989132357	0.381526119407709
'BAG5'	4	0	1	1	2	2.2643885e-05	-0.254188517483747	-0.553482607736861	-0.677518731675884	-0.441413966847432	-0.432287860347982
'BAG6'	7	6	8	5	6	6.14717e-05	-1.02799634199494	-0.569198497532901	-0.74728355236525	-0.744426382783412	-1.0529620288228
'BAHD1'	10	9	10	2	7	5.139735e-05	-0.447924768400074	0.0693312529089867	0.0687514773818053	-1.02425926842541	-0.589216105823347
'BAIAP2'	7	2	9	3	3	3.9435575e-05	-0.41790853590135	0.266431971789474	-0.811836471976874	-0.523097963090543	-0.809097322419704
'BAIAP2L1'	9	5	3	2	5	3.0542625e-05	0.0290316654049027	-0.460917467653869	-0.0299086896496541	-0.469020586806563	-0.233821269067365
'BAIAP2L2'	17	12	12	5	10	3.0001875e-05	0.847028090726187	1.05175476240053	1.21146483145768	0.0934007834156466	0.525720019312506
'BAIAP3'	22	24	14	14	17	8.2277825e-05	-0.0982769646969231	-0.203717527401258	1.80457271189767	0.345804301727592	-0.0700468723478364
'BAK1'	1	1	1	0	1	1.28322575e-05	-0.283703007410812	-0.255445603672945	-0.219298766992364	-0.362883524643742	-0.27386039069519
'BAMBI'	2	2	1	2	2	1.30719025e-05	-0.189959651479938	-0.262725002642191	-0.051109018189232	-0.0039107036661053	-0.132831892719406
'BANF1'	0	0	0	0	0	5.1415225e-06	-0.171175990472706	-0.188081543951882	-0.172490535376015	-0.158138727737256	-0.181784460961395
'BANF2'	3	2	2	2	3	4.4066175e-06	0.15030317736502	0.166739762732196	0.198927725984069	0.226781850336548	0.28678796014807
'BANK1'	21	14	10	7	10	3.00669e-05	1.24677040612668	0.717265812619686	1.55985135853358	0.457020710083105	0.523685701696229
'BANP'	5	0	0	0	3	3.9868425e-05	-0.630649419312251	-1.24298684343532	-1.17456401483898	-1.08267769058385	-0.8226398258064
'BAP1'	9	2	5	4	1	4.3467875e-05	-0.328782350171886	-0.521042685471458	-0.928197001713536	-0.44777158815989	-1.23233638429883
'BARD1'	16	10	12	7	13	3.2481475e-05	0.678000691131353	0.976429136884064	0.789675361113433	0.392738823733766	0.89373526237055
'BARHL1'	2	4	2	0	1	1.476827e-05	-0.236920550952044	-0.148005939612719	0.25015140612096	-0.414424536069874	-0.334427848339745
'BARHL2'	2	2	2	0	2	1.5291165e-05	-0.251395959408337	-0.163889248118967	-0.115145018191817	-0.428345193665902	-0.202260616843831
'BARX1'	2	1	4	2	5	7.69116e-06	-0.04100286813435	0.399465352544208	-0.070953942443441	0.139337946034282	0.481084656144736
'BARX2'	2	2	3	0	2	1.50605575e-05	-0.245012005211494	0.0093624177597767	-0.108490931628867	-0.42220589500016	-0.195046158820197
'BASP1'	4	7	4	1	5	1.4448915e-05	-0.0273256935271302	0.194188541016999	0.784691768797308	-0.223245601370697	0.269664372363184
'BATF'	1	1	0	1	1	9.5895525e-06	-0.193934380976258	-0.323194360928133	-0.1257316098654	-0.0938785792724676	-0.172413481187657
'BATF2'	4	1	4	2	5	1.294021e-05	0.0144402448388074	0.240017192204862	-0.2224136956921	-0.000404747216157356	0.316864498492823
'BATF3'	1	1	1	1	2	6.38892e-06	-0.105330156477114	-0.0597237572559274	-0.0333779904091836	-0.00867008700344986	0.0762439187666751
'BAX'	2	0	1	0	2	1.30190975e-05	-0.188497838888051	-0.261121010662749	-0.399795750759427	-0.367857623153066	-0.13117990835637
'BAZ1A'	10	6	7	4	7	6.632315e-05	-0.861161808977588	-0.882842856335993	-0.887290992765021	-1.05629837881374	-1.05622417585216
'BAZ1B'	6	6	2	4	1	6.8179325e-05	-1.31412174706319	-1.77063533799402	-0.940859997094811	-1.10572527914123	-2.00567986411622
'BAZ2A'	22	4	8	9	13	9.4737375e-05	-0.443247493531478	-1.57995639949385	-2.05783103454243	-0.899433338142238	-1.05409658421907
'BAZ2B'	20	17	23	14	16	8.739655e-05	-0.440770613029906	1.13718429890841	0.43088133535328	0.209524323049726	-0.378741579002385
'BBC3'	4	2	1	1	2	7.5364175e-06	0.164036362436917	-0.0945801065611192	0.108616580211031	-0.0392192867404873	0.0403444406528275
'BBIP1'	3	0	1	0	0	3.637285e-06	0.171601339581371	0.0238602378850143	-0.129085972150129	-0.11809228797911	-0.134724584592174
'BBOX1'	3	1	2	3	4	1.5554485e-05	-0.158308343399837	-0.171887779123596	-0.297847598556882	0.112672681303438	0.0865514206459847
'BBS1'	3	3	3	3	8	3.5787375e-05	-0.718427872830289	-0.620234613006511	-0.531453934548079	-0.425972351816874	0.0476718766347838
'BBS10'	10	8	4	6	7	2.6118025e-05	0.251895052338907	-0.160269321868465	0.623076562030233	0.379472764493472	0.201648479165356
'BBS12'	16	11	9	3	6	2.83915e-05	0.791228903013333	0.601907166925668	1.08281413793653	-0.229076400898697	-0.0180001842789432
'BBS2'	8	6	10	3	8	3.6216275e-05	-0.228409435624807	0.530469411573625	-0.0185160906406003	-0.43739083240102	0.0342539623166446
'BBS4'	10	7	6	8	8	2.114595e-05	0.389539450807089	0.323253526540863	0.591440372846653	0.877207297811865	0.505725462057592
'BBS5'	0	4	0	2	2	1.405175e-05	-0.417840579135427	-0.45873747673578	0.270826651386969	-0.0299964648637045	-0.163486035166258
'BBS7'	2	2	3	1	4	2.842315e-05	-0.6149346826963	-0.396536135133456	-0.49406439681574	-0.595272967947268	-0.316039131521219
'BBS9'	17	6	7	7	7	4.0031725e-05	0.569360717673732	-0.0841694229085597	-0.128609420769859	0.191734494496866	-0.233635464929643
'BBX'	18	5	5	5	6	4.2065425e-05	0.613440136023932	-0.47844072444175	-0.362396289612663	-0.227757487128673	-0.445786121141475
'BCAM'	19	12	11	10	18	4.764435e-05	0.559375471468931	0.349580248637051	0.702366909919672	0.537102062258136	1.16202844815144
'BCAN'	9	13	8	6	13	5.27141e-05	-0.584758880101525	-0.30316396539108	0.73119098541976	-0.328578182651375	0.260753045792409
'BCAP29'	5	0	3	1	1	1.2557585e-05	0.125409702807892	0.0853923912890143	-0.38647894119528	-0.172894268794664	-0.265267361552755
'BCAP31'	2	1	2	1	0	1.56879075e-05	-0.262379062654454	-0.175940581438896	-0.301697454397391	-0.256230267492612	-0.511725621978823
'BCAR1'	31	11	14	13	15	6.2471475e-05	1.35353350471682	0.397944715389591	0.0994213598575935	0.690418095195482	0.25255084632083
'BCAR3'	24	10	7	7	14	4.80775e-05	1.04929871950294	-0.328568825521776	0.339650623687287	-0.0224618744415029	0.554336373723255
'BCAS1'	16	7	10	4	9	2.892715e-05	0.776399658420188	0.751887976792683	0.366912180393327	-0.0606620053801848	0.410816103316802
'BCAS2'	1	1	0	1	2	9.2040925e-06	-0.183263579057413	-0.311485689992385	-0.114609267398969	-0.0836167427730568	-0.011828587754075
'BCAS3'	6	5	3	2	8	5.0185275e-05	-0.815892516603618	-1.05761924062893	-0.596701127859297	-0.991986491570402	-0.402765741494355
'BCAS4'	4	5	6	2	3	1.058466e-05	0.079649924740431	0.644071829689266	0.545978586237613	0.0623055698516149	0.0935062292618125
'BCAT1'	4	4	5	2	2	1.6379575e-05	-0.080772595396354	0.301790053764207	0.203657249114458	-0.0919682867941286	-0.236311059816724
'BCAT2'	5	3	6	3	5	2.5461675e-05	-0.231817134860442	0.192159477605879	-0.2335067166019	-0.151078185021562	-0.0748662073112235
'BCCIP'	4	4	6	2	2	1.30850175e-05	0.0104314896277164	0.568117289117262	0.298721888199686	-0.00425985500210548	-0.133242190497931
'BCDIN3D'	4	2	2	4	4	1.3242725e-05	0.00606562068413185	-0.10166638324562	-0.056038045216689	0.356894118025689	0.1588744112962
'BCHE'	13	10	10	7	12	2.3280675e-05	0.631577600742276	0.923414294879261	1.05517996027111	0.637689475606641	1.03306517789039
'BCKDHA'	6	9	5	4	8	3.1805175e-05	-0.307049112673413	-0.166774231152991	0.63407993569636	-0.137281109610976	0.172252934620607
'BCKDHB'	3	3	1	0	3	1.7500725e-05	-0.212186453272723	-0.397253969315284	-0.0037971372694821	-0.487168831162953	-0.122860672624102
'BCKDK'	2	2	3	2	4	3.10822775e-05	-0.688550282895419	-0.477310063761362	-0.570794042733105	-0.483387558940306	-0.399229412334503
'BCL10'	2	2	3	3	4	9.6947625e-06	-0.0964693726664535	0.172353749625055	0.0463375844706775	0.268673690166969	0.269872828332115
'BCL11A'	1	2	2	0	3	6.12614e-05	-1.62454023795246	-1.56041698964445	-1.4417210093822	-1.65234217157082	-1.49202874406946
'BCL11B'	1	0	2	0	3	6.973805e-05	-1.85930246632224	-1.81800443663855	-2.03672641838349	-1.878109795681	-1.75731641450672
'BCL2'	0	0	2	0	1	1.04307e-05	-0.31759800466157	-0.0162487922809132	-0.325108329009273	-0.298948714655371	-0.198728512437723
'BCL2A1'	4	4	3	3	3	7.7785525e-06	0.157333152796447	0.230561208080197	0.451843047355088	0.319688925694536	0.181295470166793
'BCL2L1'	0	1	0	0	0	1.4020535e-05	-0.416976444267178	-0.457789292136423	-0.253586060274785	-0.394518137768052	-0.459562120944965
'BCL2L10'	6	3	4	2	4	1.06076875e-05	0.279767587503707	0.310870765295159	0.195100228639497	0.0616925215321304	0.241311720347002
'BCL2L11'	3	1	1	1	2	1.047741e-05	-0.0177583198220231	-0.18391528289358	-0.151350470388298	-0.117515373204999	-0.0516640444814262
'BCL2L12'	10	4	4	1	3	1.860224e-05	0.459959132604034	0.0680275476502684	0.139522678306138	-0.333816156616241	-0.157321051552168
'BCL2L13'	10	5	7	5	7	2.18769125e-05	0.36930372392262	0.467297825963686	0.220136675891954	0.309705528719606	0.334330687360576
'BCL2L14'	9	4	6	5	5	1.38608625e-05	0.490841525389184	0.544549319606863	0.27633473559155	0.523115944915123	0.288061674030247
'BCL2L15'	2	0	1	0	0	7.29974e-06	-0.0301670083243181	-0.0873908049496079	-0.234765411064709	-0.215595507550362	-0.24930382652411
'BCL2L2'	3	3	1	2	3	9.7709825e-06	0.00179799823056515	-0.1624569733081	0.219243480572521	0.0839676783694214	0.118962092953971
'BCL3'	6	2	4	2	4	2.3694425e-05	-0.0825176085050005	-0.0866509607495279	-0.357617681228487	-0.286705264623551	-0.16810295795729
'BCL6'	8	3	1	3	6	4.0697475e-05	-0.352464905062012	-1.10190774112599	-0.673138687397261	-0.556693756452621	-0.40298928943169
'BCL6B'	5	1	1	1	1	3.164383e-05	-0.402959821978972	-0.826871870286532	-0.762107559860768	-0.68101722721629	-0.862385546592017
'BCL7A'	2	2	1	1	2	1.41990425e-05	-0.221162509264544	-0.296962736678441	-0.0836322490246663	-0.216593452821478	-0.168094020921202
'BCL7B'	1	0	0	0	1	1.09004975e-05	-0.230225625119422	-0.363015415899901	-0.338664188397002	-0.311455770253145	-0.213425968727141
'BCL7C'	3	1	1	1	3	1.34482225e-05	-0.100000231136403	-0.274156008302687	-0.237072203139118	-0.196604989840571	0.00392025361697898
'BCL9'	13	9	11	8	14	6.8917075e-05	-0.631824481833555	-0.296611027833186	-0.436795297067901	-0.394600757940518	-0.0976336725577037
'BCL9L'	11	10	14	9	12	9.1846275e-05	-1.46755421561827	-0.494409311355759	-0.923411195651207	-0.822442207205699	-1.11217489201104
'BCLAF1'	2	5	4	1	4	3.54334e-05	-0.809009436925323	-0.443232186816327	-0.171029824045144	-0.781908815918763	-0.535354997122816
'BCO2'	16	12	9	6	10	2.494615e-05	0.886613080247611	0.706565935717051	1.35736639825958	0.410671049563307	0.68389093652042
'BCOR'	13	7	9	3	6	0.0001013759	-1.5306903836955	-1.61541683168642	-1.72397657605142	-2.17270403162223	-2.30198375240153
'BCORL1'	6	4	16	7	11	9.99098e-05	-2.19302449770381	-0.40685373073307	-2.20720269858734	-1.40263491656749	-1.51311748819239
'BCR'	9	7	7	8	11	7.4825725e-05	-1.19698542872875	-1.1411711452225	-0.957553874527433	-0.55192019629715	-0.728106271651515
'BCS1L'	4	3	0	1	3	2.6154775e-05	-0.351381370426503	-0.826384306514507	-0.253505833547613	-0.534882620227358	-0.393599155055638
'BDH1'	9	2	4	1	3	2.30644375e-05	0.236051752088669	-0.0675147015839916	-0.33943958764191	-0.452610079269802	-0.296918890035607
'BDH2'	6	5	5	2	5	1.1333205e-05	0.259682463958777	0.455081381773725	0.524378511076136	0.0423774917756495	0.367140295592826
'BDKRB1'	8	5	4	6	7	1.9169605e-05	0.243497119439867	0.0507934132611199	0.298255658263405	0.564459354002663	0.419029093629961
'BDKRB2'	6	0	1	1	3	2.2715175e-05	-0.0554089128786483	-0.55564812742904	-0.679575831565524	-0.44331187624814	-0.285992351425047
'BDNF'	2	2	3	4	6	1.75246125e-05	-0.313224957355698	-0.0654850672820223	-0.179590192214043	0.242898706759578	0.321966747342793
'BDP1'	47	33	29	27	35	9.8377275e-05	1.96595228363243	1.80137981451253	2.91676027495766	2.29260872571356	2.10029274958356
'BEAN1'	2	2	8	2	5	1.68319325e-05	-0.294049344730021	0.78680159630122	-0.159603214160149	-0.104011019433302	0.195111742380649
'BECN1'	2	2	2	1	2	2.18812e-05	-0.433829662042342	-0.364066367601362	-0.305297685220795	-0.421109495604179	-0.40842742178437
'BEGAIN'	4	4	3	3	6	4.2794475e-05	-0.812038140164547	-0.833092838340366	-0.558540399811561	-0.612523060436793	-0.468594837672792
'BEND2'	10	1	12	2	3	3.4154325e-05	0.029424822469241	0.925611778397049	-0.834550984192646	-0.565174115114922	-0.643866841610154
'BEND3'	6	0	0	1	3	6.171825e-05	-1.13521235356443	-1.9068863631035	-1.80520332881051	-1.48179080902111	-1.50632555185631
'BEND4'	9	3	2	2	6	2.150905e-05	0.279110184760499	-0.352762007930539	-0.119455553863427	-0.228525854935829	0.197314079075218
'BEND5'	1	3	1	1	1	2.095847e-05	-0.508663597583856	-0.502286228399046	-0.103568832056475	-0.396544289579836	-0.528086940643921
'BEND6'	1	0	1	2	3	1.09863775e-05	-0.232603063035586	-0.199375575093121	-0.341142228900045	0.051610873753162	0.0809385384110444
'BEND7'	9	3	0	1	4	2.2603665e-05	0.248807488816999	-0.718512490761782	-0.151040143149987	-0.44034321489362	-0.133979084552567
'BEST1'	10	7	10	3	4	2.76792225e-05	0.20867600419089	0.789796492957987	0.402920973272578	-0.210114025927084	-0.292765600971571
'BEST2'	5	3	2	4	3	3.323095e-05	-0.446897040874597	-0.708830205641935	-0.457687611914771	-0.17523833997747	-0.614978420640519
'BEST3'	9	7	4	7	12	3.050185e-05	0.0301604439676315	-0.293431180957637	0.32147457331106	0.445441247008881	0.807137250884365
'BEST4'	2	4	2	4	2	2.1878e-05	-0.43374107517889	-0.363969164962696	0.0450018169285455	0.12700131224702	-0.408327310544698
'BET1'	2	1	0	0	0	3.7957175e-06	0.0668369846549046	-0.147201388278867	0.0414488950888744	-0.122310150345679	-0.13968113144406
'BET1L'	2	1	0	0	2	7.29069e-06	-0.0299164728919523	-0.253364457516001	-0.0593984489778256	-0.215354575828119	0.0480320187782491
'BEX1'	1	0	2	1	1	5.3554225e-06	-0.0767193740359151	0.13791844971306	-0.178662580130181	0.0188442343911559	-0.0399495565289758
'BEX2'	5	3	1	1	2	7.9389125e-06	0.253271740932709	-0.106806263030959	0.27210842649353	-0.049934671096489	0.0277524074883009
'BEX4'	0	0	1	0	1	6.228565e-06	-0.2012690093716	-0.0548528114765944	-0.203856922958938	-0.187078356354453	-0.0672657411100964
'BEX5'	2	0	1	0	0	4.806455e-06	0.0388560139116048	-0.0116546904110474	-0.16282222029951	-0.149218431311128	-0.171301928626807
'BFAR'	7	3	7	3	3	2.0736625e-05	0.0997400220505602	0.501935767473178	-0.0971676003533735	-0.0252874146938753	-0.224094278029909
'BFSP1'	9	9	8	6	10	2.71380025e-05	0.123282249587565	0.473734136513846	0.768754439111226	0.352318465020929	0.615317264524454
'BFSP2'	4	3	5	3	3	2.537915e-05	-0.32990950146655	0.0284202889459875	-0.231125492621562	-0.148881195571197	-0.369333907201801
'BGLAP'	3	1	1	0	0	6.8488275e-06	0.0826935805245853	-0.0736939040007947	-0.0466485698329946	-0.203591180991237	-0.235197141035737
'BGN'	2	1	1	1	4	2.26295525e-05	-0.454546616569868	-0.553047240829796	-0.50199683927374	-0.441032401635826	-0.134788961739609
'BHLHA15'	1	1	0	1	2	1.2656085e-05	-0.278825982364464	-0.416342893382103	-0.214215375560563	-0.175516555335225	-0.119823197692949
'BHLHA9'	1	0	1	3	6	1.7765384e-06	0.0223571107480897	0.0803829156564395	-0.0753941849607381	0.479483763339396	0.814668373544278
'BHLHB9'	4	3	3	3	4	1.98466875e-05	-0.1767532406806	-0.136019639417467	-0.0714888718527412	-0.00159537401329474	-0.0477284348128918
'BHLHE22'	4	9	3	7	6	1.251159e-05	0.0263058851039193	0.0867895337649173	1.19083708530571	0.924407157093833	0.478801320718148
'BHLHE23'	8	1	1	1	1	6.0745175e-06	0.606024847901208	-0.050173460633786	-0.0243059325642722	-0.000299904655094129	-0.0624463831491453
'BHLHE40'	3	0	1	0	2	2.2892695e-05	-0.36145353171166	-0.561040513566583	-0.684698240771418	-0.630716836633387	-0.440071837347481
'BHLHE41'	4	3	3	3	5	1.4728805e-05	-0.0350739612295652	0.0194396662078982	0.0761857151569737	0.134654251943351	0.260907990442248
'BHMT'	6	4	5	2	5	1.8901575e-05	0.050163616745303	0.225181550003232	0.130885451577738	-0.159109323050235	0.13036346762015
'BHMT2'	8	6	2	2	4	1.71831775e-05	0.298488514684108	-0.221360450672934	0.530680808516429	-0.113361916076303	0.0355983112463399
'BICC1'	15	7	6	9	6	4.3916375e-05	0.261064148654144	-0.368417118096553	-0.0655960450921391	0.45367006917726	-0.503694239803369
'BICD1'	4	2	5	5	2	4.8719225e-05	-0.976071399608754	-0.680565075876317	-1.0797416558288	-0.404900513827805	-1.24810684607129
'BICD2'	4	4	5	2	2	6.1042625e-05	-1.31728866571447	-1.05494434944939	-1.08514256259098	-1.28108951092706	-1.63374148570362
'BID'	6	3	5	4	4	1.45530525e-05	0.170545315612498	0.357273109637491	0.0812570116825457	0.322009462860257	0.117880998951992
'BIK'	3	4	4	2	3	9.0567525e-06	0.0215703495833154	0.357982948244569	0.414959460378194	0.10298229098747	0.14130680116897
'BIN1'	6	1	4	1	3	3.8229375e-05	-0.484894407309474	-0.528164063510445	-0.952144120163308	-0.856348893346776	-0.77135936707862
'BIN2'	10	7	4	6	8	2.5339925e-05	0.273435454385986	-0.136634041605329	0.470421491898326	0.40018774730169	0.374516230656298
'BIN3'	5	5	7	1	6	1.5758525e-05	0.0367968307318161	0.653155357943912	0.396682921413176	-0.258110258378003	0.377219148917839
'BIRC2'	6	2	2	2	2	2.3875775e-05	-0.0875379417981076	-0.424653344134442	-0.362850482886152	-0.291533199952172	-0.470827369039937
'BIRC3'	3	1	5	1	8	2.47688e-05	-0.413390407320048	0.0469600530650279	-0.563724887384408	-0.497984399093122	0.392383853357993
'BIRC5'	7	3	3	4	4	7.414245e-06	0.46855433074416	0.241627590443453	0.287247947089248	0.512067555539532	0.341219953586537
'BIRC6'	19	16	20	12	23	0.00019174875	-3.43378082517649	-2.53395640085756	-2.75809490568417	-2.93698215256538	-2.60621904001508
'BIRC7'	14	10	11	9	10	1.97855975e-05	0.828718951248863	1.19585338786806	1.15604111892765	1.09611627979021	0.845345971799139
'BIVM'	2	3	3	2	2	2.1925975e-05	-0.435069186107785	-0.199179350851856	-0.131485723995927	-0.23962529182037	-0.409828197089835
'BIVM-ERCC5'	0	0	0	0	0	6.53253e-05	-1.83749389642072	-2.01650697313749	-1.90933093208886	-1.76057643121917	-2.06492735724872
'BLCAP'	0	0	0	0	0	5.07672525e-06	-0.16938218137759	-0.186113265712063	-0.170620822321124	-0.15641367075914	-0.17975728997219
'BLK'	11	6	3	6	8	2.9359475e-05	0.26253783851346	-0.424977962401819	0.179333545375228	0.293177669167818	0.24876557844617
'BLM'	14	10	12	9	12	5.762845e-05	-0.218912614048032	0.21255358257405	0.0640597050622519	0.0886227193171466	-0.0415194693121875
'BLMH'	4	2	5	2	1	1.9088225e-05	-0.155756609287485	0.219511876565959	-0.22470754183652	-0.164078342579414	-0.469576486407088
'BLNK'	3	6	5	5	4	2.40489e-05	-0.393461138749447	0.0688274803070284	0.332568623361458	0.251882004853857	-0.179192532126628
'BLOC1S1'	0	2	3	2	1	6.696505e-06	-0.214223158844039	0.263430063088646	0.132852354809018	0.165818382160364	-0.081905178716859
'BLOC1S2'	3	2	1	2	1	5.3130675e-06	0.125209146246319	-0.0270436089297621	0.17277177337839	0.202649442982873	-0.0386244826322207
'BLOC1S3'	4	3	3	3	3	6.770595e-06	0.185237257278843	0.261179460420508	0.305820812926104	0.346523950220005	0.212829704590513
'BLOC1S4'	5	2	2	2	7	6.2630495e-06	0.299666452799367	0.110348077338866	0.145359793495558	0.177358184371403	0.822829260942747
'BLOC1S5'	8	1	1	0	0	7.8745725e-06	0.556190135072266	-0.1048518768736	-0.0762462754832855	-0.230898859771912	-0.26728731053394
'BLOC1S6'	4	0	1	0	3	6.8208475e-06	0.183846073987997	-0.0728439841465644	-0.220947092037985	-0.20284628888474	0.211257537837222
'BLVRA'	6	4	3	2	4	1.55943175e-05	0.141719490522737	-0.00685095815766716	0.226315800037807	-0.0710630251949595	0.0853052718932881
'BLVRB'	8	8	7	6	8	1.242762e-05	0.430140995720727	0.75434073406447	1.01813781537056	0.743956262827912	0.778489048166048
'BLZF1'	8	5	4	6	6	1.7413675e-05	0.292107503619351	0.10413115361042	0.348923138806456	0.611208101085706	0.325437437831069
'BMF'	1	0	1	1	1	9.0144975e-06	-0.17801496346724	-0.139478105973767	-0.284244245706837	-0.0785692827790734	-0.15442305469912
'BMI1'	0	0	0	0	0	1.3342575e-05	-0.398208266174724	-0.437195637622813	-0.40912960329746	-0.376469318554034	-0.438352282431272
'BMP1'	13	7	5	4	5	6.9949e-05	-0.660395390227112	-1.32554754812646	-0.816809852842209	-1.15284986924696	-1.46679019436509
'BMP10'	7	1	1	2	3	1.99778175e-05	0.120746287118612	-0.472497909229216	-0.425481433581035	-0.187761184064469	-0.200355339879781
'BMP15'	7	4	4	4	10	1.8713065e-05	0.15575883060234	0.0646611544274934	0.136324853615112	0.211259184907933	0.878902349297058
'BMP2'	3	3	4	2	2	2.01262825e-05	-0.284870246556823	0.0217336561844837	-0.0795564555314353	-0.191713637774374	-0.353525333641648
'BMP2K'	19	14	7	11	17	4.563975e-05	0.614869913701047	-0.254518732955487	1.11044509412665	0.773152310121373	1.07620506479293
'BMP3'	12	7	2	7	11	1.929001e-05	0.641677001488794	-0.285356977602966	0.644995078814658	0.743935159369288	1.00938684919361
'BMP4'	4	4	9	2	6	2.40625125e-05	-0.293460680683239	0.733408338646335	-0.0180312649539913	-0.296504563568394	0.117429963914477
'BMP5'	7	3	3	2	3	2.21353e-05	0.0610202083814374	-0.20553773626599	-0.137525696077469	-0.245197973092166	-0.267851202781312
'BMP6'	9	3	5	4	8	2.4602625e-05	0.193469631514216	0.052007724580552	-0.208719202287829	0.0544658952066703	0.397582637986682
'BMP7'	6	2	1	3	5	2.86014925e-05	-0.21836066466326	-0.73445415329886	-0.499210481369839	-0.234666861183316	-0.173093780694547
'BMP8A'	7	4	4	4	8	1.768553e-05	0.184204483238554	0.0958733343744965	0.165974123710798	0.238614681549973	0.613987193813671
'BMP8B'	7	5	5	5	5	1.68362875e-05	0.207714453767714	0.287916864263982	0.365583767825223	0.443900669364651	0.194975496859846
'BMPER'	11	7	7	4	7	3.6481625e-05	0.06537422471543	0.0236673276271951	0.148930604007756	-0.261778749039164	-0.122571604850707
'BMPR1A'	2	3	1	3	1	2.7035775e-05	-0.576526759587027	-0.686892611653706	-0.278926756234626	-0.192984069426389	-0.718217395022236
'BMPR1B'	5	4	3	2	3	2.2940775e-05	-0.162030664636006	-0.230004580686442	0.0143359286094911	-0.266641457544256	-0.293050157251271
'BMPR2'	7	6	4	1	3	4.626025e-05	-0.606844938104902	-0.772120957421527	-0.308333308847081	-1.07017160937851	-1.02262516122106
'BMS1'	11	10	17	6	20	5.866995e-05	-0.548886535867569	1.01219595141489	0.0340070842865849	-0.487144818903653	1.11415846788601
'BMX'	1	3	1	2	7	2.83101e-05	-0.712184953038023	-0.725602543592652	-0.315696991269044	-0.409585146365819	0.133070389020599
'BNC1'	7	4	5	3	8	4.212095e-05	-0.492250500689826	-0.480127391147823	-0.539105290279793	-0.594591453642389	-0.150471449039382
'BNC2'	15	7	6	7	10	5.4709875e-05	-0.0377363386704223	-0.696295449161599	-0.377045381985644	-0.199033356301843	-0.247265580837882
'BNIP1'	2	2	2	1	1	1.2181615e-05	-0.165313616168169	-0.0694343341309916	-0.0254200422352324	-0.162885118754748	-0.253505276523068
'BNIP2'	12	5	5	5	4	1.71220525e-05	0.701696302283424	0.279236421521186	0.357337958180757	0.436292755909076	0.0375105838828975
'BNIP3'	4	3	4	3	4	1.0427955e-05	0.0839880692120882	0.316330415887826	0.200286431287258	0.249154027069567	0.246934692151846
'BNIP3L'	0	0	2	0	1	9.4289375e-06	-0.289865934152983	0.0141806888372786	-0.296202784876725	-0.272279559938715	-0.167388689451091
'BNIPL'	13	6	2	6	7	1.804465e-05	0.776535438996329	-0.247528279824305	0.505822473329115	0.594409379263789	0.454223707392699
'BOC'	19	7	15	8	12	7.2609375e-05	-0.131752035822223	0.256245610744111	-0.893588249517956	-0.492908345391502	-0.510221178236274
'BOD1'	8	4	3	4	3	7.6166225e-06	0.563331471464831	0.235480070612758	0.456515699183089	0.506679512517045	0.186361487135814
'BOD1L1'	39	31	28	23	35	0.0001154093	0.691109245885992	1.11764125639645	2.07469996278204	1.10809973787968	1.56735072394982
'BOD1L2'	12	2	4	2	3	8.75898e-06	0.933234123513732	0.367028314918369	0.0733395169617988	0.110909762070326	0.150622639480622
'BOK'	6	3	3	4	1	1.2088535e-05	0.238772076861329	0.0996402454760871	0.152370322134197	0.387622112803933	-0.25059330235132
'BOLA1'	3	2	1	3	2	1.02787425e-05	-0.0122585302660048	-0.177880597728738	0.0294869213809834	0.253126482138685	-0.045448782592111
'BOLA3'	1	2	0	1	1	4.9806225e-06	-0.0663435978703333	-0.183194052686471	0.182364586042731	0.0288223806746078	-0.0282239534868395
'BOLL'	4	2	1	1	5	1.242093e-05	0.0288156596307256	-0.242951217511414	-0.0323254080280506	-0.16925621190426	0.333110341887841
'BOP1'	6	7	11	6	13	7.906615e-06	0.354544259734677	1.55676125642218	0.973487188704155	0.864327025229909	1.66267894694771
'BORA'	7	6	5	6	5	2.1853975e-05	0.0688081810216027	0.135499870652248	0.395903164070953	0.492993209021899	0.0379988231205725
'BPGM'	1	1	1	0	2	1.266398e-05	-0.279044541521086	-0.250334046567809	-0.214443182835054	-0.358403601752067	-0.120070189872068
'BPHL'	9	2	4	2	7	1.4481605e-05	0.473656712242878	0.193195547207385	-0.0917854835015377	-0.0414401654246411	0.565696118277853
'BPI'	18	11	14	10	16	2.6420525e-05	1.04656265695442	1.49309329652322	1.13969183453698	1.10215274265007	1.52900159030753
'BPIFA1'	3	1	2	0	1	1.09506675e-05	-0.0308596815745545	-0.0320432688572056	-0.165006161039776	-0.31279140731484	-0.214995519948856
'BPIFA2'	9	7	2	4	6	1.2157765e-05	0.537990858566737	-0.0687098710837315	0.85080782019725	0.385778998246607	0.489871036258762
'BPIFA3'	12	4	5	5	10	1.1878605e-05	0.846863257751726	0.438513830283922	0.333533288327585	0.575890640806738	1.09273947624874
'BPIFB1'	16	9	9	8	8	2.4598325e-05	0.896242696669022	0.71713185724241	0.842040027480273	0.785291248556492	0.397717163519726
'BPIFB2'	7	5	8	5	6	2.59001725e-05	-0.0432032649751591	0.5113348498673	0.104046967183644	0.202596921200293	0.0599396599638135
'BPIFB3'	18	13	8	11	12	2.6812075e-05	1.03572227145105	0.483634595456272	1.47864915247188	1.27442366385468	0.922577321660076
'BPIFB4'	23	11	14	10	14	3.72147e-05	1.24965222435911	1.16516621149892	0.828206920305931	0.81476803163938	0.894184298261097
'BPIFB6'	13	9	6	5	6	2.2494225e-05	0.653349964965312	0.282298292299928	0.90275738432913	0.293271152454976	0.166493201636788
'BPIFC'	18	5	6	9	14	2.29823e-05	1.1417541950326	0.267472554325442	0.188241032172737	1.01100359553954	1.33948482979285
'BPNT1'	2	1	3	2	3	1.35904725e-05	-0.204315337908893	0.0540174804299499	-0.24117677236554	-0.0177162180864673	-0.000529993760185583
'BPTF'	14	13	10	10	14	0.000122012225	-2.00199741140421	-2.0764320898721	-1.26878191917226	-1.44319583638902	-1.75929340495466
'BRAF'	2	2	5	1	2	3.68686e-05	-0.848743087431758	-0.320580105471831	-0.737762713995	-0.820119432448757	-0.877317987772264
'BRAP'	2	0	0	0	1	3.180265e-05	-0.708493320389708	-0.997953944642995	-0.941804263709512	-0.867929121260339	-0.867354478975277
'BRAT1'	22	15	11	15	16	5.558365e-05	0.640729789805191	0.108416818273748	0.998623187068954	1.23918203928636	0.616567254813684
'BRCA1'	28	19	22	14	16	7.15262e-05	0.801684721207928	1.45301733122901	1.23909220896649	0.632045605986709	0.117800229376375
'BRCA2'	56	24	28	23	28	0.000122953825	2.18936224339637	0.888437229533413	0.630742930919492	0.907223626141712	0.291274182315445
'BRCC3'	1	1	0	1	2	1.3982775e-05	-0.315553056955694	-0.456642297142716	-0.252496510037459	-0.210835941858109	-0.161328180284212
'BRD1'	7	4	5	4	7	8.275105e-05	-1.6172712392835	-1.71457604069407	-1.71174855697673	-1.49378948003487	-1.57033011185777
'BRD2'	12	12	7	8	8	3.7632575e-05	0.133888795022681	-0.0112935257767908	0.99126421636289	0.438281459839592	-0.0100542780344951
'BRD3'	6	4	3	5	5	4.9141175e-05	-0.786985622818819	-1.02589942528731	-0.741683521708036	-0.416134197173089	-0.815691361205262
'BRD4'	7	8	12	4	9	8.20876e-05	-1.59889585608249	-0.530462044465673	-0.992015048181146	-1.47611908008223	-1.25244249173063
'BRD7'	9	3	2	2	4	2.809735e-05	0.0967244929671564	-0.552888456696499	-0.309558152683598	-0.403921225127357	-0.305846579819765
'BRD8'	11	8	7	4	6	5.3039425e-05	-0.393005560522655	-0.479297026052784	-0.153736375743153	-0.702602669011243	-0.789124316434039
'BRD9'	6	5	3	4	6	3.61656e-05	-0.427761145714402	-0.631723915150405	-0.192157217158192	-0.253365412000392	-0.261209513233887
'BRDT'	15	8	9	8	10	3.67013e-05	0.460801150518486	0.349487629786776	0.31769598150067	0.463074212133594	0.316129475201513
'BRF1'	4	4	1	1	3	4.63004e-05	-0.909102590394317	-1.27212707645898	-0.659707940885702	-1.0712406432023	-1.02388139655362
'BRF2'	5	1	4	3	4	2.6210325e-05	-0.252542162102833	-0.163072993645275	-0.605320379318533	-0.171008831206772	-0.246811712315424
'BRI3'	2	0	3	0	2	4.095505e-06	0.0585377422954465	0.34244013228608	-0.142307860189397	-0.13029122595294	0.147993873016498
'BRI3BP'	3	2	4	1	1	1.57792425e-05	-0.164530347371783	0.153778496197025	-0.129228293525002	-0.25866180312746	-0.366055786365655
'BRICD5'	11	11	7	5	13	1.52312475e-05	0.653662349569996	0.669172706725207	1.46260783558262	0.486631792066882	1.43347065715392
'BRINP1'	4	6	6	5	11	4.5554275e-05	-0.888445274687841	-0.418170919741692	-0.287962228395748	-0.320639964805911	0.187693219911462
'BRINP2'	9	5	3	4	9	4.16009e-05	-0.277097560894366	-0.796834304307424	-0.348992326996558	-0.398067181310678	0.0143228819600744
'BRINP3'	3	2	5	2	1	3.866765e-05	-0.798167910167684	-0.375228322592438	-0.789676760524829	-0.68533361798753	-1.08214230271978
'BRIP1'	11	7	10	7	12	5.02622e-05	-0.316120038880169	0.103812488126237	-0.24870486987668	-0.080623977273745	0.188933327003364
'BRIX1'	5	2	3	3	5	1.419844e-05	0.0799851881096925	0.0355499421849335	-0.0836148641111601	0.148773858481854	0.277500511371576
'BRK1'	0	0	0	0	0	3.2600975e-06	-0.119091630646362	-0.130931371993379	-0.118202258012795	-0.108050623814827	-0.122924299921015
'BRMS1'	2	3	3	3	2	1.63502325e-05	-0.280714341930523	-0.0298124416968268	0.0293999012710134	0.0914880271327596	-0.235393092205706
'BRMS1L'	1	0	1	0	1	1.30905e-05	-0.290851995641665	-0.263289915827127	-0.40185604964814	-0.369758517458447	-0.281939413223652
'BROX'	3	0	0	0	2	1.66898e-05	-0.189737474873721	-0.538870877812521	-0.505713062697068	-0.465580093803866	-0.246016317050682
'BRPF1'	2	4	2	0	3	7.4016725e-05	-1.87740022097796	-1.94803875609513	-1.45961055124678	-1.99208081681669	-1.89123769403153
'BRPF3'	8	8	6	6	11	6.7861325e-05	-1.10452966785499	-1.09584192382502	-0.581443665813922	-0.731866356840055	-0.510198977662929
'BRS3'	1	0	3	1	4	1.71809225e-05	-0.404088235069754	-0.0550452446578823	-0.519884343156751	-0.29597756910743	0.0356688580696433
'BRSK1'	6	6	3	3	5	5.293715e-05	-0.892081976015428	-1.14122298508341	-0.501000332241097	-0.882566626253297	-0.934460154189029
'BRSK2'	6	6	6	4	7	5.4958075e-05	-0.948035267053671	-0.703835402329676	-0.559317145517797	-0.753686449589925	-0.700620618022905
'BRWD1'	21	9	16	9	18	9.3661275e-05	-0.513842253465338	-0.21701525198251	-1.15094076894714	-0.87077601686569	-0.277677375260972
'BRWD3'	2	1	6	1	2	8.0869425e-05	-2.06721963054068	-1.49109791268676	-2.18294374920869	-1.99187948189605	-2.25434416884591
'BSCL2'	8	6	6	4	6	2.6043825e-05	0.0531962282014335	0.174476243171324	0.275005441542039	0.0160981165853686	0.0554455656809537
'BSDC1'	5	2	6	3	2	2.321015e-05	-0.169487809756455	0.260551402626048	-0.343644074833695	-0.0911378643685702	-0.450003367855882
'BSG'	8	5	4	3	5	2.828079e-05	-0.00872992619028507	-0.225964766205192	0.0353554034574361	-0.226129058901619	-0.163060757392733
'BSN'	32	30	26	22	38	0.00022408785	-3.02450728443057	-2.5196654880238	-1.23846269938159	-1.97059302288863	-1.38916024630357
'BSND'	4	2	10	0	6	1.7342605e-05	-0.107432331783285	1.10380626745184	-0.174338445873931	-0.482959301147675	0.327660870469439
'BSPH1'	3	2	2	1	4	5.45165e-06	0.121372656027783	0.134995407451079	0.168772932477219	0.0162824110770822	0.402621378916218
'BSPRY'	5	5	5	6	7	2.088271e-05	-0.105056978646179	0.165002809297276	0.248824181202915	0.518851153434806	0.365434319367416
'BST1'	12	8	8	9	12	1.6453875e-05	0.720194772202663	0.798286217411834	0.90194890826157	1.18482638766051	1.24666661124062
'BST2'	1	0	1	1	1	1.022704e-05	-0.211582124544906	-0.176310092488678	-0.31923178365612	-0.110849955535643	-0.192357076278868
'BSX'	2	2	2	2	3	9.48866e-06	-0.0907637672779974	0.0123665595015783	0.052284650207633	0.0914838138443919	0.127794554931835
'BTAF1'	5	4	5	3	5	7.8390375e-05	-1.697309203033	-1.5820545243556	-1.58586214134125	-1.56037120681981	-1.73098426453543
'BTBD1'	3	3	2	3	1	1.94811e-05	-0.267009531346699	-0.291161475493598	-0.0609400123298398	0.00813735423578081	-0.481867525087621
'BTBD10'	2	0	1	0	1	2.2966225e-05	-0.463866873355892	-0.563274077743463	-0.686819978816439	-0.632674408792669	-0.590899727229831
'BTBD11'	13	7	14	6	9	5.5927725e-05	-0.272208264391476	0.596718793907449	-0.412187758042028	-0.414135999466754	-0.433895647341361
'BTBD16'	13	7	7	9	12	2.56216e-05	0.566771091324417	0.353548430135912	0.462293719798255	0.940733414664957	0.959823702696947
'BTBD17'	1	2	2	3	7	2.95777825e-05	-0.747279900458983	-0.597858714743541	-0.527381450155429	-0.260657863644644	0.0934115887560352
'BTBD18'	5	2	4	2	6	2.733865e-05	-0.283777849024564	-0.197346608995494	-0.462771142184864	-0.383722815017887	0.0149376536975514
'BTBD19'	6	3	1	2	4	1.90032125e-05	0.0473499624557195	-0.442893353883606	-0.0471507832929625	-0.161815129242509	-0.0213407172958269
'BTBD2'	2	4	1	3	3	3.5727475e-05	-0.817150901549619	-0.950924387725553	-0.354619454902639	-0.424377652896819	-0.693084246557624
'BTBD3'	4	2	1	1	5	2.444011e-05	-0.303913803551162	-0.608045265282838	-0.379134217275707	-0.489233847450567	-0.0429070934103749
'BTBD6'	4	5	1	1	5	2.80435e-05	-0.403667683624771	-0.717504065371967	0.0422022865171817	-0.585165611435006	-0.155637256188274
'BTBD7'	10	5	5	4	7	5.4244975e-05	-0.526760749723199	-0.848429577920222	-0.713851521687487	-0.734700173468232	-0.678309592386432
'BTBD8'	28	12	14	12	16	1.3402815e-05	2.41107727907944	1.88862449621695	1.69052151014264	1.81420423535881	1.93637221814143
'BTBD9'	2	3	2	1	2	3.08311e-05	-0.681596616372809	-0.635930251729206	-0.388439935371976	-0.659379775151653	-0.688426789135009
'BTC'	7	3	5	3	5	8.1389775e-06	0.448490410614583	0.552113094733439	0.266335468934146	0.310093301275993	0.467074192761472
'BTD'	9	2	7	8	14	2.4344875e-05	0.200604994957186	0.392330320983346	-0.376386235728413	0.792039034800393	1.29685047346641
'BTF3'	1	0	0	0	1	7.5099575e-06	-0.136364280091371	-0.260024898316493	-0.240831180350792	-0.221191978016001	-0.107353892203753
'BTF3L4'	0	2	0	0	0	5.7688e-06	-0.18854116296214	-0.207135685919467	0.159621479598437	-0.174838336942766	-0.201408720730838
'BTG1'	1	1	0	0	0	6.28553e-06	-0.102467966872759	-0.222831831467952	-0.0303946814226266	-0.188594897244272	-0.217574509475614
'BTG2'	0	1	2	0	1	7.3278325e-06	-0.231700410536136	0.0780039972058587	-0.0604701899037055	-0.216343394208399	-0.101656148282499
'BTG3'	3	1	2	1	1	1.198175e-05	-0.0594034762342806	-0.0633632721823498	-0.194757687175701	-0.157564270482988	-0.24725257211243
'BTG4'	3	1	3	1	1	9.5426075e-06	0.00812020258230049	0.176975646897464	-0.124377025138379	-0.0926287952028391	-0.170944821147428
'BTK'	2	1	1	1	1	3.11828e-05	-0.691333177659124	-0.812866961699442	-0.748804086764739	-0.668743135081267	-0.84796153016088
'BTLA'	4	1	3	1	3	1.038677e-05	0.0851282149039849	0.151333193103499	-0.148735081903847	-0.115102330971681	0.099697203085383
'BTN1A1'	11	5	7	5	10	2.235246e-05	0.456516611968641	0.452852408492816	0.206414877422647	0.297045282647342	0.765037456642882
'BTN2A1'	17	9	15	11	10	2.7848425e-05	0.906646208585143	1.61599055659063	0.748254499047545	1.24682998843439	0.593091346840797
'BTN2A2'	19	11	9	13	7	2.6278325e-05	1.15088613802794	0.666098482868448	1.14379542689152	1.65405116555993	0.196633557001605
'BTN3A1'	11	9	8	8	8	2.2656425e-05	0.448101702532458	0.609868893455274	0.898076798194971	0.836992151853382	0.458469737648269
'BTN3A2'	6	8	8	8	8	1.63154e-05	0.121757474152322	0.802492815305798	0.905944929039538	1.0058196629197	0.656853279455382
'BTN3A3'	15	5	8	6	6	2.8660825e-05	0.683391958994394	0.427476632679073	0.0243896867710277	0.311777334540011	-0.0264258695695378
'BTNL2'	38	22	19	21	26	2.18812725e-05	3.18062908489911	2.46253579442441	3.19768845275387	3.23333539031026	3.1570420535696
'BTNL3'	16	8	6	5	12	2.17274675e-05	0.975723954196375	0.305589315881934	0.749770047340512	0.313684126514395	1.08166178352655
'BTNL8'	24	12	9	10	16	2.47161375e-05	1.69610892999186	0.713553050547737	1.36400442298687	1.14753241386052	1.58233399683842
'BTNL9'	10	3	8	5	10	2.501995e-05	0.282293440418543	0.53807287955428	-0.220760931033174	0.226030422179008	0.68158203799672
'BTRC'	4	1	5	1	2	3.061415e-05	-0.474832420382648	-0.130596043782425	-0.732395178971694	-0.653603891617533	-0.681639344481918
'BUB1'	4	1	6	1	7	4.17431e-05	-0.782930444453635	-0.302401000253737	-1.05354213371675	-0.949900412290405	-0.287175731490204
'BUB1B'	17	3	4	5	5	4.5241125e-05	0.425146601722944	-0.74116190544607	-0.80425298631997	-0.312303028140283	-0.693670155726682
'BUB3'	2	1	0	0	0	1.649445e-05	-0.284706745147694	-0.532936912169777	-0.324969939330535	-0.460379420177572	-0.536958245157103
'BUD13'	17	7	9	5	4	3.022075e-05	0.840968593927956	0.546341047504924	0.329585637177289	0.0875738723335291	-0.372276628718719
'BUD31'	0	0	0	0	0	8.1914525e-06	-0.255608274904288	-0.280725894105136	-0.260495526828795	-0.23933492411247	-0.277200815143255
'BVES'	3	3	1	3	3	1.6160725e-05	-0.175090997283348	-0.356550368195561	0.0348680767341616	0.0965331552094347	-0.0809393731495527
'BYSL'	9	6	6	5	6	2.4498875e-05	0.19634177058804	0.221405278435478	0.319584653090618	0.239902629315946	0.10377856248133
'BZW1'	4	5	1	3	2	1.68913e-05	-0.0949387753311488	-0.378742176164484	0.36399636973787	0.0770835699014658	-0.252320159260398
'BZW2'	2	0	1	0	0	1.9783075e-05	-0.375746552550934	-0.466582415405182	-0.594969416716977	-0.547930564513644	-0.639843189448397
'C10orf105'	9	2	3	2	3	6.557782e-06	0.693026866031466	0.26764399895048	0.136855230446828	0.16951157570538	0.21948763628471
'C10orf113'	10	6	7	7	8	6.3154275e-06	0.800119217637657	0.940022148576787	0.844288148854873	1.08938568703964	0.969726923167925
'C10orf120'	7	7	7	3	5	1.46297275e-05	0.268799956946705	0.687445420821258	0.7794740845	0.137291934457723	0.264007637228422
'C10orf128'	10	5	3	4	6	5.38772e-06	0.825803984262422	0.303186639244051	0.695944838735224	0.566021581168633	0.701682454021475
'C10orf53'	4	4	8	3	4	5.2847e-06	0.22637270140509	1.13759975854196	0.523806159932356	0.386083439930631	0.40784458042066
'C10orf55'	4	1	2	0	2	6.051332e-06	0.20514926642193	0.116779268530374	-0.0236369166046631	-0.182360000518848	0.0868053903197727
'C10orf62'	7	3	2	2	4	1.08141825e-05	0.374429151524136	-0.0278974169008452	0.189141795056411	0.0561951217324803	0.234851482705772
'C10orf67'	1	2	1	2	3	6.896165e-06	-0.119372428181204	-0.0751318267229563	0.127091135302877	0.160502879030637	0.208901204564826
'C10orf71'	42	25	28	21	26	7.22225e-05	2.18803588771883	2.42971639271932	2.26995452332697	1.89248360932201	1.58144980155261
'C10orf76'	2	3	3	1	1	3.1651825e-05	-0.704317823706063	-0.494610791352986	-0.4121218962562	-0.681230079912208	-0.862635682562304
'C10orf82'	3	3	4	0	3	7.5671875e-06	0.0628067718252341	0.40323126208773	0.282834717554376	-0.222715571222957	0.18790807303104
'C10orf88'	10	4	6	1	2	1.681338e-05	0.509482132707604	0.454861140062562	0.191139858965849	-0.286192787672677	-0.249882464999373
'C10orf90'	15	9	11	7	15	3.628655e-05	0.472282863369696	0.69458593360097	0.504769207866889	0.291439106700533	1.07175938429626
'C10orf95'	6	6	5	3	2	4.7679e-06	0.441437947046558	0.654519215032388	0.888946810328389	0.399842457710137	0.126957794187377
'C10orf99'	4	1	1	1	2	3.19221e-06	0.284301562280062	0.0373799549760262	0.0588631987407333	0.0764347208927782	0.176253820115243
'C11orf1'	4	5	4	4	5	6.23527e-06	0.200057138506802	0.443691053510025	0.671487010421023	0.543456397614787	0.52663404729161
'C11orf16'	12	8	9	11	9	2.0696565e-05	0.602737315194444	0.835657623409204	0.779518134438527	1.43725969072355	0.668313439826147
'C11orf21'	8	6	6	3	7	9.5377525e-06	0.510145335220306	0.675874612026604	0.751299948266383	0.272853749244688	0.720372067083193
'C11orf24'	10	5	5	5	5	2.406348e-05	0.308771795324812	0.0683846032302795	0.157043960379727	0.251493851327357	-0.0311244238391006
'C11orf40'	9	10	6	9	10	8.310685e-06	0.644496964707958	0.713150572403673	1.48720989118973	1.40165870563056	1.20437844708135
'C11orf42'	4	2	8	2	3	1.7646635e-05	-0.115848845931231	0.762052689188507	-0.183111097669974	-0.125700147095712	-0.127425399257387
'C11orf45'	1	1	0	0	5	7.4301725e-06	-0.134155562553189	-0.257601359767805	-0.0634231938536882	-0.219067919068178	0.489249954964964
'C11orf49'	4	2	4	1	9	1.9055975e-05	-0.154863827655627	0.0542450078192177	-0.223776982188391	-0.345895586751591	0.719641291388071
'C11orf52'	1	0	2	2	3	7.7883475e-06	-0.144071050655001	0.064015328516299	-0.248864046866347	0.136750554186294	0.180989031462453
'C11orf53'	7	1	2	2	3	1.6437305e-05	0.218759689730387	-0.19870405446783	-0.323321041150091	-0.0935051842223124	-0.0895920583007687
'C11orf54'	4	1	3	0	2	9.9382975e-06	0.0975435203653054	0.164956076533184	-0.135794545467709	-0.285839861939821	-0.0347980421595316
'C11orf58'	0	0	0	0	0	7.9810275e-06	-0.249783015124286	-0.274334055043583	-0.254423773861112	-0.233732933627224	-0.270617726470478
'C11orf65'	6	2	3	4	3	1.1482995e-05	0.255535706168093	0.118034145279921	-0.00526154372395731	0.403743467551551	0.065401930336895
'C11orf68'	5	2	2	1	3	1.666694e-05	0.0116489341233407	-0.205679377450276	-0.15484242712275	-0.282294236540921	-0.0967760878420662
'C11orf70'	2	1	1	1	1	1.12238025e-05	-0.138798247314075	-0.20658754586605	-0.172887379057794	-0.1373860213855	-0.223540453733978
'C11orf71'	5	1	1	0	3	5.4911325e-06	0.321036383304839	-0.0324525263721642	-0.00747238691015351	-0.167446174288188	0.252858246843156
'C11orf74'	3	1	1	2	4	7.189495e-06	0.0732626636002892	-0.0840420082282842	-0.0564784829012224	0.152693627948826	0.348251412323651
'C11orf80'	8	2	4	3	4	2.268715e-05	0.146119670647896	-0.0560543594408257	-0.328553083029547	-0.0772145076996055	-0.13659087005832
'C11orf86'	2	1	2	2	3	6.740795e-06	-0.0146934586567395	0.095835961514956	-0.0435313054915569	0.16463925913114	0.213762008003679
'C11orf87'	1	1	5	2	2	1.009559e-05	-0.20794315854354	0.492676451576718	-0.140333173196948	0.0753258174875743	-0.0397189013384924
'C11orf88'	6	0	2	1	1	8.0517125e-06	0.35052734645025	0.0560153250364718	-0.256463369355791	-0.0529376764584767	-0.124302576975142
'C11orf91'	4	1	1	1	2	6.0087975e-06	0.206326789382888	-0.0481771476762306	-0.0224095865137156	0.00144972734925336	0.0881360869197959
'C11orf94'	3	1	4	3	5	6.3330175e-06	0.0969730999032628	0.440721757251127	-0.0317649289868995	0.358173693066666	0.523575877665738
'C11orf96'	4	1	1	2	3	7.816885e-06	0.15627196523797	-0.103099566270401	-0.0745817137877439	0.135990809585602	0.180096229638318
'C12orf10'	6	3	2	4	5	2.0002625e-05	0.0196830190137842	-0.30700318231072	-0.0759883760536225	0.176928048801028	0.0959175064309177
'C12orf29'	1	1	2	2	2	1.13465575e-05	-0.242574016395451	-0.0440687695995464	-0.176429432347348	0.0420220162807799	-0.0788550748933969
'C12orf4'	2	5	1	1	2	2.248115e-05	-0.450438325500871	-0.5485393377415	0.202701563817315	-0.437081575099362	-0.427196726991679
'C12orf40'	14	6	6	6	9	2.2838675e-05	0.744194512776567	0.271835296948859	0.367489597252004	0.466777694347838	0.601295665037382
'C12orf42'	12	5	5	6	9	1.32798525e-05	0.808068615454629	0.395948513855734	0.468206326423517	0.721266215911794	0.900358953946907
'C12orf43'	5	3	2	4	6	1.3034955e-05	0.112194437357528	-0.0953552101069265	0.125061446493718	0.36242556591068	0.462427441763681
'C12orf45'	6	4	4	3	6	7.168345e-06	0.374982745961794	0.415346908366139	0.469451217153276	0.33593456810079	0.645971850955459
'C12orf49'	4	3	2	2	3	1.15911375e-05	0.0517871389048916	-0.0514980938950919	0.166722720624921	0.0355107135950919	0.0620187103052792
'C12orf50'	8	5	4	5	4	1.8298e-05	0.26762621014349	0.0772690713069112	0.323405840216668	0.40498563880881	0.0007215416573463
'C12orf54'	3	3	3	2	3	5.3894375e-06	0.123094934190593	0.303134467084876	0.345675053097249	0.200616249770909	0.256039829346837
'C12orf56'	9	6	5	2	9	1.96097725e-05	0.331688930107584	0.203669384735709	0.460660136131104	-0.177963044556268	0.702315005262383
'C12orf57'	2	1	2	3	2	6.792255e-06	-0.0161180521081259	0.0942728012265301	-0.0450161774883501	0.345947290925178	0.0636255618506466
'C12orf60'	5	4	9	5	8	7.92885e-06	0.253550310858886	1.22353499175132	0.447506066841166	0.681049012065762	0.919245253466894
'C12orf65'	2	2	0	1	1	8.9462175e-06	-0.0757471374066818	-0.303652519976024	0.067936787371888	-0.076751509875064	-0.152286934101924
'C12orf66'	5	2	2	1	1	1.951902e-05	-0.0673057527677478	-0.292313323219001	-0.237137944252624	-0.358222875919939	-0.483053847487447
'C12orf71'	7	3	3	3	3	1.116932e-05	0.36459748312674	0.127562358804706	0.178894277712228	0.229416846864034	0.0752152057822816
'C12orf73'	4	1	1	2	2	2.588418e-06	0.301017158227725	0.0557209353133812	0.0762857493806891	0.275188060701365	0.195143758329726
'C12orf74'	7	1	0	2	2	8.6630325e-06	0.433982215709823	-0.295050536707062	-0.0989971176589302	0.113464133328391	0.00509838973517006
'C12orf75'	1	0	0	0	0	1.9180325e-06	0.0184400202198213	-0.0901646587389545	-0.0794770020906292	-0.0723214564984611	-0.0809378037474085
'C12orf76'	3	2	4	1	1	5.9092925e-06	0.108703386547823	0.45359335281949	0.15556753251322	0.00409880180907613	-0.0572773364550651
'C14orf119'	2	0	2	0	2	6.304195e-06	-0.00260683005568795	0.10909823046055	-0.206039209154566	-0.189091802959733	0.0788945470302776
'C14orf177'	7	4	4	5	4	4.990026e-06	0.53566847386104	0.481518246089199	0.532309407762484	0.759294251716395	0.417063770428521
'C14orf178'	3	1	1	2	1	4.19640175e-06	0.156122772838665	0.00687638607032746	0.0298871079569283	0.232378435745977	-0.00368959882954121
'C14orf180'	11	1	5	2	6	1.1127295e-05	0.767281137497593	0.461336298251849	-0.170102688048783	0.0478593100980935	0.522110292596812
'C14orf28'	5	3	4	0	5	1.203785e-05	0.139797799955704	0.267427536198291	0.153832836108526	-0.341734625125308	0.345095148128443
'C14orf37'	11	11	12	10	11	3.19626e-05	0.190474984504826	0.992191484876758	0.979762749391046	0.954597830671551	0.612906279618115
'C14orf39'	14	6	5	7	9	2.008365e-05	0.820467294883016	0.189274932558309	0.446986243645333	0.722805446619038	0.687489169707506
'C14orf93'	4	3	4	3	4	2.753915e-05	-0.389705542316149	-0.203436932902652	-0.293451468362861	-0.206384993607756	-0.288383482089687
'C15orf39'	20	16	15	15	16	5.3827425e-05	0.488586517822601	0.826774524639644	1.22442618114306	1.28594022726962	0.671511058558923
'C15orf40'	8	5	2	6	8	6.716505e-06	0.588251286764127	0.096573799997856	0.657600037324858	0.896014178063241	0.957177712086852
'C15orf41'	3	2	3	3	2	1.247831e-05	-0.0731498909924362	0.0878004459619603	-0.0339810910426087	0.194568056658486	-0.114261571418158
'C15orf48'	0	0	1	1	0	3.927055e-06	-0.1375553473939	0.0150581176537541	-0.137447255346179	0.0568711395012813	-0.143790012355342
'C15orf53'	3	1	3	3	3	6.147791e-06	0.102100857355533	0.280098155864006	-0.026420233944741	0.363105035713263	0.232314370525372
'C15orf59'	3	2	1	3	2	1.99927825e-05	-0.281174538838663	-0.472952485840278	-0.250808158107926	-0.00548473705216816	-0.349348831048477
'C15orf61'	0	2	3	2	4	5.4552425e-06	-0.179860828253391	0.301135521904473	0.168669269808722	0.198864328352773	0.402508983935265
'C15orf62'	6	1	4	1	3	1.0631865e-05	0.279098260056246	0.310136336955988	-0.155807219812315	-0.121627314625389	0.0920294249112039
'C15orf65'	3	1	1	1	1	3.47735e-06	0.176028980789026	0.0287184638423893	0.0506354347101071	0.0688435090050796	0.0188059939602117
'C16orf45'	3	0	3	2	2	1.01674975e-05	-0.0091788906691837	0.157993852393413	-0.317513703498206	0.0734114616656337	-0.0419685101753648
'C16orf46'	13	10	8	6	8	1.72670425e-05	0.798063682667499	0.773583874147071	1.22872372980664	0.615111970325627	0.627080016540556
'C16orf54'	4	1	3	3	5	9.9216975e-06	0.0980030674134044	0.165460321605476	-0.135315557407837	0.262632030771923	0.411300196243429
'C16orf58'	7	4	3	1	3	2.43796e-05	-0.00110908300921113	-0.273709902954631	-0.0271806675910794	-0.487622920449012	-0.338063277913666
'C16orf70'	3	5	2	4	3	2.0393175e-05	-0.292258687314797	-0.318866432484222	0.262949639732413	0.166530705617035	-0.213349604222655
'C16orf71'	21	9	13	7	13	2.81614e-05	1.29952784759738	1.27393154188402	0.739223322786013	0.507750101141929	1.02889683047545
'C16orf72'	1	2	0	1	1	1.462875e-05	-0.333435740605552	-0.476264395231285	-0.0960312959640036	-0.228033199276354	-0.330063013492346
'C16orf74'	2	4	1	2	1	3.1623475e-06	0.084371071126564	0.0382870669839208	0.58505011815746	0.259908199303343	0.0286608893716632
'C16orf78'	11	4	4	5	4	1.38601425e-05	0.691621328017175	0.212073155262644	0.276355511294872	0.523135113751172	0.139558571988944
'C16orf86'	3	0	4	0	6	1.4876825e-05	-0.139548549348696	0.1811903239134	-0.453399999935965	-0.417314517113794	0.404803466467818
'C16orf87'	0	0	0	0	0	6.2354425e-06	-0.201459401710614	-0.221310378373587	-0.204055371643547	-0.187261451419293	-0.216007533103821
'C16orf89'	21	7	8	5	10	1.9624495e-05	1.53590059416138	0.701970127673486	0.635343193126803	0.369670692794296	0.850386376643535
'C16orf90'	6	4	5	2	3	9.0808725e-06	0.322035921229312	0.523500759444494	0.414263459022881	0.102340154778128	0.140552205318451
'C16orf91'	8	0	1	1	1	1.77577525e-05	0.282582193539418	-0.405061398813015	-0.536528722464312	-0.311334043404647	-0.427952916293837
'C16orf92'	1	0	1	2	0	7.426635e-06	-0.134057632630854	-0.0912453603196182	-0.238426932229675	0.146380315402775	-0.253273704020169
'C16orf95'	11	5	6	3	6	1.03353975e-05	0.789205369964655	0.651643863340417	0.553171346810265	0.251618166925647	0.546885710853023
'C16orf96'	42	22	22	15	18	5.99004e-05	2.52926069857239	1.80621053270641	2.10005791985515	1.12425351002763	0.778583867088466
'C17orf100'	4	1	0	1	2	9.2283615e-06	0.117197095300815	-0.312222881254028	-0.115309542932626	-0.0842628398843116	-0.0125878391050168
'C17orf107'	5	3	2	4	3	1.074489e-05	0.175591593097962	-0.025792595806791	0.191141236481448	0.423394179148649	0.0884934483715466
'C17orf47'	8	4	6	2	6	2.6366125e-05	0.0442739566632792	0.164686151041765	-0.0845008463528613	-0.357831924016645	0.0453625784495293
'C17orf49'	0	0	0	1	0	9.12114e-06	-0.281345088224332	-0.308965938092218	-0.287321382557244	-0.0814083544576195	-0.306285826874001
'C17orf50'	10	4	3	5	6	6.3383775e-06	0.799483820121359	0.274308771675028	0.49340089293485	0.723394609337315	0.671939037378408
'C17orf51'	5	0	3	0	3	7.737235e-06	0.25885497668616	0.231816287745135	-0.247389209956539	-0.227242623170319	0.182588097266259
'C17orf53'	10	7	8	6	8	3.1037925e-05	0.115696476546867	0.355269885134832	0.306006288492121	0.248493581101603	0.196255985188228
'C17orf58'	3	1	1	1	2	4.225395e-06	0.155320125800269	0.00599568163048504	0.0290505052027097	0.0489285280957739	0.143930221033869
'C17orf62'	7	2	2	3	6	1.06417175e-05	0.37920369896129	-0.0226586391274284	0.019013339974406	0.243463074145374	0.537302125307525
'C17orf64'	2	2	5	3	4	1.19331725e-05	-0.158435921392637	0.436856242410518	-0.0182513017120792	0.209081044976784	0.19984374448676
'C17orf67'	4	1	1	1	2	5.5775775e-06	0.218264674334044	-0.035078386047388	-0.00996675487532917	0.0129298985659819	0.101626864184519
'C17orf75'	3	2	1	0	0	1.587345e-05	-0.16713831102112	-0.347824161584304	-0.13194661153354	-0.44384695889191	-0.517530301632667
'C17orf78'	2	1	5	3	2	9.86274e-06	-0.10111954925398	0.499749773223813	-0.133614356200063	0.264201647662465	-0.0324342428174593
'C17orf80'	22	12	12	10	14	2.436265e-05	1.50510065317888	1.22306932649949	1.37420589330533	1.15694417158472	1.29629430564379
'C17orf97'	20	11	8	8	10	2.3542715e-05	1.32701650252834	0.582946260951337	1.22274034992625	0.813395600106337	0.727798829545063
'C17orf98'	4	2	2	2	3	1.16921125e-05	0.0489918049387945	-0.0545652939406998	-0.0112955778334677	0.0328225194870372	0.0588597251729408
'C17orf99'	11	5	6	4	5	1.208617e-05	0.74073419066128	0.598459604896466	0.502650987507607	0.38768507635535	0.343583437053614
'C18orf21'	5	1	2	1	2	9.0718075e-06	0.221908787918014	0.0250288675664467	-0.110792218449299	-0.0800950085036991	-0.00769007427618615
'C18orf25'	4	2	2	2	1	1.9437425e-05	-0.16542356549012	-0.289834815483186	-0.234783555836164	-0.173374788153896	-0.480501158369086
'C18orf32'	1	0	0	0	1	3.05393e-06	-0.0130058408910643	-0.124668814006956	-0.112253307816458	-0.102561931178553	0.0320527477957992
'C18orf54'	13	3	7	1	7	1.5186705e-05	0.855658892008217	0.670525797027725	0.0629731292508484	-0.242887170936555	0.543636390112709
'C18orf63'	15	5	7	3	8	2.1545275e-05	0.880384345665784	0.477371794003459	0.229705998420362	-0.0468153920531395	0.493232412738042
'C19orf12'	2	1	1	3	4	1.053308e-05	-0.119676780211906	-0.185606303723867	-0.152956810456516	0.246355306271058	0.243645832316772
'C19orf18'	6	2	1	2	2	1.0359395e-05	0.286641295738901	-0.180330482457106	0.0271597065063466	0.0683026766289777	-0.0479719757024811
'C19orf24'	2	2	4	1	4	5.484355e-06	0.0200892742240343	0.466501814121841	0.16782921991714	0.015411720108292	0.4015981701365
'C19orf25'	9	6	3	6	9	6.5223535e-06	0.69400772630734	0.268720197470804	0.838316709580786	0.90118357032995	1.11179233822878
'C19orf33'	2	1	2	1	1	5.7772075e-06	0.0119820630760454	0.12510615997967	-0.0157270704211845	0.0076152393396234	-0.053145069675592
'C19orf38'	7	3	3	1	4	1.3922175e-05	0.28838764986	0.0439417272699553	0.0994608493892997	-0.20922263803534	0.137617893923842
'C19orf44'	4	6	6	4	7	3.66661e-05	-0.642374658259417	-0.148182239402206	-0.03149558554883	-0.266689915469592	-0.128342831087736
'C19orf47'	9	5	2	2	3	2.64629675e-05	0.141969358465078	-0.503242039243566	0.0878077780785082	-0.360410095501717	-0.403240898372499
'C19orf53'	8	2	3	2	3	4.7217625e-06	0.643476423238586	0.323416333804708	0.189834088026175	0.218391737804512	0.276928437853909
'C19orf54'	12	8	7	8	11	1.889886e-05	0.652505823713116	0.55776102483732	0.831393828777178	0.9370349980714	1.02162511897889
'C19orf57'	20	14	10	10	15	3.326625e-05	1.05780542005617	0.620080232055117	1.46751846906724	0.919889599742527	1.16625683433346
'C19orf66'	0	2	1	1	2	1.8374185e-05	-0.53750031734255	-0.423786074181333	-0.204104231592866	-0.327744829710662	-0.298711606976123
'C19orf67'	7	1	1	4	2	1.76822925e-05	0.184294108334261	-0.40276923666103	-0.359244720243694	0.238700871854187	-0.277066029537182
'C19orf70'	1	0	1	0	0	6.30101e-06	-0.10289650637489	-0.0570534020661732	-0.205947306719156	-0.189007010852301	-0.218058797836202
'C19orf71'	13	6	8	9	16	1.432113e-05	0.879623043410107	0.86307529815864	0.613267834570787	1.24161411397812	1.90763236878403
'C19orf73'	4	2	3	2	5	5.315612e-06	0.225516932427612	0.305377050166539	0.172698351023355	0.202581700925182	0.555406954701856
'C19orf81'	7	3	1	4	5	8.87677e-06	0.428065014302935	-0.135294514849675	0.245046207710833	0.473129837784846	0.443991623377722
'C19orf84'	2	1	4	1	3	7.5381385e-06	-0.0367667048127955	0.404113683209163	-0.0665385343874639	-0.0392651039186356	0.188816878143286
'C1D'	5	2	2	2	2	4.70933e-06	0.34268007213863	0.157544424169642	0.190192832665857	0.218722728310326	0.128790171926376
'C1GALT1'	2	1	0	3	5	1.38333325e-05	-0.211038482899621	-0.452102843300246	-0.248184404290163	0.158493920666415	0.288922954822248
'C1GALT1C1'	3	4	3	4	4	1.162539e-05	-0.0495382517307758	0.113708747886564	0.340839907468708	0.399952466330907	0.20947274287484
'C1QA'	1	1	1	3	5	1.51891425e-05	-0.348949227699772	-0.327037785145905	-0.287305779730043	0.122398964175533	0.246506312896977
'C1QB'	3	1	0	1	0	1.5069815e-05	-0.144891130100029	-0.48966217099212	-0.283862630386521	-0.239775305830654	-0.492388671809624
'C1QBP'	4	2	1	2	2	1.1448965e-05	0.0557229620274925	-0.213427032430017	-0.00427961617863858	0.0392956840166205	-0.0820588615296285
'C1QC'	1	2	2	0	2	1.60539575e-05	-0.372890131958091	-0.18705960670904	-0.137155079442892	-0.448652485937881	-0.226124255206304
'C1QL1'	3	0	3	0	0	1.10254975e-05	-0.0329312268671458	0.131931124121487	-0.342271024258808	-0.31478354844844	-0.365863104891968
'C1QL2'	1	0	2	1	1	1.068983e-05	-0.22439366247806	-0.0241200992976506	-0.332585443769937	-0.123170473782591	-0.206835307721807
'C1QL3'	0	0	0	0	0	1.01284475e-05	-0.309230665170445	-0.339563748209313	-0.316386927993162	-0.290902079279384	-0.337799151558771
'C1QL4'	2	3	2	0	0	1.3502535e-05	-0.201880945211759	-0.109558309052932	0.11156948960004	-0.380727812562902	-0.443356596254144
'C1QTNF1'	3	3	4	3	4	1.953886e-05	-0.268608512556209	0.039577026166086	-0.0626066508065057	0.00659965809363306	-0.038098199100967
'C1QTNF2'	2	3	6	0	5	2.03153275e-05	-0.390481060312749	0.348484625103061	-0.0850112603453602	-0.562100474041572	0.0861347322090958
'C1QTNF3'	2	1	3	0	3	1.50968125e-05	-0.246015659731963	0.00826114340851222	-0.284641632906874	-0.423171085846125	-0.0476553081087273
'C1QTNF4'	5	2	3	2	7	2.578002e-05	-0.240629940637402	-0.31624872774418	-0.417797038094552	-0.342228463173456	0.212222836978206
'C1QTNF5'	3	0	0	0	0	1.078688e-05	-0.0263254933248458	-0.35956418854518	-0.335385791060505	-0.308431019496582	-0.358398023751942
'C1QTNF6'	10	6	6	6	7	1.89853275e-05	0.449353748626604	0.388885039453493	0.47867874752313	0.569365418937797	0.424794268190591
'C1QTNF7'	3	3	1	1	3	1.39127625e-05	-0.112860200921134	-0.288266763670658	0.099732445316501	-0.208972056806488	-0.0106127325902485
'C1QTNF8'	10	6	4	6	10	1.750668e-05	0.490288687890459	0.101306049691851	0.521345926062186	0.608731984843936	0.916646906581217
'C1QTNF9'	9	8	5	5	9	1.5682095e-05	0.440422154725285	0.322976890550903	0.924220485807821	0.474628805642263	0.825198989997717
'C1QTNF9B'	6	3	3	2	3	1.58484325e-05	0.134684718770686	-0.0145698942735009	0.0438791764611857	-0.077828120818826	-0.0711694350216502
'C1R'	1	1	0	0	2	3.535905e-05	-0.90733363057181	-1.10599289046505	-0.869315212860509	-0.962615513428091	-0.830089029705329
'C1RL'	7	7	8	5	7	2.54832875e-05	-0.0316625920246309	0.523998321442034	0.466284745547367	0.213695331769222	0.221506006125602
'C1S'	11	5	5	3	4	3.2122125e-05	0.18605882817569	-0.176401811184071	-0.07548437947211	-0.328394130294995	-0.431761012123026
'C1orf100'	5	6	1	2	2	9.275375e-06	0.216273260782428	-0.147402481837952	0.75887141344134	0.0971620015759248	-0.0140586479723757
'C1orf105'	8	4	4	5	5	6.9354625e-06	0.58218941942998	0.422421197142275	0.476171299845794	0.707497437309744	0.504727571662326
'C1orf109'	2	0	0	3	3	1.019203e-05	-0.110235389292435	-0.341495119960708	-0.318221581090605	0.255435013084689	0.105789633009268
'C1orf112'	10	4	7	6	5	3.2434125e-05	0.0770453097391332	0.146612650030392	-0.259590402404618	0.211323704907411	-0.292996233909638
'C1orf115'	1	1	2	4	0	6.7418775e-06	-0.115101225424697	0.0958030792538205	-0.0435625408983776	0.529968531777622	-0.231851235948356
'C1orf116'	22	8	7	9	10	2.8802375e-05	1.38217242971659	0.256929574355115	0.545618580744932	0.856048377183713	0.563246661962065
'C1orf122'	3	0	0	0	0	2.5362825e-06	0.202081560937976	-0.108944705101431	-0.097316608708115	-0.0887808521203877	-0.100279769204464
'C1orf123'	2	2	2	1	1	7.4101325e-06	-0.0332230556901199	0.075504039283275	0.112260544269748	-0.0358572744056747	-0.104230887441222
'C1orf127'	22	13	21	16	18	4.1954575e-05	1.01803880008487	2.18516779129551	1.04166537656108	1.78478018954608	1.3400482719973
'C1orf131'	7	4	4	3	2	1.25155625e-05	0.327328093359231	0.25291639355608	0.315153663404979	0.193576298507502	-0.115427002441537
'C1orf141'	11	12	7	8	11	1.311315e-05	0.712301924819194	0.733515687316022	1.69888222563307	1.09108171211283	1.20265314494521
'C1orf146'	2	1	2	0	3	6.6880825e-06	-0.0132341914076778	0.0974371683049496	-0.0420102925675447	-0.199311778113807	0.21541113727788
'C1orf158'	7	5	1	2	6	9.08263e-06	0.422365903507603	-0.141547688874175	0.589321586836955	0.10229336562631	0.586080227026082
'C1orf159'	10	5	5	11	21	1.63352525e-05	0.522718741240305	0.303136404059224	0.380041262257454	1.5533936465036	2.58753497434846
'C1orf162'	2	2	4	3	2	5.645045e-06	0.0156407958384933	0.461620479018055	0.163192463707928	0.3764898230991	0.0995161327604303
'C1orf167'	68	35	42	38	41	6.794195e-05	4.91948182729539	4.89016192574658	4.14623982804165	5.11561532198413	3.94493596134076
'C1orf174'	12	4	2	5	5	1.3666665e-05	0.797359479227301	-0.114543881074763	0.281938334399425	0.528286142140041	0.294137178288695
'C1orf185'	4	3	1	2	1	5.9908175e-06	0.206824546863519	-0.0476309865273564	0.328321789106862	0.184605774623881	-0.0598278377354535
'C1orf189'	3	1	0	1	1	4.5848775e-06	0.145368246131998	-0.171172914517978	0.0186776128295669	0.0393581498810508	-0.0158430738208766
'C1orf194'	8	6	3	3	3	6.5521075e-06	0.592802659208564	0.267816371138922	0.837458074019038	0.352340798097048	0.219665165154051
'C1orf198'	6	5	2	2	5	1.75290575e-05	0.0881593832578374	-0.231866796704377	0.34559375878826	-0.122569982623265	0.173302313010722
'C1orf21'	0	1	0	0	0	5.10946e-06	-0.170288391038345	-0.187107614974823	0.00354076940239233	-0.157285147721647	-0.180781391107246
'C1orf210'	3	2	1	1	2	6.4969275e-06	0.0924354650825525	-0.0630045935840039	0.138611197991955	-0.0115455156197317	0.0728648967520537
'C1orf216'	6	1	2	3	2	1.08295975e-05	0.273624256200904	-0.0283656611457622	-0.161512726419459	0.23846118937833	-0.0626821345208574
'C1orf226'	3	0	5	1	1	1.412167e-05	-0.118643434060825	0.370376990153428	-0.431610183022705	-0.214533628739017	-0.314199194312675
'C1orf228'	6	6	2	2	5	2.4285825e-05	-0.0988894038528275	-0.437109007720788	0.325732181102745	-0.302449635932857	-0.0380803692920382
'C1orf35'	6	3	1	3	3	1.163102e-05	0.251437812696885	-0.218957094325004	0.165571910739481	0.217125148015565	0.0607709932020717
'C1orf43'	1	1	0	1	2	1.2748475e-05	-0.281383636626577	-0.419149320927985	-0.216881254424604	-0.177976180048027	-0.122713584814497
'C1orf50'	4	3	1	2	3	8.3398575e-06	0.141794137183267	-0.118985327851215	0.260538999370009	0.122067895830495	0.163734939927482
'C1orf52'	1	1	0	0	2	7.4535825e-06	-0.13480363023611	-0.258312458830453	-0.0640986854777325	-0.219691146762541	0.0429359307370305
'C1orf53'	4	1	3	1	4	4.8213325e-06	0.239200599142387	0.320391705865744	0.0118546938674828	0.0330630963893307	0.422341533575085
'C1orf54'	1	0	0	0	1	6.2848075e-06	-0.102447965593978	-0.222809884877928	-0.205479787337897	-0.188575662613429	-0.0690252806921088
'C1orf56'	7	3	2	1	0	1.37539075e-05	0.293045929780268	-0.117193937172954	0.10431617763028	-0.204742990917773	-0.45122073236763
'C1orf61'	0	0	0	1	1	6.21938e-06	-0.201014737666217	-0.220822465395048	-0.203591891888299	-0.00415650829418123	-0.0669783895115201
'C1orf68'	11	4	3	3	3	1.08104175e-05	0.776054095385954	0.13846441744814	0.364356319530428	0.238971813810828	0.0864434272023556
'C1orf74'	1	2	1	1	1	1.13191875e-05	-0.241816325884305	-0.209484939770182	-0.000534916664383035	-0.139925383336363	-0.226524540061203
'C1orf87'	15	8	6	8	8	2.1956175e-05	0.86900843499637	0.298642091928237	0.743170408845163	0.855635677428408	0.480377258243436
'C1orf94'	13	5	5	5	12	2.84793e-05	0.487658991891108	-0.0657486413167619	0.0296274981809384	0.133934944246218	0.870415384453658
'C2'	11	6	10	4	5	4.26237e-05	-0.104658168264255	0.335837939748302	-0.20340034831673	-0.425297096660458	-0.611780445347239
'C20orf141'	3	1	2	5	5	7.81705e-06	0.0558896825859971	0.0631434579876552	-0.074586474831232	0.684025619262191	0.477146045099831
'C20orf144'	4	2	3	2	2	5.9667795e-06	0.207490013792869	0.285596688308048	0.153908731045587	0.185245734949343	0.0894506249522299
'C20orf173'	8	0	2	0	3	1.00754825e-05	0.495258488420664	-0.00545873369763722	-0.314858639518032	-0.289492032819216	0.109435816726268
'C20orf194'	8	5	7	7	7	5.4362e-05	-0.730763623443347	-0.519473577963879	-0.717228554975132	-0.189771889204665	-0.681970988443727
'C20orf196'	4	3	1	2	2	8.8331575e-06	0.128137779004988	-0.133969747517033	0.246304659816755	0.108934965211989	-0.000223946717591714
'C20orf202'	4	1	1	3	1	5.56147e-06	0.218710594441249	-0.034589103488702	-0.00950197347666026	0.378714873867088	-0.0463957394002573
'C20orf24'	1	0	2	0	1	6.4632525e-06	-0.107387934499839	0.104266658381664	-0.210628775884432	-0.19332628302004	-0.0746079087151604
'C20orf27'	2	0	1	0	1	1.37786825e-05	-0.209525595401338	-0.284193981741576	-0.421713367351489	-0.388079479526492	-0.303468953235328
'C20orf85'	5	3	2	3	4	8.0313975e-06	0.250711389737706	0.0566324154286416	0.269439733277735	0.312957410752782	0.321911953380627
'C20orf96'	14	6	12	9	8	1.7730625e-05	0.885611839369569	1.42455595219732	0.514883851314017	1.15083145115879	0.612576351117972
'C21orf2'	11	8	4	5	11	2.56042875e-05	0.366494116609263	-0.144664218708814	0.637900767924527	0.210474040406471	0.81183143833288
'C21orf58'	12	7	12	5	5	1.49100425e-05	0.762936031781255	1.51025219613937	0.771385082154229	0.495183301620379	0.255237964990412
'C21orf59'	7	3	2	2	4	1.490895e-05	0.261070050470834	-0.152279195452432	0.070987676223199	-0.0528170367539324	0.106746821100191
'C21orf62'	3	1	1	1	1	1.0060665e-05	-0.0062214033357095	-0.171256316755126	-0.139325422922058	-0.106420673973247	-0.187152088202088
'C21orf91'	6	2	6	3	3	1.130331e-05	0.260510071731432	0.622240932522016	-7.67750301372516e-05	0.225849669631749	0.0710233476626852
'C22orf15'	5	3	2	1	4	8.1407825e-06	0.247683180907877	0.0533097265976449	0.266283384942908	-0.0553089320213626	0.318489781738304
'C22orf23'	5	2	1	3	1	1.10811575e-05	0.166282481977945	-0.202254592160192	0.00633338627859697	0.231763972724531	-0.219077854543581
'C22orf31'	4	4	6	6	3	1.3188285e-05	0.0075727010736376	0.564980309245629	0.295742081193526	0.72370412503196	0.0120523213574875
'C22orf39'	4	2	3	2	3	6.3664575e-06	0.196425354480517	0.273455795083056	0.142375934663408	0.174605171328461	0.225473297746092
'C22orf42'	7	7	6	5	7	1.3651015e-05	0.295894384296467	0.55092388056808	0.807716754906749	0.528702798549273	0.591682039206457
'C22orf46'	3	2	5	2	4	8.7876325e-06	0.0290205293617548	0.532408614299878	0.0725127501750075	0.110146958374365	0.298252750200013
'C2CD2'	4	4	7	5	7	4.07537e-05	-0.755538741767085	-0.106099988301669	-0.499652394949002	-0.1928361517529	-0.256222373961017
'C2CD2L'	11	2	4	3	4	3.9661925e-05	-0.0226665289560544	-0.571680321061665	-0.818368187637454	-0.52912410496923	-0.667647709655057
'C2CD3'	43	26	26	23	37	8.251195e-05	2.00354917438469	1.78444964683557	2.1481677607977	1.98399905066359	2.89404626035906
'C2CD4A'	10	3	6	6	7	9.7900225e-06	0.703922320729427	0.668211174242147	0.218694077576249	0.814181197754485	0.712479286291211
'C2CD4B'	15	12	12	7	10	7.8605475e-06	1.25927322770942	1.72444698486568	1.85049621452907	1.04824454415512	1.21846340111185
'C2CD4C'	6	1	2	5	4	2.32236975e-05	-0.0694864033509796	-0.404845886836625	-0.519140870728214	0.273850838055766	-0.153376485258301
'C2CD4D'	5	3	5	3	6	7.320398e-06	0.270394699398284	0.576979566288865	0.289955949053961	0.33188643458075	0.64121458737918
'C2CD5'	2	2	4	1	5	4.18183e-05	-0.985779124273482	-0.637184688834619	-0.880594601885818	-0.951902609463866	-0.586582677594634
'C2orf15'	2	1	2	1	2	6.19664e-06	0.000370674088522877	0.112365350729575	-0.0278297679718628	-0.00355111247545249	0.0822594147226699
'C2orf16'	34	20	20	12	26	7.8290825e-05	1.21675756558322	0.91496953029456	1.21902442840523	0.0865739668353431	1.39158288311435
'C2orf40'	3	1	1	2	2	8.2635275e-06	0.0435295984966298	-0.116666736140564	-0.0874694919504819	0.124100001134382	0.0175968560543896
'C2orf42'	6	5	3	7	2	2.7744375e-05	-0.194632918453614	-0.375917697698593	0.0508333883274053	0.518852441163557	-0.591856928193956
'C2orf49'	6	4	3	2	3	9.8484275e-06	0.300786899217665	0.167685986806256	0.392115108915876	0.0819058986624432	0.116539226846183
'C2orf50'	7	3	2	3	4	7.575765e-06	0.464082708914908	0.0704727620439172	0.28258720975136	0.325087761240481	0.336166694018718
'C2orf54'	13	8	7	10	9	2.71222825e-05	0.525226332434198	0.307963777124448	0.594098208561563	1.08346848199917	0.46728138680539
'C2orf66'	1	0	0	0	0	4.1295625e-06	-0.042783240729846	-0.157342269312184	-0.143290585119942	-0.131197919469052	-0.150125437642838
'C2orf68'	4	2	3	1	1	8.48011e-06	0.13791142981495	0.209250403173533	0.0813863038569296	-0.0643426341404165	-0.137704886526655
'C2orf69'	5	2	6	2	5	1.516636e-05	0.0531899165796357	0.504892245829649	-0.11154382034584	-0.0596698583265946	0.247219063787728
'C2orf70'	13	6	7	5	8	1.2728965e-05	0.923703863789538	0.745186455546749	0.659211838780133	0.55325098055694	0.769060838655595
'C2orf71'	38	25	21	14	28	5.983785e-05	2.12929152775779	1.64181857283568	2.6274368254869	0.943222875126747	2.26613750872229
'C2orf72'	5	4	6	3	6	3.39592725e-06	0.379040970628425	0.86245519718542	0.578309747168691	0.436369355084079	0.764000826819325
'C2orf73'	10	9	12	5	7	9.637515e-06	0.708144557608432	1.67045288136117	1.27378249985904	0.635557135176943	0.717250792262926
'C2orf74'	5	3	3	1	2	6.1662175e-06	0.302347168019669	0.279538419829359	0.323260502756232	-0.00274118918351634	0.0832111855501412
'C2orf76'	2	3	2	2	2	5.4672875e-06	0.0205617642682833	0.134520397048946	0.343428630771073	0.198543655303809	0.105077305415511
'C2orf78'	13	2	10	2	3	3.565755e-05	0.28894049913084	0.547441337166433	-0.702816533738536	-0.605194588339733	-0.690896571172384
'C2orf80'	4	0	2	0	4	8.9654375e-06	0.124475786031097	0.0282599640003299	-0.282828634300227	-0.259940150294416	0.292690041061321
'C2orf81'	11	7	4	4	11	3.46925275e-05	0.114902028313544	-0.420727253284763	0.200554173102661	-0.214148804181001	0.527499963556718
'C2orf88'	1	3	2	1	3	3.28794025e-06	-0.0194840994697911	0.200721337850344	0.406315757653475	0.0738861171779605	0.321786657164486
'C2orf91'	3	1	4	3	2	4.89204e-06	0.136864799781077	0.484494812041273	0.00981442694724461	0.396537414451539	0.123074043263512
'C3'	8	4	8	9	4	0.000106038025	-2.16196233918056	-1.92344812799279	-2.3842004994711	-1.20040588850346	-2.74525090546957
'C3AR1'	4	3	3	2	3	2.104045e-05	-0.209800350922505	-0.172280949475598	-0.105934325758796	-0.216050722111293	-0.23359930387162
'C3orf14'	2	3	3	3	4	4.7416525e-06	0.0406499851241299	0.322812137135296	0.364367429845996	0.400541258741467	0.424834412566376
'C3orf18'	2	1	2	1	1	8.77031e-06	-0.0708774237759471	0.0341871617491416	-0.102092584018086	-0.0720684406922967	-0.146783716505955
'C3orf20'	16	12	16	11	19	4.5162675e-05	0.32694018096976	1.25625170537896	0.773976421204147	0.785853430947206	1.38822023537522
'C3orf22'	3	1	1	0	0	8.346395e-06	0.0412355333232337	-0.119183910220363	-0.0898606154903701	-0.243459843968555	-0.282048148451757
'C3orf30'	24	8	10	5	8	2.2487425e-05	1.75782362062587	0.947511847126285	0.72784056669578	0.29345218501161	0.46375694481215
'C3orf33'	6	5	3	3	5	9.2738075e-06	0.316694694279349	0.185140787374291	0.583804891934045	0.27988073277558	0.431569952245611
'C3orf38'	4	3	0	2	5	1.3655365e-05	-0.00535762265729597	-0.446696917451142	0.107159604614298	-0.0194438033004501	0.294490700998411
'C3orf52'	12	9	4	7	11	8.99394e-06	0.92672887061053	0.359890987960813	1.29235634837154	1.01806665972488	1.33154505078999
'C3orf58'	2	2	6	0	2	1.906677e-05	-0.355916880897554	0.386411115610511	-0.224088467192019	-0.528860741571759	-0.320378861479588
'C3orf62'	7	2	4	5	4	1.08674875e-05	0.372953448557597	0.302978949260085	0.0124987899592017	0.602810398921599	0.233183825910203
'C3orf67'	15	11	5	5	9	2.653215e-05	0.742322998219952	-0.00660279004818975	1.13647057566038	0.185772283130845	0.48574376100387
'C3orf70'	3	2	1	3	4	1.114167e-05	-0.0361472705625882	-0.204092706844711	0.00458731114508649	0.230152965084706	0.224605981112184
'C3orf80'	3	3	4	1	5	4.7316725e-06	0.141304391321694	0.489366373664358	0.364655411591826	0.0354500806449491	0.573676490024289
'C3orf84'	3	0	4	1	2	1.0644255e-05	-0.022377152920241	0.309759971890304	-0.331270391455213	-0.121957164406876	-0.0568837457729033
'C4B'	3	1	4	1	2	2.06606675e-05	-0.29966373982887	0.00550134908193654	-0.44518492270149	-0.388616106896091	-0.370243396917439
'C4BPA'	10	7	4	5	9	2.6021225e-05	0.254574797028247	-0.157328959910807	0.450762498139877	0.199374234641849	0.501728151865775
'C4BPB'	2	1	2	0	2	1.0758135e-05	-0.125907043660062	-0.0261949244426824	-0.159450699507236	-0.307665763603661	-0.0604464502449417
'C4orf17'	8	7	4	9	10	1.314513e-05	0.410277326851963	0.233792497048024	0.82231514094457	1.27292750995133	1.05311133810908
'C4orf19'	7	2	4	6	3	1.245886e-05	0.328897841396069	0.254638804814805	-0.0334198670355783	0.74312451901692	0.0348721902876112
'C4orf22'	6	3	4	2	3	1.008369e-05	0.294273897827079	0.326788006273776	0.210220248441994	0.0756426250110332	0.109179045384894
'C4orf3'	3	0	0	4	3	7.4221675e-06	0.0668214474497185	-0.257358200943823	-0.238298023724236	0.511856628948209	0.192445060470363
'C4orf33'	7	3	3	5	3	7.5191475e-06	0.465650143109539	0.238441019130668	0.284220934565573	0.69195710447802	0.189411016308108
'C4orf36'	3	2	4	2	2	4.8413125e-06	0.138269132525238	0.486035785460528	0.186384427097595	0.215208958530442	0.12466106555242
'C4orf45'	10	8	6	9	7	7.10732e-06	0.778194819472866	0.749706835914529	1.17167671170762	1.43370294033828	0.796413901450997
'C4orf46'	4	0	0	1	0	4.3729175e-06	0.251614576989526	-0.164734420517139	-0.150312561424768	0.0450010862363946	-0.157738769222658
'C4orf47'	7	4	6	5	4	1.112559e-05	0.36580810870296	0.627639638393443	0.35526185923805	0.595938721683031	0.225109046316854
'C4orf48'	5	3	4	2	2	2.85173325e-06	0.394106788891595	0.546474592548083	0.418903019081134	0.268177750781025	0.186905801113318
'C4orf50'	43	25	22	21	21	3.6265225e-05	3.28440890916884	2.52438370787818	3.30805386411469	2.85010242776917	1.96375071237015
'C4orf51'	6	4	4	3	3	8.6913325e-06	0.332819990432507	0.369083229363696	0.425503949714386	0.295387939954261	0.152738998722354
'C5'	19	10	10	6	10	7.0806075e-05	-0.0818278374886586	-0.520252454878121	-0.316192822989359	-0.810274990427886	-0.750872201364505
'C5AR1'	5	1	1	5	4	2.20574325e-05	-0.137576976750573	-0.535668424130926	-0.485488364331595	0.304899639479018	-0.11689048082431
'C5AR2'	5	3	4	0	4	2.32231025e-05	-0.169846375612817	-0.0723342491107255	-0.16891371710311	-0.639513202978654	-0.153357870984894
'C5orf15'	5	1	2	2	5	1.1875075e-05	0.144303990478061	-0.0601229314699167	-0.191679618467546	0.0279516252067713	0.350187633434986
'C5orf22'	6	4	3	4	7	1.73202275e-05	0.0939404883927854	-0.0592767312984562	0.176514856028571	0.248339948305444	0.476887617414897
'C5orf24'	2	1	0	0	0	8.1464525e-06	-0.0536069272507524	-0.279358980745192	-0.0840913178413478	-0.238136922203542	-0.275793002498046
'C5orf30'	1	0	0	2	1	1.040085e-05	-0.216393753284625	-0.347838202671496	-0.324247016635257	0.0671990425798719	-0.197794665070748
'C5orf34'	6	2	6	2	6	2.3148725e-05	-0.0674109306238666	0.26241724265122	-0.341871676147499	-0.272177538478131	0.146017418204076
'C5orf38'	4	1	3	2	0	5.90404e-06	0.209226891659027	0.287502508550278	-0.0193868154129062	0.186916040215121	-0.205639676592905
'C5orf42'	33	14	35	16	23	0.0001191712	-0.0154572661223992	2.16761839769119	-1.01159142047761	-0.271123132725753	-0.333168771447958
'C5orf46'	2	2	3	2	2	4.5736525e-06	0.045300843942916	0.327915459427896	0.194107861136865	0.22233487222937	0.133034879551213
'C5orf47'	6	3	1	6	5	7.56292e-06	0.364059204647217	-0.0953851447078779	0.282957858280778	0.873478008109348	0.485096792713693
'C5orf49'	5	5	5	4	7	6.49666e-06	0.293199141154035	0.602002880292194	0.663944086779874	0.536497171734251	0.815520085021748
'C5orf51'	7	3	0	2	3	1.1339865e-05	0.359876101126268	-0.376361575600469	0.173973194333123	0.0422001866406254	0.0698797299442771
'C5orf52'	8	6	3	6	6	8.9911575e-06	0.525277654650327	0.193726648045257	0.767073135992263	0.835450927712401	0.58894207985188
'C5orf58'	1	1	1	1	1	3.1465975e-06	-0.0155712163688929	0.0387654936142385	0.0601793560939508	0.0776490519660718	0.0291536305044971
'C5orf63'	3	0	1	0	0	4.20318e-06	0.155935124246765	0.006670488660598	-0.145414808700091	-0.133157796211238	-0.152428552555619
'C6'	21	14	14	10	17	4.03356e-05	0.962474849263898	1.07035869151946	1.26350762408905	0.731680112943189	1.2421573204401
'C6orf10'	23	19	13	20	22	2.15235e-05	1.68411396215489	1.4755967791399	2.68232423828429	3.06004063905795	2.57373113886775
'C6orf106'	1	0	0	0	0	1.43802675e-05	-0.326556938317184	-0.468716503348907	-0.439071949663021	-0.404095029491481	-0.470816286240644
'C6orf118'	18	8	8	6	8	2.621535e-05	1.05224310926123	0.501760901790696	0.620268194479413	0.376881731181252	0.347128657355412
'C6orf132'	27	15	13	17	15	4.7667225e-05	1.36182642642202	0.681387842294708	1.22706329053718	1.81539000643873	0.71570248140349
'C6orf136'	7	5	4	3	4	2.2418445e-05	0.0531818552066357	-0.0478922771314911	0.204510898747517	-0.0700610164246672	-0.128184571738456
'C6orf15'	16	10	11	10	9	1.614072e-05	1.13040129320721	1.30658702256469	1.26122869340462	1.37586530582983	0.81084995951268
'C6orf163'	6	5	4	2	2	1.18713575e-05	0.244784364077593	0.272484970346789	0.508849597642561	0.0280505938244302	-0.0952732735596967
'C6orf201'	8	3	4	5	5	6.31726e-06	0.599304460650664	0.441200426008672	0.31890207225287	0.723956856460866	0.524068873341804
'C6orf203'	3	0	3	1	3	1.07154775e-05	-0.024348831766696	0.141348326591235	-0.33332549433088	-0.123853268091539	0.0894136155673164
'C6orf222'	15	11	11	9	14	3.4546875e-05	0.520443209733412	0.74743152976747	0.905189737717336	0.703110495866046	0.97765106986782
'C6orf223'	13	10	10	6	8	8.9932975e-06	1.02713225225393	1.35746638615325	1.46750829002786	0.835393950165108	0.88594063765233
'C6orf226'	4	1	2	1	3	3.966056575e-06	0.262878189458493	0.180122471523875	0.0365337408740272	0.0558328124501534	0.300571230264278
'C6orf229'	3	4	4	1	2	8.8160625e-06	0.028233487599797	0.365294331898216	0.421904762438827	-0.0732864794368218	0.000310867825808378
'C6orf47'	7	3	4	5	4	1.4268165e-05	0.278809349363047	0.199679018001284	0.089477377135332	0.512272186223412	0.126793651545328
'C6orf48'	1	0	3	0	0	2.5117735e-06	0.0020030498127207	0.390549378017774	-0.0966094019538171	-0.0881283604061811	-0.0995130051681317
'C6orf52'	2	2	5	1	1	5.7773225e-06	0.0119788794635575	0.623854860200679	0.159375560612991	0.00761217774751744	-0.0531486674403399
'C6orf58'	8	6	4	0	2	1.2365455e-05	0.431861985471608	0.257476102471649	0.669701462052297	-0.350456200244223	-0.11073094313115
'C6orf62'	1	1	1	0	0	9.62257e-06	-0.194848413875646	-0.157948820755076	-0.126684320452439	-0.277434490406064	-0.32197292007692
'C6orf89'	5	3	0	2	4	1.64248825e-05	0.0183498730747441	-0.530823725422559	0.0272459010254026	-0.0931744704184716	0.0593213002590793
'C7'	14	9	15	9	13	3.5926725e-05	0.381866144168834	1.37056254929157	0.515151941886479	0.666374855134861	0.785946812111638
'C7orf25'	4	1	2	1	4	1.77776925e-05	-0.119476932466491	-0.239419258570569	-0.361997455689946	-0.311864889853472	0.0169991432567231
'C7orf26'	3	2	2	1	3	2.75529625e-05	-0.490465786771885	-0.536351971865943	-0.468955122354442	-0.572106137738455	-0.437341246546276
'C7orf31'	19	14	14	12	16	2.6330675e-05	1.14943675347025	1.49582308581194	1.66768247082383	1.46994513125922	1.53181308223621
'C7orf33'	6	3	3	4	4	8.7764375e-06	0.330463932331116	0.200249053022	0.247941333213901	0.475801042030497	0.298602990947378
'C7orf43'	3	4	3	3	4	3.0387775e-05	-0.568944033255926	-0.456213717669451	-0.200543688428775	-0.2822216925667	-0.37750198033879
'C7orf49'	4	3	3	1	1	7.9636975e-06	0.152207645263877	0.224937159849049	0.271393244881365	-0.0505945070472568	-0.121549048358114
'C7orf50'	7	5	5	3	7	1.08643425e-05	0.373040515160529	0.469324001866856	0.537908034037489	0.237536181867458	0.678867162670216
'C7orf55-LUC7L2'	0	0	0	0	0	2.1347475e-05	-0.619811791218745	-0.680353716197934	-0.640110428261674	-0.589578914078106	-0.688785980288407
'C7orf57'	8	7	8	8	6	1.37783575e-05	0.392747005866693	0.879563954262335	0.80404202546469	1.07336991526023	0.439169597499676
'C7orf61'	2	1	0	1	2	1.2170105e-05	-0.164994982046562	-0.40158082712776	-0.200192602278663	-0.162578697130876	-0.104619487098178
'C8A'	13	10	8	11	14	2.8413775e-05	0.489472965732959	0.434981047658001	0.907053723511427	1.23177718222245	1.16953977978564
'C8B'	12	9	10	8	13	2.785605e-05	0.404534894981515	0.78442495610115	0.74803447260588	0.698559287597392	1.03845042980061
'C8G'	7	4	6	4	5	1.39685525e-05	0.287103746032575	0.541278011444191	0.273227325827933	0.337570496315881	0.284692574731963
'C8orf33'	5	2	1	1	4	1.07332725e-05	0.175913208071148	-0.191687310493779	0.0163715376028645	-0.124327011121192	0.237382767709432
'C8orf34'	5	5	4	4	8	2.11869e-05	-0.113477911139784	-0.01048331102026	0.240046834381826	0.145399939828631	0.50444432315561
'C8orf37'	4	2	2	1	3	8.3586825e-06	0.141272991522576	0.0466907793215169	0.0848900935035634	-0.0611099471102501	0.163145996986226
'C8orf44'	5	5	2	3	3	5.841155e-06	0.311346268473945	0.123163669983908	0.682860003545264	0.371268711818023	0.241907617209387
'C8orf46'	2	2	2	1	3	1.15290175e-05	-0.14724759542812	-0.0496111466852368	-0.0065895118874395	-0.14551152600586	0.0639621240018225
'C8orf48'	13	8	6	8	6	1.15449525e-05	0.95648491731046	0.614900425149973	1.04361021995778	1.13283693785229	0.509043448114162
'C8orf58'	13	10	8	6	8	1.9991365e-05	0.72264066778385	0.690825595453437	1.15010298151002	0.542581491696044	0.541847268961532
'C8orf59'	2	1	1	0	1	3.3538375e-06	0.0790698965494606	0.0324703125154105	0.0541994082474171	-0.110546215308852	0.0226700978387841
'C8orf74'	13	6	8	4	7	1.686476e-05	0.809201012294484	0.785804364813176	0.539868975169846	0.260465648709041	0.491137180580556
'C8orf76'	4	3	3	2	5	1.4598265e-05	-0.0314601888656753	0.0234049252099317	0.0799524155648555	-0.0445459139692749	0.264991944063971
'C8orf82'	12	6	5	6	5	8.770895e-06	0.932904236872386	0.532917055731775	0.773429308572911	0.841315426968022	0.447304021588798
'C8orf86'	5	5	4	2	4	8.10477e-06	0.248680148986769	0.386901150283737	0.617539218590297	0.128326544918558	0.319616452983279
'C8orf88'	1	0	0	1	2	3.4704275e-06	-0.0245360100008405	-0.137320367398316	-0.124271313930166	0.0690278049218944	0.167549662084494
'C9'	14	8	8	8	8	2.499015e-05	0.68463186714213	0.538978099353654	0.655622125713397	0.774859422497228	0.385458923487678
'C9orf116'	2	1	2	2	1	7.438155e-06	-0.0339988155727364	0.0746528235057122	-0.0636535275564187	0.146073621773314	-0.105107565697169
'C9orf129'	7	3	1	3	2	1.14630075e-05	0.356467016224752	-0.213853584286486	0.170419913926921	0.221598091343586	-0.0824981767133967
'C9orf131'	20	9	14	6	16	4.15736e-05	0.827818029978056	1.03275093769179	0.352212550779039	-0.03198860597394	1.05488246309335
'C9orf135'	4	1	4	3	4	1.04621775e-05	0.0830406701174488	0.315290854573017	-0.150910941447168	0.248242928510531	0.245864033203581
'C9orf152'	2	3	3	2	5	9.63911e-06	-0.094928725841932	0.174044263198609	0.223048688978965	0.0874784554159693	0.420141163041667
'C9orf153'	3	2	0	1	2	3.4003425e-06	0.178160857836951	-0.135191461991447	0.227964289119402	0.0708936599059759	0.169742301428577
'C9orf16'	0	0	1	0	1	3.06956225e-06	-0.113816943207228	0.0411055393915493	-0.112704375505564	-0.102978100728339	0.0315636903352277
'C9orf24'	6	3	7	4	4	1.1941345e-05	0.242846847214801	0.769112871890161	0.156617485297295	0.391540763254288	0.199588067362052
'C9orf3'	14	6	8	5	10	3.7152525e-05	0.347931954611756	0.169534413062192	-0.0455311640350392	-0.0969646240540451	0.302013073405815
'C9orf40'	1	0	0	0	2	5.7663075e-06	-0.0880940987072187	-0.207059973930223	-0.190518584385207	-0.174771980739374	0.0957224175255085
'C9orf43'	13	9	9	8	10	2.18295e-05	0.671752521580744	0.80124156786133	0.921939331808353	0.859008294489361	0.781399007528154
'C9orf47'	5	6	5	6	5	7.8786925e-06	0.254938869656544	0.560019910810411	0.799175943765382	0.865070469202524	0.475217490861792
'C9orf50'	17	13	11	11	14	1.884695e-05	1.15586135640434	1.22436968541282	1.70853376032708	1.48651092440793	1.46888190418532
'C9orf57'	4	4	1	2	0	6.3410875e-06	0.19712769533224	-0.0582707967447298	0.493322692539605	0.175280592282693	-0.219312613476859
'C9orf64'	7	4	2	2	2	1.91367525e-05	0.144029744743155	-0.280701670107095	0.124099475330474	-0.165370247701859	-0.322568237826051
'C9orf66'	19	14	14	14	16	1.088671725e-05	1.5770573451713	1.96508228392138	2.11346704336506	2.24669729853897	2.01511891770611
'C9orf72'	2	2	3	1	3	1.9055975e-05	-0.355618040032017	-0.112001231247383	-0.223776982188391	-0.345895586751591	-0.171515935072094
'C9orf78'	0	1	1	1	2	1.529566e-05	-0.452276164274159	-0.330273336997763	-0.290379301526994	-0.245787789124298	-0.202401241011736
'C9orf84'	29	19	20	21	24	4.9522325e-05	1.51125485924819	1.78892567682568	1.87409130025655	2.49698325921359	1.99461343503959
'C9orf85'	2	2	2	2	1	6.04407e-06	0.00459435475077926	0.116999861202368	0.151678495321891	0.183188040958314	-0.0614938364774279
'C9orf92'	6	2	0	0	5	4.1976025e-06	0.457226504279288	-0.159409052619339	0.204958946318182	-0.133009309618665	0.590385840307802
'CA1'	6	2	5	1	3	1.086273e-05	0.272707020309444	0.469372984787972	0.0126360666728256	-0.127773461356028	0.0848068362407282
'CA10'	1	1	1	2	1	1.577405e-05	-0.365141376101859	-0.344804808035049	-0.304183063818932	-0.0758478966148834	-0.365893340659671
'CA11'	0	0	1	0	0	1.91245e-05	-0.558271699997398	-0.446577574045406	-0.575966195481907	-0.530397656713057	-0.61923952653733
'CA12'	5	0	3	1	3	2.037215e-05	-0.0909230759397135	-0.151980903533034	-0.611967243011702	-0.38093511568927	-0.21269184691772
'CA13'	4	1	0	1	1	1.2090295e-05	0.0379687557994158	-0.399156529357506	-0.197889713809575	-0.160453978546794	-0.250648363316134
'CA14'	0	2	3	0	1	1.5223075e-05	-0.450266767445203	0.00442582048235047	-0.113180308805737	-0.426532482084426	-0.348656268063846
'CA2'	1	0	3	0	1	1.16831675e-05	-0.251892473852844	0.111953696279749	-0.361247887887687	-0.332292187322085	-0.237911525571452
'CA3'	3	2	4	2	1	1.4532965e-05	-0.130029402155192	0.191635432333077	-0.0932674566571347	-0.0428074828692803	-0.327066413178083
'CA4'	4	1	7	3	3	1.70450225e-05	-0.0991943030980997	0.614075058270477	-0.340856512170345	0.0729911274957635	-0.108604228900413
'CA5A'	8	3	5	2	5	1.7414085e-05	0.292096153329285	0.270365605123953	-0.00129717394366416	-0.119509168607224	0.17689920393641
'CA5B'	2	0	4	0	0	1.56793325e-05	-0.262141679182073	0.156813358182692	-0.476556187534839	-0.438679103509275	-0.511457353964585
'CA6'	10	7	8	6	6	1.63272e-05	0.522941669064162	0.80213435436989	0.730490652693475	0.640133937723317	0.359427993728188
'CA7'	0	0	0	1	2	1.573094e-05	-0.464326182501273	-0.509744501825485	-0.478045312265821	-0.257375885896976	-0.216018790569853
'CA8'	2	1	0	0	3	1.382895e-05	-0.210917161227367	-0.451969720832573	-0.248057948940263	-0.389417713487618	-0.00799068610258786
'CA9'	5	5	9	7	5	2.23385e-05	-0.145357805297389	0.785779360607377	0.206817689345586	0.662773309510594	0.0228406920281708
'CAAP1'	8	3	5	3	5	1.37867775e-05	0.392513906258541	0.380549861895471	0.103367719565766	0.159733330340546	0.290379436230858
'CAB39'	1	0	0	0	2	1.43334375e-05	-0.325260531972273	-0.467293997958824	-0.437720681468267	-0.40284830893744	-0.172298513283706
'CAB39L'	1	0	2	2	1	1.39392075e-05	-0.314346967369815	-0.122822562271858	-0.426345274269373	-0.0270003307342444	-0.308490920190833
'CABIN1'	23	21	23	16	21	0.00012636885	-1.21886768897991	-0.0467936045144686	0.00672280664416247	-0.462807529635522	-0.855570481296727
'CABLES1'	10	1	2	3	5	2.5021625e-05	0.282247070757299	-0.459459673823845	-0.571020187805428	-0.139363127511596	-0.0610994791390277
'CABLES2'	13	13	7	8	11	2.54275875e-05	0.572142135066668	0.359441757817768	1.51860585837689	0.763213251475295	0.817359748066763
'CABP1'	14	5	4	7	7	1.13331e-05	1.06273631013721	0.288835291251781	0.524381540957915	0.955784824558669	0.664201283650274
'CABP2'	3	3	6	3	6	1.7578285e-05	-0.214333560247734	0.431625952794831	-0.00603510048593559	0.0587944769966363	0.320287598476291
'CABP4'	6	4	3	0	2	2.1697025e-05	-0.0272233318255854	-0.192224843867243	0.0502237717419389	-0.598884859582249	-0.402665551728349
'CABP5'	9	5	3	2	7	9.70799e-06	0.605812380731376	0.171951947989804	0.571275972358497	0.085644696705495	0.715045838489253
'CABP7'	2	2	2	0	1	1.27541825e-05	-0.181164137038552	-0.0868265273074163	-0.041941308480038	-0.36080499372516	-0.271417842765242
'CABS1'	4	4	7	2	3	1.458848e-05	-0.0311893081666421	0.688698422187963	0.255339256760257	-0.0442854155373023	-0.031752318397422
'CABYR'	10	4	4	4	11	1.57855725e-05	0.537936268712022	0.153586216409647	0.220797145065828	0.289196431713556	1.11903494166246
'CACFD1'	9	4	2	4	4	1.327067e-05	0.507180635573931	-0.102515233933551	0.293364844324839	0.356150140401109	0.158000154231146
'CACHD1'	9	7	9	5	9	6.242565e-05	-0.853635272240043	-0.431923225815092	-0.599697224043653	-0.769825996035615	-0.637196509635571
'CACNA1A'	19	20	16	11	12	0.0001574335	-2.48160530689623	-2.15546200230863	-1.06530049558384	-2.20444809623881	-3.16633595388575
'CACNA1B'	14	13	19	10	14	0.00012879075	-2.18985333110378	-0.785578710481265	-1.46451257349061	-1.6238014181528	-1.97155158027213
'CACNA1C'	17	15	13	8	9	0.000129134325	-1.89804893834152	-1.79394434683332	-1.12407215960177	-1.99851745498324	-2.72550692272483
'CACNA1D'	9	4	4	7	12	0.00012677505	-2.6362564820505	-3.2196553666017	-2.98335719348034	-2.11843220563817	-2.20566968662205
'CACNA1E'	12	6	12	9	14	0.000128798125	-2.39095973789332	-1.95006728653806	-2.6912752796299	-1.8067725219771	-1.97178253609821
'CACNA1F'	16	9	14	8	12	0.000111744975	-1.51667860397425	-1.09904592076251	-1.67302587616475	-1.535166215238	-1.73502888595592
'CACNA1G'	19	11	17	8	8	0.00014720235	-2.19793484035347	-1.67792412611685	-2.346801079934	-2.48017235444987	-3.44048325376253
'CACNA1H'	61	42	44	40	50	0.000167458325	1.45927428530026	2.1978320489086	2.50015281874091	2.82989656890467	2.1679655067844
'CACNA1I'	17	15	9	16	16	0.00012191155	-1.69791331413991	-2.23972540070638	-0.915542748749514	-0.344100598076379	-1.45895085171764
'CACNA1S'	22	23	16	16	17	0.000104944875	-0.725899403714272	-0.559835765903644	0.975299599774405	0.107696784878773	-0.779315506121167
'CACNA2D1'	3	2	1	3	4	4.7663225e-05	-1.04721996578246	-1.31353184016619	-1.04926677791011	-0.74214855838318	-0.917984624760733
[truncated: 15,693 more rows]
