# Supplementary material for: Diverse ancestral representation improves genetic intolerance metrics
Source: Nat Commun. 2025 Mar 18;16:2648. doi: 10.1038/s41467-025-57885-5 (PMC11920395; doi:10.1038/s41467-025-57885-5)
Supplement: Supplementary file 4 — Supplementary Data 2 [file 41467_2025_57885_MOESM4_ESM.csv]

Gene	afr_y	amr_y	asj_y	eas_y	fin_y	nfe_y	sas_y	mutability	rvis_afr	rvis_eas	rvis_asj	rvis_nfe	rvis_sas	rvis_amr	rvis_fin
'A1BG'	12	4	3	4	5	3	5	3.00446125e-05	0.255118638095839	-0.240242572941911	-0.293816528249986	-0.252600194047981	-0.190817962606617	-0.302399238965964	0.129722514422059
'A1CF'	4	6	3	2	1	3	2	2.69925e-05	-0.297642494382394	-0.432340343679106	-0.220434127280052	-0.185677780160865	-0.477869950379656	0.000636265838591391	-0.465203445444812
'A2M'	19	8	9	11	9	6	11	6.64885e-05	-0.0266672458879958	-0.227470369086057	-0.317910060554697	-0.641520362577432	-0.435633666279028	-0.747394073234893	-0.0431371212567585
'A2ML1'	41	30	16	15	14	23	22	6.8086375e-05	1.64762979844869	0.272117412808946	0.63788666174165	1.64813682556851	0.875887129620465	1.71744474888883	0.751545781027937
'A3GALT2'	17	12	8	6	8	9	9	1.7704295e-05	0.923535841496643	0.345938199032692	0.71301212284901	0.838398647484189	0.634838368182446	0.91302090524552	0.912313346803078
'A4GALT'	6	2	3	3	1	1	4	2.7724725e-05	-0.158753767883919	-0.315967093165434	-0.238039092096647	-0.475202279085598	-0.251345216031652	-0.47273694974199	-0.482039856925926
'A4GNT'	7	7	3	3	5	5	7	1.5090315e-05	0.205339936352836	0.00750417492958284	0.0657310053645936	0.348765307690163	0.459102401795427	0.40846852392828	0.473573572431594
'AAAS'	4	5	3	2	4	1	2	2.869765e-05	-0.336288881665278	-0.475996849557646	-0.261431261182226	-0.496535511616218	-0.523894327336183	-0.155305182692884	-0.00558188766514439
'AACS'	9	9	7	8	2	2	5	3.98425e-05	-0.200170708399833	0.0493836289426622	0.0387075416667368	-0.604174568206131	-0.455275535720338	0.0246780945066601	-0.59439487075115
'AADAC'	4	4	2	7	4	2	4	1.605203e-05	-0.0496834821923973	0.523362485459859	-0.0994158532805173	-0.0825251046825472	0.0637117762645407	0.0432462944632381	0.285182199794023
'AADACL2'	3	2	7	6	2	2	5	1.627455e-05	-0.132468913661087	0.382543873883144	0.605360525122692	-0.0874042004773319	0.180849233255021	-0.189893085882332	-0.0524867256291131
'AADACL3'	13	7	4	2	2	4	5	1.59410025e-05	0.652519164551606	-0.149394816255125	0.187302091508376	0.193377502324278	0.189852080707538	0.387454237322083	-0.0448174054688276
'AADACL4'	4	2	3	5	3	2	7	2.04947675e-05	-0.150375332268133	0.139375071463124	-0.0642088321513213	-0.179938897653712	0.313227967556203	-0.294141056865656	0.0167527786787857
'AADAT'	1	1	1	1	1	1	1	1.662089e-05	-0.295803243824165	-0.301921307165136	-0.25511747719852	-0.231732455245415	-0.321073190866127	-0.312270193789774	-0.226726352460771
'AAED1'	1	3	3	3	0	5	9	6.5649325e-06	-0.0678906862180347	0.225777248466441	0.27071086911428	0.535705636328451	0.935525084825742	0.163777876835144	-0.161784870089517
'AAGAB'	6	4	5	3	2	5	4	1.304175e-05	0.174027594419354	0.0599525987059175	0.399035772247294	0.393684557998559	0.14496265691184	0.117606844338783	0.0218457996452906
'AAK1'	9	6	7	10	7	6	8	4.1121025e-05	-0.229148050802078	0.286889382248643	0.00796782715109496	-0.085267059454352	-0.120351976817214	-0.348369104241421	0.207592800841964
'AAMDC'	2	1	1	2	1	2	3	4.9661125e-06	0.0460889509050187	0.131590901430135	0.0251004522192364	0.160553323496156	0.239791469240843	-0.0243723644105745	0.0412551834493054
'AAMP'	3	4	1	3	0	1	1	2.2511375e-05	-0.273822622061022	-0.182492671542286	-0.396743113929218	-0.360890525678012	-0.480063778655403	-0.116312714020661	-0.528445350122843
'AANAT'	8	2	3	6	1	3	6	1.5688145e-05	0.269532768997797	0.397557622063365	0.0513572649243215	0.0621876590857341	0.319821077920009	-0.175407691253577	-0.20527960808069
'AAR2'	2	2	5	3	3	4	10	2.03050225e-05	-0.301559338293823	-0.126004844222216	0.224401086869625	0.0976889603560246	0.687786306155479	-0.289453963850505	0.0211156175574534
'AARD'	13	8	7	4	4	5	6	6.147325e-06	0.874506227630484	0.371590833242183	0.848869408236989	0.544862934052707	0.57734713857694	0.743216421881749	0.512931252359405
'AARS'	10	12	8	1	5	6	7	5.43964e-05	-0.452293737984007	-1.26913891161211	-0.169192244355539	-0.376357901885682	-0.601825646445866	0.00663015002524909	-0.430211507336185
'AARS2'	22	16	3	7	5	6	6	5.741915e-05	0.412121801865845	-0.535755468598011	-0.952028144169448	-0.442640521930646	-0.806571040634237	0.38725602597281	-0.499718881903678
'AARSD1'	0	0	0	0	0	0	0	2.070235e-05	-0.466050187381558	-0.541537981480099	-0.495274200581504	-0.457960007048704	-0.554381471804218	-0.52691381128533	-0.486849687373159
'AASDH'	19	15	12	12	10	12	11	4.16678e-05	0.535885383364375	0.543132875135001	0.704951990307093	0.723158235713353	0.234320703901736	0.662524978562689	0.693857410706936
'AASDHPPT'	0	4	2	0	0	0	1	1.24198675e-05	-0.278332358335941	-0.329485365928646	-0.0120873155549796	-0.276353426373829	-0.207683517043037	0.132968776491647	-0.296408607588009
'AASS'	4	2	4	5	8	6	6	4.058525e-05	-0.605720894681714	-0.374991498148463	-0.40522457659184	-0.0735192991424836	-0.352178641431824	-0.790431013524065	0.386189096841571
'AATF'	7	5	3	3	2	2	6	2.6562225e-05	-0.0546646155550826	-0.286204190439365	-0.210088986308784	-0.312977373090283	0.0263177627888862	-0.102555881868627	-0.289032875538618
'AATK'	40	22	20	23	18	15	26	8.3542575e-05	1.21954587368271	0.957445473500209	0.834419555014136	0.21519652358014	0.951330608776873	0.424908382451543	1.06133946987907
'ABAT'	3	2	2	3	1	1	3	3.1332275e-05	-0.47374458253863	-0.408329849993846	-0.466801434031275	-0.554305011771052	-0.471861437075427	-0.561852613831319	-0.564990598959297
'ABCA1'	22	19	13	19	13	14	16	0.00011014335	-0.783012560944303	-0.264229161232642	-0.799563765030489	-0.504918508169273	-0.998400222385591	-0.573800574066632	-0.38187058406931
'ABCA10'	29	25	11	26	12	11	21	5.8123225e-05	0.940390622377981	2.0137544032107	0.167281959818101	0.22560743018456	1.02165505760386	1.39434640195057	0.648057651265879
'ABCA12'	25	21	11	13	15	18	29	0.0001134627	-0.624991517043811	-1.16015541553314	-1.16353455422986	-0.0306725821108188	0.513193315405036	-0.42812948868929	-0.125593629091516
'ABCA13'	114	80	58	62	62	66	82	0.000196590525	4.41598126079025	3.33636696257198	3.51721897404876	4.71642630764029	4.80277726628456	4.23941700998055	5.7877931347952
'ABCA2'	13	16	8	18	8	11	19	0.0001844064	-3.16870504192774	-2.30253957666937	-3.29827649099216	-2.54556543934596	-2.63550736768625	-2.7520696399835	-2.9234166145728
'ABCA3'	24	12	18	18	12	12	22	0.0001191692	-0.832143308182264	-0.630535540576183	-0.306361030903006	-0.976446220215712	-0.503063302142308	-1.59387146721355	-0.755794006106736
'ABCA4'	48	39	27	29	24	30	28	0.000120563825	1.00253525256648	0.820435126430186	0.938644587192439	1.45486822862718	0.198323083788534	1.44575673070703	1.20797437036565
'ABCA5'	25	12	13	17	9	10	13	5.8128275e-05	0.629285950699036	0.797325942765315	0.451217082881823	0.0887595767098309	0.0363230980558218	-0.0855569001428618	0.149096194813899
'ABCA6'	32	12	10	17	9	12	20	5.9818325e-05	1.13522247804845	0.754055812522615	-0.0155016990656128	0.325177282573276	0.852746541419517	-0.127305972310991	0.110235965200045
'ABCA7'	58	37	26	38	24	19	37	0.0001486612	1.14338845657443	1.31753812143439	0.120874235207777	-0.665998231095812	0.548419964581199	0.523843243016729	0.561825094302809
'ABCA8'	39	27	14	25	7	17	19	6.770335e-05	1.50079068169306	1.63328382443526	0.363030376635358	0.835995442991282	0.516766081910529	1.38536459465823	-0.403638588807658
'ABCA9'	23	21	20	15	13	15	16	6.76152e-05	0.258776913699222	0.284180909180227	1.21737466396149	0.564438743364399	0.149696947547638	0.704526573084604	0.59609109597833
'ABCB1'	18	12	8	7	8	10	11	5.7472075e-05	0.099945882955541	-0.537110583275209	-0.243143640294072	0.103148009190765	-0.19225693745354	-0.0693469590397397	-0.00209485421850894
'ABCB10'	7	9	3	5	4	5	7	3.02089e-05	-0.137314166337741	-0.109329771638188	-0.297766528486667	0.0172647238153269	0.0510336387228449	0.262647563487925	-0.0403302411702253
'ABCB11'	15	9	11	8	6	6	12	5.75415e-05	-0.134858688597188	-0.403763884063374	0.181268597023576	-0.445323427386137	-0.0709848298198864	-0.412534393788947	-0.33625071984088
'ABCB4'	12	9	4	4	5	7	10	5.9829e-05	-0.419939168674698	-1.00284701882491	-0.867940829886927	-0.358745149291689	-0.379022584588305	-0.469044307880387	-0.555133731673636
'ABCB5'	51	29	20	28	15	19	19	5.68374e-05	2.68037311736279	2.31702645388755	1.47652309036082	1.34775748593384	0.810053794782236	1.88150372907171	1.17649483995107
'ABCB6'	18	16	8	10	8	7	12	4.823715e-05	0.309251175767406	0.104699228282304	-0.0211020832364865	-0.104566227539476	0.180151681065354	0.614071782755419	0.21024753129477
'ABCB7'	7	6	4	3	3	3	3	3.228065e-05	-0.184269174139088	-0.432610888164579	-0.205553740575548	-0.301629081998476	-0.497459482091411	-0.129991660642165	-0.254241967210527
'ABCB8'	14	10	8	14	8	9	8	4.9239825e-05	-0.024445413514947	0.619515595163215	-0.0452097483360853	0.146918473772508	-0.339490177541157	-0.0936350343333797	0.187192794934197
'ABCB9'	3	3	3	6	3	2	6	5.3839075e-05	-0.983886727759709	-0.579214659471496	-0.865939773722151	-0.911099241692826	-0.709930967873946	-1.00403498765938	-0.749961841954904
'ABCC1'	18	12	11	9	10	11	12	9.7204675e-05	-0.800692392279011	-1.28433431296867	-0.772476036266281	-0.631410836332241	-1.1417217565662	-1.05099324016446	-0.583205480633229
'ABCC10'	22	14	17	14	14	12	18	8.583915e-05	-0.232032933858692	-0.31755758473629	0.353078796286208	-0.245402247108246	-0.0959136575447092	-0.54248262175734	0.343342627763864
'ABCC11'	33	29	16	14	13	18	25	7.209615e-05	0.93469764117934	0.0343282199276686	0.541477755596192	0.876423405616985	1.13713201009715	1.50453590604596	0.493058393923609
'ABCC12'	35	25	19	14	11	15	14	7.1533125e-05	1.10296321861391	0.0487437006966911	0.981128515397647	0.47853115587729	-0.202354725971168	1.06307715830024	0.1734328631553
'ABCC2'	27	21	14	17	16	20	19	6.998185e-05	0.516122787510458	0.493840920379714	0.30824706481519	1.19628794043854	0.455265904769975	0.646064488240937	1.040549440645
'ABCC3'	25	21	12	8	10	13	13	8.7124275e-05	-0.0279145527800951	-1.16129684464662	-0.388011865646511	-0.1368371296277	-0.746390380690511	0.222595690284626	-0.351376954522589
'ABCC4'	18	14	9	10	8	8	12	6.4558825e-05	-0.0606753726293274	-0.313187575514446	-0.271511465313721	-0.325722061367936	-0.260397113379603	-0.0167611881832329	-0.165047607070499
'ABCC5'	3	3	6	2	2	2	4	7.893725e-05	-1.55288940759879	-1.76251828982425	-1.04337859196719	-1.46156700918619	-1.63385033908408	-1.62419636262225	-1.49349450024261
'ABCC6'	30	25	24	25	15	13	19	8.5082075e-05	0.407121591123202	1.18831499411735	1.36560421893547	-0.0920537054148095	0.0476768477356882	0.728380261661575	0.527044269333542
'ABCC8'	9	8	9	7	7	7	14	9.639005e-05	-1.48206536121329	-1.5337833735863	-1.03698691905072	-1.16058524750902	-0.873387693693528	-1.48626364023103	-1.06338872651181
'ABCC9'	2	1	3	4	2	1	3	6.94472e-05	-1.41547606862171	-1.24915215080241	-1.24128348503542	-1.39016527842989	-1.5007752863905	-1.61737236007082	-1.27520770320102
'ABCD1'	5	5	2	2	4	3	0	5.1154725e-05	-0.767544183420267	-1.05099367160112	-0.943426321032039	-0.71549093930697	-1.37640124735506	-0.71005942501882	-0.521951544836097
'ABCD2'	5	3	2	1	2	3	3	3.003375e-05	-0.288828600726857	-0.645327002349068	-0.435580387690273	-0.252362015948803	-0.43681245574295	-0.415952840234902	-0.368854737384914
'ABCD3'	0	3	1	3	2	2	2	3.26024e-05	-0.735764317345975	-0.44084859943981	-0.639366985502398	-0.445418988592457	-0.629290036591113	-0.479404811496796	-0.427916933851896
'ABCD4'	16	11	8	5	7	11	11	3.506835e-05	0.452228533055544	-0.233743626743302	0.295516955020534	0.731125332301781	0.412446494579663	0.370252308282395	0.346763000478295
'ABCE1'	0	0	0	1	0	0	0	2.648295e-05	-0.597065857830519	-0.554415665207082	-0.634260014431389	-0.584710343796204	-0.71040899663593	-0.669709324241245	-0.61976614573815
'ABCF1'	10	5	2	8	2	2	6	4.5806925e-05	-0.257610430679087	-0.103320696184208	-0.814834262571389	-0.734962303506611	-0.49312102627089	-0.577948270926526	-0.73154448969466
'ABCF2'	3	3	1	0	1	1	1	3.3242925e-05	-0.517049269747389	-0.862618295199966	-0.654767765807866	-0.596200237788714	-0.769726820185946	-0.495227437590895	-0.608923858884246
'ABCF3'	10	6	5	7	3	4	4	4.2283725e-05	-0.177757869145558	-0.148237134133299	-0.304036481658454	-0.384230930652199	-0.644315567171795	-0.377090871250886	-0.48424896041054
'ABCG1'	2	0	3	2	1	1	3	4.5459525e-05	-0.871692887769875	-0.905164177628668	-0.664450169889174	-0.86408573194008	-0.853188867240773	-1.13850870196149	-0.889841162939228
'ABCG2'	5	9	7	12	5	7	13	3.0423075e-05	-0.297652467076778	0.831032287408556	0.265179355398093	0.286035984679732	0.784122570519333	0.257356992793318	0.121020475236301
'ABCG4'	6	3	3	2	1	3	2	3.8055125e-05	-0.392887993616506	-0.715578751224169	-0.48641708633999	-0.42824547548616	-0.776471370383686	-0.614102538160999	-0.719576702160382
'ABCG5'	13	11	7	9	6	9	13	3.6400375e-05	0.188811307823465	0.27262951653977	0.121466751089759	0.428443629826702	0.622784741765335	0.337348467264444	0.149859220969587
'ABCG8'	15	15	9	12	8	12	16	4.06987e-05	0.246877075738359	0.567944420917799	0.302170824831183	0.744407685477432	0.876211634822133	0.686464162532585	0.383580516859327
'ABHD1'	5	6	5	5	4	6	3	2.139315e-05	-0.0929946097102186	0.116374265210307	0.198238977595269	0.347298238408084	-0.203593370758992	0.138951605768846	0.162371679383035
'ABHD10'	6	5	2	1	4	3	5	1.40472e-05	0.151239400847047	-0.236028650483008	-0.051213525914015	0.0981681557649344	0.240968243178127	0.206591605493586	0.331280551499989
'ABHD11'	1	1	2	1	0	0	1	1.82680575e-05	-0.333135300394173	-0.344092798483516	-0.152695933888939	-0.404584121658011	-0.365531897636183	-0.352958653955122	-0.430877231457959
'ABHD12'	7	4	3	5	1	2	4	2.19152e-05	0.0506572115232694	0.103008513473268	-0.098360343585706	-0.211084039266676	-0.0945407544631108	-0.101585999931336	-0.348459360455283
'ABHD12B'	9	9	5	7	5	8	7	1.3964545e-05	0.386340851878625	0.576809416438965	0.376848278517636	0.783664035079599	0.48948905757168	0.663926587947384	0.499459599175729
'ABHD13'	3	0	2	1	0	1	2	1.36346575e-05	-0.0726373373020696	-0.225466570204356	-0.0412947110913648	-0.1662547340506	-0.117327948815579	-0.352326389763148	-0.324340484439363
'ABHD14A'	4	4	2	2	3	3	4	1.4195005e-05	-0.00759505905545158	-0.104693085832972	-0.0547672200525686	0.094927275859334	0.11383492643381	0.0891188479554289	0.161604978785438
'ABHD14A-ACY1'	3	2	2	1	1	2	2	2.7106825e-05	-0.377976081076214	-0.57038868767073	-0.365207362042611	-0.324918626634148	-0.480955734088925	-0.457473348419766	-0.46783217446069
'ABHD14B'	3	3	3	2	3	2	3	1.074488e-05	-0.0071420352767226	-0.0163613358006616	0.170209713108655	0.0338428158169627	0.0838140660717622	0.0605230470204977	0.240935590743756
'ABHD15'	9	7	8	7	6	6	9	2.283222e-05	0.185357348457509	0.349769157996926	0.589715352173781	0.315743983716947	0.496426014606982	0.21722467001353	0.461836032700121
'ABHD16A'	2	3	3	3	2	2	3	3.225255e-05	-0.572346022096817	-0.431891448979727	-0.346902571682228	-0.437747844981478	-0.496701020267735	-0.470762625520455	-0.419872640215399
'ABHD16B'	10	7	3	4	2	2	7	3.98570475e-05	-0.1227582059573	-0.491468404243808	-0.529742324198738	-0.604493560150938	-0.209379369382887	-0.203323850675373	-0.594729379379323
'ABHD17A'	8	9	3	3	4	3	3	2.78164925e-05	-0.00534998991130434	-0.318316572965474	-0.240245469230433	-0.203745098515236	-0.376965920213939	0.321745160254648	0.0146786701040461
'ABHD17B'	0	0	0	2	0	0	0	1.30857625e-05	-0.293424460567843	-0.0762937755808515	-0.312147299031705	-0.290954199622778	-0.348801147961264	-0.338767541219899	-0.311719646098166
'ABHD17C'	3	0	0	0	0	0	0	1.40816525e-05	-0.0827682213537021	-0.372031127752436	-0.336091577997981	-0.312790621876175	-0.375681232956916	-0.363368098911267	-0.334618319723806
'ABHD2'	4	1	1	2	1	1	0	2.45677475e-05	-0.242686850571984	-0.370260363100068	-0.446185005840819	-0.405979913802144	-0.658714299058052	-0.508574979255206	-0.409450135777637
'ABHD3'	5	1	1	0	2	1	1	1.638375e-05	0.0205403720911657	-0.430970542754126	-0.249415904211694	-0.226532799119533	-0.314672548825177	-0.306412346902466	-0.0549975810776861
'ABHD4'	1	2	3	2	3	2	2	2.1930825e-05	-0.416149941617499	-0.302748595749812	-0.098736015970038	-0.211426641243933	-0.341249466500722	-0.329614669849765	-0.0162667098663429
'ABHD5'	5	5	3	3	1	2	4	1.6131575e-05	0.0262557806792451	-0.0191546346166532	0.0406958030536814	-0.0842692521748014	0.061564773266182	0.155102712227651	-0.215475460194176
'ABHD6'	1	1	1	1	0	1	1	1.73518175e-05	-0.312369269252889	-0.320634821170752	-0.272691218496272	-0.247759155992914	-0.340801650636976	-0.330325615382691	-0.409809892272077
'ABHD8'	5	3	2	2	2	3	1	3.4626275e-05	-0.392916519039482	-0.627787847630328	-0.546001240460582	-0.353061129966115	-0.807066856497182	-0.52939989272308	-0.47445318510886
'ABI1'	2	2	1	2	2	3	3	2.168975e-05	-0.33294338322792	-0.296576488998777	-0.376988626540062	-0.0694069420819621	-0.211598878755858	-0.323659610855971	-0.1769992026083
'ABI2'	0	3	1	0	1	2	0	2.1346975e-05	-0.480660337588034	-0.558042153979552	-0.36874722915629	-0.198624840490881	-0.571780772958159	-0.20137082329848	-0.335394035080548
'ABI3'	6	3	4	4	4	4	8	2.11593975e-05	-0.00995486487818471	-0.0127599591961789	0.0618351927035004	0.0789554280768742	0.41843303460597	-0.196737280440358	0.167746413316574
'ABI3BP'	15	12	9	7	3	10	13	4.4077375e-05	0.170301504364831	-0.194159419585444	0.220937075523093	0.396848830201955	0.415573115124944	0.261532760187556	-0.525492422537793
'ABL1'	10	10	8	6	7	6	9	7.2594125e-05	-0.864787535746787	-1.05946262808959	-0.60675711664058	-0.775417483447791	-0.846758689112157	-0.670577089589152	-0.516105707891451
'ABL2'	6	4	5	4	6	5	9	5.37938e-05	-0.749616979984499	-0.848308593965701	-0.580786960150895	-0.499882187848478	-0.339265182754707	-0.88908553880631	-0.250075249396925
'ABLIM1'	9	8	5	5	5	4	7	4.44686e-05	-0.305020254300335	-0.474417665215211	-0.356568893472367	-0.432139304808308	-0.333851643131193	-0.203418348313221	-0.201931699766906
'ABLIM2'	2	5	4	4	2	3	4	4.34785e-05	-0.826789825941853	-0.584190124404196	-0.474789485696949	-0.547165784496344	-0.676565552295323	-0.520428546418231	-0.678002705578737
'ABLIM3'	10	7	4	3	8	9	7	4.155055e-05	-0.161140720557507	-0.669950877372624	-0.428434023360578	0.315517850228187	-0.255089161111935	-0.245157345172135	0.363993756841995
'ABR'	4	4	2	2	4	2	3	5.2398275e-05	-0.873478840964464	-1.08283659400635	-0.973329256606556	-0.879503152444285	-1.04049517453656	-0.854608900264156	-0.55054663037597
'ABRA'	3	6	4	4	2	4	3	2.06002625e-05	-0.230508433311285	0.00155522464048423	0.0752785315026143	0.0912153506539517	-0.182192609809402	0.158537618479303	-0.15194847235672
'ABRACL'	0	0	1	1	0	0	0	3.96063e-06	-0.0866082186925075	0.0222132295457567	0.0492757447729633	-0.0908709311974017	-0.102504129891344	-0.113357312649729	-0.101903284050342
'ABT1'	5	1	2	2	1	1	1	1.8212405e-05	-0.0209050347704683	-0.207548123905191	-0.151357878148862	-0.266628853687043	-0.364029779518867	-0.351583920602558	-0.263320297193219
'ABTB1'	4	6	1	4	6	6	9	3.5470075e-05	-0.489784204304652	-0.379148671617642	-0.708317714810546	0.0386389767550789	0.155315879931181	-0.208777219948271	0.171249731400817
'ABTB2'	12	9	5	9	6	4	6	5.795165e-05	-0.377387283739946	-0.279142065957146	-0.680763709578937	-0.727798508356213	-0.820945517843838	-0.422666593615178	-0.345681903334462
'AC002365.1'	3	4	1	3	1	2	3	1.2134145e-05	-0.0386290415549618	0.0831896429806357	-0.147242319162216	0.00338081374858018	0.0463161703735776	0.140026789740236	-0.123561878154412
'AC002472.13'	19	12	11	9	7	9	9	1.8665505e-05	1.05724434588879	0.726694626063547	1.11599991185485	0.817321004451106	0.60889324566303	0.889275008052279	0.723925935257355
'AC002553.1'	1	0	0	0	0	0	0	8.1308175e-07	0.0624735351319994	-0.0323218881493731	-0.0170724275732262	-0.0218551008369728	-0.0175476283642244	-0.0356054058073116	-0.0295302023069511
'AC003043.1'	0	0	0	0	0	0	0	2.396785e-07	-0.00227385121615009	-0.0176411188056003	-0.00328578050232864	-0.00928210519546109	-0.00207063282774448	-0.0214409135770927	-0.0163455989436446
'AC003101.1'	2	1	1	0	0	0	1	6.53476e-06	0.0105360031769061	-0.17881212091964	-0.0126151470136501	-0.147313129303578	-0.0488382086007013	-0.0631215663573417	-0.161091105416353
'AC004076.7'	0	0	0	0	0	2	0	6.56767e-07	-0.0117270952539545	-0.0283197843409418	-0.0133140692495894	0.25504564587732	-0.0133284665398131	-0.0317440435577703	-0.0259359662075004
'AC004076.9'	1	0	1	0	1	1	0	4.9953825e-06	-0.0323174409955604	-0.139400119371989	0.0243967008021743	0.0231758833931397	-0.130433333724508	-0.138918030266994	0.0405821625396671
'AC004381.6'	2	3	5	5	3	7	4	3.1615775e-05	-0.557913496799528	-0.145349135660326	-0.047544322571548	0.259884135663741	-0.356368942460906	-0.455032687270672	-0.238954306552042
'AC004466.1'	6	6	2	2	2	5	3	5.04226e-06	0.355336203842744	0.129641300734234	0.165295476657932	0.56909491016842	0.23773611509066	0.542863564116646	0.205782332725741
'AC005003.1'	3	3	2	3	1	2	4	5.1947065e-06	0.11865093537533	0.260859345401175	0.161630103515309	0.155540919428316	0.356766922183574	0.197626087484873	0.0359989997529195
'AC005008.2'	4	2	2	1	1	2	1	4.54015e-06	0.211229618125129	0.00737590203534289	0.177368057970446	0.16989345819775	0.00499882627256733	0.0999725702674452	0.051049575812986
'AC005082.1'	2	0	0	0	0	0	0	1.00232775e-06	0.135927793347527	-0.0371671234679611	-0.0216225669634533	-0.0260046872495865	-0.0226556496810333	-0.0402802492657643	-0.0338816435635582
'AC005358.1'	0	0	0	0	0	0	0	3.3684975e-05	-0.760301480907745	-0.873936598372484	-0.807426145235216	-0.742631585311388	-0.904808638435038	-0.847622347220465	-0.785370167410344
'AC005481.5'	6	6	3	0	2	3	4	7.87588925e-06	0.291111281675155	-0.213148389940432	0.239190528173377	0.233485980321516	0.284396770017082	0.472863067666552	0.140626676227208
'AC005493.1'	1	1	1	0	0	0	0	6.5707225e-07	0.0660094827252949	-0.0283275996141288	0.128705319948173	-0.0184342874924039	-0.0133367056820477	0.0820717186536954	-0.0259429850002166
'AC005544.1'	5	4	4	5	1	3	5	9.5023805e-06	0.176503946715473	0.420811821275835	0.342109589050968	0.197821785365893	0.36364012293821	0.205037801907368	-0.0630490715498686
'AC005549.3'	0	0	0	0	1	0	0	3.52928e-07	-0.00484063423665982	-0.0205406331784756	-0.00600870198263809	-0.0117653253338404	-0.00512740532626928	-0.0242384610111718	0.147329449640443
'AC005609.1'	10	9	9	3	8	7	11	1.65976575e-05	0.404404380597626	-0.0310874774733188	0.881652204039434	0.589186122271038	0.9110078310462	0.598879848029428	0.937760864085729
'AC005841.1'	15	4	0	2	1	3	6	1.40635425e-05	0.850565050718375	-0.101327327380801	-0.335656157456726	0.0978098181737776	0.363671595612664	0.0923662640109162	-0.167924868467649
'AC006435.1'	5	3	2	4	2	4	5	8.46439e-06	0.200029857112374	0.312266281665463	0.0830153745553249	0.357317704234151	0.391657457186199	0.116856514618691	0.127094938397217
'AC006486.1'	7	5	2	7	4	2	3	5.6098755e-06	0.420214808010435	0.79072478489317	0.151647927974602	0.146437476789306	0.222415200960598	0.415016927134941	0.525289697487918
'AC006538.4'	0	1	2	0	0	0	1	7.6924815e-06	-0.171188909440967	-0.208452695194803	0.101574705203178	-0.172698068404253	-0.0800864563624792	-0.0917198662023854	-0.18771089587132
'AC006547.14'	4	4	6	6	2	3	4	1.69373725e-05	-0.0697492369102136	0.365573645963531	0.447396411655528	0.0347963060364521	0.0398154701665316	0.0213764640161216	-0.0677271195707173
'AC006946.15'	1	0	0	0	0	0	2	3.72396e-06	-0.00350103903988594	-0.1068483687691	-0.0870599105340123	-0.0856815219631193	0.150173989653529	-0.107511022929975	-0.0964614372839367
'AC007204.1'	1	1	1	0	1	1	0	1.98176575e-06	0.0359854312047918	-0.0622434773548086	0.0968547443650689	0.0892554083737787	-0.0490920424171222	0.0493483158095934	0.109876211189605
'AC007401.2'	1	1	1	3	1	1	2	3.1369175e-06	0.00980413385451792	0.313545614131515	0.0690807113599135	0.0639263384974205	0.166019232468739	0.0208131580496699	0.0833149731000769
'AC007557.1'	1	0	0	1	0	0	0	2.950013e-06	0.0140402828883964	0.048087903748581	-0.0684516262600658	-0.0687113418640687	-0.0752263115804278	-0.0883927422653544	-0.0786657475769169
'AC007952.5'	5	4	3	7	4	3	5	7.31741175e-06	0.22602606007077	0.747003564695365	0.252618411762161	0.245731807634558	0.422616740494922	0.25901231188962	0.486025686254372
'AC007956.1'	8	5	2	2	4	3	5	4.35587e-06	0.526382138919731	0.147214929336197	0.181798836491904	0.310670488816894	0.502555666498707	0.445995027646252	0.554125225676612
'AC008060.7'	7	5	3	3	0	2	2	4.50368e-06	0.445287407863062	0.278551875664836	0.320271503600362	0.170693141288054	0.129128118637326	0.442343618800445	-0.114389836569708
'AC008271.1'	2	3	1	1	2	1	1	4.8472e-06	0.0487840752818815	-0.000485424069413617	0.0279595180945042	0.0264250641807046	-0.00328885771149946	0.206210446397791	0.210267511648423
'AC008372.1'	0	0	0	0	0	0	0	4.07657e-08	0.00223448000071773	-0.0125483739728101	0.00149679433977159	-0.00492054494507432	0.0032983223084624	-0.0165272648219793	-0.0117718726340974
'AC008394.1'	6	6	3	5	2	4	6	3.10952225e-06	0.399142693039826	0.584493657968734	0.353792821998116	0.47473749988859	0.6593464931222	0.590609589602253	0.250223560013044
'AC008686.1'	11	11	8	7	8	9	8	1.846115e-06	0.816507645767154	0.88709738429132	1.09433547412601	1.18616274930901	0.939753825584964	1.1909742737062	1.27700000954366
'AC009041.2'	1	1	1	0	0	1	1	2.197735e-07	0.0759208479159341	-0.0171314931946674	0.139219650239865	0.127890905367676	0.121612335075329	0.0928741789745607	-0.0158879109699976
'AC009065.1'	1	1	1	1	1	0	2	1.01634925e-05	-0.149450252514043	-0.136596298466462	-0.0998616538990485	-0.226878908507625	-0.0236376036831541	-0.152759153411209	-0.0782502046019047
'AC009365.3'	3	4	1	5	3	4	1	6.52966875e-06	0.0883942477486197	0.496923971393305	-0.0124927363659491	0.399741273105	-0.0487007896826749	0.278471761907351	0.337859579500682
'AC009403.2'	3	1	0	2	0	0	0	3.4584985e-06	0.158001996031037	0.170190380488316	-0.0806773287311692	-0.0798608046541636	-0.0889509799127316	0.0128693156747914	-0.0903575727243794
'AC009802.1'	0	0	0	0	0	0	0	5.42422e-07	-0.00913548539225002	-0.0253922247403538	-0.0105648106940829	-0.0159203555265754	-0.0102421278410793	-0.0289194371416843	-0.0233067639351873
'AC009892.10'	7	8	4	3	6	5	5	2.9402945e-06	0.480722760650768	0.318579846149263	0.499890020974956	0.615187481558459	0.540765842124261	0.822445036225908	0.919247983950511
'AC010441.1'	7	5	4	8	5	4	7	4.89374e-06	0.436446441646249	0.944190446483835	0.452920318850104	0.435613390062705	0.734334127000576	0.432707826689732	0.708040012692314
'AC011239.1'	5	3	2	3	2	1	2	4.69492275e-06	0.285465079610383	0.273655432640636	0.173646746225387	0.029764031529698	0.123966184690244	0.209972113790872	0.213768953189554
'AC011294.3'	3	2	2	4	2	2	3	2.818108e-06	0.17251647688514	0.456831036486942	0.218772498410099	0.207653053302302	0.297770151904977	0.142511529225998	0.256924349620367
'AC011366.3'	0	0	0	0	0	0	1	2.13204825e-06	-0.0451640122231566	-0.0660911239950277	-0.0487849680600075	-0.0507759573840742	0.0699969284387371	-0.0681870829066229	-0.0598579023532344
'AC011475.1'	2	0	0	0	0	0	0	6.9976625e-07	0.1427853777625	-0.0294206880720373	-0.0143479231729085	-0.0193704370882445	-0.0144890788680144	-0.0328062319233158	-0.026924673179204
'AC011500.1'	5	3	5	2	4	4	5	5.9438625e-06	0.257157633526546	0.106557655053604	0.569699197881405	0.412586608577733	0.459691878202873	0.17911992909903	0.517609790002774
'AC011530.4'	0	0	0	0	0	0	0	6.8810925e-06	-0.152799198933683	-0.187679106159244	-0.162967661850928	-0.154907040954716	-0.181330762267424	-0.185499195139409	-0.169054422889801
'AC011897.1'	2	1	1	0	2	1	0	6.02902e-06	0.0219984390425475	-0.165863893936969	-0.000455461359935929	0.000511468842034851	-0.158332388422077	-0.0506286402866392	0.183092980830187
'AC011997.1'	1	0	0	0	0	0	1	1.9993475e-06	0.0355869434261619	-0.0626936187430802	-0.0455943860619269	-0.0478662452118878	0.0735787258616965	-0.0649090572979824	-0.0568066482979527
'AC012123.1'	6	5	3	5	2	2	2	5.1435325e-06	0.353040822581656	0.532414487760562	0.304886878320598	0.156663016608267	0.111857535856037	0.426537123648231	0.203453690176959
'AC012313.1'	14	7	6	7	4	6	7	1.182458175e-05	0.823567854586993	0.631600587751915	0.570328696780383	0.557110836588548	0.547251163328611	0.489141698538096	0.382387049521028
'AC013468.1'	0	1	0	0	1	0	0	6.77671e-07	-0.0122008807369106	-0.0288549865215012	-0.0138166752986899	-0.0188859554585035	-0.0138926959378317	0.081562874325987	0.139862340944625
'AC015987.2'	0	0	0	0	0	0	1	2.3626175e-06	-0.0503897995419238	-0.0719943300178995	-0.0543286423389536	-0.0558316169964261	0.0637735135376499	-0.073882691628977	-0.0651594927321181
'AC016251.1'	2	1	1	2	0	0	4	5.2803325e-06	0.0389672316843022	0.123545945578526	0.0175455263195178	-0.119807698528441	0.354455701742899	-0.0321343328912198	-0.132247675048516
'AC016757.3'	5	6	3	7	3	3	4	7.51161175e-06	0.221624519310765	0.742031135965383	0.247949115578461	0.241473549533188	0.294229252106233	0.481861926492777	0.315280765452706
'AC016885.1'	4	3	1	1	2	3	2	2.191007e-06	0.264473404116506	0.067520674890255	0.0918238182704718	0.358140697653586	0.19155099146605	0.271826077187594	0.271343962442531
'AC017028.1'	2	2	2	4	1	1	3	4.51947e-06	0.0562120051525432	0.413269720026038	0.177865282144652	0.0336111674863098	0.251847144622262	0.100483419031454	0.051525082861786
'AC017104.2'	4	3	2	1	1	2	3	4.2809375e-06	0.217104693992548	0.0140124615747727	0.183600494181067	0.17557725148144	0.258285570585566	0.220198701210907	0.0570097990399701
'AC018470.1'	2	3	0	2	1	0	1	1.588495e-05	-0.201381149727974	-0.147959738409298	-0.379448463047591	-0.352330714628414	-0.301209448750848	-0.0664477561721157	-0.20980477488052
'AC018755.1'	12	7	7	9	7	8	9	9.2896375e-06	0.725533655199621	0.966760565928224	0.773310824793398	0.886178662835945	0.861974440239958	0.551763133289206	0.93952608109294
'AC018816.3'	1	0	1	2	0	0	1	4.0083225e-06	-0.0099460366739202	0.156113197482611	0.0481290497134359	-0.0919166734524342	0.0193535679953937	-0.114535426005357	-0.102999896190527
'AC018867.1'	1	1	1	1	1	1	1	4.7945325e-07	0.0700352109891335	0.111341642928855	0.132975956096628	0.122196847794513	0.114603134010861	0.0864593855767934	0.144420139267021
'AC018867.2'	0	0	0	0	0	0	0	1.6295295e-06	-0.0337745542320753	-0.0532252514421414	-0.0367026843974766	-0.0397572881274219	-0.0395847050703202	-0.0557736629129586	-0.0483032340859811
'AC019171.1'	3	1	0	0	0	1	0	1.32270925e-05	-0.0634001065068913	-0.350152296957076	-0.315545309424574	-0.157318239908978	-0.352615787623918	-0.228436432689065	-0.314969271273129
'AC019206.1'	3	4	1	3	2	3	1	6.26136365e-07	0.222197908472057	0.377830717515996	0.129449136036795	0.392454855072691	0.110643908782936	0.42430778474922	0.307326916690574
'AC021218.2'	11	9	5	4	3	6	9	1.05531425e-05	0.619149640453548	0.258787792321121	0.458871787477786	0.584990727983575	0.827867939657876	0.748201204502515	0.24534434198061
'AC022400.2'	1	4	1	3	2	1	3	3.79591355e-06	-0.00513184689005364	0.296673060358934	0.0532361075628931	0.0494765431960824	0.271377270156373	0.346003669940835	0.234440688197362
'AC022431.2'	6	2	2	2	1	2	4	3.740595e-06	0.384839058665115	0.162967839977064	0.196592365612916	0.187425444877967	0.396016512094819	0.119723645332608	0.0694342229587384
'AC023469.1'	1	2	2	0	1	1	1	3.5119175e-06	0.00130484910600247	-0.101419516260162	0.202090643628495	0.0557037160470994	0.0327522288815083	0.125372580915586	0.0746923504365348
'AC023590.1'	1	1	1	0	0	1	1	1.063752e-06	0.0567921104377891	-0.0387397582174374	0.118927203740773	0.109384816083532	0.0988319364517458	0.0720256460923905	-0.0352940058656996
'AC024580.1'	4	7	2	4	2	5	6	8.10386e-06	0.130458374818724	0.321497005110523	0.091683748418932	0.50196022008018	0.524535263337304	0.581056026285323	0.135384810044105
'AC024592.12'	0	1	2	0	0	0	1	1.123477e-05	-0.251472844809165	-0.29914398192911	0.0164062387994832	-0.250368333795464	-0.1756965656055	-0.17922195207038	-0.269159454617557
'AC025287.1'	2	3	3	1	0	1	4	4.3189975e-06	0.0607556748996253	0.0130380196186736	0.324712021629269	0.0380069115980488	0.380404151957086	0.219258512597447	-0.110143364128123
'AC026202.1'	4	1	0	1	0	0	2	6.9138875e-06	0.157428906689518	-0.0533981585941806	-0.163756158293838	-0.15562612524083	0.0640731772372228	-0.0724868673755107	-0.169808487043357
'AC027763.2'	2	0	0	0	0	1	0	2.0391675e-06	0.112427786274194	-0.0637131207105473	-0.0465517958082561	0.0879967549339742	-0.0506413931511372	-0.065892706566517	-0.0577222493901353
'AC037459.4'	0	0	0	0	0	0	0	1.8750775e-05	-0.42181867982605	-0.491572450317297	-0.448351976178844	-0.415168484668014	-0.501705993859748	-0.478705457189741	-0.441976488727192
'AC040160.1'	3	2	3	4	0	2	3	8.3328725e-06	0.0475251418614662	0.315633549498207	0.228202966696658	0.0867304238692931	0.148917314931597	0.00628319037785346	-0.202435555060814
'AC040977.1'	2	1	1	1	2	1	1	7.48226e-06	-0.0109387424325694	-0.0679499728938602	-0.0353961846968577	-0.031353405743763	-0.0744123393511971	-0.0865269316705238	0.149677635333499
'AC062017.1'	6	5	2	4	5	4	3	4.41098525e-06	0.3696443214387	0.416047328643454	0.180473659982904	0.446199139274365	0.254775344474587	0.444633493494361	0.719141146952623
'AC064874.1'	3	2	2	2	2	2	5	2.6981e-06	0.175236467958173	0.189658968012212	0.2216579583167	0.210284505108362	0.547303354635489	0.145476052023217	0.259683820393313
'AC068987.1'	4	4	0	2	1	3	1	2.92236825e-06	0.247896899459735	0.183916990858014	-0.0677869530050023	0.342103657537429	0.0486650092446899	0.367583032420931	0.088248250665226
'AC069368.3'	0	0	0	0	0	0	0	1.30327e-05	-0.29222183152643	-0.34517537376277	-0.310871512407988	-0.289790722623732	-0.347368937475578	-0.337456787217779	-0.310499570860268
'AC073063.1'	0	0	0	0	0	0	0	5.0932125e-07	-0.00838526238230024	-0.0245447505155739	-0.00976895131044783	-0.0151945563883098	-0.00934869000511644	-0.028101765956193	-0.022545658624162
'AC073343.1'	16	14	11	11	8	9	11	1.19839475e-05	0.97545020268993	1.1680341389695	1.27666974244278	0.963838616587959	1.03554960168972	1.2820086195222	1.04385699088771
'AC074091.13'	5	3	4	1	3	2	2	6.8434975e-06	0.236767334856666	-0.051595990305711	0.406039797481791	0.119387829205029	0.0659730968782092	0.156896604314847	0.330643385074083
'AC074212.3'	17	15	11	14	9	9	14	2.1362145e-05	0.840626158630044	1.33329938051241	1.05115699476099	0.75818908039409	1.15185684728973	1.1641470680946	0.994487460365869
'AC079354.1'	16	14	9	13	5	8	3	2.90672e-05	0.588242977016463	1.0008756163165	0.581830368687154	0.452500731023579	-0.41072402648462	0.859969790192925	0.152196301616523
'AC079612.1'	8	8	5	4	4	4	5	8.889715e-06	0.423619574655517	0.301376616778757	0.498867596468754	0.347991447806758	0.380177111550593	0.675468053463551	0.449871617238977
'AC087645.1'	9	9	6	4	6	8	8	7.8040975e-06	0.525969747685643	0.329171896845475	0.666999849874656	0.918755354174221	0.778923687665051	0.816114464003993	0.807400111479472
'AC090427.1'	2	1	1	2	1	2	0	8.1042375e-08	0.156808838150285	0.256664344716813	0.142555279685958	0.267669870919946	0.00221119409331831	0.0963012162462653	0.153581168752326
'AC090616.2'	10	12	5	3	11	15	14	2.0285815e-06	0.734624652750936	0.341922931691284	0.663842241867908	2.00274496487123	1.6738015323491	1.30030295922007	1.77173092156274
'AC091801.1'	2	2	1	2	2	2	5	4.96185e-06	0.0461855594674673	0.131700034023382	0.0252029373767016	0.160646787810406	0.486198742857635	0.0895555120183639	0.207631267181126
'AC092675.3'	2	1	1	2	2	1	2	2.5649325e-06	0.10051134037122	0.193068480102399	0.0828332889545448	0.0764682694297837	0.181458084152433	0.0349426150466511	0.262745883224444
'AC092687.4'	1	1	0	1	0	1	1	3.4048525e-06	0.00373145061360121	0.036442706771603	-0.079387499085602	0.0580513285513335	0.0356420646928053	0.0141945034102174	-0.089124067908228
'AC092964.1'	2	2	1	0	0	1	1	9.1652e-07	0.137872633098483	-0.0349702015918343	0.122467214940413	0.112613197887817	0.102805970286109	0.189486074013919	-0.0319086173122314
'AC093157.1'	0	0	0	0	1	1	0	3.7924545e-06	-0.0827965838550519	-0.10860200977918	-0.0887067466263756	0.049552389647772	-0.0979648669197598	-0.109202993875611	0.0682417849786638
'AC093802.1'	4	3	2	2	1	2	3	3.0699025e-06	0.244553001570793	0.180139649898232	0.212718382397376	0.20213188326516	0.290973714833057	0.250114737645275	0.0848558944123734
'AC096582.1'	4	7	4	4	4	4	6	1.1101955e-06	0.288970398859609	0.50056050465229	0.543894414025908	0.518578976733033	0.713315239209868	0.753828822604922	0.628759725787076
'AC096644.1'	10	9	4	7	5	7	5	1.2612455e-06	0.752017812839242	0.902073474473658	0.540262425298402	0.925492726253642	0.58608832342562	0.977756961330049	0.791571618048303
'AC099552.4'	5	3	3	2	4	4	4	2.872065e-06	0.326780768762571	0.185204912838608	0.359502299698223	0.479944463472263	0.419460145465794	0.255001906190427	0.588245222325467
'AC104057.1'	12	11	7	9	4	9	12	1.66424225e-06	0.898378088411446	1.16201972446247	0.956670790002708	1.19015143953823	1.43730066951461	1.19546782111695	0.616019269579475
'AC104667.3'	5	4	4	5	3	3	4	3.02479e-06	0.32331919103062	0.586663172719798	0.497858354280599	0.33985779307665	0.415337736350626	0.365052882639598	0.418451690828477
'AC104794.4'	2	3	1	2	0	0	0	4.7949775e-06	0.0499676865005883	0.135972464333257	0.0292151270889188	-0.109165457221876	-0.125024168294665	0.207500485690741	-0.121087743532941
'AC104809.3'	39	29	29	23	14	19	28	5.6523775e-05	1.75419442578645	1.64923810398824	2.76277206178319	1.35463464038073	1.92700293350367	1.88925227054244	1.01741155067701
'AC106873.4'	0	0	0	2	0	0	1	1.9753695e-06	-0.0416129304508949	0.208163193559905	-0.0450178724275183	-0.0473404825957431	0.0742259291533495	-0.0643167432811742	-0.0562553101543487
'AC106876.2'	5	4	0	2	1	0	1	4.145995e-06	0.297906676136961	0.152588363312537	-0.0972070346332924	-0.0949353854214612	0.0156375993780886	0.337355565243788	0.0601126120520457
'AC108868.1'	0	0	0	0	0	0	0	9.290985e-08	0.00105263973919877	-0.0138834158217436	0.000243062253984083	-0.00606390980507955	0.00189087306856487	-0.0178153573777915	-0.0129708559393768
'AC109829.1'	4	3	1	5	3	2	5	9.4641125e-06	0.0996285975383803	0.421791612860185	-0.0830463348115929	0.061925909176796	0.3646730465325	0.0921609738792592	0.270385210634739
'AC110615.1'	0	0	0	0	0	1	0	4.147664e-06	-0.0908472726576237	-0.117696311729274	-0.0972471629214613	0.0417637293415023	-0.107552404961529	-0.11797747769005	-0.106203828662401
'AC110619.2'	5	4	2	2	1	1	2	7.928105e-06	0.212184715405341	0.0557555090988273	0.0959095028104403	-0.0411293297953892	0.036698140684358	0.243926527535017	-0.0268512390044652
'AC110781.3'	13	8	7	5	5	5	8	1.25929e-05	0.728406876692677	0.341684522473836	0.69388389744759	0.403526621633479	0.649659648243863	0.58398595492454	0.530999478257286
'AC111200.1'	1	0	0	1	0	0	0	5.111035e-07	0.0693178590179354	0.110531297956381	-0.00981180292126013	-0.0152336357317527	-0.00939679555142169	-0.0281457919839949	-0.0225866389646671
'AC112715.2'	2	1	1	0	0	0	0	2.17112225e-06	0.10943703417434	-0.0670915259540978	0.0923019203341569	-0.0516327277244111	-0.0542030290987212	0.0446707260079814	-0.0607563499774862
'AC112721.1'	2	4	1	0	0	1	2	3.375281175e-06	0.0821448589591098	-0.0979212612210381	0.0633495987329271	0.0586997386542368	0.159585400378289	0.356394622749821	-0.0884441220528831
'AC114494.1'	2	1	1	4	1	1	1	4.60849e-06	0.054194385285513	0.410990481807053	0.033698931270933	0.0316592340662468	0.00315423904107468	-0.0155382451364811	0.0494781953833994
'AC114783.1'	8	4	3	3	3	3	6	6.43093e-06	0.479349231767093	0.229208125449796	0.273932803759555	0.265169893235682	0.569691876827929	0.280910889064139	0.340129985542534
'AC117834.1'	0	1	1	0	1	0	2	2.83337175e-06	-0.0610593024344478	-0.0840469209711253	0.0763790400987644	-0.0661537698427198	0.174212446031067	0.0283114924857639	0.0902946091034042
'AC120194.1'	1	0	0	0	0	0	0	8.9377925e-07	0.0606445310633564	-0.0343879737727064	-0.0190126795961843	-0.023624550677885	-0.0197257701393771	-0.0375988336217309	-0.0313857262684451
'AC121757.1'	0	0	0	0	0	0	0	6.5991175e-07	-0.0117983704615189	-0.0284002989363537	-0.0133896801573906	-0.0184965490968661	-0.0134133479236873	-0.031821726704856	-0.0260082752928362
'AC131097.4'	1	1	2	2	1	1	2	5.5293075e-06	-0.0444186597152755	0.117171459752008	0.153585075095177	0.0114685820004803	0.101444905796691	-0.0382845930761219	0.0283053468605591
'AC132216.1'	1	0	0	0	0	2	0	5.5216925e-06	-0.0442460685798526	-0.152875012783703	-0.130283311977626	0.148371071095558	-0.144639046932165	-0.151919053707663	-0.137797343291882
'AC135048.1'	3	3	4	2	2	1	1	1.1830193e-05	-0.0317401260093647	-0.044148088110232	0.28614024663913	-0.126689029616255	-0.191767623441664	0.0337133766710329	0.0497035200872032
'AC136604.1'	11	13	6	6	11	8	7	1.16049975e-05	0.595308504228511	0.50209964000775	0.575608465790025	0.835405415883835	0.553178240269992	1.17753586131684	1.55146843741347
'AC137932.1'	7	4	4	4	0	4	4	3.7139645e-06	0.463186886826509	0.433893662631533	0.481287416733967	0.461483319895538	0.396735329226518	0.348028069476853	-0.0962316067419448
'AC138647.1'	3	1	2	3	2	2	8	3.5222515e-06	0.156557033263295	0.303679738764765	0.201842174800318	0.192213111776216	0.894507288999187	0.011294460531388	0.240733263832955
'AC140481.2'	6	3	2	2	1	2	1	5.11548475e-06	0.353676535814032	0.127766531554449	0.163534884769308	0.157278022386818	-0.0105302109026519	0.199583079873896	0.0378205872825339
'AC174470.1'	1	0	0	1	0	1	2	8.38433e-06	-0.109126482921692	-0.091045277869613	-0.199110252236176	-0.0511328437955712	0.0243840643633847	-0.222632366112023	-0.203618728863454
'AC187652.1'	22	24	10	22	7	22	22	1.3765495e-06	1.68243883181575	2.92658077352873	1.38971530700962	2.97467708056697	2.67694579278191	2.68273741617819	1.12150161688869
'ACAA1'	8	5	5	3	5	5	6	2.1682475e-05	0.133673702793804	-0.161270874019454	0.191282677636194	0.204219888447915	0.158026806268313	0.017983701992777	0.321995350843695
'ACAA2'	4	2	3	3	2	3	4	1.62510125e-05	-0.0541933023489257	-0.0222125250672182	0.0378241485790724	0.049845862742761	0.0583410304223325	-0.189311661867025	-0.0519455235748276
'ACACA'	5	4	6	6	1	0	3	0.000117942925	-2.28207015538688	-2.22120752676901	-1.98174828942341	-2.59115706139923	-2.8107874884072	-2.47463046456386	-2.55746389827723
'ACACB'	35	20	19	23	15	22	23	0.000156805575	-0.830184438069892	-0.918822377361412	-1.06969675914186	-0.43429896680725	-1.39637158946908	-1.61339102474898	-1.12272596158185
'ACAD10'	20	14	5	5	6	4	13	6.0307675e-05	0.191165731354658	-0.879972306833495	-0.737416412391802	-0.779464754894574	-0.0225024062567661	0.0882539003326849	-0.399857885144867
'ACAD11'	11	12	7	6	7	9	6	3.4878725e-05	0.0678145461295743	-0.0937696783894781	0.158051838891294	0.461808380711739	-0.198152317566289	0.488759025403836	0.351123092454151
'ACAD8'	7	4	2	2	3	1	1	2.2318925e-05	0.0415070322699515	-0.312684903988081	-0.250091161207594	-0.3566707471673	-0.474869317515941	-0.111558814394297	-0.0251903461888705
'ACAD9'	6	5	3	6	2	4	5	3.53894e-05	-0.332469885182568	-0.106844198021578	-0.422323249282096	-0.233059542023276	-0.335079727335502	-0.320605918774287	-0.492000291834147
'ACADL'	5	8	6	5	5	6	10	1.8602675e-05	-0.0297502668705558	0.187817430084079	0.407356362394844	0.408484924178384	0.733736719462945	0.435526505535842	0.392810937118697
'ACADM'	3	5	4	1	2	4	2	1.7876075e-05	-0.168766462581054	-0.334057088749686	0.140776611929103	0.150947647077527	-0.231807818243789	0.112009718246003	-0.0893108553935731
'ACADS'	4	2	2	3	1	1	4	2.98325475e-05	-0.362010850543762	-0.369932787978889	-0.430742792290835	-0.521420379858535	-0.308237561129466	-0.524805396987715	-0.53050626763145
'ACADSB'	7	4	5	7	4	3	5	1.79438e-05	0.140666822450344	0.474927000308982	0.281172761650584	0.0127287782457335	0.13579428133228	-0.00348438775023085	0.241683779526008
'ACADVL'	10	7	5	1	5	8	3	3.548945e-05	-0.0237690170895776	-0.785012380279176	-0.140679434000236	0.311682061004433	-0.584070434364982	-0.095434687056765	0.00452866809677742
'ACAN'	57	56	36	56	29	35	58	0.000112245875	1.8910204553267	4.68502358083594	2.41745343981168	2.32127980260924	4.11973429337267	3.58768308384211	2.23100708492507
'ACAP1'	13	4	4	4	4	2	4	4.1218975e-05	0.0796007879201854	-0.526338271139854	-0.42046170161297	-0.634357483737324	-0.615575469974214	-0.5784352537057	-0.29348822666319
'ACAP2'	3	3	1	2	2	1	2	3.5232775e-05	-0.562149344196784	-0.643316320776077	-0.70261200761502	-0.639832455197521	-0.70028925624125	-0.544382128061509	-0.488398891399816
'ACAP3'	4	3	2	4	5	5	7	5.87403e-05	-1.01723925370838	-0.974968930549716	-1.12583764318497	-0.608351102805365	-0.719082704210208	-1.12512690587734	-0.530098806299766
'ACAT1'	3	2	3	2	1	2	2	1.71605075e-05	-0.152548581532622	-0.180617048411001	0.0159570358299547	-0.106830182680509	-0.212493981939993	-0.211778032608763	-0.239133857761453
'ACAT2'	1	2	1	3	0	0	0	1.54606175e-05	-0.269506386343126	-0.00197648181453471	-0.227220968548653	-0.343026563583635	-0.41290093668331	-0.169787299049944	-0.366325120195433
'ACBD3'	5	4	3	5	2	2	4	2.3791925e-05	-0.147361281997849	0.0549598550511754	-0.143482504927806	-0.252234126188984	-0.145195242056863	-0.147944861538484	-0.225334820923663
'ACBD4'	10	3	1	5	2	1	2	2.0157725e-05	0.323715964523593	0.148004199440829	-0.340153920380216	-0.309283003048143	-0.29339172454729	-0.171993952507592	-0.141773149711864
'ACBD5'	4	4	3	7	4	3	5	2.3803e-05	-0.225354313646902	0.324914585282122	-0.143748781567001	-0.115743134960896	-0.0223511797690866	-0.148218436248817	0.106961470556224
'ACBD6'	1	0	0	2	0	0	0	1.12620775e-05	-0.174349051074198	-0.0296029040217615	-0.26830027073038	-0.250967093022892	-0.29957805936045	-0.293718739277688	-0.269787340799118
'ACBD7'	1	1	1	0	1	1	2	4.21633e-06	-0.0146604660863978	-0.119454342022481	0.0431278214685192	0.0402580944986245	0.13688414073409	-0.00585095851215296	0.0584953574775491
'ACCS'	11	7	6	11	4	3	9	2.532065e-05	0.284442595169455	0.826547566080986	0.245833494897195	-0.149019907039071	0.429259642412143	0.155755181926742	0.0720658983750058
'ACCSL'	8	6	3	6	5	4	10	2.6897375e-05	0.0154812023005361	0.110571695663822	-0.21814702780979	-0.0468584863477667	0.509846596742481	0.00298604252634368	0.202087477497024
'ACD'	5	7	4	3	2	5	7	2.60449e-05	-0.198423534291382	-0.272959396960144	-0.0556271646950998	0.108566727967403	0.163423786865397	0.137864716636038	-0.277137902638833
'ACE'	33	27	11	20	11	15	15	8.0370675e-05	0.747157257135168	0.633246744184967	-0.367648253589769	0.284748843918962	-0.317759633283648	1.07244094482578	-0.0297817064416085
'ACE2'	7	2	3	3	3	5	6	3.224035e-05	-0.183355796806096	-0.431579094620398	-0.346609242985444	-0.027277882501391	-0.126939925280039	-0.584284558580247	-0.253315337245304
'ACER1'	3	7	2	5	4	5	4	1.4729795e-05	-0.0974579884599143	0.286973676919332	-0.067625237477013	0.356670468321696	0.0994003348816926	0.417374366696596	0.315585167692089
'ACER2'	3	4	1	1	2	1	1	1.308836e-05	-0.0602558115077274	-0.21148003818093	-0.170184604282388	-0.154276314238967	-0.225726780012954	0.116455470814724	0.0207740822519453
'ACER3'	1	3	1	1	1	3	2	1.0607805e-05	-0.159520343841531	-0.14797179507428	-0.110544329989655	0.173583173413485	-0.0356300877671408	0.0639091124211012	-0.0884663968452832
'ACHE'	7	6	8	2	5	7	7	4.1161075e-05	-0.385541203488996	-0.795103700962833	0.149029165696718	0.0505887990532475	-0.244576714105018	-0.34935844315457	-0.125880316830355
'ACIN1'	14	12	14	15	9	11	16	7.23434e-05	-0.548107175941773	0.163123947753141	0.251466551697826	-0.0862021163079488	0.0220731894029311	-0.436723015328378	-0.177767752371813
'ACKR2'	8	8	7	2	6	5	7	1.93813825e-05	0.185826812931531	-0.237476730130556	0.530659659507577	0.254675340555629	0.34327970246241	0.416290378556418	0.541183975819932
'ACKR3'	4	3	2	1	2	3	6	2.357891e-05	-0.220275452334682	-0.480064157659879	-0.280385096935983	-0.110829623906824	0.106840154623218	-0.256504164078987	-0.220436932765477
'ACKR4'	7	5	3	2	1	2	3	1.2649135e-05	0.260668723717504	-0.0651150372900367	0.124424948459688	-0.00791119820743946	0.0324160146934997	0.241127224461045	-0.135403145254461
'ACLY'	3	7	2	5	5	4	3	6.618895e-05	-1.26385008886229	-1.03057409740569	-1.30497037436519	-0.908442292640406	-1.41280284620615	-0.853824609956992	-0.701386423075404
'ACMSD'	3	3	3	3	1	0	1	1.73455e-05	-0.156741318893481	-0.0502340466816477	0.011509239393885	-0.384355572061385	-0.340631134981236	-0.102526325613255	-0.24338741799027
'ACN9'	3	1	1	0	2	1	2	5.2835775e-06	0.116636685468465	-0.146778656197866	0.0174675054308803	0.0168566683811142	0.108077515438264	-0.03221449194454	0.200233520919032
'ACO1'	4	6	6	4	3	5	6	4.5890975e-05	-0.725979655221086	-0.645958822024358	-0.248742328426475	-0.32659211387636	-0.495389714744098	-0.466200377414709	-0.567194996032157
'ACO2'	3	3	2	1	4	3	4	4.74693e-05	-0.839500982470574	-1.09175623440196	-0.854806813256355	-0.6346755388176	-0.784289057152479	-0.846668420067193	-0.437207396201945
'ACOT1'	8	11	7	4	3	6	10	1.46419825e-05	0.293243844274361	0.154102042916393	0.644614541636408	0.495332032655552	0.84064706891108	0.874844719132477	0.151327438379725
'ACOT11'	13	16	12	9	10	11	15	4.1693625e-05	0.0688431283139972	0.137109688808485	0.704331065784001	0.58585329561466	0.726207190494877	0.775713007227737	0.693263601677771
'ACOT12'	9	4	7	5	3	6	7	2.6564125e-05	0.100775889507689	-0.0160149782794442	0.35796089352608	0.233915609905313	0.149409409574237	-0.21642382111782	-0.122800759886081
'ACOT13'	2	2	0	3	0	1	5	6.163145e-06	0.0189585371733528	0.2360642522322	-0.145705903145352	-0.00242946536250947	0.453772939292374	0.0598805593044071	-0.152546455811808
'ACOT2'	15	12	10	11	8	9	13	1.95657575e-05	0.725851459916215	0.973897639087036	0.952316900204316	0.797580164142894	1.07719357679665	0.86703515334226	0.869508793449368
'ACOT4'	12	9	7	6	7	6	6	1.6119715e-05	0.570724152824486	0.386508116611593	0.609083416730249	0.462929250570222	0.308172383917718	0.610686567889239	0.782465624040329
'ACOT6'	3	2	3	1	1	2	2	7.406335e-06	0.0685248276024606	-0.0660060963982038	0.250480362953413	0.10704651939095	0.0507813754599194	0.029170806863745	-0.0148539838554197
'ACOT7'	2	0	0	1	0	0	0	2.83665225e-05	-0.484269596024167	-0.60264072946057	-0.679548258031313	-0.626011627461065	-0.761250360588379	-0.716238993149043	-0.663076683332562
'ACOT8'	7	5	6	5	6	7	7	1.908855e-05	0.114721629249151	0.175377781578228	0.395674172298547	0.534567172555573	0.351183656787128	0.0820590009178	0.547917365718738
'ACOT9'	4	1	3	1	1	1	4	2.0834725e-05	-0.158080248784917	-0.409805873279617	-0.0723824445720223	-0.324127290992739	-0.0653777640220107	-0.416360822708926	-0.323615763392573
'ACOX1'	7	5	7	3	1	4	4	3.333805e-05	-0.208234585306447	-0.459683355727734	0.195094358760629	-0.188080259511692	-0.402855359861133	-0.269932888671465	-0.61111116093423
'ACOX2'	10	6	3	4	1	4	6	3.932685e-05	-0.110741533851728	-0.477893645038205	-0.516994274886542	-0.319395338550471	-0.318212609264685	-0.304048467812906	-0.748819505843341
'ACOX3'	11	11	7	13	6	6	8	4.65466e-05	-0.196632284398225	0.55334554497524	-0.122480636276637	-0.204232685583169	-0.266795427813498	0.0867157610649388	-0.0834352861860462
'ACOXL'	17	12	11	7	11	8	10	2.9670325e-05	0.652317270467288	0.174696412881721	0.851387497461852	0.439276116916557	0.435000910692972	0.617419405227671	1.13601817831206
'ACP1'	4	2	1	3	1	1	1	7.086905e-06	0.153507486746022	0.212413160905673	-0.0258905473383332	-0.0226845543188814	-0.0637412526107547	0.0370614782661785	-0.00750920177628764
'ACP2'	3	6	4	3	6	4	5	2.64775e-05	-0.363712712189412	-0.284035021158567	-0.066028177127273	-0.0376520959608277	-0.0945383008931019	0.0133577906853165	0.378018141515465
'ACP5'	6	5	6	4	4	5	5	1.99803925e-05	0.0167665544294273	0.0174253772978797	0.374231108553985	0.241540979013334	0.0808245462625042	0.0600286273426691	0.194855628802426
'ACP6'	8	5	6	6	5	4	5	1.89809575e-05	0.194902269933517	0.313252037588014	0.398261082899255	0.126721243390226	0.107800304265654	0.0847167625357031	0.384112835169196
'ACPL2'	5	3	2	3	1	1	1	2.531287e-05	-0.181832529053578	-0.254217643573318	-0.322074933239295	-0.422318008044387	-0.555679856846511	-0.299336592275213	-0.426583003591109
'ACPP'	2	2	2	2	0	3	4	1.8472775e-05	-0.260032570333092	-0.214214214820482	-0.157617966471779	0.0011301696708289	-0.00162654889956639	-0.244193702781083	-0.435584356677004
'ACPT'	8	5	6	2	5	5	6	2.6577125e-05	0.0227394584166159	-0.421705637158692	0.215623865232673	0.096896877516548	0.0259155986064416	-0.102923941654867	0.209451054772687
'ACR'	9	6	3	10	4	4	7	2.28004575e-05	0.186077229053024	0.755948752604183	-0.119644617926306	0.0429726307961806	0.250994640323557	0.104188170286165	0.130013125823493
'ACRBP'	6	2	2	8	3	2	1	2.9637775e-05	-0.202111900350194	0.310649027951417	-0.42605979867549	-0.380414050881932	-0.672416184918773	-0.519994018002547	-0.193473691289871
'ACRC'	10	6	3	3	3	4	2	4.12608e-05	-0.154573649178485	-0.662532161229312	-0.563494250409084	-0.361801108893046	-0.863001953514815	-0.351821910027585	-0.460727820062519
'ACRV1'	3	3	3	2	1	1	4	1.0974495e-05	-0.0123461516534367	-0.0222400639531617	0.164688974397931	-0.107926486977236	0.200760589954882	0.0548510348827381	-0.0968977896713327
'ACSBG1'	9	6	7	6	8	8	5	4.54001e-05	-0.326132697865586	-0.363145585109412	-0.0949149147886244	0.0943757371729673	-0.605286696017875	-0.454074259525111	0.275480367677483
'ACSBG2'	24	14	8	12	7	10	12	3.0968275e-05	1.16712700467352	0.817073205512532	0.394095773465926	0.684289624470199	0.646258780613382	0.813007016312082	0.441037301691965
'ACSF2'	6	4	7	4	3	4	2	3.315195e-05	-0.281758898381202	-0.319798350582066	0.199568771626745	-0.183999714010523	-0.644123444822903	-0.379157575322755	-0.274276047893904
'ACSF3'	10	8	8	11	7	10	8	3.903195e-05	-0.104057772145274	0.475495596548597	0.200219840799743	0.507477982532939	-0.0639656180515744	-0.0691207925296028	0.255627214605625
'ACSL1'	4	5	2	2	3	3	6	3.9597675e-05	-0.583337054262656	-0.755074117457658	-0.665533970583895	-0.462069246677284	-0.325522554479848	-0.424560895747799	-0.422486137269355
'ACSL3'	6	2	1	2	2	1	6	3.319895e-05	-0.282824133339846	-0.591243619015898	-0.653710429667143	-0.595235985061345	-0.152813467817275	-0.607964699651397	-0.441633756669366
'ACSL4'	1	1	1	1	0	1	1	2.91923e-05	-0.580729224880589	-0.623783197588682	-0.557375251756201	-0.507381678362667	-0.66039198632117	-0.622813292966651	-0.682064569135081
'ACSL5'	11	3	2	5	3	1	4	3.4531475e-05	0.0756847411261695	-0.219998256529696	-0.543721887944114	-0.624454732336143	-0.435067580543148	-0.527058072622611	-0.305995990182266
'ACSL6'	3	0	2	4	3	1	2	3.80377e-05	-0.625723798058156	-0.444887389541653	-0.628025500912409	-0.701337839475386	-0.776001023287646	-0.955152052324333	-0.386616496928475
'ACSM1'	13	12	6	8	6	6	3	2.9319975e-05	0.349284499342317	0.318785507610595	0.149677269988679	0.173489241189357	-0.417546742419398	0.626073996401026	0.312660132197412
'ACSM2A'	14	18	13	11	12	11	13	2.703775e-05	0.47875315997842	0.78258337143051	1.1987585956399	0.907216749094245	0.87550037601262	1.36543439485199	1.36285243504155
'ACSM2B'	15	10	7	12	8	7	12	2.728375e-05	0.550920993896876	0.911411078263289	0.340658744878422	0.354870939274672	0.745711047518875	0.448727224301174	0.692037601335987
'ACSM3'	12	11	4	6	4	7	10	2.5827275e-05	0.35070255122962	0.137968807230107	-0.0503948016215184	0.386806748947273	0.538730230214814	0.598529159772871	0.0604169981632331
'ACSM4'	5	5	3	10	3	5	10	2.8117075e-05	-0.245388162721725	0.619825159514706	-0.247472412769977	0.0631311340425163	0.476925159523953	-0.140963801807411	-0.158507964999614
'ACSM5'	30	19	15	17	17	19	25	3.0738875e-05	1.63885051159289	1.49861342883345	1.39384537480698	1.92009716133799	2.25360044496377	1.38783348636293	2.10930793422002
'ACSS1'	11	4	4	4	4	3	4	3.96452e-05	-0.0402146985491209	-0.486044423961094	-0.382622319080025	-0.463111339189323	-0.573095895537404	-0.539558156603196	-0.257301566555241
'ACSS2'	9	5	4	3	3	6	2	3.3373225e-05	-0.0535479429487406	-0.460583938094045	-0.231822719691683	0.0846155814183629	-0.650096092001634	-0.270801789377053	-0.279363901053033
'ACSS3'	3	4	6	6	2	2	2	3.08564e-05	-0.462958967371671	0.00921136980865113	0.112736935515665	-0.407134613729436	-0.58216238584905	-0.322452189426663	-0.387770276651761
'ACTA1'	0	0	0	0	0	0	0	2.8983855e-05	-0.653748903587123	-0.753569978231082	-0.69439135398238	-0.639548001809812	-0.777913489813019	-0.731488967619663	-0.677271589234105
'ACTA2'	0	0	0	1	0	0	0	2.160778e-05	-0.486571377070304	-0.42959805558644	-0.517043753777579	-0.477813114463443	-0.57882026178012	-0.549280070860844	-0.507668593355575
'ACTB'	0	0	0	0	0	0	0	2.20283e-05	-0.49610229935353	-0.575485978518048	-0.527154471198537	-0.487033750220326	-0.590170691363309	-0.559667925922054	-0.517337788752156
'ACTBL2'	11	7	5	6	6	7	5	2.0533845e-05	0.392933982244118	0.273493907410699	0.218899447652037	0.502875797169477	0.0658863232264809	0.273999666274361	0.514684337528532
'ACTC1'	0	0	0	0	0	0	0	2.11117925e-05	-0.475330024475598	-0.552020832093896	-0.505118556557206	-0.466937732434638	-0.565432875426633	-0.537028001833141	-0.496264153709046
'ACTG1'	0	0	1	0	0	0	0	1.58694425e-05	-0.356514884478754	-0.41780298062404	-0.237050374956849	-0.351990688489085	-0.423935560199866	-0.407530277941653	-0.375725315570755
'ACTG2'	0	0	0	0	0	0	0	1.9501685e-05	-0.438837676093151	-0.510797725801018	-0.466406279745234	-0.43163341713894	-0.521973976104547	-0.497254623603508	-0.459242387673597
'ACTL10'	3	3	5	2	1	1	5	1.56688475e-05	-0.118741042759243	-0.142426997985144	0.335870590180517	-0.210857471236324	0.197197876768626	-0.0611095787216015	-0.204835897767567
'ACTL6A'	5	4	2	0	1	1	1	1.85628e-05	-0.0288465244128489	-0.486759799364537	-0.159782441767099	-0.274311802054108	-0.373487301994765	-0.0187749595605976	-0.271376984915463
'ACTL6B'	0	0	0	1	1	1	0	2.7828775e-05	-0.627568933662848	-0.588872759405965	-0.666618729168141	-0.477483770516852	-0.746735442073593	-0.702955042371214	-0.484432332843664
'ACTL7A'	9	5	5	4	2	5	11	2.76399575e-05	0.0763928326904839	-0.178677560951304	0.0480463650907487	0.0735926568783333	0.612949012949293	-0.129178036460067	-0.31381345887316
'ACTL7B'	5	5	5	0	1	4	2	3.3054645e-05	-0.357295953859616	-0.857797559776164	-0.0821391539771477	-0.181866143962351	-0.641496993567369	-0.262932157548528	-0.604594555542837
'ACTL8'	6	3	4	8	6	4	5	2.286886e-05	-0.048698734447945	0.483951661066416	0.0207344667908738	0.0414728007458284	0.00286209543402662	-0.23896447244684	0.460993544594883
'ACTL9'	9	1	4	5	2	1	8	3.174018e-05	-0.0165360202631025	-0.148534203964509	-0.192559140940558	-0.563249204650884	0.132845972957929	-0.68575331942828	-0.408091449988134
'ACTN1'	4	2	3	2	4	3	3	6.0779125e-05	-1.06345695313575	-1.29745111300972	-1.03282645607004	-0.92654892476857	-1.26674642133147	-1.2893386435906	-0.743268196686205
'ACTN2'	7	4	5	9	0	2	6	5.6240825e-05	-0.72733678520846	-0.235338955636208	-0.639626052475137	-0.963769392965321	-0.774763183904719	-0.94954062380478	-1.30407337218575
'ACTN4'	6	5	5	1	4	4	2	6.37915e-05	-0.976242893742024	-1.50974179568206	-0.821190101478363	-0.855864892429044	-1.4712409192033	-1.02225778978551	-0.812542257396482
'ACTR10'	1	0	1	2	4	2	2	1.7905375e-05	-0.324915316913121	-0.199687426346509	-0.286000443763757	-0.123162540602999	-0.232598652714645	-0.457822206084009	0.242567302564347
'ACTR1A'	0	0	1	1	0	0	0	2.3130075e-05	-0.521073645993426	-0.468572783968417	-0.411618655411984	-0.51119213409633	-0.619909227003575	-0.586884475533666	-0.542671418405498
'ACTR1B'	4	4	5	1	4	4	3	2.8182025e-05	-0.324602481090409	-0.597917029731122	0.035013421753711	-0.0750263725721816	-0.386832073073353	-0.256389320986642	0.00627393833343527
'ACTR2'	0	0	1	0	0	0	0	1.8409825e-05	-0.414091226418974	-0.482843241108356	-0.298128977185822	-0.407692602996019	-0.49250334570315	-0.470283233843069	-0.434136930033032
'ACTR3'	1	1	0	0	0	0	0	1.8730125e-05	-0.343607789646895	-0.491043756297322	-0.447855483761213	-0.414715699829769	-0.501148625486456	-0.364372692457755	-0.441501677383912
'ACTR3B'	0	0	1	1	0	2	0	2.31584e-05	-0.521715623153551	-0.469297979189863	-0.412299680091093	-0.238343107720388	-0.620673762018027	-0.587584173793324	-0.543322709388576
'ACTR3C'	11	7	4	8	4	7	3	9.95738e-06	0.63265313937075	0.814534474012967	0.331169653190717	0.734794069022042	0.10506967514656	0.535267621667788	0.425321533346386
'ACTR5'	6	7	6	6	5	4	12	2.8295375e-05	-0.171687198811211	0.0747795993661309	0.174311797773696	-0.0775117426280684	0.718405222039548	0.0822734356196036	0.169942998684065
'ACTR6'	3	0	1	0	1	1	1	1.5926625e-05	-0.124583410349849	-0.419266995654206	-0.238425217567041	-0.21650963629924	-0.302334297643984	-0.40894280736224	-0.210763014368634
'ACTR8'	4	3	2	5	3	2	3	3.0841275e-05	-0.384873287979499	-0.125520076958012	-0.454996075865477	-0.406802970148892	-0.458608652648281	-0.435900639398172	-0.221146030332112
'ACTRT1'	9	4	3	5	2	2	4	1.673754e-05	0.323491072316621	0.235569815668011	0.0261264975672862	-0.0975559706723297	0.0452091520845127	0.026312746373681	-0.0631323369121139
'ACTRT2'	11	8	4	6	4	4	7	2.57099475e-05	0.275619349603375	0.140972672911149	-0.0475738937460974	-0.0208223536318238	0.172464478888455	0.259959890230642	0.0631147255696328
'ACTRT3'	8	4	4	2	3	4	8	1.55867775e-05	0.271830240733824	-0.140325809684103	0.195818844437159	0.201144528219873	0.568847911773655	0.0547390271463035	0.129603409609732
'ACVR1'	1	1	1	0	1	2	3	2.593755e-05	-0.506960827966294	-0.675574435236336	-0.479119646075606	-0.299280356517235	-0.326251172979135	-0.54241243672005	-0.44094651604984
'ACVR1B'	1	0	0	1	1	0	1	2.974765e-05	-0.593316227022873	-0.638001921098868	-0.71275603861903	-0.656295934815418	-0.675381919101052	-0.750357067832651	-0.528554162782574
'ACVR1C'	2	4	3	3	3	3	4	2.21066e-05	-0.342391056494584	-0.172129474859143	-0.102962179974396	-0.0785470080373749	-0.0997068115625956	-0.106313962533344	-0.0203083287138352
'ACVR2A'	1	0	0	1	1	1	0	2.117805e-05	-0.399088668779889	-0.418595866696852	-0.50671160751031	-0.331655234764894	-0.567221255605555	-0.5386647185231	-0.331509906339024
'ACVR2B'	1	0	3	0	2	0	1	3.3031e-05	-0.667733894150656	-0.857192151780636	-0.365619126067196	-0.728291444106245	-0.764006465995386	-0.831466802010566	-0.437771981516787
'ACVRL1'	2	3	2	3	1	1	5	3.31123e-05	-0.591832340445241	-0.453903501340798	-0.509599625928553	-0.593335985604971	-0.273618054889957	-0.492000658912193	-0.605920272107156
'ACY1'	8	7	3	4	3	2	4	2.401155e-05	0.0808865778507675	-0.0857817683964477	-0.148762957221819	-0.257049747019546	-0.151123118842381	0.188092691012906	-0.064109086303948
'ACY3'	5	5	3	7	2	4	6	1.998613e-05	-0.0611054086052768	0.422637117550421	-0.0519796366571633	0.104681192280244	0.20381297675056	0.059886899192859	-0.137827643348003
'ACYP1'	0	1	1	0	0	0	1	4.10581e-06	-0.0898986679360685	-0.116624739069409	0.0457851086454718	-0.0940542586369383	0.0167222472028352	-0.00312084923909847	-0.105241463713513
'ACYP2'	1	1	1	1	2	2	1	3.9800675e-06	-0.00930564511991116	0.0217155749554117	0.0488083990435059	0.182174482447324	0.020116209182258	-1.47066559551943e-05	0.230206262845078
'ADA'	10	4	3	4	2	2	4	2.10457e-05	0.303590280635246	-0.00984903371826349	-0.077454924725344	-0.192018928331483	-0.0710721695405997	-0.0801076097831503	-0.162190475210447
'ADAD1'	2	1	1	3	1	2	1	2.296295e-05	-0.361799769975141	-0.194054061155083	-0.40760043023538	-0.234057564810746	-0.492252350268776	-0.468932732085386	-0.37255053985961
'ADAD2'	20	11	10	13	9	13	17	4.3803e-05	0.56523609045351	0.623589039413507	0.369559394166336	0.813080195817664	0.915571605187912	0.154488444795474	0.478481174004609
'ADAL'	5	4	2	0	3	1	3	1.2432205e-05	0.11010029019321	-0.329801236016052	-0.0123839483909403	-0.139889091120614	0.0382711960164066	0.132664011541579	0.202137898553408
'ADAM10'	4	2	1	3	0	1	0	3.24971e-05	-0.422402086274087	-0.438152620267391	-0.636835156992259	-0.579846337801403	-0.87274455265388	-0.590627003076477	-0.758055674898064
'ADAM11'	4	2	2	4	2	1	7	4.4444375e-05	-0.693190866428223	-0.608920160633763	-0.782071488385895	-0.841824768775222	-0.3331977710798	-0.885767526011752	-0.700212763164185
'ADAM12'	14	10	6	9	5	6	8	4.7578225e-05	0.0132140985302263	-0.0135507191236759	-0.289310020739175	-0.226853161743523	-0.294640655231813	-0.0525895813541882	-0.273433385027484
'ADAM15'	7	10	6	7	7	7	11	4.7016325e-05	-0.518252085754216	-0.26940503633152	-0.275799850318048	-0.0777973798730813	0.0899587126046136	-0.0387093620066646	0.072041006436312
'ADAM17'	7	7	5	2	3	4	5	3.826975e-05	-0.320009679991389	-0.721073977002129	-0.207526786574148	-0.296216393652064	-0.412824445472623	-0.164114036222659	-0.391952178577664
'ADAM18'	20	10	11	7	4	11	8	2.820035e-05	0.918871598571231	0.212331309056745	0.886732201566518	0.881723344447965	0.228389301044801	0.426085025888055	0.00585258946061038
'ADAM19'	15	12	12	9	10	12	7	5.0203175e-05	0.031463392305042	-0.0807565433848292	0.499733139278904	0.536005114241339	-0.48863914432312	0.11021255334291	0.497600303383398
'ADAM2'	17	9	10	14	4	8	9	2.931375e-05	0.660399067018277	1.12969349317425	0.717930623359485	0.447094670715656	0.321481053637469	0.284759659992088	-0.0197479476981387
'ADAM21'	17	16	8	14	8	9	11	2.75414625e-05	0.700568256626823	1.17507293240279	0.476487870138038	0.622692089393357	0.615607561324164	1.12532075259797	0.686111755815722
'ADAM22'	13	11	6	7	4	3	9	4.2189175e-05	0.0576117765971475	-0.145816404849555	-0.159738257995533	-0.518894024638406	-0.0260389903660109	0.194353233217636	-0.315796651637155
'ADAM23'	3	5	2	0	2	7	9	3.846765e-05	-0.635468816407218	-0.996394881468358	-0.638363307266999	0.10964630128917	0.0744086060679415	-0.396646287790885	-0.562781353608802
'ADAM28'	16	11	9	9	12	9	13	3.1946775e-05	0.522977905334892	0.38665269845422	0.512595227598798	0.526096657408601	0.74299485909732	0.447362119088554	1.24996385849361
'ADAM32'	16	5	5	4	3	5	11	2.899095e-05	0.589971178525306	-0.213266227148546	0.0155644193408575	0.0439701079182556	0.576483519180647	-0.162550291076304	-0.178601121307795
'ADAM33'	20	15	11	17	6	7	17	4.6804575e-05	0.497206852604772	1.08724981612484	0.43941863701342	-0.0731543781921512	0.834553464239551	0.535634700693926	-0.0893670194683668
'ADAM7'	24	10	6	12	7	3	8	3.2045325e-05	1.14271403098759	0.789496956877284	0.0841515763762594	-0.296469174353484	0.124609835805498	0.331105551143328	0.416272282063894
'ADAM8'	32	20	16	21	13	14	15	5.33398e-05	1.28206154544632	1.46047074634654	0.992446539491995	0.740709169022012	0.411862180430923	0.94333508633329	0.92433233566139
'ADAM9'	5	7	2	5	2	2	4	3.56929e-05	-0.41709138167144	-0.249733721541667	-0.571647023930697	-0.513184627217379	-0.466416204558191	-0.100460325806136	-0.498978909518251
'ADAMDEC1'	12	9	4	6	5	4	5	2.04994e-05	0.471457720967099	0.274375790940555	0.0777035797532166	0.0934269221348861	0.0668160270534024	0.502495244828886	0.349198384260293
'ADAMTS1'	13	13	8	11	6	8	11	4.6113175e-05	-0.0313236945315046	0.294198662050849	0.0299652042813962	0.0787404136835514	0.114335678923638	0.325066728065909	-0.0734693623590129
'ADAMTS10'	13	10	7	6	5	7	4	8.1512225e-05	-0.833702439951936	-1.28785668991502	-0.963260426755132	-0.83425403317461	-1.70338461917421	-0.890917191989468	-1.05379470545376
'ADAMTS12'	24	17	12	12	12	10	15	7.757135e-05	0.110864953279131	-0.376116379955202	-0.158301726846556	-0.33758584496941	-0.242195069500547	0.00326671560114849	0.200875223547791
'ADAMTS13'	35	25	16	15	13	13	18	8.9787025e-05	0.68923977404687	-0.283514151446515	0.116114369091746	-0.195229652550756	-0.202483331827224	0.612153574389871	0.0862691606494893
'ADAMTS14'	26	20	15	23	11	16	18	7.64636e-05	0.291467183299022	1.13869135879488	0.29443386670939	0.507165101816006	0.157160367035551	0.372118497521449	0.060060446622973
'ADAMTS15'	18	13	8	11	8	6	10	5.5837525e-05	0.136992456989157	0.0452302558220339	-0.203842465477739	-0.407958634242068	-0.271283366192059	0.084853981167419	0.0354893663373883
'ADAMTS16'	23	18	20	17	12	17	20	6.694975e-05	0.273859242103285	0.571471360375671	1.23337485166261	0.852519475013472	0.660258432906294	0.37947954397973	0.445106072853929
'ADAMTS17'	18	14	11	16	8	13	16	7.3240425e-05	-0.257451169191272	0.275283923842533	-0.196197148157603	0.167610629602963	-0.00213965464790604	-0.231227043743317	-0.364680711736138
'ADAMTS18'	29	30	21	16	17	21	23	6.675185e-05	0.744825199947593	0.441411057276254	1.38018189395117	1.40387144730344	1.03506552997272	1.75041420552606	1.28112044382788
'ADAMTS19'	13	10	5	13	6	7	15	4.6784875e-05	-0.0465475030203003	0.547245082690143	-0.412261153045087	-0.0727224201954629	0.588787230694749	-0.0329920213931855	-0.088914048512012
'ADAMTS2'	13	16	15	17	15	19	15	8.1261625e-05	-0.828021352560352	0.205041323769618	0.179069150439738	0.812203544315871	-0.341810153220759	-0.201727848679033	0.614891294098732
'ADAMTS20'	26	13	20	16	5	7	14	7.8988125e-05	0.234248053432179	0.128122393519956	0.943925605152228	-0.7788961409124	-0.403592136831227	-0.487052632007746	-0.995740753075091
'ADAMTS3'	10	8	11	4	3	8	13	5.744055e-05	-0.5212925331672	-0.941686915481946	0.183695774688084	-0.169634266882599	0.0548858109142158	-0.523866046272636	-0.832781310758796
'ADAMTS4'	15	12	10	13	11	13	17	5.003495e-05	0.0352761458622682	0.464034825916014	0.219723877557592	0.676432917635458	0.747360447269763	0.114368082006979	0.667750284129323
'ADAMTS5'	13	14	9	13	7	8	10	4.5939725e-05	-0.0273925242988462	0.568883139220884	0.17616041174524	0.0825435871899023	-0.00412669071529876	0.443174413301863	0.0967955484182199
'ADAMTS6'	8	4	4	5	2	3	8	5.014085e-05	-0.511327264166558	-0.619648853301984	-0.634981950796864	-0.693258107389586	-0.363810575694299	-0.798839718076896	-0.831204655934064
'ADAMTS7'	59	51	42	53	31	38	53	0.000110946525	2.07603470030215	4.31223893874285	3.30156608312781	2.76026513918283	3.53827986886092	3.05008155171469	2.59365711100896
'ADAMTS8'	24	13	14	7	13	14	17	4.8456875e-05	0.770738461584181	-0.306287579767872	0.82578070957139	0.847776505492004	0.789955133319736	0.267172439082872	1.03660994933899
'ADAMTS9'	26	17	14	19	8	8	25	0.00010270215	-0.303281247603565	-0.0736774306430033	-0.478542949305116	-1.16228465946391	0.310998389074667	-0.617618646521355	-1.04227071198365
'ADAMTSL1'	32	24	22	31	16	16	27	0.00010380805	0.138176515968014	1.51978502654131	0.631245034323162	-0.092455377891103	0.527474854761379	0.15193814941443	0.262741843612801
'ADAMTSL2'	3	2	2	3	1	3	1	2.814675e-05	-0.401545557939436	-0.326772002659715	-0.390210564802294	-0.210986513060005	-0.632170736983406	-0.483161987560408	-0.491743702359795
'ADAMTSL3'	29	21	21	24	16	18	28	8.37041e-05	0.360604274378711	1.08845149546465	0.972581010896767	0.621896924185345	1.1933003515114	0.307086221774127	0.725024665341372
'ADAMTSL4'	29	20	15	16	13	17	26	6.87472e-05	0.699601304750063	0.39032434466859	0.479964579479839	0.813107169844284	1.35069278026674	0.562733851988794	0.57006251825345
'ADAMTSL5'	7	9	6	3	7	6	5	2.878335e-05	-0.105004967501495	-0.343070593526417	0.162579378498057	0.18525557682433	-0.156775285598635	0.297861676037414	0.491276316943275
'ADAP1'	4	1	1	3	3	2	1	2.5341525e-05	-0.260224060966494	-0.254951281124158	-0.464789194829174	-0.286211550090037	-0.55645329662756	-0.527689151211159	-0.0946893624191884
'ADAP2'	4	1	1	2	1	1	0	1.87049e-05	-0.109809139714873	-0.220157166880738	-0.305223491918276	-0.277427563126161	-0.500467772384977	-0.363749581785183	-0.274644313125754
'ADAR'	8	5	3	4	5	3	9	6.27512e-05	-0.797162424203957	-1.07767663022795	-1.08025079001751	-0.969797672476201	-0.581050836904407	-0.996555242498129	-0.622331409861625
'ADARB1'	1	1	1	1	2	2	2	4.340255e-05	-0.902815141799223	-0.987624049078959	-0.8990529214263	-0.682238697111846	-0.920815140717108	-0.973858874265546	-0.67625625947341
'ADARB2'	15	8	6	13	10	8	7	5.53152e-05	-0.0843994841844561	0.328847016893023	-0.475339311408707	-0.123031143683012	-0.626626960963559	-0.471361764889628	0.380058242423713
'ADAT1'	11	11	6	12	6	7	10	2.346185e-05	0.326571532008053	1.00926842935611	0.290525055392518	0.438673177262086	0.602577087504354	0.656962020145312	0.447358542299214
'ADAT2'	2	3	2	0	0	1	1	9.571985e-06	-0.0583014435296713	-0.256572624862659	0.0563850576038325	-0.07717417093675	-0.130816299004129	0.0894962688954007	-0.230926729455282
'ADAT3'	6	6	5	4	7	7	9	2.68681325e-05	-0.139339638219573	-0.158917002289749	0.0666033790888551	0.363984081960346	0.387491090796462	0.00370839044326129	0.535314085773075
'ADC'	10	7	5	5	3	4	7	2.453085e-05	0.224600842989297	0.0360416282342172	0.12279880320685	0.00503113699958189	0.204289497139018	0.175264886784141	-0.0760494138433275
'ADCK1'	3	2	5	6	3	6	4	3.2485725e-05	-0.499887374509758	-0.0325031727098407	-0.0684605736406697	0.104075355415748	-0.379849982940217	-0.59034600855804	-0.258957319248254
'ADCK2'	13	8	10	6	11	10	11	3.203855e-05	0.28766939990543	-0.0210544403463733	0.652416005766202	0.660821523665805	0.494224442812234	0.103630385213389	1.08156039360219
'ADCK3'	7	3	5	11	4	2	12	4.2983575e-05	-0.426848304109058	0.37432407093779	-0.320863396948697	-0.673051409501055	0.321950932183828	-0.735852276041273	-0.334062852041858
'ADCK4'	11	6	9	8	5	5	8	3.4033275e-05	0.0869761184264307	0.198113548590811	0.462428759932839	-0.0665905123659671	0.0709532961621313	-0.173285161067733	0.0380106996718017
'ADCK5'	8	4	1	5	3	3	5	4.005565e-05	-0.282744105462406	-0.361432167763785	-0.81857603718845	-0.472111387101396	-0.461028823243437	-0.549697509236457	-0.433016729892345
'ADCY1'	3	2	4	4	1	5	4	6.5880275e-05	-1.25685217046012	-1.15780635439846	-1.01345822970283	-0.764926432638377	-1.28130356179244	-1.41538366478616	-1.35947280040425
'ADCY10'	22	19	9	11	12	13	17	7.06125e-05	0.113097256025126	-0.333062648895816	-0.417072665513222	0.225233860866664	0.191943338179336	0.402827811606033	0.360886425997281
'ADCY2'	8	5	5	5	6	5	6	6.0802425e-05	-0.752988315129211	-0.892641034457005	-0.749313250160637	-0.653571342128133	-0.897901414582371	-0.948407855006867	-0.411234587432627
'ADCY3'	6	7	4	6	5	5	6	7.6764425e-05	-1.27034540555261	-1.16626143778407	-1.27521808688299	-1.00362921950087	-1.32883473450181	-1.11511991533312	-0.944597411210197
'ADCY4'	11	8	8	4	6	6	6	5.9517025e-05	-0.490613110144611	-0.994858317012769	-0.29231292871475	-0.488643258831444	-0.863202144441947	-0.575163639472658	-0.381677077888382
'ADCY5'	7	6	5	6	7	7	7	8.23299e-05	-1.31877274509656	-1.30879885894997	-1.26702460626579	-0.852187395832071	-1.35593687578304	-1.36648886147317	-0.740001511588195
'ADCY6'	12	11	8	2	4	6	12	7.8974825e-05	-0.853932006759053	-1.76348079671225	-0.760195967594289	-0.915355623404907	-0.649542386302486	-0.714388869906285	-1.16173755965221
'ADCY7'	8	12	8	10	4	4	8	7.628535e-05	-1.10397281943102	-0.613447972274735	-0.695520090971168	-1.12987645921976	-1.06957009352283	-0.534109812927878	-1.09987897185384
'ADCY8'	13	4	8	3	6	5	7	6.46516e-05	-0.45150406727504	-1.26148085125856	-0.415772442769379	-0.737981674437776	-0.878656110902402	-1.15734428633174	-0.49974704843265
'ADCY9'	11	11	8	7	8	8	13	9.37015e-05	-1.26557352323657	-1.46491373317526	-1.11437540854477	-0.964847915130713	-0.92396460441688	-1.07827016266166	-0.835240115135743
'ADCYAP1'	1	1	1	4	1	1	5	7.2555775e-06	-0.0835438501143405	0.343215813590864	-0.0299459912470032	-0.0263829955153852	0.424285778143634	-0.0809273718483692	-0.0113875568991275
'ADCYAP1R1'	5	3	0	1	1	3	2	2.6328925e-05	-0.204860787432656	-0.55047218033233	-0.630556682400685	-0.17112787580346	-0.45995919884388	-0.324435319421382	-0.449945566004394
'ADD1'	6	5	3	9	6	3	9	4.313755e-05	-0.508081768303184	0.100141724903165	-0.60861933302382	-0.539689563181495	-0.051636647301143	-0.512006022513943	-0.00504982682597058
'ADD2'	6	4	4	0	4	4	4	4.4836975e-05	-0.546600030299921	-1.1594855142469	-0.507452788607236	-0.440216812592528	-0.713234496699603	-0.667812233815264	-0.376679602868144
'ADD3'	9	8	4	6	0	5	6	3.0592925e-05	0.0094657631535519	0.0159569457171258	-0.164975555741114	0.00884439835826313	-0.0824743973829792	0.139340216943395	-0.714270623804257
'ADGB'	33	21	17	18	10	13	21	5.9677275e-05	1.2161718372693	0.892796760650723	0.982107106839156	0.465008967994094	0.979708189018041	0.900613239795151	0.279759630995308
'ADH1A'	3	3	0	4	2	1	2	1.626234e-05	-0.132192181648817	0.112616685018928	-0.388522101006978	-0.223870699724758	-0.188251601569874	-0.075770064702248	-0.052205978861517
'ADH1B'	5	9	6	5	5	8	10	1.78607475e-05	-0.0129349283947417	0.20681270778325	0.425195019739668	0.698227771663362	0.753763249744086	0.567677591209003	0.409870605324428
'ADH4'	4	2	3	5	2	3	6	1.44508975e-05	-0.0133947246644717	0.294114255636546	0.0811046605062547	0.0893163933357835	0.353216264508732	-0.144845152699205	-0.0105551025272369
'ADH5'	1	2	2	1	1	2	1	1.5241415e-05	-0.264538298257115	-0.266603424342126	-0.0799261684396863	-0.0647511058154704	-0.283839813989578	-0.164372550755076	-0.195007877606005
'ADH6'	4	2	0	5	3	3	3	1.434158e-05	-0.0109171027228726	0.296913100142602	-0.34234104126283	0.0917133668775888	-0.0132648709408904	-0.142144786216549	0.158234717264798
'ADH7'	6	4	2	3	2	3	2	1.63031875e-05	0.100108392618773	-0.0235483318017904	-0.105454451481573	0.0487018406101039	-0.189354113828901	0.0370421703901684	-0.0531451929001969
'ADHFE1'	9	5	3	2	2	3	7	2.275285e-05	0.187156228435358	-0.323794449959603	-0.118499989279432	-0.0927170137817756	0.252279620022801	-0.00845671904639915	-0.201443209606362
'ADI1'	5	2	0	4	0	3	6	1.09631775e-05	0.143395319181173	0.248289685367117	-0.261113788765641	0.165790948646979	0.447356025059409	-0.0586911642909013	-0.262914679855627
'ADIPOQ'	3	4	3	3	2	4	4	1.2581655e-05	-0.0487716190237038	0.0717322191787182	0.126047392975389	0.267037615623212	0.157381197108296	0.128972249677666	0.0324249040622753
'ADIPOR1'	0	0	0	0	0	0	0	1.89665525e-05	-0.426709165970463	-0.497096920085871	-0.453539962320569	-0.4198997581249	-0.507530089941875	-0.484035644121612	-0.446937923308301
'ADIPOR2'	1	2	0	0	2	1	1	1.68578825e-05	-0.301174533411365	-0.443109531988862	-0.402840815625159	-0.236928877267129	-0.327469852779822	-0.204302581661955	-0.0658993925843351
'ADIRF'	1	0	2	0	0	0	0	2.959405e-06	0.0138274152348805	-0.0872737130726405	0.215375169905652	-0.0689172785510947	-0.0754798137205157	-0.0886247465901092	-0.0788817019903427
'ADK'	0	0	1	1	0	0	1	1.397216e-05	-0.313514117535164	-0.234107446062718	-0.191433880506382	-0.310389829993076	-0.24958139619181	-0.360663405453072	-0.332100739111242
'ADM'	3	2	1	2	0	1	1	8.0088875e-06	0.0548681556331768	0.0536872578080754	-0.0480580328970104	-0.0429006250634583	-0.0886266094061463	0.0142863623078366	-0.194986093978206
'ADM2'	8	4	4	3	1	4	4	7.65017e-06	0.451714426690192	0.197991889107083	0.386644071815634	0.375171453058875	0.290489322619357	0.250792273490537	-0.0204605760919604
'ADM5'	2	2	2	6	1	1	4	7.341084e-06	-0.00773904248240457	0.611272190864834	0.11002352175945	-0.0282578753577037	0.2988320973623	0.0307826593100186	-0.0133536418984186
'ADNP'	9	4	6	6	2	2	3	4.6897275e-05	-0.360066327678554	-0.401478135028296	-0.272937448361281	-0.758871977961187	-0.891998964081916	-0.718709547420195	-0.756617198067676
'ADNP2'	13	10	9	14	11	7	10	5.208755e-05	-0.166731487561478	0.546606319030115	0.0283468774783576	-0.188994045928147	-0.170064722256488	-0.163981072388182	0.620554098477304
'ADO'	2	5	2	3	2	2	4	1.0269655e-05	-0.0741137855901471	0.130925592183992	0.0396107580529633	0.0442629546728793	0.219785232571924	0.29990656842302	0.0855855849144446
'ADORA1'	4	2	1	1	2	1	1	2.13938775e-05	-0.170753078605184	-0.424121602512699	-0.369874913658327	-0.336387595693645	-0.449901184323277	-0.31635094090025	-0.17019616655488
'ADORA2A'	5	3	0	3	1	0	1	2.665801e-05	-0.212319300268877	-0.288656523390162	-0.63846910840822	-0.588548890543374	-0.591987204963261	-0.332564430688725	-0.45751236263369
'ADORA2B'	2	2	4	2	1	2	4	1.4038035e-05	-0.159521972502447	-0.100674273540149	0.233055889579847	-0.0383650905917862	0.118071729035231	-0.134646600910737	-0.167338370289213
'ADORA3'	4	3	1	8	0	1	4	1.70508425e-05	-0.0723209649042322	0.632912099934374	-0.265454854906059	-0.241159819661603	0.0367528005054639	-0.0952476866534897	-0.402889503017429
'ADPGK'	7	3	3	3	4	3	3	2.07513e-05	0.0770363136867673	-0.137430599699901	-0.0703766539202537	-0.0488300026315343	-0.186269250023786	-0.186656449581607	0.177129914263375
'ADPRH'	1	3	1	0	2	1	4	1.63901375e-05	-0.290573380553863	-0.431134078831152	-0.249569479301183	-0.226672854797493	0.0545859022569501	-0.0789269248133356	-0.0551444500171967
'ADPRHL1'	8	7	6	6	6	4	10	2.36569575e-05	0.0889232000577794	0.193534224268346	0.28583403187981	0.0241925567300779	0.597310779285992	0.196851879302471	0.442872315377547
'ADPRHL2'	4	1	2	1	3	3	1	1.70887275e-05	-0.0731796051491548	-0.313899079058903	-0.124341240493902	0.0314776042662237	-0.333700588690763	-0.32382674698346	0.0950685992900431
'ADPRM'	3	4	2	2	3	3	4	1.40554825e-05	-0.0821750935350036	-0.101120971841894	-0.0514126631179627	0.0979865476189528	0.117600800668374	0.0925653639630753	0.16481308037137
'ADRA1A'	10	7	7	7	4	7	6	2.26010425e-05	0.268339028997097	0.355687932138408	0.453247018930238	0.457548108746459	0.133233744815954	0.222935257510903	0.13459831761119
'ADRA1B'	5	3	4	4	1	2	1	2.417146e-05	-0.155963197792423	-0.0898758389881447	-0.0105839977465879	-0.260556023992868	-0.524871610144915	-0.271141374447667	-0.400338166612437
'ADRA1D'	10	9	3	7	6	9	9	3.15911725e-05	0.0645829277182019	0.125518172122189	-0.331000863397529	0.533893914801593	0.260011078840375	0.228502565740309	0.260437952164225
'ADRA2A'	3	5	2	4	3	5	3	2.72411e-05	-0.381019366189852	-0.168465857023413	-0.368435769565263	0.0823382128802451	-0.361435415609025	-0.119325454193485	-0.138366539514868
'ADRA2B'	5	4	2	3	3	2	9	3.13234525e-05	-0.318059123324752	-0.408103969774407	-0.46658931009608	-0.417375609941161	0.267237105725599	-0.333989437968899	-0.23223285786285
'ADRA2C'	2	2	0	4	2	2	3	1.863227e-05	-0.263647425029422	0.0519405725738788	-0.445502735054328	-0.139100818538846	-0.129074697802579	-0.248133553713003	-0.106698157155809
'ADRB1'	5	3	3	7	6	3	7	1.665482e-05	0.0143967210836391	0.507929049855866	0.0281153458584948	0.0409917260538406	0.416873712232682	-0.0854651237707592	0.603878900441868
'ADRB2'	6	4	4	3	5	3	4	2.12188675e-05	-0.0113027149282155	-0.14940142922941	0.0604053500970026	-0.0590821302941269	-0.0757461161772532	-0.0843851939830318	0.332655298185048
'ADRB3'	8	5	4	9	3	1	4	1.69375275e-05	0.241215851552855	0.77093777438883	0.163342340934665	-0.238675215391862	0.0398112865599426	0.135193889447998	0.0985451838353844
'ADRBK1'	0	0	2	2	0	0	1	4.926035e-05	-1.11334505364254	-1.0024861174332	-0.897873968983813	-1.08418072869222	-1.20209929654566	-1.23241291658711	-1.14353677814343
'ADRBK2'	2	1	4	1	2	1	3	3.35603e-05	-0.601986331894134	-0.735618818777678	-0.236320603422707	-0.603159417816765	-0.531999270205941	-0.730716012948453	-0.449942501294739
'ADRM1'	8	5	3	2	4	4	6	2.63216675e-05	0.0285292356117816	-0.4151652500185	-0.204305242584866	-0.0342352342301548	0.0328106228772209	-0.0966136310315619	0.049049365368538
'ADSL'	3	2	1	3	3	0	1	2.669315e-05	-0.368600320633496	-0.28955619441314	-0.497286851537319	-0.589319406825595	-0.592935688578105	-0.447254605184998	-0.125767449029629
'ADSS'	2	1	1	1	1	1	2	1.7957675e-05	-0.248358151723802	-0.336146247823766	-0.287257896854152	-0.261043508089877	-0.234010278765404	-0.345291556862764	-0.257463250750405
'ADSSL1'	6	6	5	6	1	3	4	3.03631e-05	-0.218550984689842	0.0218410027422049	-0.017426215394372	-0.259583555904859	-0.322557768216501	-0.0826242756861711	-0.542705628122888
'ADTRP'	3	2	2	2	1	1	3	1.13055075e-05	-0.0198483907963692	-0.0307148216386616	0.0147054799862958	-0.115184466071976	0.0686820557545522	-0.0671474496026496	-0.104508837240365
'AE000662.92'	5	2	1	2	3	3	2	3.964425e-06	0.302022016394712	0.157237107204544	0.0491844996495354	0.31925389365306	0.143683454030448	0.114194460240709	0.396845332781976
'AEBP1'	19	13	11	9	12	9	21	7.5354425e-05	-0.227621229734965	-0.724742160600514	-0.247028619052787	-0.425714334097425	0.556555769301619	-0.397280959660291	0.251851449376137
'AEBP2'	5	2	3	5	2	4	3	1.86468e-05	-0.0307503329358577	0.18668771613552	-0.0197780404803798	0.134048201973206	-0.129466875795434	-0.248492474281286	-0.107032247492433
'AEN'	10	9	11	7	7	7	9	1.925215e-05	0.344240601052766	0.44142919848538	1.10189343731556	0.530979861351991	0.593058498897346	0.533305832172633	0.710436327834087
'AES'	0	0	0	1	0	0	2	1.42920825e-05	-0.320764966120326	-0.242298231098376	-0.341150967788249	-0.317404624265513	-0.135072486790371	-0.368566159969322	-0.339456774618207
'AF165138.7'	5	3	0	0	0	1	2	5.0784225e-06	0.276772971845786	-0.141526158375789	-0.119625658088314	0.021355075377765	0.11361495107999	0.200498618317917	-0.127605091455587
'AFAP1'	9	8	9	7	9	7	9	5.158045e-05	-0.46621249354139	-0.3862615789363	0.0405392641174861	-0.177874786001272	-0.27952249782084	-0.379100734428484	0.299652559493324
'AFAP1L1'	20	9	5	8	2	2	5	4.57605e-05	0.520870275607369	-0.10213209169075	-0.387631124439525	-0.733944279479426	-0.615014793347491	-0.121509458337954	-0.730476946120352
'AFAP1L2'	19	9	9	3	6	9	11	4.463625e-05	0.468606929327932	-0.748957480961027	0.207499994780108	0.247859129399879	0.154199375089915	-0.0937378812936299	-0.0395098808084448
'AFF1'	20	9	10	11	7	6	13	6.0167125e-05	0.194351256829287	-0.0656205104419696	-0.0238881588540844	-0.502898943163176	-0.018708722232179	-0.477397345857731	-0.230344617411452
'AFF2'	4	5	7	7	4	5	5	5.87101e-05	-1.01655466319504	-0.568809652663322	-0.414939571932873	-0.607688853568756	-0.964573474262095	-0.896714856041676	-0.695688888943422
'AFF3'	12	8	6	14	4	6	6	7.3750425e-05	-0.735499188318698	-0.00802744738579377	-0.91863984600366	-0.800776152681994	-1.24745796849547	-0.926811656141371	-1.04157694115522
'AFF4'	6	6	3	3	5	3	4	5.26317e-05	-0.723275937043277	-0.953681834406639	-0.836907188291275	-0.74787917612565	-0.923642179029436	-0.632720253517719	-0.389633232893121
'AFG3L2'	4	1	0	1	2	1	3	4.0165525e-05	-0.5962076215474	-0.904740018391823	-0.963250965947218	-0.747996630821353	-0.710287956974869	-0.893889689460161	-0.601822589102874
'AFM'	11	9	5	12	5	3	7	2.3726375e-05	0.320576170359942	1.00249535401019	0.14214087676308	-0.114063016309636	0.226003117223908	0.422780563719257	0.274999141898496
'AFMID'	6	5	5	4	4	4	4	1.9123975e-05	0.0361767482405682	0.0393517288736484	0.252797369011242	0.123585348399849	-0.0192030519682517	0.0811839288209163	0.214547536060119
'AFP'	13	5	8	4	2	4	7	2.423355e-05	0.464566700848844	-0.0914654884463864	0.556022024185238	0.0115498897507358	0.212313930724391	-0.0450329687037588	-0.235489178459664
'AFTPH'	10	6	4	9	5	9	10	3.49962e-05	-0.0125898128282402	0.308579798660299	-0.270844310945015	0.459232539083407	0.291249702207953	-0.197071474464602	0.0158700364138411
'AGA'	10	7	4	3	5	4	6	1.55449025e-05	0.428265120106486	-0.00413438482508832	0.196825659927393	0.202062714067459	0.323687402550533	0.397238971938665	0.463120795775204
'AGAP1'	4	5	4	6	2	4	12	6.369575e-05	-1.12957500603355	-0.831597581483755	-0.960925092836065	-0.853765066941301	-0.237100549619427	-1.01989209631515	-1.14292783792172
'AGAP10'	0	0	1	2	0	1	0	3.3791375e-07	-0.00450033855436552	0.250087547609398	0.136379106069517	0.125300416214744	-0.00472214844449182	-0.0238675713368749	-0.018604382373068
'AGAP2'	8	11	4	4	2	4	4	5.9294425e-05	-0.718806024982185	-0.989158243785636	-0.855086094722175	-0.757244655232127	-1.10350426091967	-0.228188267584479	-1.04170577707881
'AGAP2-AS1'	4	1	1	1	2	2	1	1.80395875e-05	-0.0947302544082411	-0.33824340781518	-0.289227325730103	-0.126105354044723	-0.359365258354448	-0.347314966754026	-0.0930705227775523
'AGAP3'	3	4	0	4	2	11	6	6.2591825e-05	-1.1823018552883	-1.07359541012648	-1.50255923396989	0.127624974866563	-0.946206830959446	-1.10645207030167	-1.11753922967031
'AGAP5'	13	12	5	11	6	3	10	1.7561095e-05	0.615798839744969	1.02522699937037	0.29037430299044	0.021120191966198	0.761851666167665	0.916558556046741	0.58303980790195
'AGAP6'	18	11	9	13	8	15	15	2.6653055e-05	0.798449573456668	1.06268862672855	0.639875465535172	1.4626477518263	1.13218980060784	0.578130133343241	0.70653984103697
'AGAP7'	42	33	24	26	17	24	29	2.0845695e-05	2.79643617570636	2.96857148619756	2.91049874510381	2.821094067264	3.01361931723027	3.22652061832703	2.33687503176995
'AGBL1'	28	22	15	18	12	12	17	4.86948e-05	1.07633761040272	1.17398629189677	0.96209421553183	0.56907870777066	0.783533158417009	1.2857493924917	0.864850118856859
'AGBL2'	19	11	11	10	3	6	7	3.7012e-05	0.64140755234932	0.392090478582622	0.674864720331371	0.00482990852251252	-0.132588353272236	0.322240051544668	-0.363031937847895
'AGBL3'	16	16	7	11	8	11	9	3.539295e-05	0.444871619361764	0.568663750026292	0.145688307671486	0.724007776577243	0.157397553459047	0.931358508723449	0.505577197536616
'AGBL4'	8	5	2	4	1	3	8	2.34006e-05	0.0947333879783809	-0.0701400171650216	-0.276097970708316	-0.106919908457048	0.357939917006301	-0.0244574415213345	-0.382613548396052
'AGBL5'	10	6	2	6	3	4	6	5.2954125e-05	-0.419603521854166	-0.556556166984219	-0.986695568499158	-0.618208782962133	-0.686043155965166	-0.640685470557537	-0.729611898226157
'AGER'	6	8	6	5	2	6	6	2.26683e-05	-0.0441531725996968	0.0837273358091348	0.3096046200587	0.319338224812554	0.131418398624756	0.335095418429028	-0.199499139172037
'AGFG1'	3	2	2	2	3	2	1	2.27806e-05	-0.279924446677639	-0.324504918349762	-0.261191251473866	-0.230059260219491	-0.487330495057526	-0.350605913234	-0.0358057000860651
'AGFG2'	8	9	5	8	4	6	9	2.31649375e-05	0.100074537741584	0.476371197507485	0.155639588094666	0.308448558178169	0.487445447428843	0.436649466274237	0.121632562533297
'AGGF1'	8	5	5	2	4	4	8	3.0893425e-05	-0.075086656778059	-0.532215034130007	-0.0301768349667589	-0.13447796645326	0.155700656445673	-0.209545367941183	-0.0560696136524895
'AGK'	5	2	2	1	1	2	7	2.0420075e-05	-0.0709404943641191	-0.399189785217608	-0.204436991902065	-0.178301151414987	0.315244013829416	-0.292295997902391	-0.314081633901992
'AGL'	26	19	12	18	10	14	22	6.333875e-05	0.588939250427734	0.799052111425973	0.183910743303998	0.521465305504883	1.00403417616647	0.582507159663547	0.195569525047432
'AGMAT'	5	5	6	4	5	6	5	1.736935e-05	-0.0017976933054898	0.0842744389772127	0.437010045191769	0.435528204861858	0.151299319330143	0.124526925920725	0.421169684376867
'AGMO'	17	8	9	7	5	5	8	1.7744775e-05	0.922618301460392	0.480022670852679	0.854069651761774	0.290560983432262	0.510599305041829	0.456718962672468	0.412537247941479
'AGO1'	0	0	1	0	0	0	0	5.25337e-05	-1.18754706193667	-1.35657795806001	-1.11862393740848	-1.15596673175444	-1.41362987828329	-1.3132880575875	-1.21881567299934
'AGO2'	0	0	0	0	2	0	0	6.24333e-05	-1.41197203233567	-1.6101057688604	-1.49874654334316	-1.37308411922535	-1.68091158169993	-1.55789753360734	-1.11389341902706
'AGO3'	1	1	1	0	1	0	1	4.292925e-05	-0.892087002029937	-1.1106360809839	-0.887672214033422	-0.945342753290515	-1.03119176561891	-0.962166099273666	-0.831656461516286
'AGO4'	0	0	0	0	1	0	0	4.121955e-05	-0.931081073601779	-1.066857985629	-0.988595648575001	-0.907851031494665	-1.10819420031613	-1.03375852170047	-0.792341785388954
'AGPAT1'	2	0	0	0	0	0	1	1.855755e-05	-0.261953942799924	-0.486625385677739	-0.443706226355621	-0.41093171276131	-0.373345599049845	-0.473932369275932	-0.437533611760992
'AGPAT2'	15	4	3	4	2	2	5	1.89153825e-05	0.74059269149286	0.0446922030704766	-0.026235589558059	-0.145308489497511	0.109570241200906	-0.027484467314298	-0.113207802352282
'AGPAT3'	3	2	1	1	2	2	2	2.6817975e-05	-0.371429423051261	-0.562993279737045	-0.500288074717932	-0.318585112385411	-0.47315929061189	-0.450338074429348	-0.294913397690038
'AGPAT4'	2	1	1	2	0	0	2	2.4442025e-05	-0.395322275538453	-0.367041548174752	-0.443162221310265	-0.539959067367957	-0.409029483249981	-0.505469333920934	-0.57283779990429
'AGPAT5'	3	3	1	3	2	2	4	1.723165e-05	-0.154160981081587	-0.0473192134319683	-0.269802022546744	-0.108390090988172	0.0318726249589241	-0.0997139994553636	-0.0744934906688977
'AGPAT6'	1	2	1	0	0	0	0	2.32529e-05	-0.44611417446786	-0.606839249129244	-0.414571766229479	-0.513885295484848	-0.623224461886533	-0.362272735692845	-0.54549559582123
'AGPAT9'	2	5	4	2	4	6	2	1.998735e-05	-0.294359481599773	-0.252990945822152	0.0900148599724416	0.378123115215516	-0.288793137729813	0.0598567626626701	0.194695652725033
'AGPS'	3	4	1	0	0	2	2	2.7806175e-05	-0.393826557962413	-0.723417327930096	-0.524047847761552	-0.340253046764245	-0.499832142993342	-0.24710503513825	-0.650192117849508
'AGR2'	1	0	2	0	0	0	1	6.98634e-06	-0.0774417036752056	-0.190373706721073	0.118552809172699	-0.157214765278647	-0.0610268860865385	-0.188099034921196	-0.171474406511335
'AGR3'	0	1	0	2	2	3	2	6.05422e-06	-0.134058539101551	0.103732186923845	-0.143086995326447	0.273430119934896	0.0872767727520299	-0.0512511378248144	0.182513538440724
'AGRN'	53	43	30	33	27	31	35	0.000160345575	0.489593934181564	0.342361422093079	0.408196838775809	0.71926084563852	-0.0134769815498113	0.91839960046673	0.792162242798178
'AGRP'	2	2	2	0	1	1	1	7.9121675e-06	-0.0206824247395871	-0.214077203299461	0.0962926952067372	-0.0407798726578447	-0.0860160285813248	0.0166755691650948	-0.0264847822412495
'AGT'	12	11	6	8	3	8	9	2.46488425e-05	0.377411310909644	0.438378939234522	0.261985898654943	0.549381994475621	0.44739265527793	0.627639786550353	-0.0787624296131904
'AGTPBP1'	6	4	5	4	2	2	3	5.048145e-05	-0.674537309582166	-0.763495330826889	-0.501142472164953	-0.837468620947074	-0.988750821867819	-0.807254103115671	-0.839037008413665
'AGTR1'	2	2	2	4	3	2	5	1.4760985e-05	-0.175907187914482	0.151055264543148	-0.068375141975239	-0.0542169208610479	0.221702235526925	-0.152504948889613	0.148591166148125
'AGTR2'	5	3	1	4	2	3	2	1.4918075e-05	0.0537591285814754	0.147033346952522	-0.214176582841646	0.0790727322487572	-0.151968622764004	-0.0425639393283661	-0.0212970222779233
'AGTRAP'	3	1	0	2	0	0	1	1.055893e-05	-0.0029275639191579	-0.0116005408225751	-0.251394425144971	-0.235549492471748	-0.157454963034222	-0.162527291515199	-0.253619743730443
'AGXT'	11	12	9	11	6	12	10	2.60931e-05	0.266935384285168	0.806769901713573	0.653338963109523	1.06467516198669	0.53155519702726	0.705787100874979	0.386856816696123
'AGXT2'	14	11	7	10	8	6	10	2.4747425e-05	0.530663084532829	0.706099328100358	0.401640468366187	0.273749771881806	0.567877148230076	0.625204513498087	0.750358272592592
'AHCTF1'	23	23	21	24	11	22	24	9.2838825e-05	-0.312950047284985	0.854570097090253	0.752946077997218	0.968616416392558	0.45408187516273	0.309091813229302	-0.31649971978396
'AHCY'	5	4	2	2	5	3	4	2.930298e-05	-0.272266063325039	-0.491495006219738	-0.418010193616881	-0.236338697181116	-0.293943956433435	-0.284079302009182	0.146774976407991
'AHCYL1'	0	1	1	0	2	0	1	2.8560325e-05	-0.644149552389481	-0.742726137483743	-0.542180292576926	-0.630261170522349	-0.643333845315377	-0.607201779962563	-0.334975746323964
'AHCYL2'	1	1	0	3	2	1	5	2.615615e-05	-0.511915339240535	-0.275807669954005	-0.626402533336652	-0.44080840709562	-0.0858647791610838	-0.547812401847234	-0.279695898750267
'AHDC1'	17	16	12	10	11	13	11	0.000113040175	-1.23751780184084	-1.55483029049866	-1.01130424768823	-0.70522330274997	-1.69256041875539	-0.986933696677938	-0.781126797660939
'AHI1'	16	11	8	12	8	8	15	4.7510125e-05	0.170242838281007	0.393554497425091	-0.0036220042124314	0.048109971673193	0.569211835833959	0.0629146080272334	0.22696416919188
'AHNAK'	109	68	58	63	37	47	71	0.000230499	3.25764551557298	2.60318398131813	2.70164737577011	1.37008613359684	2.52957307341708	2.03312356465292	0.842465896061523
'AHNAK2'	573	364	261	316	164	234	338	0.0002851660475	39.7045096699641	36.6818724396455	31.0265665788184	26.2496800784848	35.0737340129418	35.5599242604898	20.9788615684894
'AHR'	12	8	5	6	4	6	7	3.6048e-05	0.119055615066107	-0.123705971399944	-0.154108742612465	0.0259670902086304	-0.106569014346633	0.0045889424934125	-0.174589777428757
'AHRR'	17	14	11	6	7	11	14	4.608495e-05	0.280286429056982	-0.380679941131186	0.456720696858532	0.489566131927306	0.484532256064796	0.439587045272486	0.0934563548503383
'AHSA1'	1	1	1	1	2	2	2	1.60988625e-05	-0.283971812761019	-0.28855614366635	-0.242566335133074	-0.0835519798934762	-0.183839190730819	-0.299375039271142	-0.0484471103833578
'AHSA2'	9	3	1	3	2	3	6	4.720875e-06	0.595853885487637	0.272990970056946	0.0309968070659181	0.302666860844078	0.615851070252629	0.209331021589412	0.213172210673035
'AHSG'	12	8	5	2	7	5	5	1.71305025e-05	0.547814281306423	-0.179848849084355	0.300727236991075	0.304030086956006	0.15774608212817	0.471893204943821	0.75922275876256
'AHSP'	4	2	1	2	1	1	1	4.3508435e-06	0.215520267268022	0.14734362287087	0.039893647881709	0.0373086267844245	0.010108461605081	0.104648925162563	0.0554024093986651
'AICDA'	3	0	0	1	2	1	1	1.508205e-05	-0.1054416360373	-0.262523297305206	-0.360144241383573	-0.19799103940273	-0.279538398419725	-0.388080016199367	-0.0250673354528397
'AIDA'	0	2	0	1	0	0	0	1.110501e-05	-0.248531912697504	-0.1607014635089	-0.264523881546477	-0.247523144737016	-0.295338650272648	-0.0621947318412887	-0.266175859886699
'AIF1'	4	4	1	3	2	2	2	6.6818875e-06	0.162687161271499	0.222782841502626	-0.0161525826596586	0.122931447705475	0.070335167018138	0.274711529083222	0.168081128796651
'AIF1L'	5	4	4	2	4	4	3	7.19623e-06	0.22877264468665	0.0744935169561452	0.397558647563367	0.385125218162964	0.179596959403597	0.262005835111621	0.488812192590875
'AIFM1'	4	1	0	2	1	0	2	3.109215e-05	-0.390559286686874	-0.537302989309384	-0.745083349558858	-0.685777268676403	-0.58852567825592	-0.669745032408375	-0.55946921652041
'AIFM2'	7	6	5	10	4	6	11	2.394855e-05	0.00457261424567017	0.726553363494487	0.136799098763044	0.291266477749851	0.712587191373852	0.075827934704839	0.103614813437322
'AIFM3'	7	8	7	4	8	5	7	4.0347625e-05	-0.367104392600107	-0.504028792389788	0.0265627725916715	-0.205043118988431	-0.222620658793254	-0.101620790566745	0.391652859946076
'AIG1'	0	0	0	0	0	0	0	1.02505675e-05	-0.229166483796358	-0.273945997156706	-0.243980432982404	-0.228788163898548	-0.27227638959857	-0.26873234151718	-0.246529507549555
'AIM1'	39	23	17	26	17	16	23	7.40503e-05	1.35693282094538	1.60592378373893	0.636528628452922	0.560081385869396	0.838066780648532	0.773226492950064	1.11329994256347
'AIM1L'	16	14	14	14	10	11	17	4.13144e-05	0.310665209739795	0.82242953224294	0.997513874560292	0.594168473288796	0.982744329824753	0.557430141188765	0.701983343731191
'AIM2'	3	2	1	4	2	1	4	1.49281275e-05	-0.101953075534322	0.146775976539699	-0.21441827578514	-0.194616053017252	0.0940471190928079	-0.156633710252735	-0.021528161642529
'AIMP1'	5	4	3	1	1	2	3	1.34741075e-05	0.0864859856742322	-0.22135610372302	0.104589877298728	-0.0260000706852385	0.0101491146742283	0.106926631037904	-0.154371889142814
'AIMP2'	2	5	5	4	1	2	6	1.8310545e-05	-0.25635572882823	0.0601775197506259	0.272354963214253	-0.132046509341818	0.249038985824549	0.101277375644387	-0.265576845619607
'AIP'	5	8	3	3	3	5	2	2.2436435e-05	-0.116639983636083	-0.180574030289232	-0.110892413378483	0.18768805937699	-0.354896406298559	0.340823028361113	-0.0278922692817344
'AIPL1'	12	11	8	3	6	10	7	2.63444425e-05	0.338981155888222	-0.280628421067462	0.50526844613134	0.785678382300669	0.155338848387715	0.585753699173746	0.381077589072478
'AIRE'	17	12	6	7	7	8	7	3.7500175e-05	0.474855520768214	-0.0257662395255516	-0.0469996632671592	0.26759379063792	-0.145764709391012	0.424003358621479	0.290847564954752
'AJAP1'	9	6	5	6	4	5	12	2.59876825e-05	0.113840599284015	0.133861990784908	0.0877720780605299	0.109821309853505	0.78069475571847	0.0254572595257527	0.0567287267100736
'AJUBA'	5	2	4	2	2	4	6	2.274675e-05	-0.123673070482702	-0.323638274929742	0.0236703638557038	0.0441502504284838	0.129300956062677	-0.349769746002586	-0.201302951416942
'AK1'	4	2	2	1	2	2	3	1.21383225e-05	0.0390186356107806	-0.187156780854675	-0.00531807431252912	0.00328921507226832	0.0462034149183906	-0.0877197482371068	0.0426185925355056
'AK2'	4	6	4	3	4	6	6	1.1891815e-05	0.0446056191745782	0.0893939284526689	0.284658629532011	0.555636563294497	0.422290306134095	0.373657504882314	0.380841093080989
'AK3'	3	1	2	2	1	1	2	1.01700325e-05	0.00588662454657743	-0.00164376570687031	0.0420060114725162	-0.090287344544132	-0.023814125565246	-0.15292070520413	-0.0784005805659007
'AK4'	3	1	1	3	1	1	2	1.1859305e-05	-0.0323999346501789	0.0902262702534261	-0.140634310311749	-0.12732735627863	-0.0694094020057808	-0.194649263142767	-0.117242424833665
'AK5'	3	2	2	3	1	1	1	2.7603325e-05	-0.38922904450124	-0.312858947144888	-0.377144840815773	-0.472540357200697	-0.617502779387913	-0.469738078588761	-0.479248444312394
'AK7'	10	8	6	9	9	7	7	3.70055e-05	-0.0581293829090914	0.257136863881458	-0.0351061427470925	0.1417061582952	-0.132412911525144	-0.0190632585080068	0.634778805715594
'AK8'	8	9	8	8	5	6	7	2.4825555e-05	0.0624376626215086	0.433854600752563	0.541788018427232	0.272036639113433	0.19633510940779	0.395628154460133	0.249725348825008
'AK9'	26	25	19	21	14	13	24	6.9892375e-05	0.440403688927704	1.036658976735	1.02057824189485	0.241024142366432	1.0734555726183	1.10360844095244	0.710019583306508
'AKAP1'	16	14	13	9	7	12	14	4.841175e-05	0.149807999562585	-0.0348911650666307	0.684834127166275	0.575285048503375	0.421729366175568	0.382110145616249	0.03995557022762
'AKAP10'	10	4	2	6	2	2	8	2.72655e-05	0.162621530921094	0.101146824237974	-0.369022424987872	-0.328397840000934	0.253621848040442	-0.233749233852221	-0.305203455133107
'AKAP11'	24	25	12	17	9	14	20	7.0136275e-05	0.279382847600503	0.489887189316709	0.0204721008768511	0.372417350779041	0.574249297388727	1.0975833956699	-0.127015460392974
'AKAP12'	38	31	24	29	17	22	28	8.3338e-05	1.06866944600408	1.7735882919634	1.40753937665332	1.17694163677463	1.2031822987532	1.4545165059425	0.899741098710823
'AKAP13'	64	49	32	42	36	33	39	0.0001285915	2.06501789042196	2.37227071835868	1.45600330685165	1.68922768946488	1.33662079879277	2.38627815559943	3.01994902884421
'AKAP14'	2	1	1	0	1	1	1	9.71614e-06	-0.0615686461783101	-0.260263346048818	-0.0891058794632514	-0.0803350072358449	-0.134707193233782	-0.141708600192254	-0.0679641053897553
'AKAP17A'	18	8	12	19	7	8	15	5.3769085e-05	0.183872816084017	1.17919985391147	0.413997308920841	-0.0891293052638752	0.400275292797919	-0.433167232172022	-0.0832282788956734
'AKAP3'	23	18	12	13	13	14	15	3.7849475e-05	0.933409205146531	0.77601681082189	0.796758613553647	1.08036972585889	0.829967560465372	1.09833403778018	1.28052426822595
'AKAP4'	10	5	4	6	3	4	6	3.3500675e-05	0.0213053052324084	-0.058488295019695	-0.234887026770688	-0.191646078478753	-0.160957325337823	-0.273950088319748	-0.282294404463829
'AKAP5'	6	5	2	5	3	4	7	1.4445155e-05	0.14221989832282	0.294261280236342	-0.0607816063041363	0.226176724939788	0.476516467715363	0.196761172136172	0.155853173866522
'AKAP6'	33	21	17	19	14	14	25	9.581945e-05	0.397005545007461	0.102560954599999	0.113102360883646	-0.190770045207917	0.496786517763058	0.00778620346847762	0.11384567419226
'AKAP7'	11	8	6	5	4	4	4	1.2687195e-05	0.57077977684003	0.339270281705481	0.549587749110745	0.264723437536479	0.154532538944835	0.581656552053383	0.362552216405095
'AKAP8'	15	14	7	6	6	8	15	4.8129525e-05	0.0784617597868586	-0.433027942460618	-0.160539634550023	0.0345285757320755	0.552493479649487	0.389081700085292	-0.119832247380974
'AKAP8L'	2	6	3	2	3	4	5	3.859665e-05	-0.716137466079989	-0.729443887621646	-0.499437421847284	-0.303384295124834	-0.42164798846083	-0.286010764577167	-0.399468817486907
'AKAP9'	49	37	28	33	17	25	32	0.00014709625	0.478862642676796	0.681687359180904	0.442679019312063	0.189078220935953	-0.0252980708399776	0.562511570890742	-0.566592027579527
'AKIP1'	8	4	5	3	2	2	4	8.297515e-06	0.437042035693954	0.181417953802488	0.513106664973175	0.087505703241527	0.273016377799425	0.234801113198022	0.130931989162416
'AKIRIN1'	5	1	0	0	0	0	0	7.047505e-06	0.232143498871879	-0.191939684305275	-0.166968748952805	-0.158555908207587	-0.185822415468356	-0.0757875180811546	-0.172880789376922
'AKIRIN2'	3	0	2	0	0	0	0	9.48434e-06	0.0214275574665638	-0.254328697983382	0.0584923359870874	-0.21198742464406	-0.251595134450237	-0.249804924149522	-0.228911490545002
'AKNA'	26	19	15	24	10	15	29	7.6792425e-05	0.284014297027702	1.26541528104022	0.286527603378437	0.363210346316919	1.50303606644193	0.250166282993146	-0.11378718344318
'AKNAD1'	16	12	12	13	12	11	16	3.3075725e-05	0.497390598553612	0.898241279122269	0.91153911321181	0.774818130186287	1.08197486078642	0.533297369167303	1.22400297118242
'AKR1A1'	7	5	5	3	4	5	2	1.65913375e-05	0.171319796681442	-0.0309256701841908	0.31369064959795	0.31585233583137	-0.197131551830511	0.143745549456155	0.272781605987733
'AKR1B1'	5	1	2	1	3	2	1	1.59609575e-05	0.0301227343769416	-0.285025443438204	-0.097226190181418	-0.0805281987168544	-0.303260965318582	-0.295968502249295	0.120999760532046
'AKR1B10'	9	6	4	6	3	5	8	1.43571575e-05	0.377442271275412	0.431635074410417	0.225383083813115	0.36484134190193	0.602038061957458	0.312756920166582	0.157876537235799
'AKR1B15'	11	7	4	4	1	4	9	1.45284925e-05	0.529045861740074	0.157007687590739	0.221263602423793	0.224349392454849	0.720561074460687	0.422347101939266	-0.178615539391313
'AKR1C1'	7	9	5	5	4	6	7	1.4005725e-05	0.229921869547297	0.30551196725863	0.37585815698753	0.509283550854605	0.48837752887507	0.66290929603751	0.332234216410469
'AKR1C2'	7	6	5	6	4	3	14	1.2445475e-05	0.265284650794085	0.480580487220942	0.413372531925915	0.133288815785688	1.39256492438503	0.359980563288954	0.368110292070241
'AKR1C3'	14	10	8	10	4	9	10	1.4871575e-05	0.754503833696336	0.958962843005244	0.781124038117124	0.900515974489309	0.834449638915869	0.75534552484206	0.312325125863446
'AKR1C4'	11	6	5	7	3	3	8	1.42042325e-05	0.536395346436197	0.570672547744083	0.371085295014037	0.0947249470200316	0.606165859594008	0.316534562002705	0.161392806902288
'AKR1CL1'	5	5	4	2	3	3	5	6.6919475e-06	0.240202222462573	0.0874045555321152	0.409683691606853	0.259446496289711	0.439499372860692	0.388286318330346	0.334128132284869
'AKR1D1'	1	1	1	2	2	0	1	1.51536025e-05	-0.262548082689773	-0.129235491779186	-0.219839386461144	-0.336294782948191	-0.281469669614463	-0.276025177127962	-0.0267125575243914
'AKR1E2'	10	8	5	7	5	5	10	1.530834e-05	0.433626833768244	0.54240349186247	0.344538492132111	0.343984655252314	0.822659992839916	0.51690593404386	0.468560306973285
'AKR7A2'	15	10	5	5	3	4	9	1.92324775e-05	0.733405491582038	0.17169287030579	0.250188607069144	0.121206252359029	0.593589499115396	0.647615967056812	0.0457768439174291
'AKR7A3'	17	15	5	7	7	5	9	2.079712e-05	0.853433022386421	0.401873408600198	0.212569461485717	0.223632804095838	0.551356814191899	1.17810611613143	0.674910719604596
'AKR7L'	4	4	3	5	4	4	7	1.06797925e-05	0.072075618881233	0.390666136660008	0.171774642419651	0.308739950503833	0.578151700825431	0.175952783349301	0.408710319299236
'AKT1'	0	1	1	1	0	0	0	3.5410225e-05	-0.799405521552106	-0.782983909173157	-0.706878664106268	-0.780462514564228	-0.951378422588812	-0.776415414857125	-0.825041600171821
'AKT1S1'	1	2	3	7	1	3	3	1.588468e-05	-0.279117499210264	0.527647211644124	0.0466319399434091	0.0578783043318057	-0.0549146719123454	-0.180262505254392	-0.209798566730246
'AKT2'	0	0	2	0	2	1	1	3.3518075e-05	-0.756518590810062	-0.869663266466788	-0.519355951858996	-0.602233536611058	-0.777153775731696	-0.843499308407179	-0.448971595172381
'AKT3'	0	0	1	0	0	0	0	1.9591325e-05	-0.440869322826734	-0.513092748144824	-0.326535898115168	-0.433598922328597	-0.524393471966859	-0.499468935143097	-0.46130350858698
'AKTIP'	1	1	3	0	1	1	1	1.42653475e-05	-0.242416336937522	-0.376734171560969	0.0855658836521184	-0.180083584688505	-0.257494809569497	-0.254083459337287	-0.172565003982905
'AL022328.1'	0	0	0	0	0	0	1	2.8953655e-06	-0.0624643710758834	-0.0856341287774682	-0.0671377155557497	-0.0675130959085848	0.0493938529394254	-0.0870428213424072	-0.0774092133203791
'AL031590.1'	2	1	0	1	1	1	1	8.965785e-07	0.13832460894118	0.100661945410808	-0.0190799834132829	0.113050458785257	0.103344224340877	0.0761552748141304	0.134828808920551
'AL031666.2'	4	3	3	2	1	1	2	5.8871975e-06	0.180698755874217	0.108008441770631	0.287006239792909	0.00362118582318257	0.0917849443898448	0.180519704436381	0.0200762060255836
'AL033381.1'	2	2	0	1	1	2	3	5.4408985e-06	0.035328045204912	-0.0156857232448254	-0.128340761851199	0.150142646854437	0.226976175740292	0.0777218179093538	0.0303381797567729
'AL035406.1'	0	0	0	1	0	0	2	2.7657955e-06	-0.0595277079487725	0.052804405455662	-0.0640224138543082	-0.0646720370352333	0.176036444763297	-0.0838421389175598	-0.0744299520410209
'AL035588.1'	0	0	0	0	0	0	0	9.003175e-07	-0.0172471225851456	-0.0345553715555237	-0.0191698821253009	-0.0237679145229765	-0.0199022469021346	-0.0377603445450126	-0.0315360639859607
'AL050302.1'	4	3	2	3	2	3	3	2.073325e-06	0.26714070433526	0.340777336905661	0.236680008137248	0.360721194067611	0.317873383526412	0.27473318022584	0.274049956869413
'AL078585.1'	4	6	4	6	3	4	4	8.1483125e-06	0.129450868198177	0.590603835727988	0.374666714296711	0.364248462350151	0.277043603407046	0.466133323952192	0.300640509387424
'AL133481.1'	19	9	9	10	6	9	12	1.5093658e-05	1.13820850434995	0.953276396551126	0.917816346976334	0.895645982218331	1.07475948594523	0.636033582527143	0.639776839347903
'AL135998.1'	0	0	0	0	1	1	0	9.0034425e-07	-0.0172477288687522	-0.0345560564315451	-0.019170525289391	0.112967886497518	-0.0199029689230663	-0.0377610053360738	0.1347422197688
'AL136218.1'	2	0	0	1	0	0	0	2.842665e-06	0.0942165518224896	0.0508363232074962	-0.0658706171436719	-0.0663575413165914	-0.0723288507995774	-0.0857409957003255	-0.0761974471395473
'AL136376.1'	3	3	2	2	4	2	3	2.29793425e-06	0.184306266784905	0.199904491350012	0.231279513026585	0.219059070593657	0.311810708062311	0.26918465055779	0.601447408420595
'AL137026.1'	0	0	0	1	0	0	0	5.95440875e-07	-0.010337149239045	0.108371998983077	-0.0118395722465232	-0.0170828986297048	-0.0116731849175069	-0.0302291355838724	-0.0245258584273021
'AL138815.1'	1	1	0	0	1	0	0	7.05302e-07	0.0649163576180375	-0.0295624190878869	-0.0144810221554191	-0.0194918192435791	-0.0146384968046316	0.080880314638532	0.139226996897281
'AL139333.1'	1	1	0	0	0	0	0	2.4035325e-07	0.0754544080413286	-0.0176583943579671	-0.00330200389935838	-0.00929690043154407	-0.00208884533745108	0.0923658031597578	-0.0163611138871363
'AL161450.1'	1	0	0	0	0	0	0	6.481155e-08	0.0794330604637546	-0.0131640176736098	0.000918645974849256	-0.00544779836026177	0.00264928852675548	-0.0171212582375421	-0.012324774043086
'AL161645.2'	0	0	0	0	0	0	0	5.4689075e-07	-0.00923676886397003	-0.0255066375625511	-0.0106722552809866	-0.0160183416661321	-0.0103627459567701	-0.0290298264199208	-0.0234095165665365
'AL162407.1'	3	0	1	0	0	2	3	4.1170815e-06	0.143075218569662	-0.116913319172089	0.0455141023390212	0.179170150703731	0.262708345947976	-0.117222020530972	-0.105500633610751
'AL162431.1'	0	0	1	0	1	1	0	1.1314575e-07	0.000593995797131513	-0.0144015136378579	0.141783390994228	0.130228958274065	0.00134467567749239	-0.0183152352963939	0.152842985614758
'AL163636.6'	0	0	0	0	0	0	0	1.81739125e-06	-0.0380323942848753	-0.0580350348722424	-0.0412195306919314	-0.0438765123323119	-0.0446553513788941	-0.0604143012720934	-0.0526228363608755
'AL353354.1'	0	0	0	1	0	1	0	8.5776275e-07	-0.0162826272955043	0.101655748032676	-0.0181467161872225	0.113901578891896	-0.0187536329866725	-0.0367091370618261	-0.0305575782553074
'AL354898.1'	9	6	4	7	3	3	7	2.1696755e-05	0.211092100657632	0.378840196041015	0.0489154611741988	-0.0695605372989777	0.280784843016491	0.131451921659774	-0.0108847053122867
'AL354993.1'	2	1	0	4	1	0	0	3.21537e-06	0.0857692275750413	0.446659586071746	-0.0748317033630185	-0.074529774997539	-0.0823886355210974	0.0188751874544388	0.0815110620484063
'AL355390.1'	6	6	3	1	5	4	4	5.03599e-06	0.355478315909377	-0.00531896502949041	0.307472628978526	0.432494165883882	0.361051006941941	0.543018456200768	0.704768925552189
'AL355490.1'	2	0	0	0	0	0	0	1.9990075e-06	0.113338012263087	-0.0626849138036681	-0.0455862112921677	-0.0478587900745261	-0.0495574205542409	-0.064900658484094	-0.0567988305081938
'AL356356.1'	3	1	1	4	1	0	4	6.43451e-06	0.0905510000360575	0.364237909615171	-0.0102048020362628	-0.145114981810868	0.323302189444956	-0.060645164879553	0.00749159587607115
'AL365202.1'	1	1	1	0	0	2	2	7.56718e-07	0.0637510165069686	-0.030878815472632	0.126309458549901	0.252853969823699	0.230265128034545	0.0796102019476975	-0.0282341979672877
'AL390778.1'	20	3	7	25	2	36	1	6.347395e-07	1.54373843093233	3.35127095264302	0.981427076088175	4.90766212656761	0.110411695697275	0.31027074855545	0.307129093688696
'AL391421.1'	4	3	0	2	2	3	1	5.7062775e-06	0.184799302628557	0.112640515103478	-0.134721333713728	0.281059565247946	-0.0264764553509777	0.184988908819261	0.190514044589634
'AL441883.1'	1	1	0	0	0	0	0	3.61602e-06	-0.00105460736046211	-0.104084817723993	-0.0844646726082868	-0.0833147452004317	-0.0932026815915978	0.00897814960765501	-0.0939795292794971
'AL450307.1'	14	10	11	9	9	9	12	8.815815e-06	0.891766856474068	0.978893077651345	1.35285663045596	1.03331407553913	1.2442302173832	0.904948993519856	1.28300907088199
'AL589765.1'	2	1	0	0	0	0	0	4.61632e-06	0.054016919983348	-0.129695133760908	-0.108515199755449	-0.105248082286546	-0.120201991575253	-0.0157316646936499	-0.116979808597424
'AL590708.2'	7	6	3	4	2	4	5	9.545052e-06	0.33102273278178	0.2845979547841	0.199057793264182	0.333621668123795	0.362488341002354	0.431629446005648	0.10224671555087
'AL590714.1'	0	0	0	0	0	0	0	2.5390281e-06	-0.0543880940644694	-0.0765109235104913	-0.058570154914446	-0.0596997453822652	-0.0641332955701533	-0.0782404506554777	-0.0692157848988366
'AL591025.1'	0	0	1	2	0	0	1	7.79542e-07	-0.0145097685905642	0.238780353357487	0.125760683241059	-0.0211196763735856	0.106503233806886	-0.0347768908986791	-0.0287590034414163
'AL592284.1'	2	6	3	4	6	7	6	1.1379355e-06	0.132854233835028	0.499850244789233	0.401198333195464	0.928196903160074	0.712566435094312	0.63931596149167	0.960696126985426
'AL627171.1'	1	1	0	0	0	1	0	4.5425175e-07	0.0706064022934116	-0.0231348130327879	-0.00844488510543794	0.122749446619819	-0.00786228314826865	0.0870819306310123	-0.0212794125535005
'AL627309.1'	14	9	8	4	4	7	8	7.7462775e-06	0.916010182220538	0.33065227745036	0.952455485084477	0.78328044210967	0.780484447723246	0.817542881661552	0.476164173609789
'AL645608.1'	2	0	0	0	0	0	1	5.992825e-06	0.022818787773523	-0.164937209739723	-0.141610861576567	-0.135430301332568	-0.0342107268172939	-0.163557060733996	-0.148630237795934
'AL645922.1'	1	2	2	1	1	1	1	8.5228475e-07	0.0615850013881577	0.101796001698329	0.266038744603201	0.114021696018158	0.104539786032656	0.191072870967755	0.135847293580833
'AL646016.1'	1	0	0	2	0	0	0	2.6626e-07	0.0748672318035714	0.251922131024871	-0.00392489455955018	-0.00986495743951416	-0.00278810716116539	-0.0220975435589026	-0.0169568037655818
'AL929472.1'	0	0	0	0	0	0	0	5.7103925e-07	-0.00978409055489703	-0.0261249084248983	-0.0112528707752474	-0.0165478450363288	-0.0110145493549415	-0.0296263546145611	-0.0239647773909551
'ALAD'	4	2	3	3	2	1	2	2.16385e-05	-0.176297289833745	-0.160145010319507	-0.0917076363047696	-0.341751334285008	-0.333359315258768	-0.322393628412681	-0.175820804448354
'ALAS1'	8	4	2	5	1	1	3	3.19308e-05	-0.0985981116948321	-0.153414537122322	-0.481192094782699	-0.567428962142867	-0.488016502872898	-0.348992308492379	-0.578752975749952
'ALAS2'	3	3	2	2	2	4	4	2.6853125e-05	-0.372226082105942	-0.4287719711661	-0.359107591752691	-0.0458882385835649	-0.227819873316958	-0.337384195537339	-0.295721610404766
'ALB'	2	3	1	3	1	2	3	2.7485725e-05	-0.464306561008684	-0.309848091376175	-0.51634310476269	-0.333226641228781	-0.368038122936519	-0.353010804010106	-0.476544407970519
'ALCAM'	8	7	4	7	4	5	8	2.429085e-05	0.0745564161463917	0.312424340172381	-0.0134544952700443	0.147027013410963	0.333910965796596	0.181193391162736	0.0957442506418365
'ALDH16A1'	19	14	14	12	10	11	14	5.4792125e-05	0.238429617153507	0.207116946926013	0.673459345906082	0.298647447751955	0.249516029211128	0.224501137692886	0.392085443932332
'ALDH18A1'	3	2	3	4	4	2	7	4.3246925e-05	-0.743794851340568	-0.578260952021353	-0.611249188840444	-0.678826148077779	-0.300876729143277	-0.856185235769087	-0.340118256421266
'ALDH1A1'	2	1	1	4	0	1	1	2.273275e-05	-0.356582408002279	-0.0530414910605783	-0.402065680260844	-0.365744533267026	-0.486038963909503	-0.463246266896959	-0.533535529891453
'ALDH1A2'	2	3	2	2	2	2	1	2.39106e-05	-0.38327777976009	-0.353435728171515	-0.28835995717416	-0.254836260611019	-0.517830649712757	-0.264697591803699	-0.228063534666513
'ALDH1A3'	3	2	5	3	3	2	2	2.85202475e-05	-0.410010740906779	-0.336334492842118	0.0268815301188371	-0.355910304478538	-0.51910597472306	-0.492388289701139	-0.167778176494842
'ALDH1B1'	12	8	5	12	6	7	10	3.16531125e-05	0.218662933276631	0.799538953164774	-0.048442029661782	0.259065452107648	0.381483128206245	0.113151461154406	0.259013753485772
'ALDH1L1'	15	11	9	16	12	11	16	5.4352325e-05	-0.0625760022106248	0.75887306614877	-0.0261061221561967	0.308290782079555	0.507680139598069	-0.106104083502029	0.734763421466793
'ALDH1L2'	10	2	8	10	3	4	7	4.1066e-05	-0.15015858532833	0.288298154857976	0.151315060220835	-0.357529711375083	-0.242010515610531	-0.80230741270617	-0.456248600237503
'ALDH2'	1	1	0	3	1	0	1	3.095975e-05	-0.620788554344658	-0.398792192310229	-0.741899899670351	-0.6828740787145	-0.708098890736343	-0.666474360582764	-0.556424841610841
'ALDH3A1'	17	9	8	12	4	6	8	2.8847125e-05	0.670975171439347	0.871382495981545	0.445095265187932	0.183857210667767	0.210932210517358	0.29628629629372	-0.00901878388118844
'ALDH3A2'	6	5	4	1	2	3	4	2.359665e-05	-0.0651936187662132	-0.480518349254101	0.00323617938640952	-0.111218600143543	-0.139924594159236	-0.0293002682631287	-0.220844831406635
'ALDH3B1'	5	6	2	4	2	5	4	3.29531e-05	-0.354994469608746	-0.314707265970701	-0.505771875427843	-0.0429060123027134	-0.392465043850026	-0.146602567844657	-0.435980780770745
'ALDH3B2'	20	19	11	12	12	17	11	2.5996665e-05	0.968820327250421	0.94436581778615	0.939719083194837	1.75056557761133	0.657304428713047	1.50499482528311	1.3867939433738
'ALDH4A1'	15	13	11	4	9	10	9	3.8085175e-05	0.306111002336799	-0.446102894380817	0.649061772564067	0.528237659534203	0.0847319588152557	0.523375614355171	0.609953249360086
'ALDH5A1'	17	8	6	9	6	6	6	2.6442875e-05	0.72546807878911	0.527567646061628	0.218851656463055	0.236574213296514	0.0295391249660956	0.241855007031217	0.378814288732602
'ALDH6A1'	2	2	1	1	1	3	3	2.414025e-05	-0.388482686696336	-0.494435977466891	-0.435906556172908	-0.123137849971245	-0.277740208388426	-0.384192208130389	-0.399620545096451
'ALDH7A1'	3	4	1	7	2	2	5	2.5470775e-05	-0.34089577824669	0.282215211809042	-0.467896798885912	-0.289045563195661	-0.0673659019099152	-0.189415841970059	-0.263936924470585
'ALDH8A1'	7	4	5	6	5	4	6	2.724352e-05	-0.0701057188019526	0.101709564190664	0.0575779241357211	-0.0544482359772491	0.00792900991484238	-0.233206282172583	0.194128494648959
'ALDH9A1'	7	7	8	9	7	8	11	2.3187325e-05	0.0218252909334181	0.610919879573445	0.581177252569558	0.581429000984882	0.733134335007209	0.208452808594623	0.619950001391932
'ALDOA'	3	1	1	3	2	1	5	2.548625e-05	-0.341246511299674	-0.258656592801254	-0.4682688699236	-0.426119666954315	-0.0677835858208591	-0.531264212753993	-0.26429274430333
'ALDOB'	3	3	3	5	3	2	4	1.843312e-05	-0.181391530663043	0.192158477021352	-0.014640515064959	-0.134734152446897	-0.000556222595913114	-0.129392738964403	0.0641566420193587
'ALDOC'	5	3	1	1	2	2	3	2.14847e-05	-0.0950695308815096	-0.426446891379018	-0.372058574148012	-0.201644670637946	-0.206064389699042	-0.204772909022788	-0.172284460415257
'ALG1'	13	8	8	6	4	6	11	2.5746525e-05	0.430275435365855	0.140036201050742	0.519644531049808	0.251842829948208	0.664056184291907	0.259056346845561	0.0622736940387216
'ALG10'	6	0	3	2	0	1	2	1.680703e-05	0.0886890481864394	-0.171567183845765	0.024455740170445	-0.235813858636223	-0.202953293972236	-0.430690696142315	-0.397283466397557
'ALG10B'	12	8	9	7	6	6	11	1.60293375e-05	0.572772597643559	0.523943490035078	0.895317593187409	0.46491098513561	0.926348734616143	0.499095148473208	0.618261442096227
'ALG11'	4	2	6	2	4	1	3	1.92557675e-05	-0.122294198283248	-0.234260686608364	0.39165366423043	-0.289506182892451	-0.145903464485055	-0.263535212978784	0.21151718246238
'ALG12'	10	7	3	4	5	3	8	3.2905275e-05	0.0347996581059186	-0.313482820176954	-0.3625962718281	-0.315325079087301	0.10139901863626	-0.0316002885121815	0.063946943628864
'ALG13'	12	15	9	10	10	10	10	4.544045e-05	-0.0938191086085538	0.17630167915193	0.188164535477283	0.366961280403838	0.00934929438059596	0.569331643667909	0.607111096320446
'ALG14'	4	5	1	1	1	3	2	1.070214e-05	0.0715691211153004	-0.150387003149278	-0.112812440538717	0.171514696482425	-0.0381762921142591	0.28922302566402	-0.0906354650006096
'ALG1L'	14	8	6	7	6	5	10	8.23782e-06	0.904868308298852	0.723436866681449	0.656571028129645	0.499022774931604	1.01352006063202	0.691572440729376	0.797426444954248
'ALG2'	8	6	6	4	3	4	8	1.80661375e-05	0.215636295683846	0.0664349524748414	0.420256686100754	0.146780203824429	0.501925147826948	0.2211361249381	0.0725947566184652
'ALG3'	5	2	3	7	1	2	6	2.2080575e-05	-0.108574649152849	0.369013333507575	-0.102336460063678	-0.21471013874259	0.147281681900119	-0.333313810406291	-0.352261866950204
'ALG5'	3	0	1	4	1	1	3	1.6481175e-05	-0.137151939740852	0.107013952533872	-0.251758300016585	-0.228668990810076	-0.0710146437169725	-0.422641377116274	-0.223513864787685
'ALG6'	4	5	4	5	3	3	7	2.05825e-05	-0.152363732538386	0.137128901680936	0.0757055972315488	-0.0451288055643616	0.310859955535888	0.0451553290310103	0.0147355307542619
'ALG8'	7	5	4	4	6	6	6	2.218045e-05	0.0446454827088155	-0.0389013132218381	0.0372859480723521	0.330035223486177	0.144585955092974	0.00568271263007468	0.476822635834933
'ALG9'	6	3	4	1	2	3	4	1.9415775e-05	0.0295632723745269	-0.373477194665654	0.103757318409862	-0.0195465709441241	-0.0270790059214069	-0.153666295588801	-0.12471339515676
'ALK'	23	10	9	16	6	7	20	8.703495e-05	-0.18138893135477	-0.0779123470707884	-0.81198915039196	-0.955382551982983	0.118117194842697	-1.02737872852095	-1.01451571692013
'ALKBH1'	6	4	6	7	3	2	6	1.94807e-05	0.0280917856517075	0.435577630106474	0.386245484373865	-0.157703932101545	0.217455106845423	-0.041448958179501	0.0400694149908373
'ALKBH2'	6	2	4	5	3	3	6	1.417008e-05	0.148454370235281	0.301303998839706	0.229881071359639	0.0954737994584414	0.360795976472148	-0.137908383991215	0.162178090075085
'ALKBH3'	5	4	4	3	5	5	4	1.431935e-05	0.0673289426256789	0.0272427975206725	0.226292106146848	0.36567035278948	0.110478711591609	0.0860472508384803	0.491301176045236
'ALKBH4'	4	5	4	3	2	3	3	2.1801325e-05	-0.17998761368441	-0.164313714346341	0.046401276777587	-0.0718533926214829	-0.214610391419708	0.0150478662240106	-0.179564661692019
'ALKBH5'	3	2	0	1	0	0	0	2.0018835e-05	-0.217330746978647	-0.388917033692137	-0.478840251779409	-0.442972789810459	-0.535932509309859	-0.282384543527188	-0.471133386095822
'ALKBH6'	5	3	0	3	1	1	0	1.19535375e-05	0.120949118497298	0.087813669737536	-0.28492510884949	-0.129393552796072	-0.318241256951357	0.0306664943726661	-0.119409132545364
'ALKBH7'	4	3	2	0	2	1	2	1.5897455e-05	-0.0461801309495015	-0.418520170679121	-0.0956993946073874	-0.215870039545933	-0.178403013416386	-0.0667566554259287	-0.043816109427016
'ALKBH8'	18	11	2	11	11	8	8	2.57388e-05	0.819171723495517	0.815841321891983	-0.332315642979129	0.525482379528756	0.294829116883041	0.600714738410843	1.22642632275247
'ALLC'	17	8	5	9	4	7	7	2.12099e-05	0.844076941433497	0.661548699494414	0.202644896814268	0.488051819240813	0.293925646875964	0.371121386904882	0.166585195591544
'ALMS1'	84	60	51	54	37	41	57	0.000161802425	2.86841113129442	3.14480877042007	3.35817189288083	2.0555623145327	2.65820634554728	2.81891724367111	2.42262161590651
'ALOX12'	12	9	6	4	5	6	7	3.48763e-05	0.145611433553843	-0.363946374173104	0.016086354508878	0.0516583943152044	-0.0749436934960339	0.147353270452383	0.0186269138035578
'ALOX12B'	4	3	4	2	2	2	5	3.7703125e-05	-0.540396504940025	-0.706566211168886	-0.335927937527722	-0.557263425125888	-0.39753037488421	-0.605407044975061	-0.545201833094896
'ALOX15'	13	11	8	5	7	8	8	3.4787375e-05	0.225368927746829	-0.226549947651171	0.302272467309278	0.327076166716458	0.0505994639503923	0.37719299444565	0.353223524782243
'ALOX15B'	15	12	9	14	11	10	12	3.638925e-05	0.34454814903208	0.948530457158576	0.405783483462881	0.565423850198985	0.499938900291125	0.451445646098862	0.981517248408797
'ALOX5'	5	6	1	4	1	1	7	4.6028e-05	-0.651340122903388	-0.649467218603003	-0.962183756467044	-0.8765517448347	-0.375942516616752	-0.469585320324764	-0.902913623274735
'ALOX5AP'	0	1	1	0	0	0	0	9.1221675e-06	-0.203591953556561	-0.245056192767147	-0.0748248826656995	-0.204046220891605	-0.241819729413821	-0.127036212916327	-0.220583984737118
'ALOXE3'	16	10	8	4	5	8	9	4.447455e-05	0.239042356701574	-0.609692756382773	0.0693629539080565	0.114669896206547	-0.0877237942967498	0.0240780978021719	-0.202068511380319
'ALPI'	9	9	8	4	1	0	9	3.8031675e-05	-0.159129122323862	-0.444733131176393	0.224269507076261	-0.83794583687299	0.0861759729316011	0.0694091706308272	-0.719037480828347
'ALPK1'	24	19	21	24	20	19	23	5.5918525e-05	0.601622993822657	1.79988946425636	1.6406719143965	1.36790656489734	1.32748382729399	0.765804271284022	2.02919182091508
'ALPK2'	57	46	32	39	40	41	45	9.0264825e-05	2.389267012145	2.94812760843092	2.37760465846239	3.6244966721413	3.11063080123593	2.99154585694729	4.5677040484606
'ALPK3'	41	27	22	25	17	15	20	0.000100102675	0.921966660768952	0.803731263626253	0.72033993090857	-0.147949660663031	-0.234639018932929	0.584997473117147	0.514251389014414
'ALPL'	5	5	5	5	4	5	4	3.5717875e-05	-0.41765743654659	-0.2503731466038	-0.146171491885552	-0.103528017470448	-0.46709031920708	-0.328720027001556	-0.166999120822214
'ALPP'	24	15	14	19	9	13	16	3.8097425e-05	1.00553699866969	1.58047387517833	1.07486433065608	0.938188041660627	0.946425666088853	0.750722478883266	0.60967157884358
'ALPPL2'	16	15	8	15	12	11	15	3.7591185e-05	0.395049717469416	1.05288576445548	0.23486023387112	0.675806938110998	0.836939317163933	0.763228000297876	1.1201691954949
'ALS2'	14	5	8	12	7	5	9	7.5417575e-05	-0.61779204094065	-0.320968425271444	-0.674652407673879	-0.97408964147483	-0.922981918132771	-1.30952232495981	-0.581035127858686
'ALS2CL'	9	9	9	12	4	7	18	5.81461e-05	-0.615030514060131	0.121246105234738	-0.117322461680558	-0.321842698461208	0.651579060347662	-0.427470226040212	-0.682719277136931
'ALS2CR11'	34	25	25	18	15	23	26	6.3835925e-05	1.19966777363492	0.786322986767323	2.01854479352007	1.74134358883149	1.48326365870977	1.25322174458	1.01557103920927
'ALS2CR12'	11	2	4	4	2	1	6	1.8742175e-05	0.433542011679493	0.0491267365609715	0.119952795363556	-0.278244874876762	0.237388766165753	-0.250848430922703	-0.109225218245405
'ALX1'	6	6	3	0	3	3	4	1.5404435e-05	0.120478208707677	-0.405897629041911	0.0581785564393164	0.068408472587802	0.0811910566870842	0.286886519530363	0.13379607588732
'ALX3'	3	2	1	1	0	1	4	1.5231665e-05	-0.108832569193582	-0.26635380090523	-0.221716248376077	-0.201271577091108	0.0858543072131007	-0.164131705879803	-0.361060770638943
'ALX4'	10	5	4	7	3	2	4	2.3478935e-05	0.248441983650105	0.333211511561699	0.0060664058151924	-0.245371333857249	-0.136747360596793	-0.0263924725940787	-0.0518626046066538
'ALYREF'	4	1	0	1	1	0	0	1.27088425e-05	0.0260880629425234	-0.201763474014532	-0.303084976587575	-0.282689648328737	-0.338627697032275	-0.215634592570935	-0.136776011225266
'AMACR'	13	9	5	7	5	6	6	1.838519e-05	0.597120370397989	0.463626033000025	0.270560244413573	0.413253737538494	0.247024225342877	0.554722283877179	0.397811720102214
'AMBN'	13	13	8	6	7	8	11	1.9470755e-05	0.572515682890122	0.300711874532381	0.670538674555011	0.662923938200359	0.833454016281736	0.983210801668408	0.705409626556934
'AMBP'	6	4	4	3	2	2	8	2.1212725e-05	-0.0111634990418382	-0.149244166756158	0.0605530347771268	-0.195681205162047	0.416993647341987	-0.0842334619303052	-0.166030903079103
'AMBRA1'	4	6	6	5	3	4	8	6.79204e-05	-1.22534895175057	-1.07491309517682	-0.778441064849702	-0.946414715805264	-0.843743726298074	-1.0104366869538	-1.07379112666113
'AMD1'	0	0	0	1	0	0	1	1.39778e-05	-0.313641944694074	-0.23425184362404	-0.333594641997896	-0.310513495687614	-0.24973362523207	-0.360802725229672	-0.33223042063625
'AMDHD1'	9	4	6	4	2	2	7	2.20036625e-05	0.204136188479972	-0.0343751370641598	0.325584732070682	-0.213023714659334	0.272501047795607	-0.103771200525379	-0.184217035479604
'AMDHD2'	3	3	5	1	3	3	2	3.63870025e-05	-0.58831015316279	-0.807993314169937	-0.162259441557539	-0.391668470991897	-0.731444526777745	-0.572894860615872	-0.348661019503341
'AMELX'	1	1	0	0	0	0	2	1.0199185e-05	-0.150259203014748	-0.272630479621451	-0.24274503798122	-0.227661522338179	-0.0246009839732692	-0.153640833422214	-0.245348060072832
'AMELY'	2	1	2	1	1	1	2	7.12694e-06	-0.00288554870755507	-0.0588528587395313	0.115172291908684	-0.023562392231184	0.0583226094818257	-0.0777497395938105	-0.00842974289167228
'AMER1'	7	9	10	7	6	7	3	5.0346425e-05	-0.593731502486686	-0.354666258788829	0.212235031976273	-0.150816216430112	-0.985105879568706	-0.234793411402779	-0.170806799247497
'AMER2'	7	9	10	7	3	7	14	3.362816e-05	-0.214809782718895	0.073366515131073	0.614196005560136	0.215759467093908	0.820759749345707	0.178184835344117	-0.28522571350695
'AMER3'	18	6	8	10	5	4	16	4.82046375e-05	0.309988052494003	0.10553163042876	-0.0203203748594601	-0.514061576422462	0.673613963108007	-0.523355343568458	-0.287837004963357
'AMFR'	2	0	3	1	2	1	2	3.5937475e-05	-0.655865719824011	-0.796483597088836	-0.435500937251536	-0.65528478218666	-0.719310716340262	-0.9032677221765	-0.504602623651167
'AMH'	16	16	12	12	9	13	10	3.08905725e-05	0.546916485044056	0.819062666847673	0.964080018300408	1.09621965520929	0.402064956541851	1.04258358878391	0.775384353577183
'AMHR2'	3	3	0	4	2	1	0	2.883835e-05	-0.417220422908361	-0.209359296157976	-0.690892839224499	-0.499620632051403	-0.773985992957071	-0.386423681718623	-0.34136846669228
'AMICA1'	10	7	6	3	9	6	6	1.89770175e-05	0.350476423508896	-0.0920047804711313	0.398355814686135	0.400276690912493	0.231050086524824	0.312456971817114	1.04933475229598
'AMIGO1'	2	2	3	1	2	2	3	2.60809475e-05	-0.432467759921766	-0.544123244183923	-0.198517593280905	-0.302424579000298	-0.330121624263687	-0.432131786726728	-0.277966750817256
'AMIGO2'	1	1	1	4	1	0	1	2.50036375e-05	-0.485793981315548	-0.111181533811195	-0.456665249352201	-0.552273493297808	-0.547333230101562	-0.519342509242133	-0.419472706901999
'AMIGO3'	6	2	3	5	3	1	6	3.63131325e-05	-0.353406034933719	-0.265613300958209	-0.444533105146682	-0.663522042934239	-0.236868566580821	-0.684894556279241	-0.346962486968744
'AMMECR1'	2	2	0	0	1	0	0	1.427785e-05	-0.164957232211538	-0.377054266334108	-0.3408087743347	-0.317092554737328	-0.380976805331243	-0.14057052439296	-0.172852476000928
'AMMECR1L'	2	4	0	2	2	2	3	1.87483e-05	-0.266277172783368	-0.221268310135832	-0.448292469217483	-0.141644952324612	-0.132206453606704	-0.0233571887397675	-0.109366051226286
'AMN'	10	4	5	0	3	3	5	2.10286e-05	0.303977846476073	-0.549890875100152	0.207003933419499	-0.0549102266488761	0.0525324123452534	-0.0796852055088164	0.00447828210030438
'AMN1'	0	1	1	0	0	0	0	1.0893125e-05	-0.243729666610662	-0.29039703718744	-0.117404320652189	-0.242877237407254	-0.289619661849758	-0.170782607859809	-0.261303950130437
'AMOT'	7	7	7	3	3	6	7	5.378525e-05	-0.671676885928062	-0.983219707110164	-0.296524631239865	-0.362956787127639	-0.585328863956477	-0.547391594214578	-0.748724100715276
'AMOTL1'	9	6	9	6	5	3	6	5.2603525e-05	-0.489401270982942	-0.54757934774468	0.0159410898271809	-0.747261329959535	-0.676579311345676	-0.632024216534319	-0.388985367860629
'AMOTL2'	16	10	6	11	7	7	14	4.8742725e-05	0.142306625557283	0.226875726892053	-0.317309039178679	-0.115651922531697	0.412795993938067	-0.0813554677602086	0.032345347317255
'AMPD1'	9	11	8	4	5	10	10	3.66034e-05	-0.126757981663331	-0.40816503641195	0.258609613818808	0.560728219992579	0.247869830358791	0.33233332433487	-0.0210845620414516
'AMPD2'	2	1	1	3	4	1	3	5.8223875e-05	-1.16103454837345	-1.09687840168008	-1.25546151759159	-1.14400767753411	-1.19776217356217	-1.34004193433354	-0.684507769474818
'AMPD3'	8	9	7	10	4	6	5	4.8031575e-05	-0.463519230474572	0.10996246695915	-0.158184571923033	-0.236793808610858	-0.676317280029136	-0.177610539391093	-0.450136468553448
'AMPH'	9	7	4	7	2	5	6	3.4948025e-05	-0.089239831002242	0.0395748717194419	-0.269686025364044	-0.0866478353589984	-0.200022798662795	-0.0820603687316301	-0.481851418637324
'AMT'	3	4	5	3	1	3	3	2.242026e-05	-0.271757555112657	-0.180159912039515	0.173543979965766	-0.0854244767084477	-0.231316024725918	-0.114061991418386	-0.360072327350389
'AMTN'	6	6	4	4	4	4	6	8.7419175e-06	0.271482689488611	0.305160697912916	0.360394088937164	0.35123225551759	0.50731259226685	0.451469375460155	0.45327011011445
'AMY1A'	2	3	2	0	0	2	1	2.6856175e-06	0.0977760221475321	-0.0802640112611647	0.221958086338256	0.210558212747758	0.0550552602625202	0.259607712222614	-0.0725863827466469
'AMY1B'	2	2	0	2	0	2	2	1.6122775e-06	0.122103250807291	0.217459538516623	-0.0362878865206398	0.234093726418286	0.207171950930759	0.172298874155041	-0.047906549823777
'AMY1C'	4	2	2	1	2	3	4	3.393075e-06	0.237228229726647	0.0367442443721295	0.204948071980893	0.331782191705874	0.405396867193949	0.128308305033824	0.24370354636306
'AMY2A'	12	9	10	6	3	4	6	1.095941e-05	0.687686266382833	0.518628992001236	1.15926574364147	0.302608730173856	0.447457717384483	0.738164755958725	0.236002759514129
'AMY2B'	11	8	4	3	7	7	7	2.2684975e-05	0.344179141545272	-0.186937242413793	0.0251556234941592	0.455707717876611	0.254111642466735	0.334683506916862	0.631501059000349
'AMZ1'	23	15	6	17	6	9	17	3.292517e-05	1.04502214386517	1.44263025986747	0.062997439709281	0.50464353572828	1.20919447811936	0.878492625144265	0.229765105307989
'AMZ2'	7	3	5	7	3	3	1	1.53020625e-05	0.200540746586959	0.542564217615319	0.344689425997668	0.0706531606994091	-0.285476748754756	-0.052049229829052	0.136149964146618
'ANAPC1'	13	15	8	8	12	10	11	6.075415e-05	-0.363163639073922	-0.486021287338835	-0.322058930914067	0.0311819872045421	-0.28084720386356	0.191049173061521	0.587563893768314
'ANAPC10'	1	0	2	0	1	2	1	7.461765e-06	-0.0882169946046365	-0.202545777409004	0.107121930279815	0.105831109714444	-0.0738591559045184	-0.199843051384078	-0.0161285075096669
'ANAPC11'	5	1	2	0	0	0	1	1.08477125e-05	0.146012301488169	-0.28923436645835	0.02571236034137	-0.2418814978266	-0.165249495137301	-0.169660824171536	-0.260259772329264
'ANAPC13'	0	0	0	0	0	0	1	2.964325e-06	-0.0640273159650457	-0.0873996783607237	-0.0687957351098214	-0.0690251585001902	0.047532535357343	-0.0887462820733183	-0.0789948297262234
'ANAPC15'	0	0	1	0	0	0	0	6.20821e-06	-0.137548648927402	-0.170451613621254	-0.00476379166571358	-0.140152977693134	-0.163168925985144	-0.1688775401592	-0.15358264847056
'ANAPC16'	1	1	2	0	2	2	1	5.2129675e-06	-0.0372489289234332	-0.144970858059941	0.161191042219215	0.155140508789664	-0.0131613954268022	-0.0304702604416553	0.201857114195537
'ANAPC2'	3	4	2	1	4	2	3	5.42507e-05	-0.993217431433115	-1.26540783222717	-1.01787407025242	-0.920126060991461	-1.09050194648082	-0.900373404167674	-0.593143034903808
'ANAPC4'	2	1	2	2	2	1	1	3.275735e-05	-0.583787355537043	-0.579937248223452	-0.501065332238197	-0.585552902019059	-0.756620018566645	-0.710880570901702	-0.431479787274573
'ANAPC5'	3	1	3	2	4	2	4	3.822285e-05	-0.629920307063094	-0.719873155984623	-0.490449834721	-0.568659651344747	-0.534703893399575	-0.845897688360484	-0.22459684465822
'ANAPC7'	6	3	3	1	1	2	1	2.7642375e-05	-0.156887356400021	-0.584100359319069	-0.236059141297518	-0.336661455554616	-0.618556803734276	-0.356880405958594	-0.480146340933046
'ANG'	1	2	3	1	1	2	1	7.432100775e-06	-0.0875446687537281	-0.0666657669537214	0.249860857121379	0.106481555045237	-0.0730584845685827	0.0285343319816393	-0.0154464264107263
'ANGEL1'	12	9	5	9	5	5	5	3.3661875e-05	0.173135591278977	0.342741806436433	-0.0967388330924738	-0.0584469928187379	-0.288451713491737	0.177352006928573	0.0465503468773653
'ANGEL2'	4	4	3	2	1	4	5	2.3702975e-05	-0.22308730874494	-0.348120008034808	-0.141343876788127	0.0231835529235176	-0.0196514159892984	-0.145747618195552	-0.389566145629676
'ANGPT1'	3	3	5	0	1	2	4	1.94224e-05	-0.20381292799821	-0.508767819363806	0.245622238572814	-0.156425616321486	-0.0272578208219628	-0.153829946411372	-0.291141910632936
'ANGPT2'	4	3	0	4	1	3	2	2.364035e-05	-0.221667951859162	-0.0762781788803882	-0.565913687179543	-0.112176788509269	-0.387391369960733	-0.258021858692918	-0.388126190288643
'ANGPT4'	11	8	5	4	4	4	4	2.5491775e-05	0.280564126299505	-0.123679000365788	0.0996952108799583	-0.016038593285153	-0.19107574588017	0.265349224331015	0.0681311965803417
'ANGPTL1'	1	3	1	8	1	2	5	1.9654175e-05	-0.364550856485962	0.566257717444358	-0.328047007705689	-0.161507634131012	0.0896294805971741	-0.159555254958452	-0.296471153753374
'ANGPTL2'	1	1	2	0	1	1	4	3.4342925e-05	-0.69746919342286	-0.890782888651024	-0.539188431509763	-0.620320319410566	-0.429978342066998	-0.750049440981476	-0.634217289201713
'ANGPTL3'	8	4	5	4	3	2	5	1.7512175e-05	0.228191654851302	0.0806177633356842	0.291550508411249	-0.114541030731748	0.147444313515694	0.00717764313091647	0.085332155872509
'ANGPTL4'	8	6	7	16	4	5	6	2.402545e-05	0.0805715429094315	1.5353814575482	0.418999236208378	0.152846330198887	0.0947876189559615	0.0739283485058529	0.101846638244397
'ANGPTL5'	11	4	5	16	2	3	6	1.495605e-05	0.51935511480304	1.76763756205898	0.353008826707062	0.0782400662364033	0.339581413894074	0.0703193622263049	-0.0221701898677245
'ANGPTL6'	2	3	5	2	3	6	7	2.118945e-05	-0.321604368653829	-0.283767596363024	0.203136580672537	0.351764745644619	0.29447761742259	-0.197479637824898	0.000779833337874498
'ANGPTL7'	7	4	2	3	3	3	5	1.8950775e-05	0.117844228592602	-0.0913329103276525	-0.169110542604353	-0.00935072576589243	0.108614961068695	-0.0283587341769709	0.0522540873967001
'ANHX'	9	7	9	6	7	8	6	2.00003675e-05	0.249539998720182	0.287152358140724	0.799834301660439	0.651310794511814	0.203428690677162	0.287177797957961	0.693231503802423
'ANK1'	13	13	12	11	14	13	16	0.000123801625	-1.79270209469952	-1.69538286042141	-1.27019303889006	-0.94129825334083	-1.3672563707935	-1.59452074591552	-0.529709557580121
'ANK2'	37	22	12	13	15	18	27	0.0001803697	-1.20920819595026	-2.87538546944102	-2.63210402521363	-1.49878896050181	-1.54020296578734	-1.96846392926714	-1.6651977463236
'ANK3'	36	33	20	14	18	22	34	0.0001974858	-1.67552813376228	-3.17940446095619	-1.90696211740226	-1.32722092244605	-1.14003907734478	-1.13870412263477	-1.56008047003263
'ANKAR'	27	20	13	15	17	12	18	5.409175e-05	0.876266386430359	0.630418163893749	0.548268189672173	0.450741861872448	0.76101168754659	0.924759834252348	1.57223796704484
'ANKDD1A'	10	9	5	10	1	2	5	3.1968125e-05	0.0560395474715917	0.521226943557318	-0.0560158894393748	-0.431511278250327	-0.242735519698193	0.219191066535013	-0.579611221188073
'ANKDD1B'	15	10	6	10	6	10	7	1.55058025e-05	0.817874268682572	0.942723440892336	0.48181688152919	1.0233520529441	0.447887649665142	0.739677715643592	0.63029980683747
'ANKEF1'	11	8	4	9	6	7	8	3.6890025e-05	0.0222297167970792	0.260093300589354	-0.316378212683631	0.144238122380595	-0.00615298044815078	-0.0162107895008201	0.138600634312
'ANKFN1'	7	6	4	8	4	4	8	3.46262e-05	-0.237429886687761	0.182933263879363	-0.261948296419105	-0.216325083085473	0.054949721503767	-0.187931675600713	-0.141897963826814
'ANKFY1'	8	2	3	12	4	4	3	6.9925e-05	-0.959782340295694	-0.180333483732495	-1.25277462813475	-0.990378439107002	-1.51367617943197	-1.51533129013451	-0.953597261225545
'ANKH'	3	4	1	1	2	3	2	2.98970525e-05	-0.441215589037109	-0.641827105081315	-0.574320084708718	-0.249364699844747	-0.556268030224865	-0.298754183641089	-0.365711597745985
'ANKHD1-EIF4EBP3'	17	10	10	11	7	5	16	0.0001068506	-1.09715920480909	-1.26110081265396	-1.14654213953267	-1.66363542724256	-0.909488689516731	-1.51709506664563	-1.30402562185636
'ANKIB1'	5	7	8	9	3	3	5	4.4792125e-05	-0.623327932456716	0.0577805413732678	0.0617274502634358	-0.575970574093992	-0.588875976340703	-0.325232499025189	-0.541927594897127
'ANKK1'	29	26	15	14	17	20	22	3.83694e-05	1.38812637887286	0.897831419523183	1.21036322539025	1.88951616740123	1.67804567810534	1.99623358018736	1.93380713616775
'ANKLE1'	32	23	15	15	13	15	15	3.3461225e-05	1.73265575020291	1.15863085717038	1.32838307093796	1.31334658401991	0.94841622461457	1.7759469017823	1.38143561040173
'ANKLE2'	17	15	12	15	10	10	12	5.203165e-05	0.145507722724773	0.683162327113037	0.455770774459422	0.222438823827821	0.0777338643387533	0.406514608518565	0.455557727319785
'ANKMY1'	25	19	16	23	10	12	20	5.61639e-05	0.673807639855805	1.65845297524031	0.924544481918897	0.405306635581079	0.951385873984371	0.759742908614877	0.360543848634012
'ANKMY2'	8	6	4	4	3	2	5	1.783025e-05	0.220982598133597	0.0724742545946928	0.141878392636518	-0.121515310498155	0.138859119343878	0.226963088306023	0.0780185758317095
'ANKRA2'	0	0	1	1	1	1	0	1.307461e-05	-0.293171695990421	-0.211128005018738	-0.169854011804379	-0.153974824100898	-0.348500130715704	-0.338492051295556	-0.145186171634266
'ANKRD1'	4	2	2	3	3	3	4	1.69462e-05	-0.0699493067958444	-0.0400110068545169	-0.120914443279487	0.0346027488823653	0.0395772070251709	-0.206484202945697	0.0983457745524218
'ANKRD10'	4	4	4	1	4	5	4	2.18623775e-05	-0.181371329361625	-0.436116408046122	0.0449333870437343	0.200275224225597	-0.0931150279447864	-0.100281178574009	0.151582612382407
'ANKRD11'	50	24	26	26	11	22	28	0.00019088025	-0.436262704750989	-1.38652608010508	-0.894949845113251	-1.18217205975661	-1.70105163657433	-2.00067605796559	-2.57314410105168
'ANKRD12'	29	18	14	13	13	15	18	7.4343125e-05	0.572771335081499	-0.158329813738624	0.203385302851933	0.416916418052002	0.214396582254169	0.196842984928546	0.441392267735456
'ANKRD13A'	3	3	1	2	3	4	1	3.04628e-05	-0.454038111308612	-0.521189756921851	-0.587922760055826	-0.125035845337625	-0.694685206984128	-0.426551395772269	-0.212443666400599
'ANKRD13B'	5	3	1	3	0	1	0	3.9521525e-05	-0.503867243484745	-0.618000270216596	-0.805733059737053	-0.7338749863868	-1.06235730937965	-0.650327337962302	-0.919580969739921
'ANKRD13C'	2	2	3	1	0	2	0	2.4043775e-05	-0.386296126894069	-0.49196595548775	-0.149537744170553	-0.257756330521202	-0.644571423131207	-0.381809064371077	-0.56368060842104
'ANKRD13D'	4	1	1	2	0	0	3	3.9070975e-05	-0.571399201356831	-0.741588479325147	-0.794899667486182	-0.860735926616835	-0.68074336902912	-0.866849761131718	-0.909220445936144
'ANKRD16'	9	9	5	6	4	5	4	1.67080125e-05	0.324160308214768	0.371445939604662	0.310885372543528	0.313294006138402	0.0460061294151551	0.596153728031884	0.270098836279131
'ANKRD17'	5	2	5	4	2	3	8	0.00010545945	-1.99885299071153	-2.17167819531551	-1.82344034912062	-1.9066913106132	-1.85738773910109	-2.39370542949332	-2.10372936527904
'ANKRD18A'	27	24	25	13	14	18	20	3.321045e-05	1.34955830157933	0.894791817126718	2.75513514832174	1.72912160777459	1.57097863136779	1.89599408405716	1.55350610043587
'ANKRD18B'	20	16	14	12	9	13	13	3.2799675e-05	0.814625216854764	0.770183038207002	1.20224901415791	1.0543562976218	0.7199735021007	0.995421477785771	0.731486443660043
'ANKRD2'	5	7	5	3	5	3	5	2.373285e-05	-0.146022385369716	-0.213765332200435	0.141985197601275	-0.114204990446099	-0.0204577688418039	0.19497717282091	0.274850260004026
'ANKRD20A1'	13	13	7	10	6	10	17	4.9219025e-06	0.902283200542529	1.21373570008392	0.87833583929747	1.25545881029895	1.96521044770477	1.34265401612636	0.873678459549194
'ANKRD20A2'	15	12	3	7	4	5	6	2.0016075e-06	1.12397950288541	0.88311587692373	0.380431844154792	0.635771516165887	0.689252846306694	1.30096942612121	0.60826148737753
'ANKRD20A3'	3	2	1	3	0	0	4	1.8269225e-06	0.194981816933668	0.34708613186693	0.100577745751022	-0.0440855029585938	0.447671110952618	0.166996539005474	-0.0528419932566229
'ANKRD20A4'	21	20	16	20	10	11	19	9.8906775e-06	1.41165738070585	2.43804732966741	2.03729318865503	1.28324055185983	2.07740984048453	2.01681087429468	1.42459014415585
'ANKRD22'	5	4	2	3	2	2	4	9.171165e-06	0.184010891024203	0.159050003640103	0.0660221123240887	0.068349313936972	0.249435147832265	0.213219673283575	0.110843684706768
'ANKRD23'	7	8	3	6	2	3	7	1.672352e-05	0.168323933640746	0.371048901632508	0.0264635823302067	0.0394853673169878	0.41501938699007	0.48194682831335	-0.0628099726351018
'ANKRD24'	32	20	15	19	14	15	21	5.794275e-05	1.17773294679571	1.07233872589214	0.739740003962525	0.776523811195922	1.02652644563248	0.82962999602197	0.984783899271966
'ANKRD26'	31	20	17	19	17	15	17	6.283965e-05	0.988992903167085	0.946961985402507	0.906072006872072	0.669150845911401	0.401744766777741	0.708664553850088	1.37107912149792
'ANKRD27'	12	9	11	7	4	7	11	5.7125025e-05	-0.358651205737218	-0.528224573143023	0.191282053865343	-0.299452839963511	-0.182889393786842	-0.402245968602159	-0.659239016653349
'ANKRD28'	5	4	2	6	2	3	6	4.4126425e-05	-0.608239340705681	-0.330535554598072	-0.774426363608676	-0.561373272051674	-0.447760952940061	-0.650259073046095	-0.692901566997563
'ANKRD29'	2	1	2	0	0	1	1	1.48443075e-05	-0.177795640512184	-0.391556975893923	-0.0703784736021537	-0.192778171153339	-0.273121498580635	-0.268384956967001	-0.35215418583054
'ANKRD30A'	46	29	29	20	26	28	36	4.53908e-05	2.55098312027011	1.52886366671041	3.0305814561415	2.829863535413	3.21329906952851	2.16432281601291	3.2695881167656
'ANKRD30B'	31	17	16	18	11	13	20	4.510045e-05	1.39106273855598	1.26601706548578	1.19055580730685	0.784630974554859	1.25001564469721	0.805382394834668	0.781211785704476
'ANKRD31'	33	25	15	28	14	15	23	5.6468225e-05	1.28890678899515	2.32648102511064	0.775192634410029	0.808855417401157	1.31264574038251	1.43523171195112	1.01868885991546
'ANKRD32'	10	4	4	6	4	2	6	3.5557775e-05	-0.0253175610923067	-0.111155008853163	-0.284346432717137	-0.510221714465785	-0.216480614743149	-0.43858741540062	-0.163317898366703
'ANKRD33'	15	13	11	9	10	10	9	2.4999155e-05	0.602701369657655	0.564531247699522	0.963704112988558	0.815177495867435	0.437937231916393	0.846637341455753	1.07714237765791
'ANKRD33B'	9	7	0	6	1	1	5	3.40226025e-05	-0.0682656832248863	-0.0718508836996363	-0.815544243738488	-0.613296484951259	-0.298188172562982	-0.0592005378232867	-0.626851772042269
'ANKRD34A'	3	0	0	1	0	0	1	2.0433925e-05	-0.226738498793732	-0.399544380109288	-0.488820377889022	-0.452074334748667	-0.42399097386737	-0.520283089291891	-0.480677694175869
'ANKRD34B'	12	7	4	4	4	5	5	2.03058575e-05	0.475844361841075	0.00909269465113505	0.082356944462038	0.234404587119248	0.072039926914991	0.279631484047416	0.187372107955649
'ANKRD34C'	5	5	1	3	2	4	2	2.24120125e-05	-0.116086463625172	-0.179948756537431	-0.394354120835654	0.0514898868692417	-0.354237217379457	-3.73476930551596e-05	-0.193606283993994
'ANKRD35'	22	16	9	14	12	13	17	4.8112125e-05	0.62306085510459	0.648387767964683	0.12392908438438	0.718594280142447	0.79926049263939	0.617160187824072	0.878248002880808
'ANKRD36'	39	52	32	51	30	38	58	5.5993125e-05	1.76622295767465	5.45034916830819	3.201915887353	3.96582898429411	5.64020086869772	4.52254029392489	3.69136419290748
'ANKRD37'	4	6	4	2	2	3	3	7.32594e-06	0.148089792230497	0.0711725822674311	0.394439885756971	0.245544807104996	0.176095890559518	0.486448639491255	0.153272000376402
'ANKRD39'	1	1	1	0	2	2	0	1.23102225e-05	-0.19810463255835	-0.326678186574538	-0.151475769249236	-0.000479979385057668	-0.327868542664244	-0.205787857239534	0.0386660387640746
'ANKRD40'	3	7	3	3	2	4	3	1.546685e-05	-0.114162893586256	-0.00213604913122484	0.056677900853824	0.203774157949125	-0.0436370335422315	0.399167080269597	-0.0339151230161529
'ANKRD42'	4	2	2	6	4	2	2	1.6293225e-05	-0.0551500234596669	0.382065737748274	-0.105214922385302	-0.0878136787454483	-0.189085216629621	-0.190354396277884	0.279636268004873
'ANKRD44'	2	2	4	0	1	1	1	1.9115585e-05	-0.274601459847013	-0.500912544258217	0.110974834181296	-0.286432464911804	-0.388407547860181	-0.260072419033633	-0.284087261068446
'ANKRD45'	6	6	2	1	1	2	3	1.008032e-05	0.241147831194701	-0.134466876505893	0.0441629962951981	0.048414458747628	0.101751367926611	0.418406698593477	-0.0763377969899922
'ANKRD46'	2	3	2	1	0	0	2	1.104843e-05	-0.0917643106674645	-0.159252876959911	0.0208864576729794	-0.246282540512071	-0.047523032542508	0.0530246730740959	-0.264874905851935
'ANKRD49'	2	0	0	1	1	0	1	9.8485225e-06	-0.0645690301262804	-0.12853228530325	-0.234314020527723	-0.21997269822169	-0.138280334733031	-0.258800992430824	-0.0710080134752542
'ANKRD50'	6	8	4	4	4	2	6	5.9710025e-05	-0.883722391553507	-0.999800439117021	-0.865079875008471	-1.03985066708082	-0.868412137709503	-0.57993158229728	-0.718683069977871
'ANKRD52'	8	3	4	3	2	2	5	6.268275e-05	-0.79561081235369	-1.21106087875514	-0.936565011175742	-1.10504607524025	-1.07181829792623	-1.22253537188182	-1.11963035585533
'ANKRD53'	16	13	6	13	7	6	13	2.606574e-05	0.656271257426373	1.07772669353082	0.227919168898851	0.244843514836312	0.90173750486252	0.820288978017527	0.55376407221922
'ANKRD54'	2	2	0	1	1	1	2	1.38564e-05	-0.155405326176377	-0.231143711681751	-0.330675809837289	-0.171116780863088	-0.123312994957685	-0.13015984225573	-0.163162006326182
'ANKRD55'	10	8	6	3	5	6	9	3.0702225e-05	0.0847303384962263	-0.392198854620769	0.116443770436395	0.143181291171859	0.284004659216524	0.136640287257082	0.114601942815704
'ANKRD6'	9	7	7	12	9	11	11	3.72171e-05	-0.140667175429698	0.65708314318897	0.101830198941406	0.684009499243709	0.354449439083932	-0.138111291877883	0.62991336557674
'ANKRD60'	13	11	6	6	6	7	6	1.3951595e-05	0.697610669605309	0.44201878405809	0.519186280257528	0.647208295222727	0.366693240701318	0.891900304166126	0.666038052581093
'ANKRD61'	10	9	4	5	6	6	11	1.9442365e-05	0.339929419734461	0.166319216744581	0.103118011001503	0.390072999929442	0.834220343229055	0.52860697546796	0.53978174542713
'ANKRD62'	14	10	10	15	7	9	12	3.1211425e-05	0.384158241923503	1.21623680475696	0.672303181377901	0.542220605811917	0.639695757949556	0.351704680698192	0.435446456062283
'ANKRD63'	5	2	5	1	4	5	5	1.09662675e-05	0.14332528519738	-0.157149315619486	0.448938572666358	0.43919442444546	0.324127254163034	-0.058767493940025	0.402123104194157
'ANKRD65'	16	9	8	9	4	7	12	1.3332505e-05	0.944882424337925	0.863242356651819	0.818131029236389	0.660783660823897	1.12230092770387	0.679540246155527	0.347714075406414
'ANKRD66'	7	5	4	3	4	4	4	9.593605e-06	0.329922272926375	0.148234348747174	0.339916199936968	0.33255703287835	0.238032835814742	0.316606858655277	0.433686227796711
'ANKRD7'	3	3	2	4	2	4	3	1.0622875e-05	-0.00437684815790578	0.25700243327404	0.0311181889136266	0.309987990996476	0.0871071305652637	0.0635368489654809	0.0774638463087665
'ANKRD9'	5	5	2	7	4	2	4	1.7536635e-05	-0.00558911010505455	0.485351718882005	-0.135110305700676	-0.115077353600438	0.0236407772585508	0.12039462182513	0.251045909357973
'ANKS1A'	17	18	9	7	10	9	11	6.39422e-05	-0.12444402160146	-0.702778424913863	-0.256684970369952	-0.175461624630298	-0.366901067854727	0.453773287924003	0.181694024693307
'ANKS1B'	9	9	4	3	4	4	6	5.2486175e-05	-0.486741436625172	-0.949955533727842	-0.691375510133748	-0.607947396341176	-0.673411655003769	-0.287651321515885	-0.552567874494515
'ANKS3'	13	13	11	12	10	12	12	4.2118775e-05	0.0592073519386746	0.53158672766113	0.55208032096484	0.713269730095405	0.345292747128996	0.423736798089356	0.683487889922354
'ANKS4B'	5	4	2	4	1	2	1	1.7800075e-05	-0.0115598222467912	0.0732468092305517	-0.141444207448513	-0.12085367762403	-0.352900572344822	6.59165999009238e-05	-0.2538395297617
'ANKS6'	13	9	10	10	4	8	12	4.5582525e-05	-0.0192967433943804	0.17266421249313	0.326774081015473	0.0903757753402475	0.251802703748578	-0.117113058431413	-0.393822738776147
'ANKUB1'	16	11	7	6	5	6	12	1.981905e-05	0.797855863696148	0.291794575605757	0.520136441081002	0.381813426573797	0.94720325586431	0.746951039567187	0.364842054940644
'ANKZF1'	17	16	8	10	13	10	14	4.0771625e-05	0.400709780794653	0.295834864789926	0.158392737153086	0.46933269567852	0.62794547402043	0.798488921052472	1.21332876628224
'ANLN'	12	12	4	11	5	5	17	4.9288525e-05	-0.181034809546509	0.212901890906198	-0.614487931304194	-0.401091440819905	0.767507592036645	0.132806411803783	-0.31275981241217
'ANO1'	11	9	7	5	7	7	9	6.426115e-05	-0.598146558048613	-0.981207942302176	-0.548415374177283	-0.455934651699211	-0.621810157257545	-0.57853767671953	-0.324484912416384
'ANO10'	13	10	7	9	4	5	12	2.7620075e-05	0.387812021117504	0.497427903942882	0.3325723968958	0.0740286108176232	0.736632934067445	0.440419190708528	0.0191949209712338
'ANO2'	18	16	19	15	8	12	15	5.4278125e-05	0.172335647760522	0.625646463253155	1.39601175154839	0.446655291379374	0.386535725094685	0.464846267465127	0.071345447423514
'ANO3'	3	2	1	2	2	1	4	4.6165875e-05	-0.809956706412356	-0.923250381137702	-0.96549909562365	-0.879575195247548	-0.74910544173302	-0.928296619509272	-0.739798561246871
'ANO4'	3	4	2	5	1	4	3	4.4202375e-05	-0.765451246945684	-0.46760139981068	-0.776252583960477	-0.426301689745304	-0.819254160281669	-0.652135309839328	-0.860932357529617
'ANO5'	15	13	7	4	5	7	8	3.9523275e-05	0.27351734796904	-0.482922752403231	0.046382695657905	0.0865001083081191	-0.0772269830734681	0.487851296464341	-0.0882218800349383
'ANO6'	14	10	6	6	2	1	6	4.5628575e-05	0.0574019829278931	-0.368995271961375	-0.242433290463482	-0.867792801584801	-0.488306983246948	-0.00442882987756314	-0.727443330507491
'ANO7'	29	23	18	16	15	21	20	5.981915e-05	0.90195275397474	0.61890721801187	1.12073577945856	1.55589226735024	0.85272427331268	1.12477491371285	1.10793217738188
'ANO8'	9	11	11	8	7	12	10	7.2851675e-05	-0.948377229968279	-0.795787021024426	-0.186849668151363	0.0393936081000503	-0.730555608589458	-0.563109430480788	-0.52202838735398
'ANO9'	10	12	12	12	11	14	12	5.71474e-05	-0.51464792935843	0.146815597689626	0.332771761555345	0.657220983938748	-0.0603474215566216	-0.0613266103815984	0.504211446283566
'ANP32A'	0	0	0	0	1	0	0	1.40083825e-05	-0.314335078400669	-0.370155235707433	-0.334329940080108	-0.311184064148349	-0.373703600477471	-0.36155817684539	-0.166656565426308
'ANP32B'	3	3	0	0	1	1	2	1.02595825e-05	0.00385701308000761	-0.274176803179074	-0.244197181597916	-0.092250874282288	-0.0262311795505212	0.0725110082160059	-0.0804596274357578
'ANP32E'	1	3	3	2	2	2	1	1.0802315e-05	-0.163928801345973	-0.017831818160091	0.168828776708394	0.0325834538056313	-0.164024170791518	0.0591042717481462	0.0733379083989483
'ANPEP'	11	11	9	11	10	11	16	6.1929025e-05	-0.545284625313551	-0.110730970442145	-0.208279358009944	0.142158186603368	0.303175628326066	-0.293271695193718	0.227984116788211
'ANTXR1'	4	4	2	5	3	4	3	3.0297325e-05	-0.372544854319525	-0.111593661536783	-0.441917635297782	-0.121407550375796	-0.443926697150742	-0.308641794042602	-0.208638862747102
'ANTXR2'	6	6	2	4	2	2	5	1.8651025e-05	0.046895887982082	0.0514603988065825	-0.161903639549664	-0.139512050373585	0.116705525127283	0.206688074551312	-0.107129393512114
'ANTXRL'	20	16	11	21	10	13	18	2.81051e-05	0.921030521985121	2.10667527477759	0.889022442730934	1.15730123542481	1.46247017718816	1.11139639459216	1.00572056461706
'ANXA1'	2	3	1	3	3	2	1	1.5789375e-05	-0.199215002649737	-0.0103934797820935	-0.235125306787771	-0.0767659855260693	-0.298629786375637	-0.0640868567044474	0.12494501491521
'ANXA10'	4	6	2	5	2	3	3	1.466505e-05	-0.0182483739184222	0.288631334661228	-0.066068566446238	0.0846207343768648	-0.0219956546230193	0.305151187705955	-0.0154791611617713
'ANXA11'	14	9	6	7	8	10	13	2.911045e-05	0.431775996394039	0.18903055228054	0.154714891964969	0.72502670172782	0.819553184268701	0.289781604008603	0.650034569236167
'ANXA13'	13	8	4	6	5	5	10	2.1318225e-05	0.530642442413655	0.253411716133977	0.0580164889363224	0.212206685398028	0.660437757893957	0.36844549487335	0.330370722844791
'ANXA2'	3	5	2	1	2	3	3	1.73574025e-05	-0.157011081477328	-0.320777810730585	-0.130801008901085	0.025586474675156	-0.0946648481963958	0.124822055263998	-0.0773849381284663
'ANXA3'	9	7	6	6	2	2	2	1.4399525e-05	0.376482010740816	0.430550330657603	0.508416213641761	-0.0462913365395377	-0.137972463096356	0.425532962421384	-0.00937388235145623
'ANXA4'	5	4	7	4	3	5	3	1.9511775e-05	-0.0503544531072164	0.0294231116482867	0.527524517740159	0.251816250969471	-0.152813340114639	-0.0422165736297701	0.0393549015127898
'ANXA5'	2	3	3	2	1	3	3	1.3679725e-05	-0.151401094696578	-0.0915006669873781	0.0996461577841186	0.106225684541706	0.00459928125141268	-0.0119740827773413	-0.159099687978243
'ANXA6'	5	1	6	6	3	5	6	3.70649e-05	-0.448187642811278	-0.149741139349637	-0.0365343025001949	-0.13306372423315	-0.257159657287843	-0.817291884036752	-0.364248298546973
'ANXA7'	4	2	2	8	3	3	3	2.2678975e-05	-0.199878990285737	0.488813285494363	-0.258747872779162	-0.0910971930787071	-0.238298986332337	-0.348095559008831	-0.0334690233185965
'ANXA8L1'	0	0	0	0	0	0	0	1.32789875e-06	-0.0269381631191889	-0.0455026598778246	-0.0294504327086448	-0.0331434587791762	-0.0314432717264745	-0.048322650813871	-0.0413676776557711
'ANXA8L2'	8	8	3	4	1	2	2	4.91283e-06	0.513758136389651	0.403198270670752	0.310433888201584	0.161721654938745	0.118084539400294	0.773713979042594	0.0424803368828533
'ANXA9'	12	7	4	8	4	4	9	1.8610425e-05	0.514271484547172	0.592981251880252	0.123120484859217	0.134845784589677	0.610379969729854	0.32151269537177	0.22635578998261
'AOAH'	15	12	6	8	7	9	9	2.776995e-05	0.53990132021414	0.358470122409879	0.186944637202173	0.617681999814426	0.363149952481548	0.664363941826512	0.514578009925275
'AOC1'	11	12	12	13	7	5	13	4.6977325e-05	-0.206394599644844	0.542317861486958	0.577292988522631	-0.350412789057193	0.337300455297763	0.189897980293698	0.0729377442614981
'AOC2'	11	10	8	8	11	8	8	3.9807575e-05	-0.043894839183845	0.0502777928759572	0.181571447263158	0.217000520528827	-0.0849005365035686	0.139362066496398	0.902915388363998
'AOC3'	16	10	7	7	7	5	10	4.381035e-05	0.254096041802548	-0.187322843436948	-0.0566921014315193	-0.28096999868284	0.0533474143240102	0.0404852565049779	0.145756713037412
'AOX1'	14	12	8	14	6	6	13	6.4603175e-05	-0.372660708773422	0.226172826984088	-0.414608057666552	-0.60017637662222	-0.138446356750804	-0.245507257176151	-0.498633492362947
'AP000322.53'	3	1	1	0	2	2	1	6.633295e-06	0.0860455821383127	-0.181334865790279	-0.0149842570842926	0.123996934622907	-0.0514977856282152	-0.0655556029448499	0.169198449887215
'AP000349.1'	3	2	2	3	3	2	1	1.10935725e-05	-0.0150449864748878	0.109831063095553	0.0198010851782571	0.0261971303164447	-0.171885503768279	-0.061912201041837	0.23291787362487
'AP000350.4'	5	6	2	6	4	4	6	7.6734605e-06	0.217956221720206	0.602761978951044	0.102032035884851	0.374660751412273	0.536152792287817	0.477863725003653	0.47783855558831
'AP000688.1'	1	0	2	0	0	1	1	9.379521e-07	0.0596433562503763	-0.0355189242165655	0.263978950196853	0.11214325237057	0.102227482518718	-0.0386900120552834	-0.0324014177872612
'AP000708.1'	9	8	3	6	4	4	6	8.4941965e-06	0.510328175798366	0.581747820057333	0.22432414770159	0.356664125662202	0.513999156789571	0.685238918016173	0.458966274767041
'AP000721.4'	1	0	1	0	1	0	0	6.0251925e-06	-0.0556577017411377	-0.165765900189869	-0.0003634353645352	-0.136140013018567	-0.158229079921836	-0.16435660871638	0.0169032212601983
'AP000758.1'	0	0	0	0	0	0	0	2.2613555e-06	-0.0480947251458474	-0.0694017451506588	-0.0518939575453053	-0.0536112597090153	-0.0566385449930693	-0.071381279864935	-0.06283112694407
'AP000769.1'	6	2	1	1	0	0	0	4.1276e-06	0.376067386438002	0.017938329537839	0.0452612007963175	-0.0945320427112998	-0.107010853302653	0.110163614688969	-0.10574248948619
'AP000783.1'	2	2	1	2	0	1	6	5.884995e-06	0.0252627226006993	0.108064832100677	0.00300738551063	0.00366947966187734	0.584428142939034	0.0667515413613877	-0.146150870212408
'AP000889.3'	3	1	3	2	0	1	3	4.7422275e-06	0.128906323871496	0.137323021118657	0.314535857757692	0.0287267850614559	0.245834520652023	-0.0188418777969538	-0.119874844323471
'AP001024.2'	6	5	5	3	2	4	5	2.40400825e-06	0.415133639383442	0.332310662630427	0.654814986719672	0.490208035173013	0.555241734030584	0.494212929012958	0.266446189211017
'AP001362.1'	2	1	0	2	0	1	2	5.51956e-06	0.0335452034523254	0.117421024066982	-0.13023203975637	0.0116823139626616	0.101708004877837	-0.038043807279328	-0.137748310042981
'AP001468.1'	12	12	12	12	10	11	17	1.19212175e-05	0.665885930221601	1.30477638101386	1.42022322675694	1.23870936098807	1.77622338991999	1.05589058689599	1.37789119957114
'AP001631.10'	7	7	3	4	1	3	5	7.24860075e-06	0.383072357306696	0.343394441571437	0.254272887086936	0.247240639504745	0.424474095467394	0.60218407878687	-0.011227137691008
'AP001652.1'	1	0	2	0	0	1	1	5.1613575e-06	-0.0360792065632785	-0.143649508789831	0.162431935646835	0.0195365701106448	-0.0117683753779263	-0.143017981923063	-0.129512043629816
'AP002348.1'	0	0	0	0	0	0	0	1.074652e-06	-0.0211983794555588	-0.0390188290560868	-0.0233614955958559	-0.0275905363918473	-0.0246077842801306	-0.0420668361302155	-0.0355446356650761
'AP002956.1'	0	0	0	0	0	0	0	6.20172e-07	-0.0108976759413707	-0.027382847606263	-0.0124341960187391	-0.0176251771168864	-0.0123407141157708	-0.0308400559792549	-0.0250945158098334
'AP003068.23'	8	8	5	5	3	3	5	5.33638025e-06	0.504158014189581	0.527476812799548	0.584305968687508	0.289170431920442	0.476089258740093	0.763250359024891	0.365298213234764
'AP003774.4'	2	2	2	0	2	3	4	6.34048775e-06	0.0149391199713641	-0.173838259617387	0.13408138293774	0.267153044838757	0.325840027856867	0.0554997646442319	0.175931174388048
'AP005482.1'	0	1	0	1	4	2	1	1.60417e-06	-0.033199787267201	0.0825454513367368	-0.0360929541122969	0.234271502923318	0.0842451846019872	0.058675905401733	0.617400645002655
'AP1AR'	3	7	4	2	1	1	3	1.18985825e-05	-0.0332901391147486	-0.0458990301888799	0.284495914227189	-0.128188577579389	0.0526742706504844	0.487313649721532	-0.118145540689748
'AP1B1'	1	2	4	5	3	3	4	5.860025e-05	-1.24731946451545	-0.836251870848114	-0.838393605617699	-0.878765860276136	-1.08476426353753	-1.23550287427535	-0.859450278858982
'AP1G1'	1	3	1	3	3	3	2	3.9691175e-05	-0.81869152968571	-0.622343921260105	-0.809812270810211	-0.464119444658978	-0.820632938516427	-0.654518256860817	-0.424636057475121
'AP1G2'	8	9	7	10	4	6	4	4.2741575e-05	-0.343620220482062	0.245399403465632	-0.0309953129642512	-0.120800399972943	-0.656674064592766	-0.0469351920339401	-0.328498369491136
'AP1M1'	0	0	2	0	1	0	0	3.25722e-05	-0.735079819504456	-0.845445025760216	-0.49661365471839	-0.718231061716272	-0.874771705837171	-0.820132820513871	-0.593501248764777
'AP1M2'	1	3	3	2	2	4	5	2.455203e-05	-0.475558451341795	-0.369857955187525	-0.161757740746748	0.00456673346033153	-0.0425681633452815	-0.280542245834298	-0.242812045040542
'AP1S1'	0	0	0	0	0	0	0	8.075e-06	-0.179858485534298	-0.218246119553078	-0.191672984867567	-0.181085403627628	-0.213555596014021	-0.214991260625529	-0.196506234007533
'AP1S2'	0	0	0	0	0	0	0	7.128135e-06	-0.158398291270255	-0.194004014581544	-0.168907350894317	-0.160323852993973	-0.187998705951203	-0.191601676054609	-0.174734735901171
'AP1S3'	5	4	4	1	4	4	4	6.786855e-06	0.23805113944074	-0.050145793810327	0.407401719117143	0.394101803192115	0.313791740990714	0.272118536927353	0.498225554635594
'AP2A1'	2	1	2	3	2	0	0	6.5018875e-05	-1.31507837910869	-1.27088647076777	-1.27683018717911	-1.42979491234177	-1.75072622855961	-1.50794265658138	-1.1733581246814
'AP2A2'	2	4	1	0	1	2	2	6.225075e-05	-1.25232305798435	-1.60543038307507	-1.35230518533056	-1.09557167448383	-1.42964194656752	-1.09802501694583	-1.27599440830654
'AP2B1'	1	0	2	0	2	0	0	4.298135e-05	-0.893267934289028	-1.1119701488535	-0.746893105328492	-0.94648525269787	-1.15575335262789	-1.07728399922325	-0.666570913434447
'AP2M1'	0	0	0	0	1	0	0	2.715005e-05	-0.612185637198149	-0.706618345445478	-0.650299596268813	-0.599337881082079	-0.728415301109186	-0.686188574914692	-0.468826067624261
'AP2S1'	0	0	0	0	0	0	0	1.0140005e-05	-0.226660650007694	-0.271115327002988	-0.241322166797352	-0.226363908360814	-0.269292196339205	-0.266001217617977	-0.243987323168404
'AP3B1'	12	12	7	6	6	7	9	4.45157e-05	-0.0728600098982262	-0.340502184193466	-0.0736510155125679	-0.0229668047220856	-0.0888344812368542	0.250705229909421	-0.0367380351042007
'AP3B2'	5	1	2	6	4	0	3	5.428555e-05	-0.838510600917977	-0.590646372450778	-1.01871210693481	-1.19438650628642	-1.09144274141777	-1.24273436648948	-0.593944413498152
'AP3D1'	14	10	6	8	7	7	10	7.9591525e-05	-0.712409599760086	-0.96838132811298	-1.05911389712964	-0.792129612187511	-0.912507082310121	-0.843460551014068	-0.677024352705949
'AP3M1'	0	1	3	1	0	2	2	1.84609725e-05	-0.415250457515906	-0.349031895236857	-0.0153101750259736	-0.135344860810455	-0.247594751563071	-0.357724059262514	-0.43531297854155
'AP3M2'	0	1	1	2	1	1	2	2.011045e-05	-0.452635043039526	-0.256142600571385	-0.339017281634561	-0.30824642481504	-0.292115726285723	-0.398469660017372	-0.306962367618722
'AP3S1'	5	5	2	4	4	5	3	6.842245e-06	0.236795722817403	0.353798508874952	0.122017360079174	0.529624739753338	0.189151557651211	0.384573505056301	0.496951889580448
'AP3S2'	0	0	0	0	0	0	1	8.887465e-06	-0.198272554501622	-0.239047231307123	-0.211207196924459	-0.198899996602794	-0.112340377575529	-0.23506086056426	-0.215187421121507
'AP4B1'	7	6	5	9	2	4	9	3.53077e-05	-0.252875789203513	0.300604639486065	-0.136309591929488	-0.231268129160466	0.159698528125579	-0.204766202209342	-0.490121699927794
'AP4E1'	9	9	3	9	4	3	12	4.2749225e-05	-0.266050815585486	0.110083786574224	-0.599282305558943	-0.531174536413636	0.328276271572048	-0.0471241636827739	-0.328674271446234
'AP4M1'	5	4	6	4	1	3	3	2.776445e-05	-0.237396115707785	-0.181864866908942	0.187076874226902	-0.202603985200283	-0.375561232514331	-0.246074340164056	-0.482953274484948
'AP4S1'	2	4	2	1	0	2	0	6.80599e-06	0.00438866792828139	-0.0506356999950908	0.122889058123836	0.120210255071334	-0.179303664313575	0.271645848790708	-0.167327571005921
'AP5B1'	12	15	8	12	7	9	10	4.490725e-05	-0.0817343324955897	0.460194603769083	0.0589594816255918	0.24191703608684	0.0237409386780012	0.582502896768838	0.120535477047793
'AP5M1'	6	6	3	3	2	3	5	1.89064e-05	0.0411079596298787	-0.0901968052246642	-0.0260196226675534	-0.00837773491614037	0.109812688163654	0.200379738193967	-0.113001266489173
'AP5S1'	5	2	0	3	1	2	2	1.44809775e-05	0.0636657315260518	0.0231047291426441	-0.345692589825862	-0.0480773122336761	-0.140170944177528	-0.145588190362288	-0.177523019399148
'AP5Z1'	19	21	11	12	9	13	17	5.9340025e-05	0.135353127842415	0.0906782208531477	0.138025906513234	0.472403731251844	0.496204175259531	0.908944206444123	0.121233793023541
'APAF1'	11	11	5	7	5	8	8	5.12999e-05	-0.304365959406102	-0.379078508888612	-0.520821715930582	-0.0349875749239952	-0.395095721330449	-0.0307014964792267	-0.359009495427693
'APBA1'	1	1	5	4	2	2	4	6.5284375e-05	-1.39885367807687	-1.14254625901275	-0.857089275742406	-1.16210450932392	-1.26521538014385	-1.51450331738733	-1.17946436087946
'APBA2'	8	11	7	7	4	6	9	4.91898e-05	-0.489771055592437	-0.325052815696753	-0.186032425470752	-0.262190390933939	-0.214994795179119	0.0214228971210891	-0.476769059600068
'APBA3'	17	18	13	10	11	10	13	3.900355e-05	0.440782252103085	0.341101875363085	0.911042140592362	0.508100701025653	0.55252149334578	1.06982409582454	0.921403239087643
'APBB1'	6	5	5	3	2	5	7	4.0128475e-05	-0.439880429997463	-0.633540394101398	-0.25221675491125	-0.20023786094966	-0.216705528872661	-0.437673102640342	-0.600970651444609
'APBB1IP'	10	13	7	2	6	7	9	2.47495e-05	0.219645253288421	-0.374913689507796	0.401590578266745	0.410438964761297	0.444675767747885	0.85280471195763	0.417750864265282
'APBB2'	5	8	5	10	6	8	8	4.31329e-05	-0.585720451230351	0.235380542030338	-0.324453713418339	0.144087673648901	-0.174654873136959	-0.170423366484138	-0.0049429081447597
'APBB3'	8	7	4	4	6	7	6	2.6655125e-05	0.0209716395286041	-0.153463505193672	-0.0702988195776874	0.368654648502945	0.0238103096340961	0.122790914963947	0.373933936128972
'APC'	22	14	18	11	7	14	16	0.000116671525	-0.931036204253967	-1.51269361267529	-0.246291573885718	-0.648110627350151	-1.17468933535257	-1.30439890606098	-1.52998735191754
'APC2'	33	29	17	12	13	16	29	0.000107464825	0.133041204107389	-1.14167623700939	-0.166932692515355	-0.172651730179666	0.675100351932738	0.630807556844478	-0.320266506144616
'APCDD1'	8	5	4	2	3	4	3	3.30891e-05	-0.124850285341113	-0.588431106109479	-0.224991445526785	-0.182621625717624	-0.519280813369844	-0.263783272119004	-0.272830916408864
'APCDD1L'	14	13	8	11	7	8	13	3.304447e-05	0.34261318067698	0.628791609356056	0.344177374132369	0.365292180383338	0.713366044892199	0.647893406146323	0.39329861269083
'APCS'	1	2	1	1	2	2	3	8.0638075e-06	-0.101861999726782	-0.0828390844454789	-0.0493784885866105	0.0926301796282573	0.156179762319655	0.0129297120157392	0.136305760570661
'APEH'	5	0	5	4	2	0	3	3.8346275e-05	-0.477230039786568	-0.452787855017073	-0.209366699384701	-0.844844466555188	-0.661182039114354	-0.962775206998578	-0.559990447607701
'APEX1'	4	6	4	5	2	2	6	1.59980975e-05	-0.0484611339468384	0.254501565181067	0.185929337620073	-0.0813425509026471	0.311455013126719	0.272221595674203	-0.0461302017064522
'APEX2'	2	2	1	5	1	0	5	2.36455575e-05	-0.377270721513666	0.0587072104320268	-0.424012529147732	-0.522495030578767	-0.0181016665077525	-0.3719722245945	-0.388245927886155
'APH1A'	2	1	0	1	0	0	0	1.34810325e-05	-0.146897849305855	-0.221533400397455	-0.321650812817466	-0.299621102921626	-0.359469885786202	-0.234709271730466	-0.320808157901961
'APH1B'	5	5	4	3	3	4	6	1.179711e-05	0.12449449497865	0.0918186265861695	0.286935682478548	0.284240379322423	0.424846571908766	0.262174399679522	0.216740999785935
'API5'	0	1	1	1	0	1	1	2.3062325e-05	-0.519538113875872	-0.466838204241752	-0.409989726277577	-0.372971005297047	-0.494934607105227	-0.471387522224269	-0.541113608754673
'APIP'	4	5	4	6	4	3	5	9.923745e-06	0.089211170939212	0.545145843256058	0.331978367080537	0.188582527515787	0.352266732976456	0.308451488962987	0.426094940744767
'APITD1-CORT'	0	0	0	0	0	0	1	7.01879e-06	-0.155920042841244	-0.191204508217564	-0.166278348864747	-0.157926284758532	-0.0619027494577112	-0.188900619693419	-0.172220537875924
'APLF'	13	14	9	9	9	9	13	1.8023075e-05	0.605327854076011	0.743143355657416	0.847377932507883	0.83140834933233	1.11883693355706	1.13280658395735	1.07127144488028
'APLN'	0	0	0	0	0	0	1	3.618825e-06	-0.0788613345755932	-0.104156633191633	-0.0845321141802081	-0.0833762498292811	0.0298666451696777	-0.104913947265641	-0.0940440257848291
'APLNR'	2	4	1	2	4	3	2	2.44016925e-05	-0.394408158111684	-0.366008934020587	-0.442192494857748	-0.128870371610048	-0.40794086268416	-0.163007343636335	0.0931956305933767
'APLP1'	5	4	4	2	3	4	7	3.8943275e-05	-0.490761110836023	-0.738318852112863	-0.36574551287626	-0.310984712298943	-0.184715572294674	-0.522218537180302	-0.407439016751704
'APLP2'	14	5	4	15	3	3	10	4.1251925e-05	0.156596212944043	0.959156805960263	-0.421253944214236	-0.498342521972009	0.122401811554934	-0.465425474721412	-0.460523748749465
'APMAP'	9	5	6	5	6	5	7	2.401775e-05	0.158487953108583	0.0491782000285511	0.277159403699061	0.153015164968769	0.218138597999992	-0.0397022785560115	0.434576398689551
'APOA1'	1	1	2	1	0	3	1	1.25111075e-05	-0.202657569261486	-0.19670097990362	-0.0142810159052507	0.13184970409566	-0.210146173731151	-0.210750130907908	-0.298506504613743
'APOA1BP'	3	3	2	5	1	2	4	1.4347335e-05	-0.088789759593795	0.296765755453659	-0.058429708617398	-0.0451469876271675	0.109723364327063	-0.0284654645462265	-0.174450155881525
'APOA2'	0	0	0	0	1	1	0	4.526085e-06	-0.099424034260458	-0.127384882105609	-0.106345653446482	0.033466120967043	-0.11776644181355	-0.127325331351943	0.0513729803861701
'APOA4'	11	13	10	8	9	10	9	2.6238905e-05	0.263630786454587	0.39766894093597	0.791862598030782	0.787992573717187	0.404474731505757	0.81601121400686	0.882346462012681
'APOA5'	6	3	5	5	3	4	5	2.5994605e-05	-0.119541698923748	-0.00143393495332639	0.0876056400273103	-0.0270638973593731	-0.0815045365404484	-0.316176897196215	-0.109705712368061
'APOB'	78	49	43	42	33	41	56	0.000186237075	1.8475678354983	0.896035675253107	1.63307321463543	1.51969732546838	1.87521475226486	0.961985754445521	1.19497966993074
'APOBEC1'	7	6	6	3	5	6	6	1.1424575e-05	0.28842326488876	0.101356512135628	0.579946619236503	0.565882091929784	0.434902001994251	0.385199657046501	0.557864349328122
'APOBEC2'	5	4	4	4	3	5	5	1.1583085e-05	0.129345301764987	0.232418251646014	0.2920816255161	0.425669196759624	0.307478343856038	0.153639274912292	0.22166220527499
'APOBEC3A'	5	1	2	4	1	1	4	1.15110825e-05	0.130977215567297	0.234261723166298	0.00976279196616773	-0.119692025569328	0.186277353411984	-0.186047445397215	-0.109235669427467
'APOBEC3B'	23	16	8	12	7	9	12	2.33805e-05	1.26136879370019	1.01135137174824	0.57653258271902	0.71393116214522	0.851069077419379	1.22811687189686	0.615508133933779
'APOBEC3C'	1	1	0	5	1	0	1	1.09458475e-05	-0.167181882503893	0.383854261475016	-0.260697121854162	-0.244033260058225	-0.16789825765337	-0.172084963768899	-0.0962390908612599
'APOBEC3D'	10	10	4	7	5	3	6	2.1830825e-05	0.285795701194604	0.375407628767028	0.0456920061029866	-0.0725002247004957	0.154022687842887	0.5834288597421	0.318584271764003
'APOBEC3F'	8	8	9	7	8	8	11	2.16452e-05	0.134518520304052	0.380160148733694	0.760285035541157	0.615243715892739	0.774759950837267	0.360368419330325	0.821692360192744
'APOBEC3G'	6	6	6	6	3	4	6	2.147485e-05	-0.0171043961937997	0.24940170879696	0.338299176870031	0.0720386352386704	0.163630819434722	0.136933443013752	-0.00578241149662997
'APOBEC3H'	8	8	8	9	8	7	6	1.31242275e-05	0.327643625280925	0.868575255045043	0.823139098121628	0.665350767228566	0.389025277875372	0.570860398502049	1.01763494180935
'APOBEC4'	11	9	8	5	6	8	9	1.42628975e-05	0.535065679504094	0.298927600611549	0.795759664751849	0.777121664198778	0.727730208627247	0.65655622953421	0.658879778095798
'APOBR'	26	23	8	12	6	11	16	5.2412075e-05	0.836588295552445	0.268052351737781	-0.121481719777604	0.350833886542525	0.560049816277442	1.30775544445903	-0.218303928632108
'APOC1'	2	2	3	1	1	1	2	3.807585e-06	0.0723467516459729	0.0261316123784869	0.337008477618208	0.0492206237825043	0.14791681625106	0.118068817057209	0.0678938799489967
'APOC2'	5	2	2	1	1	1	0	4.7061175e-06	0.285211347883138	0.00312667586988668	0.173377582942821	0.0295185653659175	-0.122625732260863	0.0958727508465054	0.0472333914019597
'APOC3'	4	2	2	0	1	1	0	5.771815e-06	0.183313896699297	-0.159278789633432	0.147754316358895	0.00615115843292102	-0.151390136774095	0.0695473644990064	0.0227292517220065
'APOC4'	4	3	4	3	4	4	5	5.791225e-06	0.18287396956581	0.245586570450594	0.431340875647965	0.415933591578044	0.463811919544353	0.182890479637396	0.521119630989771
'APOD'	6	4	3	0	2	3	4	1.02223275e-05	0.237929243646112	-0.273222984165301	0.182773697155854	0.18203551788567	0.22106267133281	0.187253298604096	0.0866738069387037
'APOE'	6	5	3	6	3	5	2	2.56923675e-05	-0.112691682267462	0.141422763153496	-0.189174937503273	0.116296547550747	-0.442777714858962	-0.0810686660000149	-0.102756327431246
'APOF'	7	6	6	3	1	2	6	1.31040875e-05	0.25035729673984	0.058356598593669	0.53956388676322	-0.0178867795651695	0.389568891231616	0.343711043263783	-0.145863953172746
'APOH'	8	8	9	12	8	7	9	1.6859225e-05	0.242990553574664	1.17833081415814	0.8753627693367	0.583450580789002	0.657648731357125	0.478594527526705	0.93174600995346
'APOL1'	14	14	8	4	7	9	8	1.87503425e-05	0.666588437601016	0.0489176286615231	0.687860502794821	0.81546067343811	0.483457253419575	1.11483932143248	0.721975136819196
'APOL2'	10	5	3	3	3	5	8	1.4852035e-05	0.443969049022245	0.0136047331766341	0.0714600213234779	0.35399009757254	0.588680203003347	0.186710281557241	0.146497617511985
'APOL3'	12	13	10	7	4	7	7	1.77691925e-05	0.533338192763924	0.479397505263409	0.995516079094907	0.563497254838339	0.386795039195661	1.02524719479346	0.245698607824166
'APOL4'	21	15	12	10	11	11	13	1.4511515e-05	1.30690723524196	0.968182217917116	1.35793161917141	1.18190352091336	1.21363044941867	1.33339779928131	1.48462205512166
'APOL5'	12	10	7	6	7	6	6	2.052045e-05	0.470980622899972	0.273836854995404	0.503272114131812	0.366433853489163	0.189391089753707	0.615799019619314	0.681272550454971
'APOL6'	4	7	6	12	2	3	10	1.73829265e-05	-0.0798474437722699	1.16492093575482	0.436683615277641	0.0250268202243844	0.76666091395678	0.351834961955136	-0.077971815529952
'APOLD1'	5	4	6	1	5	3	7	1.117511e-05	0.13859192991936	-0.162496195052453	0.585944866355851	0.161143925441263	0.564781899603197	0.163717236154393	0.563600655782859
'APOM'	1	1	1	1	1	1	2	8.8173525e-06	-0.118940716668647	-0.102131750977137	-0.0674961503763321	-0.0606275948157433	0.0126962650118184	-0.119506627688203	-0.0472980121573792
'APOO'	2	2	0	1	2	2	2	9.3330125e-06	-0.0528852466713442	-0.115333943356873	-0.221919552508525	0.0648005136263103	-0.00122200468361358	-0.0184225219460576	0.107122243772845
'APOOL'	6	2	0	5	1	0	4	9.9355725e-06	0.244428522291708	0.409720638123806	-0.236406973531742	-0.22188140590268	0.228802614665655	-0.0333070867969849	-0.0730095782522044
'APOPT1'	0	0	0	0	0	0	0	7.482305e-06	-0.166425370217657	-0.203071652695931	-0.177422722869904	-0.168089607754959	-0.197558132891019	-0.200350433253841	-0.182878256252925
'APP'	3	4	2	3	3	1	6	4.6593425e-05	-0.819647801583022	-0.799070023260389	-0.833745946879903	-0.888950926415852	-0.514350375056252	-0.711203244688	-0.583347494669814
'APPBP2'	1	1	1	1	2	1	4	2.416135e-05	-0.466703831565624	-0.494976194846915	-0.436413869523982	-0.397068959143025	-0.155166356251994	-0.498535996363147	-0.233829071495563
'APPL1'	7	5	2	3	2	5	1	3.0533925e-05	-0.144680660742436	-0.387889921168741	-0.447606315514944	0.0101380620907017	-0.696605012391973	-0.200664963105542	-0.380355467891122
'APPL2'	7	4	7	7	6	9	10	3.3469675e-05	-0.211217799366113	0.0774241025594182	0.191929691736157	0.492704279058517	0.332452148889963	-0.387006144474655	0.217245214164633
'APRT'	3	1	1	2	1	1	2	9.434035e-06	0.0225677001416711	0.017199683687363	-0.0823231756452938	-0.0741493887764731	-0.00394871885912977	-0.134740006632886	-0.0614775833594874
'APTX'	5	3	3	2	3	4	1	1.55609e-05	0.0391898262831467	-0.139663283767149	0.0544166393385496	0.201711939652852	-0.292463023942453	-0.0584430523680846	0.130198420109977
'AQP1'	3	5	5	2	5	4	6	2.81689325e-05	-0.402048315896863	-0.462460212389022	0.0353282050554304	-0.074739299730903	-0.0170486862877237	-0.142244787007784	0.172850312845368
'AQP10'	3	2	2	2	3	3	4	1.4437225e-05	-0.0908270633940933	-0.110894503453815	-0.0605909443984797	0.0896161862999225	0.10729713040412	-0.144507413915756	0.156035511658666
'AQP11'	4	4	4	3	1	3	4	1.0413965e-05	0.0781005023591788	0.127230860105599	0.320191616719496	0.177833491413004	0.21589009494624	0.182519377069148	-0.0840093844594853
'AQP12A'	11	16	8	9	6	9	16	1.2060375e-05	0.584987052159403	0.895815084719428	0.848719730120279	0.962162623989252	1.6492940679095	1.50779849821959	0.709526169746939
'AQP12B'	24	20	18	14	15	20	19	1.3962815e-05	1.55261010454971	1.52277720411516	2.22349344853445	2.42487332989734	1.96745519118072	1.9161819600481	2.16252324727527
'AQP2'	0	1	2	1	0	0	1	1.882709e-05	-0.423548319901752	-0.35840540321011	-0.166136778475355	-0.416841815287745	-0.380620764419246	-0.366767932522321	-0.44373122143743
'AQP3'	0	1	0	1	0	0	1	1.72599875e-05	-0.388030786312291	-0.318283750299928	-0.412508689894322	-0.382480574715624	-0.338323067008698	-0.328057223869472	-0.407698423130244
'AQP4'	3	3	3	0	1	2	3	1.51178325e-05	-0.106252624719821	-0.398559893278722	0.0650693965198528	-0.0620413652939875	-0.0342167071530954	-0.0474983659275399	-0.192166326245106
'AQP5'	2	4	4	3	3	2	1	1.6935605e-05	-0.225193580616731	-0.0397397493288812	0.163388564125241	-0.101898850318427	-0.329567660151496	0.0214201249711296	0.0985893884304159
'AQP6'	6	3	6	6	3	2	5	1.717449e-05	0.0803607534438921	0.359502742528869	0.441695211437239	-0.107136770420784	0.156558809740398	-0.0983020313189122	0.0930966382112626
'AQP7'	12	8	7	13	7	8	11	1.86086175e-05	0.514312451832966	1.26867050926762	0.549239966038226	0.681828631977907	0.85672562500412	0.435379709914684	0.725234037097398
'AQP8'	4	4	5	2	5	6	6	1.66016425e-05	-0.0621401206911362	-0.166308775070978	0.313442881137627	0.452361894351859	0.295164488770777	0.0296697008293947	0.438822213972484
'AQP9'	1	3	4	5	2	2	2	1.3345035e-05	-0.221558025016325	0.322427587805144	0.249718026615508	-0.0231699464615148	-0.109510753404911	-0.00370652390317409	0.0148722804156953
'AQPEP'	22	11	8	15	9	9	13	4.00221e-05	0.806419499493632	0.990644842988193	0.176413610804556	0.349031489759346	0.525029560189174	0.247884398393078	0.565416647234352
'AQR'	6	5	2	3	2	3	3	6.413295e-05	-0.983983184960977	-1.24819870997799	-1.25552404505594	-1.00010074912559	-1.35729303141981	-1.03069400788078	-1.15298286314586
'AR'	19	14	18	23	12	18	24	3.9930725e-05	0.575255482972807	2.07414560916387	1.59895813270329	1.58174259764247	1.88224314644886	0.591610138719101	1.06637217715809
'ARAF'	2	3	2	4	0	1	1	3.878615e-05	-0.720432626339342	-0.464050019654344	-0.646021401465756	-0.717749732956064	-0.919354075027293	-0.632161174512838	-0.902670831460269
'ARAP1'	15	9	10	17	10	9	14	9.619865e-05	-1.01115512996522	-0.17742177402981	-0.89033063715603	-0.882861195874716	-0.86821999267049	-1.36767910455285	-0.560067860240941
'ARAP2'	16	15	13	21	8	12	20	6.925045e-05	-0.322505563867979	1.05309437765984	0.18380149464848	0.118359363752202	0.598159076440175	-0.0188331659646399	-0.272930008177692
'ARAP3'	26	17	12	8	15	10	13	8.798145e-05	0.0304057871866381	-1.18325053872893	-0.408624442675693	-0.565881032445963	-0.769531880733185	-0.253910067365814	0.460375622861419
'ARC'	1	1	0	1	1	1	1	3.01770775e-05	-0.60304921502687	-0.64899665119674	-0.723081220007657	-0.52897489854692	-0.6869729940392	-0.647140072329999	-0.538428281583209
'ARCN1'	2	0	2	3	2	1	3	2.5180575e-05	-0.412061182259537	-0.250830570804271	-0.318894142808367	-0.419417210400676	-0.305819627306239	-0.637537113193828	-0.257264297931219
'AREG'	2	2	2	1	1	1	3	6.2304825e-06	0.0174323538617679	-0.0359011894877218	0.13672630178449	-0.00390596195867608	0.205663995788377	0.0582171599955572	0.0121828926780817
'AREGB'	2	1	0	0	0	0	3	5.193315e-06	0.0409394613170419	-0.14446770332646	-0.122388048690746	-0.117899691263437	0.233658878506831	-0.0299847978520497	-0.130246853028455
'AREL1'	5	6	5	3	2	3	11	4.2893125e-05	-0.580285813000048	-0.704326132325782	-0.318688650711361	-0.534329913003624	0.20124801273417	-0.392144715935345	-0.664542213543559
'ARF1'	0	0	0	0	0	0	0	1.2308345e-05	-0.275804769097931	-0.326630117997059	-0.293455778347899	-0.273908123720068	-0.327817867055329	-0.319563715501916	-0.293844351540042
'ARF3'	0	0	0	0	0	0	0	1.0507255e-05	-0.234984153710421	-0.280517823921911	-0.250151997746956	-0.234416437627237	-0.279204643380978	-0.275073056614109	-0.252431570948893
'ARF4'	0	0	0	0	0	0	0	7.1019725e-06	-0.157805331642665	-0.193334188970513	-0.168278321112215	-0.159750197362122	-0.187292551941612	-0.190955406144716	-0.174133174768868
'ARF5'	0	0	0	0	0	0	0	9.47545e-06	-0.211598898771708	-0.254101092181392	-0.225344194693741	-0.211792497393084	-0.251355184312271	-0.249585322559784	-0.228707080999869
'ARF6'	0	0	0	0	0	0	0	7.0312175e-06	-0.15620170578513	-0.191522683419518	-0.166577145563155	-0.158198778072447	-0.185382798285832	-0.189207605655426	-0.172506286635211
'ARFGAP1'	8	4	3	7	3	2	2	2.7899125e-05	-0.00722280094700527	0.220043402233546	-0.242232212696107	-0.342291132773242	-0.502340993118527	-0.249401095230199	-0.153496606341611
'ARFGAP2'	8	7	4	7	3	3	5	2.7924075e-05	-0.0077882762174734	0.21940462138101	-0.100808224316742	-0.206104013530842	-0.133582660927039	0.0914452895024574	-0.154070285569208
'ARFGAP3'	11	7	6	7	5	5	7	2.4217625e-05	0.309442180574716	0.314299092096022	0.272353759953587	0.148632587693276	0.212743763018715	0.183002203000874	0.26370366823916
'ARFGEF1'	8	4	3	3	6	3	7	7.46082e-05	-1.06595044280137	-1.51647738532368	-1.36540985837573	-1.22984774926757	-1.14745262781787	-1.40336641867595	-0.728713096358752
'ARFGEF2'	6	5	5	6	4	5	4	9.0767875e-05	-1.58786791680492	-1.52492614850226	-1.46998755439364	-1.31078771272927	-1.95334903325499	-1.68887853418901	-1.43300757766324
'ARFIP1'	2	1	1	2	0	2	0	1.4640365e-05	-0.173173410554818	-0.116095377523955	-0.207499582112877	-0.0515721362852277	-0.390761460369086	-0.263347159540009	-0.347464897907351
'ARFIP2'	1	0	0	0	0	0	0	1.825155e-05	-0.332761167655897	-0.478790990237566	-0.436349006119473	-0.404222168104382	-0.488231316350637	-0.466373491048759	-0.430497670078006
'ARFRP1'	2	2	0	1	1	1	1	1.47293025e-05	-0.175189123752508	-0.253492113682082	-0.351663094201535	-0.190256510307463	-0.270017402588336	-0.151722326337674	-0.183232795544621
'ARG1'	2	3	2	1	1	1	2	1.40264175e-05	-0.15925866897701	-0.235496568517864	-0.0507138496059183	-0.174844676686438	-0.127901932141248	-0.0205381243321419	-0.167071247181575
'ARG2'	7	8	5	2	2	3	5	1.5000675e-05	0.207371599305097	-0.125320180563162	0.351935878580297	0.0772615878246016	0.21523269261265	0.52450619418953	-0.0231962623210315
'ARGFX'	7	6	4	7	2	3	9	1.10910275e-05	0.295983110162672	0.650382512499495	0.303912501527881	0.162987593844723	0.813348604519213	0.393439239908877	0.0666994266815263
'ARGLU1'	0	1	2	0	0	0	0	1.55504e-05	-0.34928397497451	-0.409634696374784	-0.087355122594651	-0.344995184541894	-0.415324261817898	-0.285826888979412	-0.368389506998546
'ARHGAP1'	5	3	4	2	2	1	2	2.511022e-05	-0.17723959439318	-0.384149044114887	-0.0331546308692238	-0.417874555174639	-0.427064848993607	-0.294330709550677	-0.255646611725507
'ARHGAP10'	12	4	6	9	5	5	5	3.776805e-05	0.080071789273112	0.23761376146235	-0.0534402119293102	-0.148481455537981	-0.399282797772928	-0.49318713109841	-0.0478635782231515
'ARHGAP11A'	14	10	7	6	6	5	4	3.95162e-05	0.195935322144907	-0.212500738291418	0.046552800459983	-0.186812644131804	-0.569613922985561	0.146559618779131	0.0782166190187243
'ARHGAP11B'	4	3	0	3	0	1	1	1.0551485e-05	0.074983661137484	0.12370997209072	-0.251215424237889	-0.0986513106138589	-0.157254014914618	0.0653003453115306	-0.25344855947774
'ARHGAP12'	5	4	2	4	2	1	4	3.6428525e-05	-0.433764239654817	-0.403687728466278	-0.589334358549017	-0.666052324532506	-0.486271911212519	-0.460097218740824	-0.515893756701651
'ARHGAP15'	3	3	2	1	4	0	1	2.197075e-05	-0.261569682548041	-0.438891024467306	-0.241719963728945	-0.4857718654156	-0.465471653826127	-0.216779327802956	0.149090777219277
'ARHGAP17'	4	5	4	5	5	3	6	4.571275e-05	-0.721939972324655	-0.506272254797848	-0.528510123833809	-0.596157894003286	-0.490579043654737	-0.57562182595673	-0.230539179669768
'ARHGAP18'	6	5	1	4	2	2	4	2.902585e-05	-0.18824297624934	-0.214159752111764	-0.553373189974931	-0.366996516395101	-0.286463921364388	-0.163412392427425	-0.345679718067395
'ARHGAP19-SLIT1'	5	6	6	3	5	4	9	2.5268475e-05	-0.180826344271716	-0.253081023869982	0.247087948232746	-0.0111424045249202	0.43066791638634	0.043223123660981	0.23954116501646
'ARHGAP20'	15	8	7	9	2	4	11	4.73159e-05	0.0969021628720128	-0.00683451351090908	-0.140977249188531	-0.494573571939831	0.081872861609191	-0.273753940608948	-0.766243570940905
'ARHGAP21'	14	12	11	14	10	10	19	9.140655e-05	-0.980262895927128	-0.460120184393614	-0.633033187753048	-0.640999089997487	-0.123044823529265	-0.907717662190504	-0.449857598665803
'ARHGAP22'	12	6	10	9	7	7	13	4.917415e-05	-0.17844251210853	-0.0544106619937594	0.240420222922335	-0.125111750993663	0.27800588101322	-0.547305659066077	0.0224254345899427
'ARHGAP23'	24	16	14	12	8	16	16	7.144645e-05	0.249687742596528	-0.219289026900786	0.273032642408071	0.617175584505061	0.0462839020657386	0.0407451086381192	-0.323427391311396
'ARHGAP24'	7	9	3	7	2	3	8	3.519915e-05	-0.25041554883758	0.033145479960063	-0.417748963011482	-0.365622494719675	0.0394852866448191	0.139378228607847	-0.48762572590275
'ARHGAP25'	14	6	3	8	5	5	5	3.326665e-05	0.337577589290307	0.21774097300104	-0.37128495197235	-0.0497810764699269	-0.277784136207156	-0.154347907354418	0.0556378042195512
'ARHGAP26'	2	1	1	4	0	0	3	4.0343075e-05	-0.755721680398789	-0.503912297384431	-0.825487158119041	-0.888631135196101	-0.715080484443227	-0.898275930507508	-0.938472826195036
'ARHGAP27'	6	5	3	3	1	5	4	3.8681725e-05	-0.407089831695657	-0.596498420773912	-0.501482953462252	-0.168515329391687	-0.54708979693653	-0.401934497738413	-0.733985090148297
'ARHGAP28'	7	5	6	6	4	6	3	2.5728775e-05	-0.0357750207902845	0.140490643681744	0.236020872951104	0.252232028078706	-0.320616115099034	-0.0819680037922347	0.0626818222480307
'ARHGAP29'	11	7	5	7	3	4	15	5.0361425e-05	-0.283095234806286	-0.355050309675323	-0.498256535440559	-0.561355448059468	0.492251889874231	-0.462810882419842	-0.669991984201595
'ARHGAP30'	15	8	9	11	11	10	16	5.3287775e-05	-0.0384481470853618	0.110510832366256	-0.000510625819013903	0.194896201537826	0.53641361527371	-0.421277234292536	0.592956935620651
'ARHGAP31'	18	11	7	12	5	7	10	6.924115e-05	-0.166803020295525	-0.162824152472392	-0.668164908482402	-0.565141144037466	-0.633089634170471	-0.473911115208344	-0.771577234041717
'ARHGAP32'	20	12	6	11	6	7	8	9.9156125e-05	-0.689422564218495	-1.06401311702509	-1.52970941694291	-1.22126395958617	-1.68713893881643	-1.09921752549885	-1.29333473959676
'ARHGAP33'	7	5	10	11	6	4	6	7.35345e-05	-1.11936263895647	-0.407880322242383	-0.345300894508484	-1.06954232876328	-1.24162820862449	-1.26299129663607	-0.704020881338722
'ARHGAP35'	5	2	2	1	2	1	5	7.7244825e-05	-1.35899497041276	-1.854328245985	-1.57088467396536	-1.56120907932769	-1.46497603479818	-1.69622354912432	-1.454563806764
'ARHGAP36'	0	0	0	2	0	0	1	2.4972165e-05	-0.562824136231219	-0.380614482233274	-0.597935229435289	-0.551583398135385	-0.546483742837542	-0.632388832693424	-0.585027631391698
'ARHGAP39'	12	7	7	8	5	5	7	8.0094175e-05	-0.87930760499105	-0.981253738211583	-0.929157066462071	-1.07666046557016	-1.29557047439219	-1.1973970528275	-1.02117952992451
'ARHGAP4'	9	6	6	12	4	6	10	6.3557675e-05	-0.737695302271632	-0.0173066022703807	-0.673532573892444	-0.577249487390788	-0.479670555518982	-0.902647623066177	-0.807165036826361
'ARHGAP40'	19	15	14	3	3	5	9	2.9674425e-05	0.807714412552524	-0.36588443498942	1.27739794994636	0.0289838912291483	0.311746048733837	0.958797349822587	-0.19431639206201
'ARHGAP42'	4	5	2	2	5	2	6	3.2581125e-05	-0.424306493611755	-0.575425331038963	-0.496828244021033	-0.444952492479776	-0.136137768711609	-0.251235174429576	0.0714001637495783
'ARHGAP44'	1	1	0	5	0	0	1	4.1955725e-05	-0.870020535163122	-0.410079849756874	-1.00629755124474	-0.923994431853358	-1.00491237883022	-0.938115505399554	-0.975556654251064
'ARHGAP5'	11	7	5	5	5	6	6	5.841605e-05	-0.465658191578971	-0.831535273208046	-0.69193053486908	-0.46450072312153	-0.833481735613688	-0.661791867733151	-0.522642633338236
'ARHGAP6'	5	6	2	5	4	2	5	5.08757e-05	-0.761219604542689	-0.638464168216657	-0.936716810062114	-0.846114175599073	-0.753089246089953	-0.58934016451498	-0.515535471579481
'ARHGAP8'	3	0	0	0	0	0	0	3.6883525e-05	-0.599563981420837	-0.955833616786049	-0.884334464095725	-0.812769021422953	-0.99114774010805	-0.926639017677871	-0.858919859880137
'ARHGAP9'	8	8	7	15	7	6	14	4.0003625e-05	-0.28156497141674	0.991117872253997	0.03483359851449	-0.0607662142740483	0.648674879952922	-0.0931232441214799	0.2332853450675
'ARHGDIA'	0	0	0	2	1	0	0	1.25216425e-05	-0.280639026413548	-0.0618509143312598	-0.298584109760248	-0.278585000030804	-0.333574980761243	-0.324832606110218	-0.132471685536665
'ARHGDIB'	1	1	2	0	1	1	2	9.9108e-06	-0.143723117678722	-0.265247118536464	0.0482388182898182	-0.0846032478129873	-0.0168171499931686	-0.146517114777195	-0.0724399773237718
'ARHGDIG'	5	2	2	5	2	2	1	1.335209e-05	0.089251460644804	0.322246958694108	-0.0345008992795444	-0.0233246388114094	-0.232845108085431	-0.117702342569784	0.0147100628183921
'ARHGEF1'	8	2	2	2	4	4	6	6.447945e-05	-0.836338389007222	-1.3922145793216	-1.26385720460695	-0.870951892186378	-0.997164798072844	-1.38076968281062	-0.82836295406545
'ARHGEF10'	29	11	7	23	11	12	21	8.679895e-05	0.290457721665554	0.874071178722376	-1.09040868959292	-0.266450266917977	0.247642860297666	-0.907706904716602	-0.177603065919243
'ARHGEF10L'	20	10	9	10	6	10	11	8.1178875e-05	-0.281895225839893	-0.738756922376682	-0.671158730016601	-0.416697064817942	-0.832201308585405	-0.882680707782757	-0.879826892804475
'ARHGEF11'	14	11	11	7	7	8	12	8.6424275e-05	-0.867307338338417	-1.27851618100097	-0.513218508763063	-0.805233523587712	-0.850653187664053	-0.898449054583153	-0.834167459856067
'ARHGEF12'	8	9	4	5	7	7	5	7.2147325e-05	-1.01016173182453	-1.18315997486406	-1.16417429933617	-0.6288727012109	-1.3273414062594	-0.773370126359092	-0.505831021406191
'ARHGEF15'	18	8	7	7	8	10	12	4.729915e-05	0.330510392112514	-0.276646215898506	-0.140574521236103	0.326206392760556	0.205469270141473	-0.273340170646127	0.231815159550973
'ARHGEF16'	11	13	11	15	9	10	13	4.7560675e-05	-0.219616159704111	0.797632116481154	0.421239610817175	0.320472050109609	0.321555239892111	0.289310458126333	0.392080098280197
'ARHGEF17'	24	22	18	16	12	21	26	0.00012381065	-0.937393542741631	-1.01974376975899	-0.417993599670943	0.152679709290578	-0.135681658726713	-0.569986731305749	-0.862567761984829
'ARHGEF18'	6	1	3	2	1	1	1	8.29615e-05	-1.41085329705347	-1.86560549414018	-1.56633279392591	-1.6866191385965	-2.1120904314923	-1.95137516128632	-1.75239389871656
'ARHGEF19'	10	8	7	9	9	11	9	4.344185e-05	-0.204006424699741	0.092350904128188	-0.0478321700368482	0.547520454069242	-0.0598500403061319	-0.17805515838254	0.486785192902952
'ARHGEF2'	4	1	0	3	5	0	0	6.629475e-05	-1.1884944782878	-1.30356094065785	-1.59162074821415	-1.45778004992317	-1.78517790328123	-1.53947049541513	-0.703819451772472
'ARHGEF25'	9	5	4	5	5	5	5	3.02793e-05	0.0165738670702551	-0.111132178735257	-0.157435040841305	0.0157210980115226	-0.197152408106307	-0.194375193872752	0.124326312944323
'ARHGEF26'	17	13	16	11	10	9	16	3.630665e-05	0.50190625544485	0.545270506208682	1.40200630372874	0.430498706366188	0.994763066127458	0.567309352049025	0.817130461180775
'ARHGEF28'	27	26	28	18	24	24	32	7.9199125e-05	0.307213629940199	0.392978819953268	2.07533758033431	1.54122487753878	1.80760440199163	0.987542681268425	2.15916016591156
'ARHGEF3'	7	4	3	5	4	3	5	3.2999275e-05	-0.200556424545884	-0.180770106979758	-0.364856349664308	-0.317386195488048	-0.270567383061898	-0.375386139418369	-0.104489747616502
'ARHGEF33'	12	8	8	3	6	7	6	4.003555e-05	0.0286802966706489	-0.63116117346422	0.176090231701033	0.0752676890289646	-0.337341426804797	-0.0939118606557408	0.0662751189526875
'ARHGEF37'	17	15	11	14	11	12	18	3.479735e-05	0.536113996681778	0.98928924770077	0.728113078249666	0.873808114883284	1.2818151837688	0.832243858381212	1.01812226655458
'ARHGEF38'	17	8	10	11	5	5	9	2.8844325e-05	0.671038633791903	0.736328694357822	0.729217471031051	0.0471850816418162	0.334151347930116	0.182534182165361	0.157320901215001
'ARHGEF39'	7	6	3	5	2	3	6	1.7426025e-05	0.152401956684473	0.217942753106434	0.00957316769674852	0.0240818168484301	0.272913302431624	0.236948383263581	-0.0789627861849603
'ARHGEF4'	8	5	3	9	2	2	7	4.4066975e-05	-0.373660445430657	0.076346173562025	-0.630966846667317	-0.69680826108423	-0.323011140866161	-0.534965740322215	-0.691534527797511
'ARHGEF40'	22	22	15	18	15	14	18	8.7185475e-05	-0.262550732721502	0.1884977500509	0.0366309778765411	-0.00143214872855214	-0.132256239710158	0.334916610451376	0.478678458577677
'ARHGEF5'	33	31	19	24	19	24	25	3.55433e-05	1.76321730779275	2.32168214036582	1.84652307453376	2.49864641200744	2.12387867423557	2.63541704227853	2.33147890703921
'ARHGEF6'	8	2	1	2	2	2	4	3.46069e-05	-0.159250371789251	-0.627291782133913	-0.687563328135653	-0.489371732876227	-0.437103411823359	-0.642745241201425	-0.474007681812991
'ARHGEF7'	4	2	4	3	4	4	2	4.3962425e-05	-0.682267001626497	-0.731704661680025	-0.486425000120167	-0.421040222303479	-0.935928241714188	-0.87386120713233	-0.356570316258485
'ARHGEF9'	3	1	0	1	1	1	2	2.6914625e-05	-0.373619952285843	-0.565467802652848	-0.64463909312778	-0.457439339291054	-0.475768001202562	-0.566548655010496	-0.46341282905159
'ARID1A'	11	13	6	15	7	9	12	0.00010443405	-1.50895249218041	-0.6585980253429	-1.65668735835495	-1.06350844756501	-1.33693954769827	-1.11580091738255	-1.24843118688794
'ARID1B'	37	38	25	28	24	28	33	0.00011656895	0.237698845357785	0.787568570831459	0.750574196830561	1.26889609015761	0.922040791256934	1.43058142742773	1.29983585104137
'ARID2'	8	7	7	9	2	3	7	7.415235e-05	-1.05561607819801	-0.693960831694404	-0.786265230333686	-1.21984928498743	-1.13514544711389	-1.05057872664957	-1.38343034905874
'ARID3A'	10	9	9	9	8	9	8	4.0134e-05	-0.129035206755916	0.177039812374251	0.315747956908921	0.346577907381399	-0.0937110926069132	0.017477441341011	0.396564786983496
'ARID3B'	9	7	9	5	5	7	8	2.9626275e-05	0.0313742476903229	-0.094413192872161	0.568388183262333	0.303507120659765	0.189902208392527	0.0493975515516738	0.13934140720743
'ARID3C'	7	8	5	3	4	2	2	2.19018125e-05	0.0509606310563655	-0.166886431437426	0.186009104044823	-0.21079049789483	-0.340466389257771	0.354029473798399	0.150675873815669
'ARID4A'	8	8	6	9	5	4	8	4.97208e-05	-0.501806525336053	-0.0684064017071374	-0.340825798104427	-0.54730781115023	-0.352472605281176	-0.333161720828002	-0.322699535340613
'ARID4B'	8	7	6	5	4	7	7	4.964305e-05	-0.500044267458954	-0.606903086526143	-0.338956379413931	-0.135393306002388	-0.473520068055186	-0.445064660691069	-0.487191277222058
'ARID5A'	4	3	6	11	6	3	6	3.1987865e-05	-0.410860402210739	0.655843895700459	0.0855330886995475	-0.295209264882372	-0.120125116001998	-0.46422423872249	0.251316724820955
'ARID5B'	10	4	4	7	2	3	5	5.828935e-05	-0.540531697072732	-0.558036509050619	-0.830917576976581	-0.871947851572814	-0.953215245053878	-1.00015158222209	-1.01859161282732
'ARIH1'	3	4	2	3	2	2	4	2.4496925e-05	-0.318823978375028	-0.233327481406124	-0.302457043866377	-0.267692355315116	-0.164223829975433	-0.165359778098854	-0.241545005928075
'ARIH2'	1	1	2	2	1	1	2	2.680885e-05	-0.526708631089092	-0.427638413093114	-0.35804307757519	-0.455120029744456	-0.472912994899933	-0.563935741869152	-0.46098069546896
'ARL1'	0	0	0	1	0	0	0	8.1574575e-06	-0.181727339874763	-0.0852367637666761	-0.193655523103493	-0.182893416808146	-0.215781210124879	-0.21702813556594	-0.198402198247777
'ARL10'	1	2	2	1	2	2	3	1.28520125e-05	-0.210383973127473	-0.205428971846628	-0.0224774553958723	-0.0123596218227933	0.0269401282637089	-0.105349388144148	0.0262084905928481
'ARL11'	10	8	3	5	4	5	5	1.12683475e-05	0.525194561849744	0.375597221055676	0.157623749619268	0.432570579074919	0.315973617168447	0.616706974984536	0.395177076379389
'ARL13A'	4	1	2	3	2	2	2	1.060609e-05	0.07374605879891	0.122311935168899	0.0315217552982445	0.0368860280075611	-0.0355837980460752	-0.163692242443704	0.0778497908300407
'ARL13B'	9	6	4	7	4	7	9	1.7805325e-05	0.299289945078928	0.478472398567162	0.142477670021561	0.56270496067651	0.632111345393135	0.227578793298746	0.244867796943978
'ARL14'	5	4	2	4	2	0	4	7.7937275e-06	0.215230374815114	0.329437402643662	0.0991404013384753	-0.174918050699062	0.286614456954844	0.247246014169101	0.142515870844733
'ARL14EP'	1	0	0	0	0	0	0	9.9372975e-06	-0.144323668848515	-0.2659255193605	-0.236448447900762	-0.221919229229895	-0.263820916357883	-0.260993920044987	-0.23932643099718
'ARL14EPL'	0	0	0	1	0	0	1	7.05691e-06	-0.156784013166119	-0.0570599082064079	-0.167194875111625	-0.158762128244805	-0.0629316526708533	-0.189842265613989	-0.17309704099455
'ARL15'	0	2	0	1	0	0	2	8.2671925e-06	-0.184214423607699	-0.0880462596783242	-0.196293898139375	-0.185299532722849	0.0275457488354019	0.00790563638617682	-0.200925360040322
'ARL16'	2	1	1	3	1	1	3	8.5895525e-06	-0.0360350671849665	0.173940947431454	-0.062019103536402	-0.055632695358757	0.141989162278492	-0.113879476119918	-0.0420601321073751
'ARL17B'	1	1	0	0	0	0	3	4.57741e-07	0.0705273185350028	-0.0232241478688048	-0.00852877906458789	-0.0140635576658824	0.361481598041568	0.0869957367370287	-0.0213596429796757
'ARL2'	2	0	0	3	1	0	0	1.11365975e-05	-0.0937625793028981	0.108729507384024	-0.265283342898679	-0.248215749634513	-0.296191228529485	-0.290619123023229	-0.10062505067221
'ARL2BP'	1	2	2	0	3	2	3	7.24502e-06	-0.083304569201609	-0.19699656344573	0.112333235615294	0.110583663130658	0.17828004340923	0.03315566548918	0.321410770930939
'ARL3'	0	1	0	2	0	0	0	8.3035775e-06	-0.185039069651818	0.0461423976329468	-0.197168708070918	-0.186097332147388	-0.219725141221603	-0.106815273640426	-0.201761968546631
'ARL4A'	1	0	0	0	0	0	1	6.7828775e-06	-0.0728303157555808	-0.1851645549411	-0.160606259635179	-0.152753515407381	-0.0555351943980041	-0.183073072915826	-0.166796139069089
'ARL4C'	0	0	1	0	0	0	0	8.087915e-06	-0.180151196989872	-0.218576775587529	-0.049958111364533	-0.181368585766692	-0.213904185374797	-0.215310288497721	-0.196803191581185
'ARL4D'	0	0	1	0	0	0	0	1.38523825e-05	-0.310799433617267	-0.366161252671045	-0.188554060833721	-0.307763523693061	-0.369493000756894	-0.357704651206768	-0.329346673771981
'ARL5A'	1	1	0	0	0	1	0	6.63493e-06	-0.0694771496460176	-0.18137672591691	-0.157049128655638	-0.0127742003658901	-0.174686568558326	-0.0655959911256905	-0.163394341926315
'ARL5B'	0	1	0	0	0	0	0	7.244015e-06	-0.161024651687555	-0.196970832929441	-0.171693474692844	-0.162864711385126	-0.191126431488864	-0.0806417524236487	-0.177399194465407
'ARL5C'	10	7	6	6	5	5	5	8.165295e-06	0.595527527000749	0.59016901528275	0.658314883748352	0.500613086772438	0.399730624611868	0.579538359778668	0.632810288222624
'ARL6'	2	0	1	0	1	0	0	7.467505e-06	-0.0106043260606928	-0.202692735742622	-0.0350414260125659	-0.167765093700448	-0.197158665149141	-0.199984841644921	-0.0162604895637084
'ARL6IP1'	0	0	0	0	0	0	0	9.4659225e-06	-0.211382963483579	-0.253857164814661	-0.225115123861471	-0.211583591948874	-0.251098027399817	-0.249349973385607	-0.228488013288357
'ARL6IP4'	9	5	3	6	4	5	6	1.441448e-05	0.376143055298995	0.430167434786645	0.0819802550526258	0.363584422827033	0.354199230417159	0.197518917067236	0.322835421027611
'ARL6IP5'	1	1	3	0	0	1	3	9.4415925e-06	-0.133088786008624	-0.2532342571377	0.201545328468749	-0.0743150994959443	0.118991449480922	-0.134926692992269	-0.227928588728692
'ARL6IP6'	5	2	2	0	1	1	1	9.1901725e-06	0.183580088969962	-0.246797287900867	0.0655651081620396	-0.0688022979046238	-0.120510776578147	-0.0148940552958068	-0.0558703795459894
'ARL8A'	0	0	0	0	0	0	0	1.0522655e-05	-0.235333185543829	-0.280912101507221	-0.250522261551659	-0.23475410661237	-0.279620304851763	-0.275453468622804	-0.252785665985307
'ARL8B'	1	2	1	0	1	1	0	8.568165e-06	-0.113293010108778	-0.230872363983053	-0.0615048789234948	-0.0551637382127585	-0.226866632288404	0.000470930284846794	-0.0415683621878822
'ARL9'	1	1	2	1	1	1	2	4.47615e-06	-0.0205492070059278	0.00901447923805309	0.178906856317104	0.0345610413607986	0.129871195679571	-0.0122691328797099	0.0525211644566054
'ARMC1'	0	1	1	1	0	1	0	1.38589525e-05	-0.310948338654604	-0.231209061820838	-0.188712023855068	-0.171172748364008	-0.369670331774405	-0.244044670412831	-0.329497738946353
'ARMC10'	11	5	4	4	5	4	2	1.15742125e-05	0.596006268896183	0.23264541319323	0.292294952924485	0.289127874588783	-0.0617144586343105	0.267680542743252	0.554423523422712
'ARMC12'	8	8	3	3	1	4	3	2.115925e-05	0.145532316291691	-0.147875080759935	-0.0801850116351923	0.078958662247317	-0.19728019451183	0.372372565904902	-0.331077633957408
'ARMC2'	7	5	10	8	6	6	8	3.8114475e-05	-0.316490409132298	0.093625190179137	0.50632965586796	-0.0193435746684133	-0.0392020557669271	-0.387921954569986	0.110446690311973
'ARMC3'	17	9	8	9	6	6	10	3.711645e-05	0.483552477102253	0.254296278217799	0.246274317276586	0.00253968064220003	0.234022128948256	0.0920170741706337	0.133394414400385
'ARMC4'	21	15	10	11	7	11	10	4.602945e-05	0.592518992094432	0.29634222634188	0.316028616514199	0.490783059035275	-0.00654846924915285	0.554782016463745	0.0947324798635998
'ARMC5'	10	11	8	7	9	14	13	5.96414e-05	-0.571177910456648	-0.592655349366922	-0.295303449216491	0.602535876699595	-0.00451852624241033	-0.236759658593121	0.114304105561757
'ARMC6'	5	5	2	3	4	2	9	3.313525e-05	-0.359122840303223	-0.454491087663101	-0.510151428085717	-0.457102780659935	0.218334948248167	-0.2649232791101	-0.107616245273667
'ARMC7'	6	5	3	2	1	1	0	1.2135415e-05	0.194569434667679	-0.051962532457987	0.136776499845525	-0.133381503871607	-0.323150312922982	0.253817402047446	-0.123591079524111
'ARMC8'	1	2	2	0	0	1	2	2.9651675e-05	-0.591140952757117	-0.770668537417413	-0.426394001886003	-0.517454387113435	-0.549644905917139	-0.520337383453887	-0.692627443247083
'ARMC9'	12	8	6	7	5	6	7	3.48451e-05	0.146318561283866	0.0422099940139705	0.0168364975126684	0.0523425015399438	-0.0741015758719028	0.0343029969231144	0.0193442997119473
'ARMCX1'	2	1	1	0	0	0	0	2.069029e-05	-0.31029119792176	-0.541229212579584	-0.352958451796347	-0.457695571079796	-0.554055956372265	-0.412792963388272	-0.486572387353846
'ARMCX2'	4	2	1	6	0	3	2	3.0638015e-05	-0.380266470217808	0.014802536335616	-0.592135586708719	-0.265611522308332	-0.576267809599612	-0.544702539298441	-0.71530742932929
'ARMCX3'	2	1	2	1	1	0	0	1.50871675e-05	-0.183299910823047	-0.262654317603957	-0.0762175810491375	-0.334838092552122	-0.402821126717583	-0.274384096490388	-0.191461241181823
'ARMCX4'	54	44	35	48	37	38	43	7.7790175e-05	2.43870198846371	4.48525749117085	3.10399087158621	3.4875313342596	3.2009995788861	3.07199712018073	4.35517964427565
'ARMCX5'	1	2	1	5	1	1	4	1.99008275e-05	-0.370141098676543	0.154581419344603	-0.333977302340662	-0.303650124539898	-0.0401710206468795	-0.279469515849268	-0.302142478926791
'ARMCX6'	3	2	3	4	1	1	9	1.0362485e-05	0.00152477353360703	0.263669192764106	0.179403820135468	-0.0945071790178498	0.83301444404559	-0.0438527593320413	-0.0828256915103362
'ARMS2'	4	3	3	3	3	3	3	4.31841e-06	0.216255375845543	0.283295400681903	0.324726147523683	0.311491891766638	0.25727411921606	0.219273025492021	0.388705682361105
'ARNT'	5	3	3	2	3	3	5	3.636305e-05	-0.432280254392286	-0.672255346766697	-0.445733303702649	-0.391143264867328	-0.361359834213502	-0.572303163644854	-0.348110266780619
'ARNT2'	3	2	5	4	4	3	1	4.180825e-05	-0.711185836510532	-0.54142573742137	-0.2926043732014	-0.510541299920516	-1.00093144863149	-0.820643953905942	-0.307037792317073
'ARNTL'	1	0	0	3	0	0	1	3.0862925e-05	-0.61859400439961	-0.396313209440333	-0.739571822910385	-0.680750957681285	-0.70548538602801	-0.777907937353237	-0.720479043369659
'ARNTL2'	7	9	6	1	2	6	5	2.4666e-05	-0.0116879235389976	-0.507896616247036	0.261573377138925	0.275535153411409	-0.0456443143454415	0.399569544019298	-0.245432577849031
'ARPC1A'	2	0	1	1	0	1	1	2.2181475e-05	-0.344088057257199	-0.444286131472339	-0.388811261729541	-0.353656933627204	-0.471159375146524	-0.563451719654307	-0.52085980917438
'ARPC1B'	5	4	4	3	4	3	4	2.64821e-05	-0.208332406005695	-0.284152792513718	-0.0661387750438547	-0.174486472958591	-0.217805551244785	-0.214397634956767	0.0453605201553503
'ARPC2'	0	0	2	1	0	0	0	1.6965865e-05	-0.381364665750706	-0.310753501472705	-0.121387250067998	-0.376031473121872	-0.453529204312583	-0.43461426336627	-0.400935595734032
'ARPC3'	1	3	0	0	1	1	2	7.0080325e-06	-0.0779333545187509	-0.190929089204462	-0.166019704283229	-0.0209551355524307	0.0615320791820088	0.152832169434876	-0.00569565389161179
'ARPC4'	0	0	0	0	0	0	0	9.3795025e-06	-0.209424303981365	-0.251644600801089	-0.223037317292424	-0.209688697246796	-0.248765463662758	-0.247215218595861	-0.226500940882191
'ARPC4-TTLL3'	0	0	0	0	0	0	0	3.739865e-05	-0.844475092188527	-0.969023258625382	-0.896720656039989	-0.824064742543967	-1.00505279443142	-0.93936476952598	-0.870765136009729
'ARPC5'	0	0	0	0	0	1	1	6.2705075e-06	-0.138960591756164	-0.172046587755806	-0.148287242966424	-0.00478358242585307	-0.0417057159571916	-0.170416424003376	-0.155015072891814
'ARPC5L'	2	2	2	2	1	1	4	7.200035e-06	-0.00454221986287923	0.0743960984163203	0.113414832267119	-0.0251651286821268	0.302639261645604	0.0342669007373413	-0.0101104458687286
'ARPP19'	1	0	0	0	0	0	0	5.1652075e-06	-0.0361664654540157	-0.143748078735688	-0.12171225273073	-0.117283386264495	-0.135017107585674	-0.143113085471503	-0.129600567959309
'ARPP21'	10	5	7	2	5	4	13	3.82427e-05	-0.0861698313856038	-0.720381392559756	0.0771716475795695	-0.295623271494739	0.573057824211765	-0.391089441446413	-0.058777306552017
'ARR3'	1	4	3	3	2	3	1	1.96329e-05	-0.364068670483666	-0.108796923031828	-0.0434869087069884	-0.0243073713182463	-0.402370431764919	-0.0452086063266351	-0.129705779273877
'ARRB1'	5	2	1	3	1	0	0	2.72026e-05	-0.224662109810361	-0.302599381952054	-0.509535792140588	-0.600490149163906	-0.729833728350776	-0.459839217272676	-0.470034375144495
'ARRB2'	2	2	3	2	2	3	1	2.5952e-05	-0.429545214539595	-0.405700792000488	-0.19541729926584	-0.16286321792219	-0.572930914529426	-0.428946487982078	-0.275001832488747
'ARRDC1'	7	7	10	2	6	7	6	2.669492e-05	-0.0576720603325658	-0.424721501838682	0.780898044399803	0.367782072492299	0.0227362074176952	0.121807897652531	0.373018913417797
'ARRDC2'	10	11	4	2	5	4	3	3.33888e-05	0.023840879421268	-0.596104392042928	-0.232197192640863	-0.189193036114851	-0.527370202653554	0.411740851415241	0.0528291942513951
'ARRDC3'	2	1	1	2	1	1	0	1.867155e-05	-0.264537681771772	-0.219303327544696	-0.304421654795065	-0.276696313056733	-0.499567615811888	-0.362925766513194	-0.273877491176078
'ARRDC4'	7	7	7	6	6	5	8	1.6942775e-05	0.163354609582296	0.365435326061037	0.589293589188393	0.308146377838042	0.53224679600244	0.362707829712831	0.597257587833958
'ARRDC5'	6	4	6	6	4	3	3	1.93081175e-05	0.0320032661917796	0.304875839792186	0.390394983071095	-0.0171860139280353	-0.147316438686098	-0.0371858204785937	0.210313479851288
'ARSA'	11	6	6	6	6	7	8	3.24034e-05	0.123916168990951	-0.0303954587297002	0.0755423696700266	0.242614223129372	0.114945071688786	-0.133023838672901	0.24176225260461
'ARSB'	8	7	7	4	5	5	5	2.528805e-05	0.0519555076609771	-0.118463161571384	0.38864200366857	0.125161836689719	-0.0624339928906197	0.156560469393292	0.239091071744621
'ARSD'	6	5	5	8	3	3	5	3.5849825e-05	-0.342905287377379	0.151605575647751	-0.149343987298343	-0.379889797472376	-0.347507199884847	-0.331979505767271	-0.336309417687433
'ARSE'	8	5	1	7	3	5	9	3.6731875e-05	-0.207411891764812	-0.00609591599476114	-0.738656905016277	-0.125761605078726	0.12125875781896	-0.353768271221918	-0.356590862997667
'ARSF'	11	11	3	11	4	5	5	3.19777e-05	0.133564382932975	0.656104150971245	-0.340294263059003	-0.0215188828455407	-0.242993959121762	0.4465982006771	-0.0810005045534981
'ARSG'	8	9	10	4	7	8	9	2.87624825e-05	-0.0267902289158982	-0.207416904018031	0.731185293275583	0.459182225241785	0.336360367785855	0.298377148233674	0.491756134725828
'ARSH'	11	8	9	5	7	10	12	2.856562e-05	0.210897057240619	-0.0672579302000795	0.593890188820332	0.73697341054891	0.711110779223872	0.189418767395856	0.496282702783607
'ARSI'	5	3	3	6	1	2	1	3.9231925e-05	-0.497303407146918	-0.205222546863016	-0.514711904859795	-0.590786136796164	-0.931387034653272	-0.643173264093156	-0.746636736381188
'ARSJ'	5	2	3	4	4	2	4	2.589185e-05	-0.194954750244315	-0.133921862033393	-0.193971108617456	-0.29827831013187	-0.201874144061935	-0.427460645478652	0.0589322163636853
'ARSK'	4	4	3	5	2	5	4	2.15116e-05	-0.173421183115049	0.113341655753319	-0.0886565752693844	0.207966610909297	-0.0836472291265562	-0.0916162727396804	-0.172902975713432
'ART1'	12	9	11	5	6	10	9	1.84681525e-05	0.517496115209836	0.191261554189412	1.12074546791549	0.958390876223901	0.614220203116048	0.552672863459789	0.562182813606934
'ART3'	8	4	3	3	1	1	3	1.510105e-05	0.282839156238752	0.00722933239270953	0.0654729015737707	-0.198407643469082	-0.0337637308273493	0.0667375465598127	-0.191780443641329
'ART4'	12	5	2	6	6	5	6	1.19837575e-05	0.664468402493701	0.492402053002747	-0.00160183644231149	0.41688349555889	0.419808606487436	0.257563728451773	0.711287979977747
'ART5'	19	12	6	6	5	8	9	1.6039045e-05	1.11677889718882	0.388573512713867	0.468995648325617	0.738173974709117	0.679787358686182	0.954159904756554	0.45175851545098
'ARTN'	2	2	1	1	1	1	3	6.7867525e-06	0.00482467915095153	-0.0501431695414484	-0.0186738861297479	-0.0161031792955069	0.190649386489833	0.044475956310799	-0.000607669824584172
'ARV1'	3	3	3	0	4	5	3	1.12138625e-05	-0.0177713014090876	-0.298608698979982	0.158933755947605	0.433765295732049	0.071155663061597	0.0489381171019269	0.396429903835498
'ARVCF'	16	22	16	21	16	15	18	7.37432e-05	-0.424341528763077	0.938065450718679	0.501876791763128	0.430070981347958	0.230589768276887	0.666980461068259	0.954062193358263
'ARX'	0	0	2	2	2	2	0	1.6410005e-05	-0.368766417666063	-0.16140239870827	-0.108022672122842	-0.0903742607735163	-0.43852592838037	-0.420883325559071	-0.0556012670215863
'AS3MT'	5	4	2	4	2	2	4	1.56456925e-05	0.0372680485528951	0.128404443276505	-0.0896462482994236	-0.0736155227399121	0.0746792566358346	0.0532837000065302	-0.0380272848290072
'ASAH1'	12	8	11	10	10	12	11	1.7467125e-05	0.540184632373757	0.892504231713208	1.14481638319264	1.2538368317122	0.887538045511329	0.463577686482827	1.25034967185212
'ASAH2'	9	5	3	2	2	3	7	1.058111e-05	0.463027183662438	-0.0121684055692077	0.174147312687798	0.174168512916841	0.58081538147919	0.292212790387057	0.0784241664422745
'ASAH2B'	1	1	1	3	0	1	3	2.2909225e-06	0.0289784422347749	0.335206060798047	0.0894214850009145	0.0824765029860687	0.311999969819964	0.0417113549765673	-0.0635109752358807
'ASAH2C'	9	5	3	4	2	2	4	9.1439675e-06	0.495600719446897	0.294866958032113	0.208701299431691	0.0689456686560668	0.250169251241701	0.327714164575399	0.111469050668132
'ASAP1'	6	4	3	7	3	4	3	5.198355e-05	-0.708584572381674	-0.396582379477251	-0.821321864482147	-0.596925677652748	-1.02929966912322	-0.844363137419656	-0.707293108429789
'ASAP2'	7	5	4	6	5	3	5	5.95065e-05	-0.801360651847351	-0.724328231636674	-0.860185779598006	-0.898639947605649	-0.986072576016998	-0.916390602150077	-0.547717744916824
'ASAP3'	9	8	4	6	4	7	7	5.2212175e-05	-0.480531008026679	-0.537559182034709	-0.68478710794249	-0.19172672084839	-0.542867127975251	-0.394706359783414	-0.546267299151702
'ASB1'	2	0	2	2	0	1	2	2.16622275e-05	-0.332319601260941	-0.295871846116523	-0.234302136097789	-0.342271597667263	-0.333999744674716	-0.550625054361558	-0.50892052736246
'ASB10'	13	12	6	15	6	11	17	3.16877475e-05	0.295620142469021	1.20404052913908	0.0927488219921483	0.805252879877207	1.24259722106789	0.567583830422581	0.25821738412299
'ASB11'	7	5	2	2	3	3	6	1.65196675e-05	0.172944168718533	-0.164210019896566	-0.110659295093691	0.0439551639379568	0.297377106852599	0.14551595807255	0.108153162834642
'ASB12'	7	4	4	5	2	3	3	1.5788575e-05	0.189514105907478	0.259865921572915	0.190966957090898	0.0599855651287338	-0.0523207049020768	0.0497541957660581	-0.0413126104235242
'ASB13'	3	2	3	3	4	3	4	2.0191745e-05	-0.221249642365125	-0.123104673235288	-0.0569232482784212	-0.0365609055500204	-0.0480231502461026	-0.286655776235703	0.189995932579376
'ASB14'	10	5	4	5	3	2	4	2.516965e-05	0.210122775127893	0.0196868458264372	-0.0345835078515441	-0.282442916424557	-0.182381293844839	-0.068156502756664	-0.0907374195256892
'ASB15'	9	10	4	7	8	7	9	2.5950275e-05	0.114688417185392	0.26993879518953	-0.053352093553864	0.384109750241321	0.412265227819608	0.481667335673382	0.722699656566387
'ASB16'	29	13	12	10	11	11	15	3.2132325e-05	1.52950589202029	0.517022967259404	0.934222621347359	0.795504427323916	0.984286733399676	0.670425837295643	1.0794040366198
'ASB17'	4	1	2	3	3	1	2	1.085272e-05	0.0681562822160103	0.115997537214102	0.0255919637006228	-0.105256374300987	-0.042240609348653	-0.169784519892512	0.238455953309513
'ASB18'	10	7	6	6	2	7	6	1.6265455e-05	0.411933754507232	0.382776733233949	0.46355187629208	0.596470528859575	0.304238655922089	0.379439399661641	-0.052277602627722
'ASB2'	17	8	4	12	8	4	13	4.344575e-05	0.340102299881738	0.497612724256425	-0.474002044185066	-0.409710927706313	0.432621348275528	-0.178151497600852	0.320417075922305
'ASB4'	3	3	1	8	1	1	5	2.20609975e-05	-0.263615087279273	0.504635383539594	-0.385914598021608	-0.351015270085879	0.0246670401075328	-0.219008624081891	-0.351811716815319
'ASB5'	5	2	0	1	3	1	1	1.6605225e-05	0.015520764032063	-0.301520245320843	-0.396766133618126	-0.231388976231121	-0.320650377064411	-0.198061429151644	0.106185913192692
'ASB6'	1	6	3	1	0	2	2	2.73945625e-05	-0.539983691893328	-0.577755619623127	-0.230100957354331	-0.331227750795497	-0.488722156252229	-0.00929547719658455	-0.640727565769347
'ASB7'	0	1	0	0	0	0	0	1.9957875e-05	-0.449177002419011	-0.522477407535659	-0.477374573986762	-0.441636140052682	-0.534287120836192	-0.394700729338274	-0.46973171236
'ASB8'	2	1	1	2	3	1	3	1.4202705e-05	-0.163254117022898	-0.104890224471649	-0.196976891266385	-0.178710051527232	-0.00951649238810933	-0.252536061300985	0.161427929367553
'ASB9'	2	1	0	2	0	0	2	1.33131e-05	-0.14309176014426	-0.0821141723984988	-0.317613195827039	-0.295938924292579	-0.108648796284158	-0.230560994465508	-0.31694685665972
'ASCC1'	9	8	4	5	3	3	3	1.758415e-05	0.304302824217608	0.213894333608119	0.147795431716973	0.0206146744260173	-0.100784974040078	0.46068684398693	0.0836772158845748
'ASCC2'	16	13	10	4	11	8	15	4.453315e-05	0.237714223526131	-0.611193141546383	0.352004315623052	0.113384998489081	0.649564236162767	0.364096641626416	0.794256096276994
'ASCC3'	21	15	7	10	8	5	13	9.454405e-05	-0.507110467156285	-1.08103615447423	-1.27669866491311	-1.39362671526222	-0.946713151265177	-0.643722585777394	-0.854619163493501
'ASCL1'	3	2	0	7	0	3	4	9.3113375e-06	0.0253485903936919	0.695950053335134	-0.221398417804827	0.202010788845709	0.245651672240052	-0.0178871011612367	-0.224933609257297
'ASCL2'	1	2	1	0	2	3	4	3.241289e-06	0.00743857798633116	-0.0944907024319547	0.0665712478087231	0.335110490640656	0.409493922092844	0.132057822617229	0.247193713550187
'ASCL3'	4	5	2	4	1	4	1	9.2867375e-06	0.103648749886865	0.291211602724183	0.0632433614707562	0.339285806267961	-0.123117168386356	0.324187343324046	-0.0580907279386937
'ASCL4'	4	4	4	2	3	2	3	6.787955e-06	0.160283152479043	0.0849464942365124	0.407375270531588	0.120605708029444	0.190616929142269	0.272091363842955	0.331920531427401
'ASF1A'	0	0	0	0	0	0	0	7.9446e-06	-0.176903040141485	-0.214907555871845	-0.188537757410197	-0.178226173719958	-0.21003596334754	-0.211770104018819	-0.193507916484862
'ASF1B'	1	1	1	3	0	0	0	1.0992025e-05	-0.16822846875356	0.112430952703951	-0.119782187277054	-0.245045773398036	-0.2922890719525	-0.173225644449408	-0.26357797559542
'ASGR1'	2	0	0	1	2	0	0	1.77818625e-05	-0.244373472085873	-0.331645019092323	-0.42505622063898	-0.393923515479368	-0.475553903105512	-0.454771176478089	-0.0871446130958332
'ASGR2'	2	3	2	3	1	1	4	1.72222975e-05	-0.231691284695618	-0.0470797669706553	-0.127552671760304	-0.244919232225823	0.0321250582699329	-0.0994829737068936	-0.24055460445939
'ASH1L'	12	13	11	12	4	7	3	0.000132578375	-2.06962159490033	-1.78510461019638	-1.62346925118787	-1.95468028759642	-3.20644649576585	-1.81152187805633	-2.39523298053571
'ASH2L'	3	4	3	1	1	1	4	2.95636e-05	-0.433657983282925	-0.633289653070281	-0.282251447038727	-0.515523166744099	-0.300978372683272	-0.29051718023224	-0.524322180285346
'ASIC1'	2	1	0	2	0	0	1	3.5316075e-05	-0.641781444391245	-0.645449089027131	-0.846645343568152	-0.778398003522945	-0.825686375708521	-0.774089580395151	-0.822876648559544
'ASIC2'	2	3	2	3	3	2	1	2.41174e-05	-0.387964802322977	-0.223610731123753	-0.293332074671144	-0.259370673833598	-0.523412457985469	-0.269805980244662	-0.0665429081535499
'ASIC3'	10	8	4	17	2	6	4	3.56444e-05	-0.0272808634620126	1.37300198833024	-0.286429186153005	0.0348166359030713	-0.46510711323121	0.0145586787596637	-0.497863709767182
'ASIC4'	11	10	12	10	6	9	9	3.8381e-05	-0.0115623260179139	0.357040681656602	0.783978718579203	0.38501520071262	0.0767473696473297	0.17460135073944	0.104318443397481
'ASIC5'	9	4	3	2	2	3	7	1.90956e-05	0.270046232419757	-0.230160016938072	-0.0305685714343463	-0.0125262386924807	0.350993367443623	-0.0319362064675366	-0.117351568067916
'ASIP'	1	0	0	2	0	0	0	7.2954425e-06	-0.0844473720771335	0.0719534024904102	-0.172929955233211	-0.163992343236789	-0.192514514752121	-0.195734529943007	-0.178581680029789
'ASL'	5	1	2	2	3	3	2	3.149185e-05	-0.321875782408647	-0.547536517737398	-0.470638179418108	-0.28433328818286	-0.59931427325821	-0.679618817098837	-0.236104865763955
'ASMT'	13	9	4	12	5	5	8	2.158724e-05	0.524545196030361	1.05726756227424	0.051548538882819	0.206308076222974	0.406884946917714	0.475622660594529	0.324185133282358
'ASMTL'	24	25	14	15	16	14	20	4.6250275e-05	0.820750686235098	0.83118236017912	0.878835570818174	0.896160820266654	1.21897828393981	1.68766680427833	1.58625013409519
'ASNA1'	2	1	1	1	1	0	0	1.889511e-05	-0.26960453030992	-0.360146882835748	-0.309796728874502	-0.418333264681324	-0.505601770038121	-0.368448170184791	-0.2790178427334
'ASNS'	3	3	2	3	1	2	3	2.6221425e-05	-0.357908892371961	-0.277478870347116	-0.343919489774101	-0.305504776438629	-0.333913262625885	-0.321779837954323	-0.447473772431755
'ASNSD1'	9	5	2	2	3	3	2	2.60113e-05	0.113305323238079	-0.407219027063	-0.338867412261976	-0.164163461086435	-0.451386098824641	-0.0889469344713569	-0.110089582630073
'ASPA'	4	1	3	1	1	2	3	1.3827035e-05	0.000744786864870246	-0.230391897052418	0.0961043433795726	-0.0337385765201836	0.00062323003439374	-0.243256242763592	-0.162486811917524
'ASPDH'	7	6	4	6	4	4	5	1.67543225e-05	0.167625807539613	0.370260266385329	0.167747189534849	0.175544012320994	0.167899610892504	0.253541017485646	0.269034006326598
'ASPG'	15	9	11	10	8	7	10	3.888375e-05	0.288011786528143	0.344169048310844	0.629861238940338	0.100522674045261	0.186321062087924	0.0483611869937993	0.425312087272111
'ASPH'	10	7	4	5	3	4	7	3.4819575e-05	-0.00858671828627791	-0.227374349835706	-0.266597665194214	-0.220565156528922	-0.0734126319098566	-0.0788873892036597	-0.312620396634816
'ASPHD1'	2	2	2	3	2	2	1	2.2740505e-05	-0.356758170969956	-0.188358941922215	-0.260227243880951	-0.229180115667551	-0.486248281016312	-0.349615481181294	-0.201159359221893
'ASPHD2'	2	2	3	1	2	1	3	2.69803525e-05	-0.452852453097678	-0.567150619512679	-0.220142063762039	-0.458880534774449	-0.354397547503204	-0.454349179701133	-0.298646984425727
'ASPM'	55	47	19	41	14	16	30	0.0001415909	1.07031840020129	1.9041850805582	-0.703618439791363	-0.921246690077462	-0.123024713598335	1.83732021693689	-0.938966076613315
'ASPN'	2	3	2	0	3	3	3	1.54867e-05	-0.192355064375556	-0.408003817742483	-0.0858235779471075	0.0666046753299302	-0.0441728044872305	-0.05661015882667	0.131904527120582
'ASPRV1'	7	6	2	3	2	3	4	1.7359035e-05	0.153920255442039	-0.0505805751453526	-0.130840259189441	0.0255506795056492	0.0284343769971826	0.238603192680785	-0.077422474461607
'ASPSCR1'	12	7	10	6	6	7	15	4.37253e-05	-0.0549459371558876	-0.320265544560919	0.371427544344283	-0.00563596375953013	0.671369236914809	-0.298879104946977	-0.018564125314334
'ASRGL1'	4	1	0	1	1	0	2	1.6280095e-05	-0.0548524398531728	-0.293196132567186	-0.388948986914777	-0.360994886731121	-0.18873082563997	-0.303851854938416	-0.218890402576605
'ASS1'	3	6	2	0	0	2	3	2.691065e-05	-0.373529860671205	-0.700488921004048	-0.360490678921918	-0.320617164766734	-0.35251619933944	0.00265812362210884	-0.629600577967421
'ASTE1'	7	4	3	6	3	3	4	2.801515e-05	-0.0875942092393722	0.0819540175370678	-0.245021816587595	-0.208100975959882	-0.259184079597884	-0.25226715670111	-0.156164387306913
'ASTL'	9	10	6	6	7	6	8	2.55216875e-05	0.124402090675957	0.145792581775055	0.240999913624213	0.25677276524508	0.300689226447945	0.49225453062686	0.566273892365578
'ASTN1'	16	8	12	14	5	7	11	7.121275e-05	-0.366984087468863	0.05694644495596	-0.00541092404421413	-0.60837757549224	-0.563159366226834	-0.864112799633608	-0.816918774731327
'ASTN2'	12	11	8	11	8	9	14	6.6125175e-05	-0.562651661887486	-0.218167802556578	-0.451204920902441	-0.223329551372348	-0.0563806632219649	-0.396932691839667	-0.20106499769713
'ASUN'	4	2	1	1	2	2	3	3.2111475e-05	-0.413661990374902	-0.698523729522177	-0.627563216638366	-0.434654502817347	-0.492893192182885	-0.581100987439111	-0.416628827494444
'ASXL1'	21	17	12	6	7	9	16	7.856835e-05	-0.14497502260612	-1.21246059422278	-0.182274864450754	-0.496194587364269	-0.145955567196227	-0.0213629422182479	-0.653493821337399
'ASXL2'	14	9	9	9	5	8	8	5.9196975e-05	-0.250124575052235	-0.311026987472703	-0.14258961093349	-0.208148196995374	-0.608259637579113	-0.453430815394755	-0.540600137891014
'ASXL3'	18	17	14	24	12	11	21	9.2602525e-05	-0.696356577061066	0.860620248542293	-0.235666770442875	-0.530475969350543	0.0909853712353198	-0.368078427172899	-0.144769819420479
'ASZ1'	4	4	2	6	4	4	8	1.99097e-05	-0.137115156278858	0.289473690602258	-0.192166020693747	0.106357043715714	0.452164278555113	-0.0520461256829457	0.196481084757175
'ATAD1'	0	0	1	0	1	1	1	1.6023425e-05	-0.360004807330164	-0.421745318007365	-0.240752586342998	-0.218632123966475	-0.304947024136488	-0.411333973532902	-0.212988751177572
'ATAD2'	13	10	10	8	4	5	9	5.990465e-05	-0.343908975544436	-0.464270336217328	-0.0175772747091211	-0.633883992069347	-0.504212837117374	-0.357087610155722	-0.723158669360532
'ATAD2B'	13	8	4	4	4	4	5	5.62455e-05	-0.260972154651016	-0.911086252152141	-0.781770811089273	-0.690384238596554	-0.898041748624351	-0.494343649694499	-0.639013928731666
'ATAD3A'	21	19	11	10	13	17	17	4.6240575e-05	0.587733936335354	0.155816520520497	0.452978979155932	1.30661695360419	0.84977681660426	1.00487620016181	1.08757207585438
'ATAD3B'	33	27	9	14	8	14	17	4.494965e-05	1.54999214581049	0.729356034470819	0.199964889177123	0.924679906397155	0.884621264875634	1.94750382742298	0.285837643099729
'ATAD3C'	22	15	8	8	9	9	10	2.876145e-05	1.06164919112644	0.333085165025603	0.447155182505614	0.595941237620616	0.459532612889806	0.981351275878017	0.824341847401657
'ATAD5'	15	13	14	17	12	15	16	6.6993275e-05	-0.349089653393313	0.570356997671387	0.3801030644528	0.578075530989165	0.166483793542165	-0.19072542886279	0.444105282016899
'ATAT1'	7	6	7	7	3	5	5	2.29642e-05	0.0268822777597745	0.346390111996168	0.444515415763984	0.176115946237382	0.000288782844000234	0.100143392909973	-0.0400272383741137
'ATCAY'	1	1	1	1	0	0	0	2.86629e-05	-0.568730402907272	-0.610228905949087	-0.544646563429671	-0.632510352692505	-0.769250219120092	-0.609735660750332	-0.669891564994701
'ATE1'	2	2	3	2	3	2	7	2.3585825e-05	-0.3759169140922	-0.345120675357277	-0.138527235100282	-0.247715063050098	0.229796711894609	-0.370496702321538	-0.0543203395255906
'ATF1'	2	3	2	1	1	1	2	1.257128e-05	-0.126278848766481	-0.198241541458063	-0.0157277543624922	-0.142938528426415	-0.0886263347908936	0.0154068981922544	-0.133613010222042
'ATF2'	1	1	0	2	0	1	0	2.200075e-05	-0.417734758269216	-0.304538846256234	-0.52649207606695	-0.349694246625058	-0.589427077460324	-0.445164215844813	-0.516704319574918
'ATF3'	3	0	0	0	0	0	2	1.01420875e-05	0.00651998579226665	-0.271168644092614	-0.241372236572481	-0.226409570428472	-0.0230598588835384	-0.266052659704192	-0.244035206484605
'ATF4'	11	8	5	4	3	7	6	1.30015375e-05	0.563655021339832	0.19610186820871	0.400002635288446	0.668041114591343	0.392336893429054	0.573891246235526	0.189046936304274
'ATF5'	11	4	3	7	5	4	6	1.64710425e-05	0.48501741089154	0.512634362595835	0.0325339343721758	0.181755426887741	0.298689562810975	0.0328957965437061	0.441825212515798
'ATF6'	10	8	9	3	7	6	6	2.867055e-05	0.130776940590694	-0.340182622942334	0.59136728553405	0.187728892663218	-0.0305877835772846	0.186826780890358	0.493869989078597
'ATF6B'	9	6	5	2	3	5	9	3.4643225e-05	-0.0823317186424924	-0.628221824965838	-0.120333532222373	-0.079964616725813	0.17763331173343	-0.188352229716817	-0.308565505109477
'ATF7'	1	0	0	0	0	0	0	2.3390725e-05	-0.44923792047994	-0.610367971724141	-0.559911833871025	-0.51690736013538	-0.626944571385201	-0.593323183965484	-0.548664676966116
'ATF7IP'	12	8	12	3	9	8	15	5.2560675e-05	-0.255198222441983	-0.951863173749791	0.443051331026023	-0.0626324900384773	0.43289164261498	-0.403315444791123	0.277114005811081
'ATF7IP2'	12	10	8	14	6	6	8	2.52808e-05	0.363088205485836	1.23295809690423	0.530842254219782	0.262054625759771	0.30719105325289	0.498205067704761	0.40553441123579
'ATG10'	7	4	4	5	3	3	7	1.00238325e-05	0.32017112219504	0.407460885829481	0.329571881567781	0.186387911161695	0.595857685066894	0.192156620519326	0.25751514393644
'ATG12'	3	2	2	2	1	1	2	5.8375675e-06	0.104080586099275	0.109279112507544	0.146173388946238	0.00470941436514468	0.0931245281903278	0.0679231166278039	0.0212173725462179
'ATG13'	6	7	2	2	3	5	4	2.419035e-05	-0.0786494394291443	-0.360598031970624	-0.295086020694276	0.149230635376416	-0.155949092500217	0.183675953043893	-0.0682202563110114
'ATG14'	2	4	1	4	0	1	2	2.5019525e-05	-0.408411053579513	-0.1115882910947	-0.457047237832586	-0.415885910566142	-0.424616883102536	-0.178269052592817	-0.586116609667862
'ATG16L1'	2	2	3	3	2	3	4	3.2204025e-05	-0.571246200198402	-0.43064907238794	-0.345735868867113	-0.299948946041958	-0.372246540769807	-0.583387229824265	-0.418756878853607
'ATG16L2'	5	3	5	8	1	1	8	3.0699975e-05	-0.303928278422779	0.283454067903952	-0.0255257106079172	-0.540440503333128	0.160922048710409	-0.432410188019666	-0.550451639798483
'ATG2A'	25	17	11	19	9	14	19	0.0001284917	-0.965779643099091	-0.73416077672938	-1.52512659004137	-0.907414654803048	-1.12435338963106	-1.25498155104212	-1.46928957348986
'ATG2B'	20	16	18	19	9	14	21	9.108765e-05	-0.506508614832153	0.223718247290913	0.36892088386571	-0.0870029228799884	0.131877343644035	-0.44448636794008	-0.608821303861216
'ATG3'	1	1	0	1	0	0	1	1.310725e-05	-0.216168774471656	-0.211963667736277	-0.312663924996141	-0.291425346138947	-0.226236639423131	-0.225476076865772	-0.312213711903746
'ATG4A'	2	2	2	1	1	2	0	1.6401375e-05	-0.213085595902612	-0.296301193143606	-0.107815180435228	-0.0901850346912216	-0.438292995235807	-0.193025920702172	-0.221679011576443
'ATG4B'	5	5	6	4	6	6	6	2.40188e-05	-0.152503257266888	-0.0859673853790488	0.277134158285486	0.289726124653042	0.0949671086809832	-0.0397282156496192	0.434552255428597
'ATG4C'	5	6	7	2	6	5	9	1.7401375e-05	-0.00252352128318342	-0.186783828869698	0.57826694977147	0.298090684374623	0.643014856640494	0.237557295784236	0.586712439005771
'ATG4D'	5	5	6	5	2	4	2	2.78451e-05	-0.2392240021821	-0.0488109312491752	0.185137798671716	-0.0676387834335287	-0.500882782938067	-0.13424546977205	-0.318530358981663
'ATG5'	1	2	0	1	0	0	0	1.1023255e-05	-0.168936278559897	-0.158608335286822	-0.26255823804379	-0.245730539592896	-0.293132000938203	-0.0601752077473768	-0.264296052576347
'ATG7'	4	7	3	4	2	4	5	3.2184275e-05	-0.415311983720131	-0.295023340932915	-0.345261013049024	-0.162781883675306	-0.248569639053419	-0.0137901423770951	-0.418302756553017
'ATG9A'	6	3	1	4	3	5	6	5.0155575e-05	-0.667150928407525	-0.755151363758007	-1.06143698613317	-0.420103752588536	-0.610501745572346	-0.913032370649954	-0.665258447010901
'ATG9B'	30	21	10	20	8	14	24	4.1797175e-05	1.38818309087164	1.62088247948072	0.417785711243886	0.993805504127402	1.83185461727138	1.34231305067259	0.358323060529776
'ATHL1'	13	12	7	5	6	8	6	4.9383975e-05	-0.105455299109335	-0.600269696251406	-0.190701094869415	0.0070225765282406	-0.589674150635974	0.130448589342594	-0.14867654569979
'ATIC'	14	5	5	8	2	2	8	2.95605e-05	0.421575774187771	0.312627461953864	0.00187071605883298	-0.378719659181285	0.191677537687464	-0.176619344742045	-0.357973117492845
'ATL1'	1	0	1	3	1	0	0	2.4083575e-05	-0.464941090528993	-0.222744730163343	-0.434543903011021	-0.5320993772658	-0.645645689362321	-0.61043834158663	-0.398317398799397
'ATL2'	7	4	5	6	5	4	5	2.3662e-05	0.0110670853446012	0.19340512376108	0.143688652291619	0.0240819922325108	-0.0185454642362167	-0.144735453565599	0.276479338456659
'ATL3'	4	2	0	4	1	1	1	2.332125e-05	-0.21443574882912	-0.0681084712139432	-0.558241413977387	-0.37864836303046	-0.50192332327487	-0.363961127952919	-0.380789031148479
'ATM'	51	38	27	17	16	28	26	0.0001243742	1.14947403238547	-0.899015728109551	0.847020986208133	1.09774252766367	-0.150896854037418	1.2377572997489	-0.21023764182001
'ATMIN'	11	5	6	9	5	8	7	3.26422e-05	0.118503922693187	0.368848045602162	0.0698008949787465	0.374112616275042	-0.0146432800039409	-0.252743860305715	0.0699958589080362
'ATN1'	13	11	8	10	5	6	11	6.33986e-05	-0.423103059411138	-0.283481105384127	-0.38564402347528	-0.573761129540585	-0.352227754517697	-0.329575526595737	-0.637218948429103
'ATOH1'	4	4	5	0	5	4	1	1.47086875e-05	-0.0192373937927738	-0.388084768673955	0.358956328700021	0.220398277425564	-0.269460983839426	0.0764297568846252	0.482348724445773
'ATOH7'	1	1	1	1	1	1	0	4.6583025e-06	-0.0246776353554241	0.00435087166600259	0.0325012663303492	0.0305670001454994	-0.121335148936172	-0.0167687318742197	0.0483328284893812
'ATOH8'	7	7	9	7	5	6	5	1.45118325e-05	0.218451072923962	0.562796884160276	0.931806628884718	0.498185889702848	0.228427188464984	0.422758650763472	0.486875219021013
'ATOX1'	0	0	0	0	0	0	1	2.662595e-06	-0.0571887005046563	-0.0796745726694356	-0.0615411235163559	-0.0624091769305649	0.0556766716714086	-0.0812928441716914	-0.07205701584304
'ATP10A'	33	21	18	21	18	20	20	9.063585e-05	0.514495765358077	0.505556780960779	0.379784253038397	0.743407249501523	0.0209163340637372	0.135845630449574	0.898237895066919
'ATP10B'	32	25	16	29	10	13	17	7.2312525e-05	0.852042612571837	2.0559077027939	0.536275334794007	0.187957013738474	0.146056328753325	1.04382375831264	-0.0107732023152324
'ATP10D'	19	15	16	19	16	12	19	6.3153775e-05	0.0489149122987897	0.938919402870717	0.756483191272059	0.252041574066653	0.639565598822654	0.131772369368112	1.19755348739342
'ATP11A'	13	8	12	9	8	5	13	7.494125e-05	-0.684743829002173	-0.714162018082174	-0.0950609991745041	-0.963642826252201	-0.41750273846596	-0.956234209979573	-0.403792508421005
'ATP11B'	6	6	6	5	6	5	8	4.8564e-05	-0.631076032717169	-0.579275018320021	-0.31301180010902	-0.385204419372732	-0.321248426634748	-0.53223282622231	-0.1298223707994
'ATP11C'	6	7	4	6	5	5	6	4.5609875e-05	-0.564118281697761	-0.368516492255826	-0.526036568761638	-0.320428379191678	-0.487802231022844	-0.345433157026373	-0.228173709250633
'ATP12A'	18	10	9	3	10	10	16	5.370415e-05	0.185344538600996	-0.981143045483347	-0.010521723861822	0.185766477324343	0.525175155323849	-0.203915521415797	0.417101528294177
'ATP13A1'	5	5	7	4	3	7	6	7.7161525e-05	-1.35710630920732	-1.44672363720917	-0.8586301441463	-0.738836559841255	-1.33955652441545	-1.35261661579184	-1.28633653834524
'ATP13A2'	11	12	7	8	3	4	11	8.15908e-05	-0.990990153596054	-1.01958141354883	-0.965150131292576	-1.24624629504332	-0.843322093233928	-0.665187631131608	-1.38821875726537
'ATP13A3'	8	5	4	6	4	5	11	5.308465e-05	-0.578051288410258	-0.559898155313407	-0.705766043618594	-0.484331928653346	-0.0738329268048211	-0.757737136444837	-0.566329724883655
'ATP13A4'	13	8	11	6	8	7	15	5.41785e-05	-0.214123027111104	-0.587905421101319	0.262126177487158	-0.234842867940226	0.389224717237451	-0.443281203723389	0.0736361708861531
'ATP13A5'	35	22	14	13	14	15	15	5.234915e-05	1.53778177264089	0.404785453455242	0.732196714130205	0.899174007640895	0.438600940638439	1.19547325122774	1.11340297989582
'ATP1A1'	2	2	2	0	1	1	2	5.3011625e-05	-1.0428795009112	-1.36881686502072	-0.988078252726608	-1.0296992947438	-1.18020975331132	-1.09742462932905	-1.06351163762404
'ATP1A2'	2	2	1	3	2	3	2	6.30943e-05	-1.27144670558177	-1.22160010185646	-1.37259259413664	-0.977322138994638	-1.45241699197421	-1.34654363345092	-1.12909535805117
'ATP1A3'	1	0	0	0	1	1	0	7.2571875e-05	-1.56408169509323	-1.86979027843388	-1.74260693447945	-1.45870392883414	-1.95468568049388	-1.80844607697573	-1.51338859523272
'ATP1A4'	14	13	13	17	7	15	22	5.671635e-05	-0.193900274512956	0.833475362040043	0.48516433016212	0.80341482645449	1.1827874174109	0.063144866669731	-0.150997106543678
'ATP1B1'	0	0	1	1	0	0	0	1.589695e-05	-0.357138325767925	-0.283386697296593	-0.237711739589143	-0.352593833358769	-0.42467801721018	-0.408209771709953	-0.376357801158922
'ATP1B2'	2	1	1	1	2	0	0	1.8249825e-05	-0.254979548060098	-0.343626001852895	-0.294282083424752	-0.404184344698494	-0.488184756568745	-0.352508272995996	-0.0979045445159511
'ATP1B3'	1	0	0	0	1	0	0	1.13089e-05	-0.175410255556048	-0.301041890566286	-0.269426028615348	-0.251993748830137	-0.300841845506111	-0.29487535212499	-0.104586841765862
'ATP1B4'	6	4	4	5	3	3	6	1.8717425e-05	0.0453909697522668	0.184879533991647	0.120547864108647	-0.00423416379390904	0.238056798461	-0.0225945131867968	0.0576195538522884
'ATP2A1'	9	3	3	4	1	0	3	6.57204e-05	-0.786719574892805	-1.15371218779587	-1.1516558143842	-1.44518215631875	-1.400152362344	-1.29759141007473	-1.35579562686537
'ATP2A2'	0	1	0	1	1	2	1	5.510805e-05	-1.24590547543379	-1.28736290053292	-1.3225749625513	-0.938927605609097	-1.35996712507947	-1.26305622551483	-1.11172375480026
'ATP2A3'	9	9	5	2	4	6	6	8.0458775e-05	-1.12083520910301	-1.80149358749904	-1.22202086902367	-0.947902237088947	-1.42858539754088	-0.978725689932496	-1.19586969022984
'ATP2B1'	0	1	1	2	2	3	4	5.150875e-05	-1.16431270709007	-1.06005896340923	-1.09397673075918	-0.723254239078218	-0.89332892482448	-1.17412808327593	-0.862660667569465
'ATP2B2'	5	3	5	0	3	4	5	8.9341825e-05	-1.63329527497165	-2.29942843452793	-1.43568418762481	-1.4162728601076	-1.79164405022818	-1.88135408842201	-1.56652409901542
'ATP2B3'	6	7	1	7	2	3	3	9.0177075e-05	-1.57447036107252	-1.37463706965394	-2.02406890096173	-1.57136881163354	-2.06058728504932	-1.44656594909886	-1.75206954352161
'ATP2B4'	6	6	9	14	7	8	8	6.36882e-05	-0.973901203030751	0.249598841515945	-0.250577659855076	-0.306630881980034	-0.729495569304602	-0.905872412100546	-0.311310047718339
'ATP2C1'	6	2	4	1	0	0	1	4.055855e-05	-0.449628118857241	-0.914803318724656	-0.404582609325289	-0.893356196099325	-0.967197315601042	-0.789771420499734	-0.943427774396657
'ATP2C2'	32	14	16	13	10	16	23	5.955865e-05	1.14110807302242	0.220203433971405	0.842922463117992	0.877836623792609	1.22922644659811	0.106756717141528	0.282487222992805
'ATP4A'	9	8	4	2	5	7	8	6.75719e-05	-0.828689818676254	-1.4714141275535	-1.05413901076036	-0.528535676446341	-0.834335801959186	-0.774160410167409	-0.733189597943512
'ATP4B'	4	5	4	6	3	4	4	1.80409125e-05	-0.0947602846974112	0.337319828232294	0.136813387976264	0.147333304713987	0.0100298349238728	0.107937876767557	0.0731747611363261
'ATP5A1'	6	3	3	3	1	2	4	2.907595e-05	-0.189378463193824	-0.350561910652718	-0.27052678971825	-0.368095046497703	-0.287816173646345	-0.392292946730321	-0.513109336135399
'ATP5B'	5	3	3	5	1	3	3	2.3614545e-05	-0.143341079221077	0.0595012040994804	-0.139217751089723	-0.111610974989702	-0.263550916028192	-0.257384422002783	-0.387532848259563
'ATP5C1'	2	1	0	2	0	0	0	1.352565e-05	-0.147909078032098	-0.0875559715265194	-0.32272355562142	-0.300599410316037	-0.360674157464127	-0.235811415481473	-0.321834055881221
'ATP5D'	3	3	2	1	0	0	1	1.00297825e-05	0.0090653300559948	-0.133172991249851	0.0453780849251091	-0.223947107658729	-0.143172729880801	0.0781876003439403	-0.241452956299351
'ATP5E'	1	0	0	0	0	0	1	2.2668375e-06	0.0295243247099104	-0.0695420993999617	-0.0520257635905808	-0.053731462748789	0.0663587608802754	-0.0715166982941029	-0.0629571772181507
'ATP5EP2'	1	1	0	0	0	0	1	1.7998345e-06	0.0401088775866816	-0.0575855333337276	-0.0407974057939442	-0.0434915474727951	0.0789638918653704	0.0538424857474776	-0.0522191450326039
'ATP5F1'	3	1	2	1	1	2	4	1.2475605e-05	-0.0463680525087625	-0.195792029998745	-0.0134274227129123	-0.00410626563983622	0.160243621674765	-0.209873146001314	-0.131413136299227
'ATP5G1'	0	0	0	1	0	0	1	6.500685e-06	-0.144177452626137	-0.0428190888145972	-0.153821448889478	-0.146565978463192	-0.0479184836250687	-0.17610230801748	-0.160307609438015
'ATP5G2'	2	3	1	2	2	2	1	9.5031225e-06	-0.0567407083084737	0.0154308627665978	-0.0839842597537294	0.0610705446073618	-0.128957627838287	0.0911973348493626	0.10321082087772
'ATP5G3'	0	1	0	1	2	2	2	6.01414e-06	-0.133150144883776	-0.0303622456093799	-0.142123342917941	0.137573150755686	0.0883585879747415	-0.0502610702950154	0.183435127790313
'ATP5H'	0	0	1	1	0	0	2	6.3949425e-06	-0.141780850642845	-0.0401118013855292	-0.00925346696047505	-0.144247398659293	0.0780802016677235	-0.173490238915953	-0.157876242380522
'ATP5I'	2	1	2	1	1	1	1	3.170225e-06	0.0867924342307035	0.0424498422503288	0.210306242342918	0.0631960047631696	0.0419749962193179	0.0199903804450738	0.0825491113112417
'ATP5J'	1	2	0	0	0	0	1	4.98964e-06	-0.0321872892052697	-0.139253096491863	-0.117491036660525	-0.113433767844432	-0.00713349860566678	0.088869029129762	-0.125563685424384
'ATP5J2'	2	2	1	0	2	2	1	5.0516425e-06	0.0441504337811417	-0.140840521073089	0.0230440171705763	0.158677897929278	-0.00880702628114653	0.0873374116743992	0.205566593085887
'ATP5L'	0	0	1	1	0	0	0	4.71878e-06	-0.103791387170046	0.00280248099432012	0.0310471781055857	-0.107494695318335	-0.122967508071426	-0.132085330512447	-0.119335707709717
'ATP5L2'	2	2	1	0	0	0	2	4.8960925e-06	0.0476759379333995	-0.1368580378706	0.0267839739558376	-0.111382577980769	0.118536309607577	0.0911798878889951	-0.123412715758279
'ATP5O'	5	3	3	2	2	2	2	1.017973e-05	0.161151957791655	-0.00189204671759958	0.183797890499921	0.0462347187927809	-0.0240758718839676	0.0744835494928449	0.0876532701083193
'ATP5S'	5	3	3	4	1	2	2	1.04527375e-05	0.154964307404467	0.261358459246625	0.177233834841935	0.040248549463949	-0.031444646172087	0.0677396350163204	-0.0849008905129415
'ATP5SL'	8	7	6	5	5	4	8	1.71326525e-05	0.236793405271138	0.225453871903077	0.442701142546327	0.167248465148151	0.527121637293029	0.358017367773943	0.426612258863048
'ATP6AP1'	7	4	1	2	1	3	3	2.429045e-05	-0.00317632762228457	-0.363160844660121	-0.439517858363741	-0.126431211748043	-0.281794255063673	-0.160259430099692	-0.403074142159185
'ATP6AP1L'	7	3	1	3	2	4	4	1.19407175e-05	0.276724927191501	0.0881418955143652	-0.142591720343384	0.281091485742729	0.174680929972065	0.0309831767259608	0.0471621917039668
'ATP6AP2'	3	2	1	0	2	1	2	1.6141275e-05	-0.129448319043187	-0.424762573457421	-0.243586061673555	-0.221216164967636	-0.184983943845474	-0.186600922881326	-0.0494223089275995
'ATP6C'	0	1	0	0	1	2	0	9.865095e-06	-0.220429976272624	-0.264076958702886	-0.234712475030844	0.0531336490742791	-0.261872097905051	-0.145388104509463	-0.071389069583833
'ATP6V0A1'	3	6	2	1	2	3	3	4.34553e-05	-0.748517904065553	-0.988974729886248	-0.758289179447073	-0.546657063354873	-0.799088236658749	-0.406032007501251	-0.677469228871323
'ATP6V0A2'	11	8	6	5	4	8	10	4.4610525e-05	-0.152751609448806	-0.478051431461052	-0.217955767406011	0.111688429055661	0.0317498612468136	-0.206924242754888	-0.371472634699331
'ATP6V0A4'	17	14	11	7	5	7	11	4.53928e-05	0.29597359058585	-0.227838009189235	0.473362180055444	-0.0421987201957328	0.133779335217891	0.456684633884188	-0.223182368162833
'ATP6V0B'	1	0	0	0	0	0	0	1.07004975e-05	-0.161621166263003	-0.285465303424702	-0.254798147103151	-0.238653580175128	-0.284420452463985	-0.279846547873095	-0.256874831144729
'ATP6V0C'	0	0	0	0	0	0	0	1.1979055e-05	-0.268341612376702	-0.318199491390872	-0.285538628469846	-0.266687932741226	-0.318929999837502	-0.311429569848012	-0.286272929732905
'ATP6V0D1'	0	0	0	0	0	0	1	2.37113975e-05	-0.534249146028227	-0.618578130580603	-0.5676219170174	-0.523938694067208	-0.512453911154755	-0.601244605792809	-0.556038069490896
'ATP6V0D2'	4	5	3	5	1	3	6	1.69102e-05	-0.0691333888155766	0.231149253449454	0.0219752103318152	0.035392106876444	0.286836102387938	0.135868939007275	-0.233378500166317
'ATP6V0E1'	0	0	0	0	0	0	0	3.28178e-06	-0.0712223279327315	-0.095527380662115	-0.0764284230550341	-0.0759859340059669	-0.0841811254251042	-0.0965881585299052	-0.0862942100818554
'ATP6V0E2'	5	5	2	1	3	3	4	9.071515e-06	0.186269443345242	-0.10863895126501	0.0684180335062588	0.207269385239427	0.25212485883095	0.329503946278471	0.279412519329305
'ATP6V1A'	1	1	0	1	1	1	3	2.876525e-05	-0.571050158284248	-0.612849383071837	-0.689135227404125	-0.498017772583079	-0.4025740213853	-0.612263984417336	-0.505965224208139
'ATP6V1B1'	4	5	4	9	5	4	7	3.2435825e-05	-0.421013302772292	0.374131769243953	-0.209284638086147	-0.16829751889149	-0.0090730342329811	-0.247645947875663	0.0747410641628798
'ATP6V1B2'	2	2	1	0	0	1	3	2.655415e-05	-0.443192719932161	-0.691361364320454	-0.493944813772244	-0.449535270887529	-0.342893871191975	-0.443820981479532	-0.621403300574619
'ATP6V1C1'	0	1	0	1	0	0	0	1.533584e-05	-0.344421100370389	-0.269020931339785	-0.366246143696404	-0.340290622992253	-0.409533059701624	-0.280526816926304	-0.363456086656333
'ATP6V1C2'	7	2	4	4	3	2	5	2.24539e-05	0.0384479075724198	-0.0459022761869116	0.0307113727906132	-0.222895860902865	0.0140622420700775	-0.342535727869136	-0.0282938443403171
'ATP6V1D'	2	0	0	0	1	2	0	1.1858e-05	-0.110112767198091	-0.315100188417497	-0.28262809185159	0.00943575648574919	-0.315662604144908	-0.308439260427607	-0.117212418692219
'ATP6V1E1'	1	0	0	3	1	0	2	9.16262e-06	-0.126766023474936	0.159268779879148	-0.217822784314993	-0.204933205944361	0.00337708743867481	-0.241857766585055	-0.0552368564662897
'ATP6V1E2'	3	2	3	4	3	1	4	1.053489e-05	-0.00238270824278941	0.25925511059144	0.175258602376059	-0.098287438364818	0.212626154114655	-0.0481115375935092	0.24576403433051
'ATP6V1F'	2	3	1	2	3	2	3	8.24606e-06	-0.0282499588067826	0.0476150005686004	-0.0537604312773631	0.0886339505735403	0.151260507186868	0.122249798381566	0.298392913152028
'ATP6V1G1'	2	2	1	3	2	1	2	4.13895e-06	0.0648364184882303	0.287890174295179	0.0449883070935129	0.0419548006660099	0.138972748316759	0.109883240348331	0.226552930414716
'ATP6V1G2'	0	0	0	1	0	0	1	6.7095725e-06	-0.148911784306335	-0.0481671589154028	-0.158843773133997	-0.151146182398756	-0.0535566058234547	-0.181262281180659	-0.165110617342451
'ATP6V1G3'	4	3	0	1	0	1	1	3.8964475e-06	0.225819207825991	0.0238564820064616	-0.0912070844919421	0.0472721396345694	0.0223732279959394	0.229696689641492	-0.100427510766387
'ATP6V1H'	3	0	1	3	1	2	0	2.395735e-05	-0.30659480795582	-0.219513068272845	-0.431509040001136	-0.255861327343856	-0.642238673435102	-0.607320260121097	-0.395415067749245
'ATP7A'	13	8	6	5	3	3	15	6.119165e-05	-0.373079998518545	-0.902607696095646	-0.616639438345984	-0.935595769644907	0.199931052024292	-0.616534414709263	-0.919044237066025
'ATP7B'	17	21	17	20	14	18	17	7.4480775e-05	-0.363312764554028	0.784046598909706	0.626178475484152	0.824136156033975	0.0875305355226531	0.534929589961715	0.604516142123838
'ATP8A1'	6	4	5	4	4	4	6	5.1989525e-05	-0.708720005080397	-0.802109566575392	-0.537403496501995	-0.597056699119427	-0.6600054928953	-0.844510749289712	-0.541147514563566
'ATP8A2'	4	5	5	4	2	6	4	5.9095775e-05	-1.0252973752248	-0.984071463842933	-0.708275074047919	-0.479405932465444	-1.09814147749786	-0.906243270253373	-1.03713731507925
'ATP8B1'	15	13	8	9	5	8	16	6.7393825e-05	-0.358168654051999	-0.520902721461245	-0.48171022412327	-0.387889040782523	0.155672251041133	-0.200620443701481	-0.72909445304349
'ATP8B2'	7	7	4	7	6	6	6	6.8842975e-05	-1.01300484625999	-0.828268958048549	-1.08470675831402	-0.693153423337118	-1.11496565501317	-0.91939655441928	-0.596131275739823
'ATP8B3'	28	15	20	18	12	13	20	7.5123425e-05	0.477337708278009	0.497329950736586	1.03684745684424	0.126321192078118	0.439637840745789	-0.163916836498756	0.257163063406437
'ATP8B4'	25	14	14	11	11	13	13	5.08334e-05	0.794621590713878	0.173349204799919	0.768640583897761	0.658925520221733	0.233220961870496	0.322290258561032	0.649391214445865
'ATP9A'	3	3	4	3	2	2	2	6.91389e-05	-1.33072924388761	-1.37639999215359	-1.09182344352187	-1.24664446772347	-1.61562316584925	-1.38206109692152	-1.26811675791792
'ATP9B'	13	9	6	8	4	5	7	6.7662075e-05	-0.519741749415855	-0.662899705600829	-0.77222912522595	-0.804001714376101	-0.959926242591745	-0.662557820050096	-0.901554705237839
'ATPAF1'	8	5	2	4	2	2	3	1.25172875e-05	0.341399919887419	0.208500015140854	-0.0144296027860696	-0.00502022357526842	0.035974724654413	0.244384187612853	0.033904926360494
'ATPAF2'	8	1	2	2	2	3	4	1.563003e-05	0.270849932397341	-0.14143317715124	-0.0892696734900442	0.0634619268246004	0.07510200430411	-0.287793913378316	-0.0376671538322643
'ATPIF1'	0	1	1	0	0	0	0	5.1959775e-06	-0.114606864690648	-0.144535870200803	0.0195737090202505	-0.117958071126821	-0.135847625446755	-0.030050567813743	-0.130308072772179
'ATR'	16	14	11	9	20	16	14	0.000109941025	-1.2450033406713	-1.61060200789181	-1.07881855207088	-0.226958692132691	-1.23929396640547	-1.13804778532174	0.786946476758037
'ATRAID'	5	7	6	4	6	7	8	1.289676e-05	0.0995713291781628	0.198784462085448	0.544548915752375	0.670338678027607	0.641457695738807	0.462655623299606	0.690293651061258
'ATRIP'	10	7	5	0	6	5	7	3.5637275e-05	-0.0271193797109541	-0.923923903421912	-0.144233613274422	-0.101760733798773	-0.0954831417993556	-0.0990862723031296	0.167405279569442
'ATRN'	14	11	7	11	8	7	11	6.5079575e-05	-0.383458912683934	-0.191396386311273	-0.568094967408767	-0.473881629576497	-0.397602228398114	-0.371102103817099	-0.177021944630882
'ATRNL1'	4	4	3	4	2	5	6	5.4806075e-05	-0.92805767041234	-0.874228511516552	-0.889192501587209	-0.522079494183402	-0.736033769058693	-0.914094186563582	-0.9384868654413
'ATRX'	9	9	5	12	7	5	7	9.8647725e-05	-1.53326383959669	-0.915843574190792	-1.65955073690708	-1.48365589770824	-1.79659780676459	-1.42820736280585	-1.11532151127248
'ATXN1'	33	28	17	32	19	21	29	5.901695e-05	1.23113840145066	2.80197149748011	0.997983811172775	1.57348333802226	1.98287921255026	1.71380356189043	1.79161002019029
'ATXN10'	4	1	1	1	2	1	1	2.18249e-05	-0.180521925905544	-0.435156887209686	-0.380238062073482	-0.345838452810063	-0.461534988388375	-0.440820328306282	-0.180106724871411
'ATXN1L'	7	8	7	8	4	5	9	3.3534625e-05	-0.212689858539713	0.21088017405462	0.190368095451938	-0.0556568403973726	0.207555444545295	0.0666743496177109	-0.11679914956668
'ATXN2'	25	14	9	16	7	8	12	5.5344e-05	0.692390331368373	0.733483374843217	-0.0499495263319932	-0.123662646391125	-0.0116708750941942	0.210868583250568	-0.119441467560017
'ATXN2L'	7	6	3	3	3	4	3	5.980865e-05	-0.808209661534637	-1.13746054521389	-1.0094888854789	-0.768521346188271	-1.24054620733114	-0.810024787598988	-0.887239461328804
'ATXN3'	8	6	5	3	5	4	5	1.5642325e-05	0.270571268968679	-0.00662863977187532	0.336508286461519	0.199926548001252	0.197913751747125	0.281010048085191	0.460880667284231
'ATXN7'	22	25	24	13	15	22	23	4.3847875e-05	0.71970866998465	0.622440116526106	2.35716529085296	2.04291437797756	1.65332081876466	1.74702114550104	1.47518870848341
'ATXN7L1'	10	11	8	7	7	7	7	4.265385e-05	-0.186146631890185	-0.157713315603078	0.113138258353615	0.0178573293241978	-0.284868763333983	0.182874811116906	0.172348317204138
'ATXN7L2'	6	2	1	3	1	1	1	3.703985e-05	-0.369876933956084	-0.554460868536794	-0.74606200249369	-0.679457244400437	-0.872215950189565	-0.702846877698532	-0.696231010740065
'ATXN7L3'	0	1	0	0	1	0	1	2.2131475e-05	-0.498440721997291	-0.578127549852872	-0.529635147386923	-0.489296043669961	-0.469809814735007	-0.448393416155658	-0.353432222869964
'ATXN7L3B'	0	1	0	0	1	0	0	3.351936e-06	-0.0728123895679853	-0.0973235622499017	-0.0781152089027388	-0.0775242305635605	-0.0860747243020747	0.0155016709141121	0.0783709093881613
'AUH'	4	4	1	5	2	1	5	1.58253e-05	-0.0445447802003335	0.258925659592983	-0.235989053925684	-0.214287931076509	0.192975031930141	0.0488470096337316	-0.0421570355232404
'AUNIP'	8	3	3	2	4	4	3	1.31054225e-05	0.328069840111902	-0.0767971198003228	0.113454280754836	0.255552961372644	0.0201003172515012	0.00221242026063542	0.352935564882182
'AUP1'	3	1	2	4	1	1	2	1.98933e-05	-0.214485576047267	0.0196551541473553	-0.191771714713604	-0.303485072377001	-0.286254637128109	-0.393105588199018	-0.301969397751615
'AURKA'	5	5	3	3	3	3	4	1.62410275e-05	0.0237750992969526	-0.0219568848033495	0.0380642194725597	0.0500648001955533	0.0586105359724698	0.152398989401354	0.114560019569229
'AURKAIP1'	7	2	3	5	2	2	2	1.292448e-05	0.254428070648377	0.33319506300657	0.117804738199611	-0.0139485908384999	-0.098159557123246	-0.107139486545638	0.0245422235549663
'AURKB'	4	4	3	2	2	4	6	2.028795e-05	-0.145687947624415	-0.260687026022453	-0.0592363096427555	0.0980633023410325	0.195666519489763	-0.0613896630619938	-0.144767430194145
'AURKC'	2	1	2	0	0	1	1	1.521743e-05	-0.186252228842155	-0.40110983638491	-0.0793494948305581	-0.200959452952427	-0.283192435616958	-0.277601847191392	-0.360733462531437
'AUTS2'	11	12	10	15	7	8	9	8.1130375e-05	-0.980551898292449	-0.0618572780566345	-0.527953490893279	-0.689128797639592	-1.07721507379235	-0.653811983344202	-0.712414609906545
'AVEN'	12	7	8	4	5	8	9	1.17486425e-05	0.669797507126854	0.228179504196999	0.856215462024538	0.832255470084753	0.795597427961154	0.491017635034535	0.55041261209623
'AVIL'	10	7	5	15	5	5	11	4.2233925e-05	-0.176629168985254	0.934014126153286	-0.30283911183468	-0.246403760437091	0.219040450882633	-0.262038373969845	-0.150548758601588
'AVL9'	5	9	6	2	3	6	8	2.741665e-05	-0.229513428396148	-0.443199725200754	0.19543906467388	0.215222627498473	0.249542154034115	0.331622153735948	-0.142402986048475
'AVP'	4	2	1	2	0	0	2	5.9439875e-06	0.179411612676226	0.106554454694955	0.00158900664169531	-0.134359457215802	0.0902521023358872	0.065294282538556	-0.147507302543006
'AVPI1'	7	6	3	5	3	3	6	8.6199775e-06	0.351989706372997	0.443404400587945	0.221299914024709	0.217170275898344	0.510604034629943	0.45448168113548	0.289795099944787
'AVPR1A'	4	2	4	5	5	3	6	1.92230075e-05	-0.121551713964275	0.171935326436133	0.108392057550586	-0.0153198455148547	0.224410526632738	-0.262725974071694	0.378547223961722
'AVPR1B'	10	9	8	7	6	7	4	2.55753325e-05	0.200928201528814	0.279538273485309	0.523760619329462	0.392331049236294	-0.193331040571458	0.377106883319088	0.398762082621802
'AVPR2'	13	9	5	4	4	6	5	2.57953925e-05	0.429167866232565	-0.131452322810072	0.0923953170761049	0.250771329188876	-0.0761276149641484	0.371670889910906	0.0611500768662393
'AWAT1'	0	0	0	0	1	3	0	1.48562275e-05	-0.333550970882835	-0.39186215737713	-0.354714765804496	0.0804288432808584	-0.396587814152424	-0.382501724974736	-0.186151201962298
'AWAT2'	4	2	4	6	1	1	0	1.4376235e-05	-0.0117025395773557	0.431146629258185	0.224924395138024	-0.182514963566405	-0.383632318009589	-0.143000835824316	-0.175114658252977
'AXDND1'	16	15	9	12	6	9	14	3.957245e-05	0.350145461618391	0.596779491431749	0.329249357825465	0.358890770973426	0.660312922219266	0.714285426564855	0.0769232537609701
'AXIN1'	10	8	6	5	6	8	11	6.2544275e-05	-0.636976877602467	-0.937243877414608	-0.649164356175923	-0.281546893587098	-0.329167188602314	-0.649950724271384	-0.451288452670122
'AXIN2'	13	12	6	6	7	10	8	5.4019175e-05	-0.210511899703244	-0.583826003198381	-0.444176914755296	0.17885901832597	-0.46849530751582	0.0159485295055108	-0.0889787700792897
'AXL'	5	6	7	8	3	4	8	5.34016e-05	-0.818473929407307	-0.297767229658274	-0.287300133013201	-0.628021215529612	-0.451825416730999	-0.651739963417905	-0.739901831336581
'AZGP1'	3	0	1	5	0	0	2	1.53475125e-05	-0.111458182160201	0.271158354773457	-0.224501577536301	-0.340546560685529	-0.163559547685296	-0.394637500302228	-0.363724474727949
'AZI1'	33	29	23	21	18	22	35	7.2371825e-05	0.928449526020466	0.973177018988525	1.52915925167322	1.41740000373298	2.36149520774354	1.49772564756472	1.31819897359381
'AZI2'	3	1	0	1	0	0	1	1.41483e-05	-0.0842787480711537	-0.238617053520326	-0.337693990535181	-0.314251971105232	-0.254335584670903	-0.251192146378946	-0.33615075765026
'AZIN1'	1	1	1	1	1	3	1	1.69456525e-05	-0.303163786762571	-0.310236012539521	-0.262925764341859	0.0346147537015315	-0.329838852152278	-0.320292498396601	-0.234193664763402
'AZU1'	10	6	5	5	2	3	4	1.9488735e-05	0.338878454227916	0.1651320271848	0.244027325097258	-0.0211463315324293	-0.0290482640003526	0.185994769067819	-0.126390974209199
'B2M'	0	0	0	0	0	0	0	5.15311e-06	-0.11363529153923	-0.143438351481463	-0.121421389368875	-0.1170181278808	-0.134690582066785	-0.142814250358318	-0.129322406119207
'B3GALNT1'	2	1	2	1	2	1	3	1.3573815e-05	-0.149000708664903	-0.223908855766355	-0.0398318661877644	-0.164920668133204	0.00745790372390899	-0.237001189743777	0.00961187864915886
'B3GALNT2'	3	3	2	0	2	2	2	2.4003375e-05	-0.307637938888591	-0.626053620711231	-0.290590557594424	-0.256870497368565	-0.397189820174917	-0.266989326361069	-0.230196725657758
'B3GALT1'	0	1	1	2	0	1	1	1.51451375e-05	-0.340098942316366	-0.129018767464158	-0.219635861897828	-0.199374329341975	-0.28124119107358	-0.275816074280526	-0.359071227149315
'B3GALT2'	1	2	1	0	0	1	1	1.801285e-05	-0.327351173711097	-0.472679652804091	-0.28858447384042	-0.262253304465879	-0.35864358594961	-0.232832620949603	-0.425009177895958
'B3GALT4'	1	0	2	0	0	0	0	2.10611e-05	-0.396438056815862	-0.550722964503834	-0.219849190602794	-0.465826212492551	-0.564064616021247	-0.535775777576503	-0.495098561423504
'B3GALT5'	5	2	1	4	1	2	2	1.6366685e-05	0.0209271409220641	0.109945187357338	-0.249005609276669	-0.0894244028355629	-0.191067970771996	-0.192169007326291	-0.22088137927081
'B3GALT6'	8	5	6	3	1	3	5	1.7558505e-05	0.227141601509411	-0.0556874850621308	0.432462052045521	0.0211769818361712	0.146193815479149	0.119854385262833	-0.248285074032284
'B3GALTL'	7	4	6	3	5	5	6	2.1661375e-05	0.0564100012909424	-0.160730664260929	0.333814481510746	0.204682541450909	0.158596316962452	-0.0953160148701012	0.322480512861115
'B3GAT1'	1	1	0	1	1	0	0	2.954344e-05	-0.588687806417418	-0.63277349287762	-0.707846007860927	-0.651818163572824	-0.793017934717502	-0.631487429263731	-0.523858628327173
'B3GAT2'	1	1	3	1	2	2	3	1.60599e-05	-0.283088751836069	-0.287558609782985	0.0424190965521186	-0.0826976666438986	-0.0596440286828889	-0.298412585397082	-0.0475512382933208
'B3GAT3'	4	2	3	1	2	2	1	2.087102e-05	-0.158902851458428	-0.410735117366707	-0.0732550867035464	-0.188188804204744	-0.435788659439742	-0.303435272416496	-0.158174035013711
'B3GNT1'	1	1	1	4	0	0	1	2.270981e-05	-0.43380527541635	-0.0524541732128393	-0.401514128850167	-0.50197706622676	-0.485419784767006	-0.462679596721553	-0.533008059518083
'B3GNT2'	7	3	1	1	1	1	1	1.908056e-05	0.114902718458775	-0.364894860557002	-0.314255521384843	-0.285664487697145	-0.387462186112076	-0.145385810827294	-0.283281925371445
'B3GNT3'	6	4	5	3	4	6	4	2.660945e-05	-0.133476764596551	-0.287413267216674	0.0728228927405555	0.23292178572208	-0.221242849883105	-0.217543441896215	0.0424323453542324
'B3GNT4'	12	6	6	4	4	2	4	2.11229525e-05	0.457324924895328	-0.0118268808445847	0.346759996172006	-0.193712806712445	-0.0731572840627562	0.145626057340277	0.168584403186751
'B3GNT5'	5	2	1	2	2	1	2	1.66006825e-05	0.0156237172590862	-0.166284196785638	-0.254631626905277	-0.231289374991305	-0.197383782115719	-0.197949220190202	-0.059985548632443
'B3GNT6'	9	9	7	7	5	10	12	2.3986265e-05	0.159201542930411	0.320222516724897	0.419941379778602	0.837388023122012	0.834717884360813	0.416360642801763	0.269023403713097
'B3GNT7'	5	4	3	3	2	3	7	3.124518e-05	-0.316285110266686	-0.40609997915379	-0.322682066575211	-0.278924631030468	0.0230635293125868	-0.332055930062772	-0.396709673746748
'B3GNT8'	10	9	6	3	2	4	4	2.71285225e-05	0.16572604378717	-0.300702812939088	0.202366546095649	-0.0519267428203188	-0.235253120104184	0.338739545115482	-0.302053895416102
'B3GNT9'	2	2	0	2	3	1	1	2.43138e-05	-0.392416115567072	-0.363758663670473	-0.582105790037129	-0.400411683195806	-0.528713559402549	-0.388479274268435	-0.0710587570470165
'B3GNTL1'	17	11	6	10	5	8	4	2.581295e-05	0.739745578872567	0.678818229236396	0.233997039354287	0.523856487925902	-0.199744558992707	0.598883027072208	0.227021909869592
'B4GALNT1'	5	5	5	4	6	6	8	3.0315325e-05	-0.295210363775285	-0.247173484748916	-0.0162775597883398	0.151664663542397	0.171304106033709	-0.195265086462734	0.289773792402905
'B4GALNT2'	20	9	8	8	7	7	7	2.8275475e-05	0.917168826460787	0.345527371620983	0.458839677495112	0.333125663446482	0.10321849737634	0.310407288122061	0.502954171746109
'B4GALNT3'	25	16	16	17	8	13	15	5.7670675e-05	0.63965724710861	0.809041834488444	0.888316111848521	0.509006965700691	0.294966806408736	0.381042796890559	-0.00666140059109047
'B4GALNT4'	16	12	10	13	6	9	14	7.3754175e-05	-0.42459030032678	-0.143250152689959	-0.350583106425279	-0.390622097473437	-0.262307769420922	-0.471576177493864	-0.709072795315494
'B4GALT1'	5	0	2	1	0	0	2	1.9418015e-05	-0.0482294417032088	-0.373534544225015	-0.180344415301409	-0.429798814322298	-0.273426237537389	-0.49518778498935	-0.457318537158655
'B4GALT2'	4	1	3	2	2	4	3	3.05477925e-05	-0.378221609164728	-0.523365815667459	-0.305914599095928	-0.126899437407235	-0.450687154917098	-0.656297803405936	-0.380674329257768
'B4GALT3'	2	2	1	3	4	1	1	2.4630925e-05	-0.399603607488532	-0.236758203673925	-0.447704002132634	-0.407365188321896	-0.537273198118473	-0.396312961973276	0.0879248504913547
'B4GALT4'	3	3	2	1	3	3	3	1.6014105e-05	-0.126566090201761	-0.28638614745498	-0.0985040196181601	0.0550404480972439	-0.0584079775565517	-0.0696381504745553	0.119777722411851
'B4GALT5'	5	2	3	2	2	2	2	1.95184e-05	-0.0505046045581262	-0.240984705048372	-0.0407339785623018	-0.158530561685347	-0.276135724916747	-0.270022772691059	-0.127073065518493
'B4GALT6'	3	2	3	1	1	1	1	1.8651225e-05	-0.186334740630387	-0.35390282643831	-0.0198844310991774	-0.276250656162026	-0.375873984592982	-0.248601780786512	-0.273410155167214
'B4GALT7'	3	1	3	4	1	3	1	2.15082375e-05	-0.251087120252407	-0.0216910884718384	-0.0885757305657526	-0.0654270059221965	-0.452987894153549	-0.432998061482495	-0.339101979074203
'B9D1'	2	1	1	2	1	1	0	1.23850325e-05	-0.122057657400035	-0.0583533601803441	-0.153274433837321	-0.138854760043687	-0.329887739648514	-0.207635818541235	-0.129330584952854
'B9D2'	1	4	3	2	2	1	2	1.33592925e-05	-0.221881162454445	-0.0832968133365604	0.107350407754326	-0.160216930051184	-0.109895577370885	0.10976282149454	0.0145444537143034
'BAALC'	3	2	0	6	0	0	1	5.36072e-06	0.114888261012694	0.661978069504618	-0.126413010055275	-0.121570331436614	-0.0171494237498874	0.079702425802919	-0.134096051008476
'BAAT'	9	4	4	2	4	4	4	1.77929425e-05	0.299570591426933	-0.196808887221989	0.142775385267762	0.152770468922057	0.0167227863123595	0.000242104097520783	0.245152513345848
'BABAM1'	1	1	3	1	1	0	2	1.82843125e-05	-0.333503710374287	-0.34450896628059	-0.0110627236965041	-0.40494053874954	-0.242826531757042	-0.353360186527169	-0.264973677619283
'BACE1'	1	1	1	2	2	1	1	2.6428025e-05	-0.518077318659201	-0.417888282620441	-0.490912336401565	-0.446769753134085	-0.585779552677109	-0.554528397516622	-0.28594718313674
'BACE2'	4	2	2	1	1	3	3	2.6727185e-05	-0.291629270730445	-0.560668790704717	-0.356079587135217	-0.179860338942955	-0.347564275797689	-0.448095349133415	-0.459102934751425
'BACH1'	9	9	7	5	1	6	5	3.206495e-05	-0.0238967219138019	-0.156849102424927	0.225703587111635	0.113301481699464	-0.245348929550477	0.216799291175337	-0.581837601272219
'BACH2'	8	5	5	4	4	5	6	4.9401925e-05	-0.494579006253056	-0.735854374696579	-0.475185941708036	-0.403578024237704	-0.590158669101051	-0.666758049568168	-0.481646746265587
'BAD'	1	2	1	1	0	1	1	6.100335e-06	-0.0573607763771176	-0.032569067390181	-0.00217011406462903	-0.00105224217172134	-0.0371125533361474	0.0614321186966627	-0.151102247076974
'BAG1'	13	9	3	7	6	3	5	1.33754175e-05	0.710670288792618	0.591893248872306	0.106962709641314	0.11289816121766	0.259100587523327	0.67848015142457	0.679287053987509
'BAG2'	0	0	2	0	0	0	1	7.3467575e-06	-0.163353257073302	-0.199601298012997	0.109887111038665	-0.165117508259144	-0.0707549717779935	-0.197002120270816	-0.179761578771689
'BAG3'	13	8	7	8	5	5	9	3.20907e-05	0.286487449632635	0.247848116278674	0.22508447780896	-0.0239965791458325	0.246528345449544	0.10234217614622	0.0826765649103227
'BAG4'	4	5	4	3	3	2	6	2.036835e-05	-0.147510161537304	-0.127626177459131	0.0808544299177909	-0.177167002426433	0.193496435044352	0.0504452748559848	0.0196595175425609
'BAG5'	6	4	0	1	1	1	3	2.2643885e-05	-0.0435998224936933	-0.456125036147668	-0.541955227799119	-0.363796023144181	-0.237351874083297	-0.119585975871437	-0.365214193922004
'BAG6'	4	4	6	6	3	4	3	6.14717e-05	-1.07915700851178	-0.77464838122832	-0.623373429995874	-0.80499151418199	-1.28544426632612	-1.07877688501093	-0.925484581559943
'BAHD1'	12	7	8	13	5	3	7	5.139735e-05	-0.228831303668606	0.429153939114035	-0.0970841032114816	-0.720811382412371	-0.520872865436781	-0.488401754079185	-0.361250277888561
'BAI1'	6	6	6	4	13	11	8	9.6197475e-05	-1.71100122463922	-1.93435585543412	-1.45853453046945	-0.609320364560467	-1.6072348083735	-1.70922140453877	-0.0611445547029964
'BAI2'	11	14	6	6	8	5	8	0.00010012675	-1.41127183494249	-1.76467700136655	-1.55306009772321	-1.51610527430584	-1.71335353071483	-0.895510570453396	-0.98302937687769
'BAI3'	6	8	3	5	3	3	3	6.8816675e-05	-1.0901608151778	-1.09786525757379	-1.22611939284371	-1.10282250471764	-1.48375085956641	-0.804913991067963	-1.09440437463284
'BAIAP2'	3	2	1	4	2	1	2	3.9435575e-05	-0.657407368375897	-0.480677351773507	-0.803666405384487	-0.731990277108413	-0.813733548929599	-0.762029703994628	-0.585037951536998
'BAIAP2L1'	13	4	4	3	3	3	4	3.0542625e-05	0.321573732868078	-0.388112664561308	-0.163766187988961	-0.263519938327242	-0.327403353205198	-0.314701247271968	-0.214279100808191
'BAIAP2L2'	19	12	13	12	10	11	16	3.0001875e-05	0.800292618288342	0.841816549026739	1.12748450203099	0.842219953091651	1.16494841941812	0.609229235154829	0.962104539701099
'BAIAP3'	21	20	22	11	12	15	14	8.2277825e-05	-0.229056702724683	-0.631763589836174	1.14892250818972	0.242929645649213	-0.492396858170002	0.228488894023882	0.0926522590353078
'BAK1'	1	1	2	3	0	0	1	1.28322575e-05	-0.209936238142343	0.0653161463597433	-0.0220024825494115	-0.285395712227606	-0.218814324962878	-0.218683196965055	-0.305890761864446
'BAMBI'	2	2	2	2	1	2	2	1.30719025e-05	-0.137625162821748	-0.0759389255791906	-0.0277643072657193	-0.0171810707918178	-0.102138637117041	-0.110781129340718	-0.145123917591644
'BANF1'	0	0	0	0	0	0	0	5.1415225e-06	-0.113372665902063	-0.143141681538572	-0.121142788064252	-0.116764052113667	-0.134377822031085	-0.142528013371529	-0.129055970872718
'BANF2'	3	3	2	3	2	2	3	4.4066175e-06	0.136512899409099	0.281036996325985	0.180578676999534	0.172821445638352	0.254893237985613	0.217094053719882	0.220398209242702
'BANK1'	20	13	14	10	6	7	11	3.00669e-05	0.876564860545109	0.569903738938923	1.26796050382943	0.293845698106785	0.547441999931077	0.72144767383817	0.29548588908468
'BANP'	5	2	0	2	1	0	2	3.9868425e-05	-0.511729805596111	-0.762006422886942	-0.9561070483974	-0.878222758680443	-0.825417439817218	-0.772722708298333	-0.761272869914357
'BAP1'	6	4	1	1	0	0	1	4.3467875e-05	-0.515568713346184	-0.989296716911024	-0.900623692949098	-0.957154266944916	-1.04573152844483	-0.633990566046603	-1.01032983511229
'BARD1'	12	10	10	9	11	9	11	3.2481475e-05	0.19988860881474	0.372963013239721	0.641766458425388	0.514372363080937	0.482269326837597	0.320331716410601	1.07137534013399
'BARHL1'	3	1	4	0	1	0	1	1.476827e-05	-0.0983300013096255	-0.389610227896905	0.215498531965688	-0.327845770990424	-0.271069173031804	-0.266506674981808	-0.184128781396875
'BARHL2'	4	4	2	1	0	1	2	1.5291165e-05	-0.0324389192689546	-0.267877143936355	-0.0811223123200572	-0.202576205545622	-0.162038675428578	0.0620412937102681	-0.362428865678963
'BARX1'	2	2	1	4	2	2	7	7.69116e-06	-0.0156733789533776	0.332063465595394	-0.0404188259089455	0.100801184010636	0.658822863076728	0.0221349658008763	0.144874267874707
'BARX2'	2	1	2	2	0	1	6	1.50605575e-05	-0.182696811811337	-0.126853316408477	-0.0755777942137797	-0.197519783457631	0.336760597372937	-0.273726774966847	-0.357126463013772
'BASP1'	5	4	8	3	4	5	9	1.4448915e-05	0.0643924128801538	0.0239256092660551	0.791286875126971	0.362829361537971	0.722709087199259	0.0828467090295038	0.322043633137548
'BATF'	1	1	1	0	1	1	1	9.5895525e-06	-0.136442219294702	-0.257022395919426	-0.0860623126712587	-0.0775593674102045	-0.131290464243683	-0.138581620000022	-0.06505344271423
'BATF2'	4	2	1	4	2	2	4	1.294021e-05	0.0208442294715615	0.197672021773752	-0.166622620426104	-0.0142934969099768	0.147703347310788	-0.107528050335705	0.0241805389617339
'BATF3'	2	1	2	2	1	1	2	6.38892e-06	0.0138414187089371	0.0951629142665053	0.132916899092639	-0.00737998999176463	0.0782427571810097	-0.0595189887089026	0.00853986719778189
'BAX'	1	2	0	0	0	0	4	1.30190975e-05	-0.214170852221771	-0.344827116526142	-0.310544466236726	-0.289492466870894	0.145574075885864	-0.109476735928653	-0.310186806227022
'BAZ1A'	8	5	6	4	2	4	8	6.632315e-05	-0.878132066586295	-1.16914777978048	-0.740032240982108	-0.911385408730177	-0.800625460511718	-1.08480809501892	-1.20335533358622
'BAZ1B'	7	4	6	2	3	5	3	6.8179325e-05	-0.997960221386687	-1.48697104506747	-0.784667447754307	-0.815345246631486	-1.46654230916198	-1.24450891164437	-1.07974606920289
'BAZ2A'	14	12	3	9	7	9	13	9.4737375e-05	-1.05578175188103	-1.22113751268694	-1.84962574279098	-0.85080959962051	-0.95193289350004	-0.990023199247752	-1.02537369011655
'BAZ2B'	15	15	15	22	9	13	14	8.739655e-05	-0.811595717635178	0.723631724568919	0.0315556138509156	-0.142807902348509	-0.630581240443835	-0.467126505546623	-0.523932868834202
'BBC3'	4	1	0	0	1	1	1	7.5364175e-06	0.143319353001225	-0.20445706775221	-0.178723758924562	-0.0325409032669587	-0.0758741119955975	-0.0878647415167469	-0.0178450213605958
'BBIP1'	0	1	0	0	1	0	1	3.637285e-06	-0.0792797238183063	-0.104629258325874	-0.0849759542467774	-0.0837810182500137	0.0293683839148369	0.00845285226889395	0.0718096951295253
'BBOX1'	3	3	1	0	3	3	4	1.5554485e-05	-0.116149087081218	-0.409739282551508	-0.229477831051688	0.0651183764214021	0.0771410450355185	-0.058284588599636	0.130345922476881
'BBS1'	0	0	0	0	0	0	0	3.5787375e-05	-0.80795394953206	-0.927767137302285	-0.857977648953146	-0.788732629932618	-0.961558929005309	-0.89955965299561	-0.833714065733072
'BBS10'	9	5	8	2	4	6	7	2.6118025e-05	0.110886467202727	-0.409951466654208	0.510712332837977	0.243697080397322	0.161450072911704	-0.0915832548475863	0.0537317441639069
'BBS12'	17	12	12	6	3	6	5	2.83915e-05	0.68130197899543	0.0723185738273667	1.02416977613721	0.193847500262507	-0.146198890456332	0.649009892748857	-0.164817863682985
'BBS2'	9	5	6	11	6	2	5	3.6216275e-05	-0.117984000961677	0.547584353358241	-0.0161307414885894	-0.524660790019977	-0.357398176889099	-0.341031698791385	0.154092256370511
'BBS4'	8	6	3	4	5	4	6	2.114595e-05	0.145833753781824	-0.0124156713371296	-0.0798652392419078	0.0792502857542396	0.172508174516883	0.145057970171892	0.334331926154799
'BBS5'	0	0	1	0	0	0	0	1.405175e-05	-0.315317976342577	-0.371265550262417	-0.193347468923346	-0.312134963452469	-0.374874133787307	-0.362629444683409	-0.333930766188947
'BBS7'	3	4	2	2	0	1	3	2.842315e-05	-0.407810061158035	-0.468968884161047	-0.396856136128377	-0.490516570428016	-0.393340325721278	-0.262345618708892	-0.664378771117077
'BBS9'	15	11	6	8	6	6	7	4.0031725e-05	0.261993645870979	0.0445390136344758	-0.107866112873582	-0.0613823526977692	-0.214094127678452	0.24764664129196	0.0663630678276544
'BBX'	13	7	6	4	5	5	7	4.2065425e-05	0.060416498785964	-0.548010315435533	-0.156762896593927	-0.242709074774463	-0.268986340319975	-0.257876009738801	-0.146674370787842
'BCAM'	18	17	12	11	13	11	18	4.764435e-05	0.322686638484201	0.25499683563284	0.561255531632477	0.455373791678359	0.935038053723433	0.742541498833625	1.05529328505325
'BCAN'	8	8	12	10	5	8	12	5.27141e-05	-0.569652354685723	-0.00992252960856806	0.439362506080094	-0.0659966353596849	0.059313692845234	-0.407105546989039	-0.391527965598564
'BCAP29'	4	2	0	2	1	1	0	1.2557585e-05	0.0295162429568217	-0.0627711311842504	-0.29944827859339	-0.142638244109625	-0.334545104961186	-0.098076413233522	-0.133298118430938
'BCAP31'	1	2	1	1	1	3	0	1.56879075e-05	-0.27465777275245	-0.278034706119321	-0.23268571700974	0.0621928666667676	-0.419035735938894	-0.175401824520598	-0.205274147207563
'BCAR1'	25	20	10	14	10	11	15	6.2471475e-05	0.530849314272625	0.280750449402767	-0.079293665374318	0.130263890834032	0.165386699249694	0.717759360730308	0.215511276198689
'BCAR3'	19	12	10	5	5	9	11	4.80775e-05	0.390612934945358	-0.566818698508066	0.266787122842998	0.172404331053648	0.0613164410971245	0.16272133254728	-0.28491362452458
'BCAS1'	16	10	5	9	4	5	9	2.892715e-05	0.591417201916555	0.463963117490476	0.0170983641492781	0.0453690188931846	0.331915809693203	0.408131378291755	-0.0108588081178972
'BCAS2'	1	1	0	0	1	1	1	9.2040925e-06	-0.127705975668786	-0.247153674101773	-0.218819912875756	-0.0691075171169227	-0.120886492170001	-0.129059935817492	-0.0561904463611999
'BCAS3'	7	5	6	4	3	5	5	5.0185275e-05	-0.590078873148391	-0.755911825759449	-0.351993635125908	-0.420755003292854	-0.73445234106811	-0.686109955514521	-0.665941400485874
'BCAS4'	7	5	6	4	3	2	2	1.058466e-05	0.307459934592909	0.257980850683863	0.600141941705739	0.0373559181228634	-0.035005378953688	0.292125095871844	0.244619638380273
'BCAT1'	3	3	4	6	2	2	2	1.6379575e-05	-0.134849239508208	0.379854918630533	0.176757353590968	-0.0897070360067809	-0.191415883931535	-0.0786660094343523	-0.0549015845491753
'BCAT2'	4	4	2	4	2	3	3	2.5461675e-05	-0.262947191245223	-0.122908369596893	-0.325652677135288	-0.152112094612399	-0.313406806799176	-0.189191053490971	-0.26372768631697
'BCCIP'	3	2	3	3	3	2	1	1.30850175e-05	-0.0601800555956523	0.0588448395518531	0.113944884490537	-0.0174686386249461	-0.225636562697723	-0.111105097127619	0.187127438530747
'BCDIN3D'	5	5	2	2	4	3	3	1.3242725e-05	0.0917301727150476	-0.0803124002064655	-0.0318714197793687	0.115807678982287	0.0163943750955031	0.226464083646693	0.349778458173461
'BCHE'	13	6	9	13	4	7	10	2.3280675e-05	0.486163502852947	1.14903851937808	0.72096111992124	0.442645798140848	0.607467336133284	0.0923258101853144	0.118971387368535
'BCKDHA'	0	0	0	1	0	0	1	3.1805175e-05	-0.717694854938036	-0.690681390516035	-0.762227489435401	-0.701412094824232	-0.730918692457765	-0.80118465666661	-0.74214534034612
'BCKDHB'	4	0	2	0	2	0	2	1.7500725e-05	-0.082517273576231	-0.459567936691904	-0.13424691963399	-0.387759127100574	-0.221676770296875	-0.447826465939584	-0.0806803750689919
'BCKDK'	3	1	2	1	0	1	0	3.10822775e-05	-0.468078435351749	-0.672172759819934	-0.460790617024758	-0.548823286554241	-0.834554814916398	-0.669501152374969	-0.725522872686066
'BCL10'	2	3	2	4	3	2	4	9.6947625e-06	-0.0610841356381153	0.280764907328376	0.0534330774212218	0.0568684933884755	0.235302440364591	0.086463376238279	0.265081696863462
'BCL11A'	1	0	2	2	0	0	3	6.12614e-05	-1.30764832215781	-1.3098016899866	-1.18646593401694	-1.34738081079553	-1.27976666012517	-1.5289394308939	-1.41954393153754
'BCL11B'	2	4	2	3	5	5	6	6.973805e-05	-1.42207033752888	-1.39174464858005	-1.39032841997708	-0.849529150048297	-1.13913047026654	-1.2830237843642	-0.783004527271313
'BCL2'	1	1	1	1	0	0	1	1.04307e-05	-0.155506359867208	-0.143437470678027	-0.10628616712353	-0.232737849969747	-0.153993904734697	-0.159359741230884	-0.250671327691242
'BCL2A1'	4	4	4	4	3	3	3	7.7785525e-06	0.137831405620769	0.329825932124514	0.383557235324868	0.235620297237162	0.163879207997787	0.247620877701974	0.309142742187157
'BCL2L1'	0	0	1	0	1	0	0	1.4020535e-05	-0.314610507401421	-0.370466369563177	-0.192596964315319	-0.311450526447333	-0.374031608914348	-0.361858368977318	-0.166935989881
'BCL2L10'	5	2	2	3	3	2	3	1.06076875e-05	0.151452404596227	0.122271034815358	0.0314833461644682	0.0368510000355835	0.087517059878912	-0.049909793694512	0.244090151252869
'BCL2L11'	0	1	1	0	0	1	2	1.047741e-05	-0.234307734540486	-0.279753719076774	-0.10740922296959	-0.097027096212779	-0.0321105840394224	-0.160513576372615	-0.251745339358862
'BCL2L12'	10	6	4	3	2	2	4	1.860224e-05	0.358970688674724	-0.0824095880625817	0.123317278346399	-0.138442365215304	-0.00512093249998944	0.207893174115725	-0.10600767312859
'BCL2L13'	8	5	4	1	5	6	5	2.18769125e-05	0.129266883892149	-0.436488541621618	0.0445839209867512	0.336690842464201	0.0296356639709809	0.0131807020036761	0.317524561177525
'BCL2L14'	9	6	4	2	2	3	4	1.38608625e-05	0.388690822906235	-0.0961382275226904	0.23731573092975	0.102253928825803	0.122853822503787	0.325016694057635	0.00301171915972185
'BCL2L15'	2	1	1	2	1	1	1	7.29974e-06	-0.00680199635965214	0.0718433746181221	-0.0310078033289866	-0.0273513357576214	-0.0694859154077716	-0.0820182836030965	-0.0124030028946803
'BCL2L2'	0	1	1	0	0	0	0	9.7709825e-06	-0.218296971412363	-0.261667448341105	-0.0904244676916234	-0.218272512082885	-0.259331906307366	-0.143063326300563	-0.235502318044593
'BCL2L2-PABPN1'	3	1	2	1	1	1	1	1.951316e-05	-0.205869945390629	-0.37597049251739	-0.182631990917167	-0.295149912083577	-0.399138520424718	-0.383715317049681	-0.293228771076328
'BCL3'	4	4	1	1	1	2	2	2.3694425e-05	-0.222893528279631	-0.483021651929161	-0.42518746325595	-0.250096286890868	-0.388850914165277	-0.145536416056778	-0.389369552914677
'BCL6'	9	6	3	5	2	3	5	4.0697475e-05	-0.219548420253055	-0.377864794350455	-0.549949596273091	-0.486184888403614	-0.47835282320552	-0.337906329028444	-0.614054408067405
'BCL6B'	7	0	0	1	1	1	1	3.164383e-05	-0.169836005636205	-0.686550405258553	-0.758348067140534	-0.561136522802483	-0.726563643632442	-0.797198888545383	-0.572154434919074
'BCL7A'	2	2	2	0	2	1	1	1.41990425e-05	-0.163171108711833	-0.375036600409252	-0.0548642941613706	-0.178629745580076	-0.25570517367926	-0.138623817263343	-0.00476413938001483
'BCL7B'	0	1	0	0	0	0	1	1.09004975e-05	-0.243896759897764	-0.290585791162766	-0.259606767285397	-0.243038890915695	-0.166674215496484	-0.17096472401795	-0.261473467350428
'BCL7C'	0	0	0	0	0	0	4	1.34482225e-05	-0.301639394407243	-0.355813766038979	-0.320861958869216	-0.298901693149949	0.133991467995367	-0.347721057011947	-0.320053751841924
'BCL9'	14	8	8	11	6	8	17	6.8917075e-05	-0.470441952684706	-0.289652079752601	-0.518337890780824	-0.421291948428755	0.237705901653962	-0.807394503115624	-0.597835297099515
'BCL9L'	12	18	10	12	6	9	10	9.1846275e-05	-1.14574799341816	-0.741656919080596	-0.785653799640706	-0.787397984521692	-1.24337934107669	-0.235559433296306	-1.12518305850754
'BCLAF1'	28	26	23	12	24	24	24	3.54334e-05	1.37692342712172	0.702751220018191	2.41746546277864	2.50105721064259	2.00366160378324	2.06877942031708	3.16588232638122
'BCMO1'	10	6	9	3	6	7	9	2.991785e-05	0.102507685959264	-0.372116757591514	0.561377675636966	0.297113861933142	0.305175750710476	-0.0716257064250411	0.298913033225468
'BCO2'	17	9	9	8	5	8	11	2.494615e-05	0.759392015999925	0.430767030013892	0.680916207685537	0.542862891594124	0.685659883933848	0.392649171149271	0.246952473312957
'BCOR'	14	6	7	10	3	3	3	0.0001013759	-1.20630594844889	-1.25602276490124	-1.44104107570954	-1.81708148706857	-2.36310599434963	-1.8372260135215	-1.84340368079657
'BCORL1'	7	8	6	7	6	5	10	9.99098e-05	-1.71742479591027	-1.62394986666156	-1.54784081723989	-1.51134540254135	-1.46112342641217	-1.57325832748307	-1.31067294087115
'BCR'	17	8	8	8	8	10	13	7.4825725e-05	-0.371131730940747	-0.846337244248006	-0.660420087441025	-0.27737715180857	-0.414384252033417	-0.953379835074955	-0.401135904812065
'BCS1L'	4	3	3	0	2	1	3	2.6154775e-05	-0.278655910380079	-0.68113608445613	-0.200292633343601	-0.440778257769387	-0.332114307532255	-0.320133439695786	-0.279664283065487
'BDH1'	9	2	2	2	0	1	4	2.30644375e-05	0.180094260434139	-0.331771859466991	-0.268015582407834	-0.373017325334275	-0.125559701652972	-0.357617306884451	-0.541162182519922
'BDH2'	6	3	5	5	4	2	6	1.1333205e-05	0.212751357164498	0.373936661221151	0.440115910768232	0.0209427770893941	0.437368255233793	0.0459900890734017	0.393685744170378
'BDKRB1'	4	9	5	2	4	6	7	1.9169605e-05	-0.120341380649521	-0.232054721255985	0.251700271550552	0.396053816035568	0.3489958694327	0.535344931915677	0.213498348520665
'BDKRB2'	6	2	0	2	3	2	6	2.2715175e-05	-0.0452155639925376	-0.32282987715267	-0.543669283360778	-0.228624716466593	0.130153196299282	-0.348989776164528	-0.0343013746122387
'BDNF'	1	1	2	2	3	3	5	1.75246125e-05	-0.316285563440062	-0.189939001699815	-0.13482124808625	0.021920128831029	0.147108611596682	-0.334594010811537	0.0850461771689728
'BDP1'	54	37	32	28	24	26	32	9.8377275e-05	1.97203673746538	1.25335713674434	2.18252283726891	1.39423909615075	1.28991838268269	1.76612753794238	1.71814575592632
'BEAN1'	2	2	2	5	1	1	5	1.68319325e-05	-0.222843909043825	0.2331531125232	-0.118167102734236	-0.236359883933311	0.165804827419967	-0.203661564055029	-0.231578883926338
'BECN1'	0	1	0	1	1	1	1	2.18812e-05	-0.492768334029154	-0.436598312707599	-0.523617690462927	-0.347072920675464	-0.463054592380661	-0.442211063814714	-0.347677590521183
'BEGAIN'	4	3	4	4	3	3	5	4.2794475e-05	-0.655794409512592	-0.566676587721131	-0.458342802583533	-0.532166758485968	-0.534954945544777	-0.731180788710122	-0.495993188071876
'BEND2'	9	6	3	5	5	3	3	3.4154325e-05	-0.0712510935832598	-0.210342263236383	-0.392627707042986	-0.342712751686475	-0.548033008355585	-0.176275353479848	0.0352273814322275
'BEND3'	5	4	0	0	1	1	3	6.171825e-05	-1.00699516646073	-1.59179230851247	-1.48154894808728	-1.22064524842657	-1.29210055568613	-1.08486842408609	-1.2637473138937
'BEND4'	9	4	3	5	1	2	8	2.150905e-05	0.215346347162125	0.113406941979018	-0.0885952655313205	-0.20217858144978	0.408995406804798	-0.0915532826372832	-0.33912066106663
'BEND5'	3	1	3	1	4	2	0	2.095847e-05	-0.238626981465556	-0.412974059480717	-0.0753576504849782	-0.190106278160439	-0.561294493553118	-0.419417594634184	0.172366395090552
'BEND6'	3	1	0	0	0	3	3	1.09863775e-05	-0.0126154628841624	-0.292784528532462	-0.2616715886657	0.165282244371236	0.0772957555754687	-0.173086139408626	-0.263448121615937
'BEND7'	10	2	3	2	2	3	5	2.2603665e-05	0.26827959113597	-0.319974946753902	-0.114913129572032	-0.0894459078246925	0.0100199485428775	-0.346235241650629	-0.198012977288221
'BEST1'	10	5	5	8	4	5	3	2.76792225e-05	0.153244761496697	0.360792983244395	0.0471023155703453	0.0727317122710297	-0.373260843373254	-0.130147961058173	0.0178349354728723
'BEST2'	7	6	3	3	5	5	2	3.323095e-05	-0.205807218502419	-0.456941284717593	-0.37042660254723	-0.0489982991803614	-0.646255809391251	-0.153466042651407	0.0564586586942327
'BEST3'	11	7	7	4	7	4	9	3.050185e-05	0.167013580136364	-0.251948989558111	0.26328535816801	-0.125892076989094	0.289412984853066	0.0277691079883178	0.451762008327183
'BEST4'	1	4	4	2	3	5	3	2.1878e-05	-0.414952688411867	-0.30139614703612	0.0445577741457533	0.199932674762217	-0.21667992085367	-0.100667085558778	-0.0150520972581246
'BET1'	1	0	0	0	0	0	0	3.7957175e-06	-0.00512740347000368	-0.108685551233916	-0.0887852000164464	-0.0872549326354942	-0.098052939307013	-0.109283597438907	-0.0981113861207317
'BET1L'	1	0	1	0	0	0	1	7.29069e-06	-0.0843396588453999	-0.198165829760146	-0.0307902115041935	-0.163888136923156	-0.0692416454914414	-0.195617133017387	-0.178472404594119
'BEX1'	1	0	0	2	0	0	0	5.3554225e-06	-0.0404776202493538	0.121623422100839	-0.1262856409232	-0.121454174731218	-0.140151229531636	-0.147811817510269	-0.133974243874666
'BEX2'	6	4	3	0	0	1	1	7.9389125e-06	0.289682852874909	-0.21476194174431	0.237675215845071	-0.0413663028405481	-0.0867379060479243	0.243659553215206	-0.193377142464436
'BEX4'	0	0	0	1	0	0	1	6.228565e-06	-0.138009985213981	-0.035852096395955	-0.14727881041693	-0.140599295021431	-0.0405736370683751	-0.169380352978921	-0.154050676883931
'BEX5'	1	0	0	1	0	0	0	4.806455e-06	-0.0280354631045896	0.00055775982544149	-0.113086669450658	-0.109417121226733	-0.125333959504497	-0.134251099286659	-0.121351649690064
'BFAR'	7	4	2	7	2	2	2	2.0736625e-05	0.0773689140917367	0.403422254986567	-0.212047820126678	-0.185241989972737	-0.309016803721352	-0.0724728373637591	-0.155083873164534
'BFSP1'	14	11	9	10	4	7	9	2.71380025e-05	0.476480958710717	0.644892519306814	0.628215465571603	0.358066707847941	0.380206969264208	0.566150632711582	0.0302792720071131
'BFSP2'	2	3	3	9	1	3	5	2.537915e-05	-0.416561800591755	0.554802206066108	-0.18164422979253	-0.150302608466667	-0.0648928622865015	-0.300973848497736	-0.428107004665234
'BGLAP'	3	2	0	0	0	0	0	6.8488275e-06	0.0811605889449308	-0.186853040980539	-0.162191908261864	-0.154199577754347	-0.180459894938017	0.0429425562067257	-0.168312545132167
'BGN'	2	3	1	1	1	1	4	2.26295525e-05	-0.354243491518284	-0.455758086507445	-0.399584480498324	-0.363481759721003	-0.113821766718569	-0.233053088760711	-0.364884643046251
'BHLHA15'	4	0	0	0	1	1	1	1.2656085e-05	0.0272837867207439	-0.335533110157762	-0.301816523156629	-0.144798010740342	-0.214059257788328	-0.328153614784406	-0.135562947938293
'BHLHA9'	0	1	0	0	1	4	3	1.7765384e-06	-0.0371064747483802	-0.0569890884694423	-0.0402372870702437	0.503967270443366	0.32588428787973	0.0544179595527119	0.11459516349125
'BHLHB9'	4	7	3	4	2	3	5	1.98466875e-05	-0.135687018727785	0.020848546013077	-0.0486270133546057	-0.0289949909841101	0.0844333764797421	0.290974053981044	-0.134621423574959
'BHLHE22'	14	12	9	12	13	15	12	1.251159e-05	0.807995807170405	1.28965863535197	0.979903914107535	1.77279744983004	1.14446136848331	1.04130526251816	1.86324607058173
'BHLHE23'	11	5	2	4	1	4	3	6.0745175e-06	0.720662985871043	0.373454957265188	0.140476258763369	0.409721652405064	0.209873744178173	0.403538778736954	0.0157690683267464
'BHLHE40'	3	0	1	1	3	0	2	2.2892695e-05	-0.282465013737913	-0.462495227436174	-0.405911273339681	-0.505987148433841	-0.367211347562936	-0.581020598880132	-0.0383831147988939
'BHLHE41'	9	6	3	3	5	9	6	1.4728805e-05	0.369018876025433	0.0167597273670221	0.0744228670992849	0.903646739511264	0.345715106186386	0.30357627712187	0.481886141785173
'BHMT'	6	4	4	4	2	2	5	1.8901575e-05	0.041217315477173	0.0450457086309391	0.116120312864889	-0.145005739127908	0.109942919904237	-0.0271433939235873	-0.112890324597463
'BHMT2'	6	2	5	1	1	1	2	1.71831775e-05	0.0801638557248907	-0.316317228000681	0.299460746934055	-0.244061466507367	-0.213105866422762	-0.212338027562159	-0.23965511245531
'BICC1'	12	11	5	5	7	7	8	4.3916375e-05	-0.0592765662165777	-0.460278836766299	-0.343291336896288	-0.00982560010945516	-0.195801873748215	0.151687848055156	0.143318860688526
'BICD1'	4	1	2	4	3	1	1	4.8719225e-05	-0.790085969067388	-0.718374128222012	-0.884862144922502	-0.935567985798353	-1.18749127282958	-1.10520931551106	-0.632229639680189
'BICD2'	3	6	5	5	6	2	3	6.1042625e-05	-1.14718190878588	-0.898791693970232	-0.755089155555257	-1.06907592941116	-1.27386026397362	-0.840510835203736	-0.416757963172978
'BID'	9	3	1	5	6	1	2	1.45530525e-05	0.373002307128711	0.291498792824731	-0.205400321527889	-0.186391958750632	-0.14211631743475	-0.0335471194414611	0.65220779315811
'BIK'	6	4	6	6	4	4	10	9.0567525e-06	0.264346948460508	0.567344172224021	0.636879942050332	0.344328760374013	0.99141342052008	0.216045957363345	0.446030717993476
'BIN1'	4	3	0	3	3	1	1	3.8229375e-05	-0.552324083164555	-0.584916698462042	-0.91669554570424	-0.705540852248229	-0.904324906923177	-0.618407059885739	-0.391023808747387
'BIN2'	9	5	5	4	8	6	7	2.5339925e-05	0.128521627891894	-0.11979128344708	0.103346150340622	0.260758211218824	0.182451749129103	-0.0723626342777937	0.736734167895056
'BIN3'	1	3	5	7	2	1	5	1.5758525e-05	-0.276258274491936	0.530877208710556	0.33371442102331	-0.212823787300651	0.194777370850082	-0.0633247980758805	-0.0406216648750859
'BIRC2'	5	4	3	4	3	2	4	2.3875775e-05	-0.149261688010914	-0.0823056103577577	-0.145498513640185	-0.254072668151725	-0.147458429099527	-0.150016124724999	-0.0609871952659019
'BIRC3'	4	3	1	5	2	1	8	2.47688e-05	-0.247243585371899	0.0299495478681412	-0.451018974439501	-0.410388333645413	0.321010526111165	-0.285896918225159	-0.247796277102511
'BIRC5'	3	2	1	1	1	2	1	7.414245e-06	0.0683455496724385	-0.0662086128832553	-0.0337608805065265	0.106873077369619	-0.0725765367716273	0.0289754113658629	-0.0150358615870221
'BIRC6'	20	19	15	16	20	14	25	0.00019174875	-2.79058155243827	-2.76149878265127	-2.47969714079302	-2.29622282174959	-2.09434990548521	-2.59195111457946	-1.09510872788397
'BIRC7'	9	10	7	6	2	6	9	1.97855975e-05	0.254407680057966	0.29265105016907	0.520940767795041	0.382546939240706	0.578659700408759	0.633952149076396	-0.133216773134519
'BIVM'	0	0	0	0	0	0	0	2.1925975e-05	-0.493783142187178	-0.572866170357629	-0.52469423252407	-0.48479009502909	-0.587408793575961	-0.557140251316376	-0.514984985568981
'BIVM-ERCC5'	4	3	3	3	3	2	2	6.53253e-05	-1.16651679087215	-1.27873380260318	-1.14215408695944	-1.16300208321603	-1.51265310512016	-1.28782889185206	-1.0141080899902
'BLCAP'	0	0	0	0	0	0	0	5.07672525e-06	-0.111904064360227	-0.14148270438454	-0.119584850655443	-0.115343261412752	-0.132628869138573	-0.14092737726625	-0.127566066015924
'BLK'	14	10	6	3	6	6	8	2.9359475e-05	0.426131932460794	-0.357820889055422	0.148727569249723	0.172623142657458	0.197103392862529	0.39745196247111	0.311751897740679
'BLM'	12	14	10	12	5	8	16	5.762845e-05	-0.370061702045599	0.134499390320088	0.0371508690488415	-0.173754421005587	0.419253621083318	0.154437371370599	-0.504531730612906
'BLMH'	2	4	2	2	2	2	3	1.9088225e-05	-0.273981362331051	-0.22997119936992	-0.172415259239835	-0.149098323267572	-0.141381339677912	-0.0317540289669167	-0.117181993686033
'BLNK'	3	3	6	4	4	3	3	2.40489e-05	-0.308669737665159	-0.0867380158866094	0.276410456454694	-0.121134863360795	-0.275274581848158	-0.268113888193419	0.101307448310573
'BLOC1S1'	0	0	0	0	0	0	0	6.696505e-06	-0.148615615940795	-0.182953201259937	-0.158529588646395	-0.150859655892732	-0.176348545014219	-0.18093948570421	-0.164810152755064
'BLOC1S2'	1	2	2	1	1	1	1	5.3130675e-06	-0.039517659528545	-0.0124129033563782	0.158784272261239	0.0162100451988029	-0.0158632221950882	0.0808795610283135	0.0332774635599493
'BLOC1S3'	5	4	3	3	2	3	4	6.770595e-06	0.238419673060199	0.220511658150453	0.26576595642499	0.257721973803896	0.314230628371112	0.272520204534959	0.166041416153857
'BLOC1S4'	5	4	2	2	2	2	4	6.2630495e-06	0.249923226314221	0.0983855562613656	0.13594327476172	0.132115306977038	0.327930233561698	0.285058015910011	0.177711768110259
'BLOC1S5'	10	2	1	1	0	0	4	7.8745725e-06	0.602117030250765	-0.0779941835993343	-0.0448286621650784	-0.1766907078617	0.28443231135816	0.0176042524432639	-0.191897757704378
'BLOC1S6'	3	0	0	1	0	0	1	6.8208475e-06	0.0817947488560001	-0.0510160909473214	-0.161519179720304	-0.153586070199069	-0.0565600494448506	-0.184011013806344	-0.167669193495104
'BLVRA'	6	4	4	2	3	3	4	1.55943175e-05	0.116174605051305	-0.140518851723081	0.195637557552596	0.0642449826723954	0.0760659230183795	0.0545527729301349	0.129430039732379
'BLVRB'	4	4	4	3	2	4	3	1.242762e-05	0.0324618393166688	0.0756759157912995	0.271775941619492	0.270415146241235	0.0383949502805289	0.132777271706247	0.0359666798902055
'BLZF1'	7	5	4	6	5	6	4	1.7413675e-05	0.152681863962061	0.35337891021527	0.151894203315808	0.434556282508565	0.0269595891996849	0.123432001678229	0.420150484837905
'BMF'	0	0	0	0	1	1	3	9.0144975e-06	-0.201151674226558	-0.242299575982683	-0.214261456022032	-0.0649503299204581	0.130519314061038	-0.23819883011735	-0.0518310298450455
'BMP1'	9	3	7	4	3	3	6	6.9949e-05	-0.882575585090966	-1.26200312669241	-0.685186343792773	-1.12765704480556	-1.14482563717994	-1.4020788775004	-1.12044678963957
'BMP10'	7	3	1	1	2	2	3	1.99778175e-05	0.0945668575759634	-0.387866883045701	-0.335828382150176	-0.168603985932569	-0.165392251573211	-0.167549875456139	-0.137636512942167
'BMP15'	7	7	6	3	3	6	10	1.8713065e-05	0.123231805030475	-0.0852469709865133	0.40470218624686	0.406064394054602	0.730757017077883	0.318977237486834	0.0577198042820567
'BMP2'	3	3	3	5	3	2	2	2.01262825e-05	-0.219765976327867	0.148809206076971	-0.0553493302196263	-0.171859305858783	-0.292543060863973	-0.171217259519804	0.0252254174160982
'BMP2K'	26	27	21	17	15	20	23	4.563975e-05	0.990083242883573	1.11707386057104	1.88784569792638	1.73007112466457	1.60494881744534	1.93045310702051	1.43398319562197
'BMP3'	11	8	6	2	7	8	10	1.929001e-05	0.421125356175426	-0.235137376240604	0.390830352082333	0.666887253660208	0.715183858262854	0.418547517175269	0.709565757613763
'BMP4'	3	2	4	7	2	3	2	2.40625125e-05	-0.308978257410761	0.318270379766167	-0.00796456945205242	-0.121433337963751	-0.39878600802333	-0.382271921618313	-0.231556484114681
'BMP5'	6	6	2	2	2	2	2	2.21353e-05	-0.0320730726774408	-0.307983654760154	-0.245676251356163	-0.215910068031444	-0.346768458186339	0.120618941184019	-0.187243794698718
'BMP6'	8	6	4	7	5	6	9	2.4602625e-05	0.0674902305997501	0.304442086719939	-0.0209505107880079	0.276924758221972	0.44864013092276	0.0596709579512639	0.254851244138369
'BMP7'	4	2	1	0	2	1	2	2.86014925e-05	-0.334109515764202	-0.743780167684449	-0.543170106808423	-0.49442707266128	-0.52129889559742	-0.494395241385824	-0.335922323971582
'BMP8A'	16	12	10	9	8	13	17	1.768553e-05	0.846214366388114	0.751785857275993	0.997527793602499	1.38579969681091	1.62059564841354	0.913484480585326	0.912744852932422
'BMP8B'	9	6	5	7	3	5	13	1.68362875e-05	0.321252977056743	0.503282884626079	0.307801191956814	0.310481324668211	1.15087358110809	0.251516287178402	0.100873024475981
'BMPER'	8	6	5	5	3	3	3	3.6481625e-05	-0.20174008704025	-0.269927155377332	-0.164534468522213	-0.393743257601255	-0.6108511633523	-0.233764750067752	-0.350836725962381
'BMPR1A'	1	2	3	2	2	2	1	2.7035775e-05	-0.5318518395702	-0.433448299598096	-0.221474592329192	-0.323360737503946	-0.602183680051627	-0.455718245896144	-0.299921328150188
'BMPR1B'	3	3	3	4	3	4	4	2.2940775e-05	-0.283554718674314	-0.0583674191753491	-0.123018276103078	0.0398959538277196	-0.122221940157197	-0.240740919957827	-0.0394886243696963
'BMPR2'	5	2	5	4	4	1	3	4.626025e-05	-0.656604295677761	-0.655413768690965	-0.399647077748553	-0.881644739237246	-0.874803292084534	-0.930628139211604	-0.40940635897899
'BMS1'	17	19	13	19	9	10	22	5.866995e-05	-0.00494751127685234	1.05371990577997	0.438193455394592	0.0768823021074017	1.13005500079013	0.697837456742715	0.136641189221719
'BMX'	0	2	3	1	0	3	7	2.83101e-05	-0.63847818449507	-0.601196140715009	-0.252113339263851	-0.214568219537348	0.102283937428621	-0.487197130971557	-0.661779309597474
'BNC1'	6	2	5	5	4	4	6	4.212095e-05	-0.485040206151701	-0.414310128172933	-0.300122790192927	-0.380661734220083	-0.393629613736722	-0.828368920459943	-0.314227908439464
'BNC2'	16	12	7	7	8	7	12	5.4709875e-05	0.0070634836621119	-0.466386634609702	-0.318756427106812	-0.246494535442565	0.00544506768004819	-0.00111345652837227	0.0614180142371268
'BNIP1'	3	2	3	1	0	0	0	1.2181615e-05	-0.0397049243433511	-0.188265173849525	0.135665696234902	-0.271129373131544	-0.324397297241016	-0.0887891642430752	-0.290930426804716
'BNIP2'	9	5	3	5	6	5	4	1.71220525e-05	0.314776166117907	0.225725260297774	0.0168816140610441	0.304215369602811	0.034830771111445	0.130635715757273	0.593135238901911
'BNIP3'	1	1	0	3	0	0	0	1.0427955e-05	-0.155444145999107	0.126872677790032	-0.248245379536283	-0.232677661566124	-0.277064256687014	-0.159291933961591	-0.250608211397799
'BNIP3L'	0	0	0	1	0	0	2	9.4289375e-06	-0.210544719789206	-0.117789863375439	-0.224225889026655	-0.210772637551989	-0.00381113144979565	-0.248436366527975	-0.227637609776521
'BNIPL'	10	8	6	3	8	6	8	1.804465e-05	0.371608386221069	-0.0681339580901143	0.420773324724199	0.420720796734845	0.50250513407089	0.449311228529166	0.904486803269663
'BOC'	16	9	6	13	3	7	9	7.2609375e-05	-0.398641103167025	-0.11393848782764	-0.891199538306472	-0.639005468742335	-0.847170379299943	-0.784785772880758	-1.1816342915282
'BOD1'	2	3	1	0	1	1	2	7.6166225e-06	-0.0139840160301003	-0.206510515776401	-0.0386267001796293	-0.034299537338165	0.0451054464717339	0.137798461162625	-0.0196892056665595
'BOD1L1'	30	29	29	32	23	30	31	0.0001154093	-0.280326128259602	1.35790540297362	1.3467283642153	1.56789516297268	0.706991495108308	0.434539980037453	1.16016989792995
'BOD1L2'	9	5	3	7	3	4	3	8.75898e-06	0.504326689971919	0.710092832467648	0.217957788914583	0.350858119977808	0.137416079908466	0.337224451270669	0.286598896825155
'BOK'	5	5	3	2	4	5	3	1.2088535e-05	0.11788944690897	-0.0507622877966492	0.137903653089431	0.414586001293462	0.0475472359845862	0.254975457203682	0.376317730293065
'BOLA1'	3	4	2	1	1	2	2	1.02787425e-05	0.00342276013519042	-0.139546983496125	0.0393922646134939	0.044063695241827	-0.0267483291818804	0.185859707882369	-0.0809001783523123
'BOLA3'	0	1	2	0	0	1	1	4.9806225e-06	-0.109725936898498	-0.139022225122351	0.166777468876947	0.0234995241691052	-0.00689010459356967	-0.0247307954629115	-0.125356342979407
'BOLL'	2	1	1	2	0	1	4	1.242093e-05	-0.12287125344531	-0.0592724251054008	-0.154137521109241	-0.139641869059387	0.161719369898336	-0.208522560805161	-0.296433037833429
'BOP1'	4	5	0	5	0	3	4	7.906615e-06	0.134928893217303	0.46166903006285	-0.187624478062899	0.232812252546192	0.283567429377286	0.358280349515292	-0.192634518461023
'BORA'	4	6	2	5	4	4	5	2.1853975e-05	-0.181180892097246	0.104576022095885	-0.238912334201854	0.0637257261296569	0.0302547683022766	0.127568257362138	0.151775813120677
'BPGM'	1	0	1	1	0	0	1	1.266398e-05	-0.2061223313996	-0.200614885589665	-0.159981196458207	-0.281705968933542	-0.21427235152723	-0.328348637666878	-0.302021528320388
'BPHL'	7	7	2	2	1	2	6	1.4481605e-05	0.219136170968704	-0.112030738600096	-0.0616579778389215	-0.0480910711690954	0.352387420636534	0.423505355044326	-0.177537447607153
'BPI'	22	16	11	15	11	11	15	2.6420525e-05	1.1147097780738	1.33891067361411	0.929527455666427	0.920751279904891	1.13846665512485	1.15301307093413	1.21074939429296
'BPIFA1'	3	2	1	2	1	0	1	1.09506675e-05	-0.0118061126404175	-0.0216300194538001	-0.118787823118222	-0.244138946038436	-0.168028354302892	-0.0583821403676568	-0.0963499182744166
'BPIFA2'	8	6	6	3	1	4	7	1.2157765e-05	0.34954851241353	0.0825849090407152	0.562317521307057	0.276332270276635	0.538257805140165	0.367087796410792	-0.12410497763761
'BPIFA3'	9	9	6	5	2	6	10	1.1878605e-05	0.433619023574651	0.359972691715112	0.569029741740043	0.555926228711991	0.915240198424395	0.71545702469876	0.0485903660072121
'BPIFB1'	16	13	9	5	7	10	8	2.4598325e-05	0.689530619610427	0.0343141092370184	0.689279333923259	0.823966832065734	0.325611847586351	0.856539278877703	0.587505540622572
'BPIFB2'	9	7	5	6	6	5	6	2.59001725e-05	0.115823959476072	0.136102456424771	0.0898760856962576	0.111740101628927	0.0441871481908196	0.141439782438649	0.391292885365814
'BPIFB3'	20	10	13	9	9	11	12	2.6812075e-05	0.950338166281436	0.518115039816048	1.20418514447768	0.912165352610365	0.758442565086154	0.460378741112027	0.869166645718946
'BPIFB4'	20	14	10	11	9	11	13	3.72147e-05	0.714558126338957	0.522021971271685	0.527963226437992	0.684062124070303	0.600804944268804	0.658702626688772	0.629968550136461
'BPIFB6'	12	14	7	6	5	6	6	2.2494225e-05	0.426245191377838	0.223303092811334	0.455815295167064	0.323155134245721	0.136116854766983	1.02234770073902	0.303330430098536
'BPIFC'	16	12	6	8	4	9	10	2.29823e-05	0.726158531610416	0.481047259103588	0.302055017805748	0.722662743020767	0.615521038369535	0.782633950660568	0.12583198344337
'BPNT1'	2	1	2	1	2	2	2	1.35904725e-05	-0.149378240831234	-0.224335327861071	-0.0402323648485303	-0.0285515618390216	-0.116135352462408	-0.23741266414675	0.009228868232258
'BPTF'	14	14	11	8	5	10	15	0.000122012225	-1.67432940775772	-2.05509993997393	-1.3692201625598	-1.31238499158206	-1.44211891641075	-1.43641419441704	-1.985606323532
'BRAF'	3	1	0	3	0	0	1	3.68686e-05	-0.599225701539018	-0.550076307758488	-0.883975592759604	-0.812441744797827	-0.86759340427362	-0.812442541715181	-0.858576660749786
'BRAP'	2	1	0	3	3	0	1	3.180265e-05	-0.562149020856321	-0.420372749751972	-0.762166777636143	-0.701356727900966	-0.730850537245738	-0.687296518543702	-0.243251174813374
'BRAT1'	23	22	16	14	14	15	19	5.558365e-05	0.531467371241632	0.457097114377267	0.938495845005554	0.828251348755132	0.843894520609664	1.11557027610953	1.03902868805703
'BRCA1'	31	26	17	22	14	13	16	7.15262e-05	0.792114311530469	1.12996559457346	0.69721688433048	0.205198975796491	0.0441312730686616	1.17708632346903	0.672452258322716
'BRCA2'	54	34	26	26	24	26	27	0.000122953825	1.4149850699212	0.353766708844461	0.739107815770531	0.85533035505612	0.0106260350226706	0.817406992824112	1.15301617844499
'BRCC3'	0	0	1	0	0	2	3	1.3982775e-05	-0.313754700033864	-0.369499620804192	-0.19168909776206	-0.0371534264270229	-0.00358035463914363	-0.360925618118096	-0.332344811697983
'BRD1'	6	6	3	5	4	5	4	8.275105e-05	-1.40608150427393	-1.45473596138308	-1.56127050092432	-1.13493574860788	-1.73683875977155	-1.37689632503318	-1.24859532710069
'BRD2'	11	12	13	9	14	12	9	3.7632575e-05	0.00540027852658515	0.241082244693472	0.944006121135139	0.81163903498968	0.0969480470508313	0.420732791237747	1.45181212109087
'BRD3'	6	9	4	2	6	4	6	4.9141175e-05	-0.644158332156873	-0.999434537789106	-0.610944935013535	-0.53459782826475	-0.58312033510127	-0.205020511668739	-0.143093695073004
'BRD4'	9	11	6	8	7	10	10	8.20876e-05	-1.15776385247335	-1.03230432362921	-1.11914566068271	-0.436625327590782	-0.979895565389222	-0.791297097821018	-0.73442902224421
'BRD7'	8	7	3	5	2	3	4	2.809735e-05	-0.0117154396448612	-0.0552691213434422	-0.246998161971405	-0.209903340263768	-0.261402741130697	0.0871650496089309	-0.324330417800114
'BRD8'	12	9	6	11	5	6	7	5.3039425e-05	-0.266049194247102	0.116869250672069	-0.420619375962472	-0.346602615991834	-0.565196887680157	-0.301318251254942	-0.399008603625548
'BRD9'	4	3	2	1	1	1	0	3.61656e-05	-0.505548298579824	-0.802324513351498	-0.583012594910973	-0.660287010090505	-0.971768480111855	-0.567425572193233	-0.67612821189114
'BRDT'	17	13	8	8	4	7	10	3.67013e-05	0.492961674420513	0.129805808774247	0.256255797071463	0.148376203482363	0.245227417082596	0.557560555336268	-0.189611301941758
'BRE'	3	1	2	1	1	1	0	1.93216e-05	-0.20152836046776	-0.371066081087566	-0.178026305033983	-0.290949662310167	-0.517113257925302	-0.378983377148862	-0.288824198890952
'BRF1'	4	4	3	2	4	2	4	4.63004e-05	-0.735259780422388	-0.926694926331441	-0.684668818260975	-0.745783419062433	-0.752736687563227	-0.70396437656951	-0.410329570258042
'BRF2'	5	2	1	3	3	3	5	2.6210325e-05	-0.202172790657102	-0.277194683060897	-0.485678084617265	-0.168527388914494	-0.0873270104341433	-0.43532770845478	-0.114665790014793
'BRI3'	0	0	0	1	0	0	2	4.095505e-06	-0.0896651090831507	0.0187600513358356	-0.0959930877273071	-0.0938283033793583	0.14014539727811	-0.116689031982804	-0.105004516913773
'BRI3BP'	6	5	5	7	5	6	6	1.57792425e-05	0.111983362680299	0.530346770114453	0.333216298017969	0.470394897241451	0.317362224137399	0.16380612194025	0.457732394160991
'BRICD5'	9	11	11	10	5	6	10	1.52312475e-05	0.357631029488137	0.94975341521255	1.19858149332096	0.482410977620872	0.824740956691265	0.860287366863459	0.470332970875563
'BRINP1'	3	5	6	6	3	7	9	4.5554275e-05	-0.796093877941372	-0.367092954962619	-0.240646852793888	-0.0457393393101317	-0.116866881169713	-0.571706953567854	-0.559452764281417
'BRINP2'	7	4	5	4	4	4	11	4.16009e-05	-0.395509842769539	-0.536116859489812	-0.287618948191524	-0.369258520239653	0.236126398582554	-0.587870025148465	-0.302270062073975
'BRINP3'	2	4	1	6	3	2	1	3.866765e-05	-0.717746734036499	-0.190775630688277	-0.785201817156518	-0.578412987476049	-0.916155369712665	-0.515409801073277	-0.40110137100356
'BRIP1'	9	7	6	9	6	7	14	5.02622e-05	-0.43633354112489	-0.0822677487760733	-0.353843222174917	-0.148969412108054	0.371783731518712	-0.460359695004187	-0.168870154790439
'BRIX1'	3	0	1	3	0	2	3	1.419844e-05	-0.0854151418533898	0.0303383968116964	-0.196874347556025	-0.0418822270492986	-0.00940137565493018	-0.36625299430527	-0.337303635694837
'BRK1'	0	0	0	0	0	0	0	3.2600975e-06	-0.0707309014645433	-0.0949722505038573	-0.0759071028798124	-0.0755105061189992	-0.0835958873542928	-0.0960525505612492	-0.085795655142176
'BRMS1'	3	2	4	3	1	2	3	1.63502325e-05	-0.134184210137632	-0.024752798000711	0.177462844274064	-0.0890636563415924	-0.0674803809482986	-0.191762597196959	-0.220503084502271
'BRMS1L'	1	1	0	1	1	1	1	1.30905e-05	-0.215789146019348	-0.211534827341981	-0.312261203185431	-0.154323237067418	-0.225784540687425	-0.225062317462871	-0.145551533307089
'BROX'	3	1	0	0	0	0	2	1.66898e-05	-0.141880294037106	-0.438806194647779	-0.398799582783268	-0.369978312478785	-0.199789146731597	-0.313972413001886	-0.394587970711544
'BRPF1'	3	3	3	2	1	1	5	7.4016725e-05	-1.4413214240207	-1.63648113485522	-1.35118395812382	-1.49039720779702	-1.37781483124617	-1.50259679885625	-1.54662396877993
'BRPF3'	7	4	5	4	4	6	7	6.7861325e-05	-0.990751352926116	-1.20853880694433	-0.919058424408865	-0.671625951906046	-0.965305242114988	-1.23665147267093	-0.90613699122335
'BRS3'	1	2	0	2	0	1	4	1.71809225e-05	-0.308496037837125	-0.18113972093851	-0.410607717189037	-0.244012022190201	0.0332418108644702	-0.212282324491132	-0.405880462872912
'BRSK1'	5	3	5	1	3	2	3	5.293715e-05	-0.807946204525633	-1.23177076537214	-0.560188905668432	-0.891320392204617	-1.05504217573452	-0.98175223049844	-0.729221549453573
'BRSK2'	7	7	4	4	4	5	6	5.4958075e-05	-0.698260889357015	-0.878120583194131	-0.750813587901445	-0.525412583150023	-0.740136812275309	-0.576364970639506	-0.609409217275154
'BRWD1'	21	12	12	15	5	10	20	9.3661275e-05	-0.487098414249374	-0.382721055191649	-0.545212174024285	-0.690450459413184	-0.060752338502505	-0.963432091070107	-1.33324865908568
'BRWD3'	2	1	1	3	1	1	3	8.0869425e-05	-1.67446609371763	-1.67685126459065	-1.80014062682277	-1.64072273734816	-1.80920844896372	-1.89966498163659	-1.7042641413881
'BSCL2'	9	6	3	4	3	4	5	2.6043825e-05	0.11256816422802	-0.137812780306101	-0.197625054305338	-0.0281431198472098	-0.0828330279122193	0.0240704277222847	-0.110837434106205
'BSDC1'	1	3	2	4	4	3	2	2.321015e-05	-0.445145263774962	-0.065264050814616	-0.271518962124614	-0.102744005266709	-0.3757798002841	-0.247395034125252	0.12059298255435
'BSG'	6	4	4	4	3	3	4	2.828079e-05	-0.171356638675035	-0.195084411373595	-0.109384737656317	-0.213925551488232	-0.266353974223755	-0.258829025196714	-0.162272290433963
'BSN'	33	32	30	21	25	26	39	0.00022408785	-2.51335839727901	-2.9150540822266	-1.12584763720757	-1.36399487909967	-1.24278179443751	-1.91096428479412	-1.00757206168009
'BSND'	5	2	1	10	0	2	5	1.7342605e-05	-0.00119153343088312	0.895692516850599	-0.272469721683314	-0.11082294921452	0.152021196802562	-0.216276209993966	-0.409598067046628
'BSPH1'	3	3	1	3	2	1	4	5.45165e-06	0.112827345293631	0.254280768081316	0.0134264691589689	0.0131713664462148	0.349831495807996	0.19127888933673	0.196368894741863
'BSPRY'	7	4	5	6	5	5	7	2.088271e-05	0.0740579821760099	0.2645620408289	0.21051160066646	0.221756096012973	0.302756909422933	-0.0760814299862701	0.340384736003682
'BST1'	8	7	3	6	4	4	9	1.6453875e-05	0.252177692678667	0.377952616249215	0.0329466950759488	0.182131854800083	0.668590088221794	0.374784930208969	0.275942354849159
'BST2'	1	0	0	1	2	1	1	1.022704e-05	-0.150890520948456	-0.138223271680297	-0.243414758761618	-0.0915373269490565	-0.14849691290806	-0.268151163302889	0.0865654503473717
'BSX'	4	2	3	1	2	4	3	9.48866e-06	0.0990722358087609	-0.119318908636889	0.200413657867809	0.334858191593259	0.117721035680525	-0.0222673612203458	0.103543364180054
'BTAF1'	6	3	4	6	4	2	5	7.8390375e-05	-1.30720981261485	-1.20790254263041	-1.31432468705689	-1.44957077530547	-1.49590777321535	-1.61068113670735	-1.14829488638082
'BTBD1'	2	1	2	1	3	2	2	1.94811e-05	-0.282885632789763	-0.375149676862244	-0.181861170858848	-0.15771270270722	-0.27512896213793	-0.382923366697731	0.0400602177133859
'BTBD10'	2	1	0	0	1	0	1	2.2966225e-05	-0.361873996141846	-0.599499536720973	-0.549705387123235	-0.507599426294289	-0.492340746646889	-0.469013632078521	-0.372625842820568
'BTBD11'	15	7	5	11	7	6	11	5.5927725e-05	-0.0982823517139551	0.0429208809372995	-0.632097459261188	-0.409936532153553	-0.150572085160826	-0.600319297935842	-0.132863543770024
'BTBD16'	12	9	7	8	7	9	13	2.56216e-05	0.355364097231468	0.413473633776481	0.380622336380476	0.664789467667628	0.913726072597071	0.375963968282545	0.563976525023681
'BTBD17'	1	4	2	6	2	3	5	2.95777825e-05	-0.589466179092955	0.0419469654098733	-0.424617375362154	-0.242364185950484	-0.17821776976104	-0.290867518778554	-0.3583705004709
'BTBD18'	5	7	2	5	2	3	5	2.733865e-05	-0.227745603672216	-0.0358446275626704	-0.3707811892775	-0.193267655874039	-0.117781509671048	0.105906464342525	-0.306885412645692
'BTBD19'	4	3	2	1	1	2	2	1.90032125e-05	-0.116570201516707	-0.36291457352326	-0.17037129981643	-0.147234295377077	-0.262230322381487	-0.143475171938977	-0.281503461401831
'BTBD2'	2	0	2	0	3	2	0	3.5727475e-05	-0.651105982515936	-0.926233427918258	-0.572478342391635	-0.513942760373486	-0.959942031203107	-0.89807988488475	-0.333496163202295
'BTBD3'	4	3	2	1	1	1	4	2.444011e-05	-0.239794023383934	-0.502113211741244	-0.301091033089493	-0.403181244299949	-0.162690341456971	-0.277777588339353	-0.406515323855409
'BTBD6'	4	1	3	0	1	2	6	2.80435e-05	-0.321462878496526	-0.729493649383474	-0.245703439329724	-0.345456799671978	-0.0136631529692978	-0.59443481515637	-0.489369619047776
'BTBD7'	8	6	5	8	3	6	7	5.4244975e-05	-0.604351493069387	-0.319360543697319	-0.591635459085209	-0.373037495704943	-0.597738222454586	-0.672574925954595	-0.759295795353194
'BTBD8'	5	4	2	1	2	2	5	1.3402815e-05	0.0881017999057361	-0.219530844036328	-0.035720488099614	-0.02443686688898	0.258361090087778	0.108687717111517	0.0135437287022485
'BTBD9'	2	1	4	1	0	0	0	3.08311e-05	-0.540128860955048	-0.665741777230216	-0.1707020213039	-0.680053118201304	-0.827774913587217	-0.663296326696062	-0.71974725424923
'BTC'	7	5	3	5	5	5	5	8.1389775e-06	0.362891688295354	0.455719712216182	0.232864914747789	0.501190171129444	0.400440986710201	0.352540310942464	0.633415455309723
'BTD'	6	7	2	3	4	7	13	2.4344875e-05	-0.0821516470304646	-0.229434636291027	-0.298801285267436	0.419311137169786	0.948188598503344	0.179858859929247	0.0945020447891896
'BTF3'	1	0	1	0	2	0	1	7.5099575e-06	-0.0893092551036698	-0.203779625722826	-0.0360621235786081	-0.168695933743277	-0.0751599264601583	-0.201033509045396	0.149040769320508
'BTF3L4'	0	0	1	0	0	0	0	5.7688e-06	-0.127589628559419	-0.159201597924172	0.00580110624713508	-0.13051817661689	-0.151308758522752	-0.158023152548371	-0.143479163160587
'BTG1'	1	1	1	0	1	0	0	6.28553e-06	-0.0615581455924732	-0.172431201866582	-0.00662282392552429	-0.141848347585081	-0.165255878443167	-0.0569650213221506	0.0109171603088495
'BTG2'	0	1	1	2	1	1	1	7.3278325e-06	-0.162924331806159	0.0711241290432984	-0.0316832395812892	-0.0279673130239099	-0.0702441642885161	-0.0827122306471992	-0.0130489449087374
'BTG3'	1	1	2	1	1	1	2	1.198175e-05	-0.190660001241381	-0.18314814484239	-0.00155356970263309	-0.130012156412192	-0.0727143190286473	-0.197673908004484	-0.120057828450943
'BTG4'	2	0	1	0	0	0	1	9.5426075e-06	-0.0576356167399488	-0.25582048885041	-0.0849336051503614	-0.213265031309538	-0.130023369460179	-0.251244253211498	-0.230251246772201
'BTK'	2	0	1	0	0	1	1	3.11828e-05	-0.548100124792822	-0.809870982842406	-0.605234282766343	-0.55102745488345	-0.714119470906224	-0.785809904415978	-0.727834306186266
'BTLA'	4	3	2	3	2	2	3	1.038677e-05	0.0787168673591205	0.12792712662805	0.0367949279626055	0.0416950025075777	0.0934798969028473	0.0693691838820388	0.082892708785409
'BTN1A1'	15	11	4	7	3	6	9	2.235246e-05	0.66268935431474	0.362052326160415	0.0331503008004765	0.326263589749907	0.509375509625412	0.684367388321858	-0.0259614209311261
'BTN2A1'	18	12	10	17	10	13	9	2.7848425e-05	0.771355924189793	1.57262921055424	0.753162954756469	1.16292982384799	0.361031820470848	0.662425384417369	1.01162280194467
'BTN2A2'	17	16	9	9	8	12	7	2.6278325e-05	0.729197665730314	0.531780614154994	0.648885429664797	1.06061343891553	0.157123422666104	1.15652608201792	0.715156425288747
'BTN3A1'	11	9	7	11	8	9	7	2.2656425e-05	0.344826218358407	0.894762552187917	0.451915425150477	0.729808421283114	0.254882239100609	0.449211012001696	0.798439622306858
'BTN3A2'	8	7	9	8	8	7	8	1.63154e-05	0.255316190495947	0.651742151128175	0.888439145863004	0.595375353646756	0.549180886160198	0.378205626511056	0.944251505975212
'BTN3A3'	13	10	3	11	5	6	7	2.8660825e-05	0.36422384077597	0.741026921922646	-0.260545872015617	0.187942128462514	0.0928175548289791	0.41471022029363	0.161540146085678
'BTNL2'	35	34	21	19	12	20	25	2.18812725e-05	2.22848822767105	1.99574832633846	2.45927168705261	2.25116271876884	2.49278364475781	3.31483355887092	1.4814365513538
'BTNL3'	14	7	7	7	6	5	12	2.17274675e-05	0.59911071435349	0.378053869946369	0.474250927233372	0.20323335224651	0.895689087136965	0.244514486908573	0.487238399898376
'BTNL8'	21	13	13	9	10	12	18	2.47161375e-05	1.07559344197074	0.571777376277782	1.25458421437506	1.09487016933659	1.55395823295755	0.853628885575648	1.08365049490727
'BTNL9'	13	9	3	9	5	6	9	2.501995e-05	0.446743087231451	0.563998831318773	-0.173007964220433	0.267774200215969	0.437375946175076	0.390826136135498	0.245255569008112
'BTRC'	4	3	1	5	3	3	3	3.061415e-05	-0.379725578387153	-0.119705135140565	-0.591561782309979	-0.265088242561721	-0.452478234784928	-0.430290103879828	-0.215923691618856
'BUB1'	6	5	0	6	7	1	5	4.17431e-05	-0.476476143243425	-0.269515464601314	-1.00118480680373	-0.782589955625516	-0.506576211744327	-0.477558919800985	0.193289336065104
'BUB1B'	16	6	3	5	1	5	5	4.5241125e-05	0.22166840013294	-0.494196982590543	-0.659198808537949	-0.312342736118501	-0.600995569693434	-0.450147095629587	-0.884818924539479
'BUB3'	2	1	0	1	0	0	0	1.649445e-05	-0.215195081864042	-0.298684137798543	-0.394102754281931	-0.36569495645715	-0.440805191496571	-0.309146865026544	-0.390096245084151
'BUD13'	13	10	9	6	8	6	6	3.022075e-05	0.328868866816824	0.0254854953030684	0.554094881573628	0.153738364946472	-0.0724290582466052	0.376176533054122	0.624504545098951
'BUD31'	0	0	0	0	0	0	0	8.1914525e-06	-0.182497817984682	-0.221227592253722	-0.194472870013562	-0.183638811753063	-0.216698770655419	-0.217867884037574	-0.199183853041085
'BVES'	4	5	3	2	2	2	2	1.6160725e-05	-0.0521469899189601	-0.155020236545414	0.0399949449965874	-0.0849084111022681	-0.18550891756586	0.15438264162271	-0.0498695263995885
'BYSL'	9	7	6	9	4	5	7	2.4498875e-05	0.147583529527977	0.577339977849538	0.265591600600813	0.142465736166505	0.20515253515835	0.176054736353612	0.0909610974389539
'BZRAP1'	43	34	25	32	22	23	33	0.000104893225	0.968905614751096	1.62716686110342	1.03131731303051	0.841056654215191	1.2372099867469	1.2635806967066	1.23565577750911
'BZW1'	3	2	3	1	4	3	2	1.68913e-05	-0.146447164237197	-0.308844456987779	0.0224296254819274	0.0358065198408749	-0.205227820003834	-0.205128061655776	0.265884412180484
'BZW2'	1	0	0	0	1	0	0	1.9783075e-05	-0.367472303320846	-0.518002059517289	-0.473171811210478	-0.437803359034478	-0.5295690463109	-0.5042055969347	-0.299434974427624
'C10orf10'	4	4	2	4	1	2	2	1.0998594e-05	0.0648501042290904	0.247382919100407	0.0220846772914753	0.0282796974439326	-0.0461779055220296	0.168077608627302	-0.0974519037137316
'C10orf105'	9	5	2	2	3	3	2	6.557782e-06	0.554218506087374	0.0908395698681034	0.128856856467622	0.262388376479552	0.0736849419339487	0.391600623611188	0.337213141561882
'C10orf107'	7	0	0	2	0	0	0	8.117935e-06	0.363368622213817	0.050895346502323	-0.192705277637737	-0.182026822513738	-0.214714456562611	-0.216051846106441	-0.197493448347977
'C10orf11'	5	4	3	3	1	2	2	1.01194475e-05	0.162518247089059	0.134771318100715	0.185247293529681	0.0475565190911581	-0.0224487800314765	0.189794690978022	-0.0772374661298416
'C10orf113'	8	5	5	4	5	7	9	6.3154275e-06	0.481967174516049	0.367286829893196	0.560765029854567	0.814657378131946	0.9422603016169	0.397587539401151	0.675347969677157
'C10orf115'	2	2	1	1	1	2	2	3.4092e-06	0.0813760928970209	0.0363313983712326	0.06253406960943	0.194692019030023	0.158669875359344	0.127909974804005	0.0770542006681763
'C10orf118'	8	5	4	6	4	6	6	3.6051e-05	-0.191980170458234	-0.123782778789616	-0.296205210355373	0.0259013106229078	-0.22979331036347	-0.336949009067372	-0.174658757291248
'C10orf12'	19	14	13	15	8	12	12	5.3409225e-05	0.269772367457521	0.647892645220405	0.564678301706528	0.465707314904113	0.0405513760604667	0.258661827887002	0.0913244459841625
'C10orf120'	7	5	6	7	2	3	4	1.46297275e-05	0.21577901547807	0.55977835249708	0.502881214328402	0.0853952403112018	0.10210126940909	0.192201796951068	-0.0146669827488202
'C10orf126'	6	2	1	1	0	0	5	6.7151025e-06	0.317420707613952	-0.0483087414448295	-0.0169511818295163	-0.151267436774493	0.438874368361295	0.0462458820108364	-0.165237770137184
'C10orf128'	3	5	5	2	3	3	6	5.38772e-06	0.114276309727339	0.120796511851945	0.583071514087647	0.288044686437975	0.597850987981059	0.420504890647287	0.364117696995406
'C10orf129'	12	8	6	5	3	5	6	1.9889725e-05	0.485276016298689	0.154865671246158	0.376411074584694	0.243529024235555	0.206415056018899	0.403733008982404	0.030664626353543
'C10orf131'	2	1	4	2	2	1	2	5.1817325e-06	0.0412019757884232	0.126070394528531	0.445995715050412	0.0190898101245746	0.110826461524012	-0.0296986830746435	0.202575326149792
'C10orf2'	5	3	4	3	3	4	5	4.1888475e-05	-0.55751491610067	-0.678603074637782	-0.436559034535954	-0.375564217384043	-0.510500167800363	-0.708799227157002	-0.475160568116731
'C10orf25'	4	2	2	4	4	2	2	4.4319775e-06	0.213681357329883	0.415509849705644	0.179968927944949	0.172265372946038	0.131063479547225	0.10264470741038	0.552375147395386
'C10orf32'	0	0	0	0	0	0	0	4.300315e-06	-0.0943070477774333	-0.121604578692416	-0.10091739796286	-0.0983191220424044	-0.111672639574758	-0.12174830313187	-0.109713790463791
'C10orf35'	0	3	2	2	1	2	0	6.94081e-06	-0.154152665824521	0.081032978959417	0.11964751043036	0.117254061297374	-0.182942602235653	0.154492736657439	-0.00414997898138816
'C10orf53'	6	4	2	4	3	3	4	5.2847e-06	0.349841207245795	0.39367706273362	0.159466330581161	0.290303643929062	0.354337814033196	0.309226098042435	0.366486559297609
'C10orf54'	3	6	5	7	3	5	6	1.8764045e-05	-0.188891733586644	0.453926173886838	0.261451291918416	0.268211586536054	0.236798468573809	0.203896226109277	0.0565476100768772
'C10orf55'	4	3	1	2	1	0	1	6.051332e-06	0.176978654387211	0.103806127983919	-0.000991916994208448	-0.136713165336877	-0.0357899024653916	0.176465149077759	0.0163021834188342
'C10orf62'	10	4	2	4	2	2	3	1.08141825e-05	0.535488470480058	0.252104395588425	0.0265185309922964	0.0323232383009341	0.0819435071130604	0.172633021574449	0.0730650341431872
'C10orf67'	0	2	1	3	2	2	2	6.896165e-06	-0.153140809523807	0.217296683373734	-0.0213045259579058	0.118232990625087	0.064551531027069	0.0417732075723599	0.163154099746623
'C10orf71'	38	29	27	29	21	19	29	7.22225e-05	1.32060341472168	2.05821297957665	2.1010239592792	1.01040343838579	1.62639468521233	1.50141456230984	1.82058344784831
'C10orf76'	1	4	3	1	1	1	1	3.1651825e-05	-0.636474540720217	-0.686755104599937	-0.33245914954255	-0.56131183041586	-0.726779445807555	-0.342100985947455	-0.572338270529893
'C10orf82'	3	4	3	3	0	0	2	7.5671875e-06	0.0648791516225753	0.200116487873171	0.246612866818709	-0.16995079439865	0.046439760153291	0.252842167058158	-0.184829980470667
'C10orf88'	10	3	4	6	0	2	2	1.681338e-05	0.399515032527357	0.368748219686747	0.166327253483215	-0.0992188793492732	-0.203124686405141	-0.0893818792925723	-0.397429473381713
'C10orf90'	13	14	10	10	10	9	19	3.628655e-05	0.191391078377147	0.410663826132311	0.550279071900045	0.43093943234586	1.36477555864128	0.681630333319048	0.817592640485743
'C10orf91'	5	3	2	2	0	1	1	8.3085525e-06	0.203561899661031	0.0460150242421325	0.0867622397716623	-0.0494712930535016	-0.0967148996096775	0.120706080770682	-0.20187635984044
'C10orf95'	7	7	4	2	3	4	1	4.7679e-06	0.439298685894419	0.136665728782033	0.455946068248846	0.438372781646131	-0.0011484469145416	0.663467168618216	0.378369979172598
'C10orf99'	3	2	1	1	1	1	2	3.19221e-06	0.164037433002082	0.0418869631427483	0.0677512821120648	0.0627139395921577	0.164526795378943	0.133270204801182	0.0820435954413698
'C11orf1'	2	2	2	2	2	2	4	6.23527e-06	0.0173238466867135	0.0990967904668724	0.136611193176125	0.132724428422983	0.328680055304378	0.0580988971650344	0.178350522379365
'C11orf16'	16	11	8	9	8	12	9	2.0696565e-05	0.777966230670252	0.67469190458003	0.641065054621925	1.18301593427329	0.554070976347897	0.725273405383931	0.843505988794965
'C11orf21'	5	3	5	4	3	2	5	9.5377525e-06	0.175702246691908	0.284784844404957	0.483286002670961	0.0603112195047251	0.36268536786038	0.0903418922391047	0.268691948674403
'C11orf24'	11	9	4	6	5	5	7	2.406348e-05	0.312935815490452	0.183126243551307	-0.00798783108665395	0.152012461875764	0.216904297365174	0.414453243774864	0.267247973897397
'C11orf30'	5	3	5	5	3	1	4	5.83548e-05	-0.930751018206821	-0.829966916545442	-0.69045773316959	-1.14687903322334	-1.0781381105069	-1.11560235012435	-0.853805781118997
'C11orf31'	2	2	0	1	2	1	1	4.1477675e-06	0.0646365714123582	0.0174219851509187	-0.0972496514042757	0.041761459903607	0.0155897571943821	0.109665425312058	0.226350181544604
'C11orf35'	24	20	13	10	11	15	16	3.2636025e-05	1.12932499229222	0.504126859526746	1.06414605585415	1.33144254253688	1.09384373906251	1.45480203902394	1.06782147179043
'C11orf40'	11	10	10	7	7	10	10	8.310685e-06	0.669977233865533	0.721571192917726	1.22296027562869	1.18113976825392	1.01155310295647	0.917428192325172	0.962038154638731
'C11orf42'	5	2	1	8	2	2	3	1.7646635e-05	-0.00808219542071812	0.617657659644731	-0.279779537731694	-0.117489271563551	-0.102471502133645	-0.22378636744457	-0.0840353064353499
'C11orf44'	3	2	2	1	1	1	1	4.6423975e-06	0.131168962403045	0.00475808354204359	0.17490964807005	0.0309157475411487	0.00223903077808015	0.0974467966610411	0.0486985411018689
'C11orf45'	2	2	3	0	1	1	4	7.4301725e-06	-0.00975819932612106	-0.201736930500585	0.249907220079674	-0.0302112964412709	0.296427440925836	0.0285819648809113	-0.0154020888297057
'C11orf48'	5	3	2	2	0	0	2	1.09969625e-05	0.142629591660912	-0.0228152889744652	0.0221239038629366	-0.245154035745463	-0.0461338695875542	0.0542960367571926	-0.263691504417439
'C11orf49'	2	2	2	4	2	1	1	1.9055975e-05	-0.273250435995739	0.0410926937263625	-0.171639871016135	-0.285125423615743	-0.386798611019714	-0.258599930415557	-0.116440465027746
'C11orf52'	1	1	0	2	0	1	3	7.7883475e-06	-0.095618832498619	0.0593336815551819	-0.184780953633492	-0.0380649054922259	0.163614826634712	-0.0940879670975221	-0.189915165810864
'C11orf53'	5	3	1	1	0	0	5	1.6437305e-05	0.0193265775623959	-0.297221087855003	-0.250703530661517	-0.364441962582953	0.17645628321968	-0.0800920586188424	-0.388782297667935
'C11orf54'	4	3	0	2	0	1	1	9.9382975e-06	0.0888813432987853	0.00428924947390435	-0.236472491013215	-0.0852061756048048	-0.140703455108096	0.0804474926301463	-0.239349424189225
'C11orf57'	1	1	1	1	0	2	1	1.14033125e-05	-0.177550059321037	-0.168338736660948	-0.129670827412534	0.0194055505098005	-0.180245695754953	-0.183385302481108	-0.273034782069138
'C11orf58'	0	0	0	0	0	0	0	7.9810275e-06	-0.177728649753887	-0.215840190336543	-0.189413589500285	-0.179024905343055	-0.211019179797054	-0.212669940583002	-0.194345502508819
'C11orf63'	10	9	6	10	1	3	7	3.833e-05	-0.0881484392772367	0.358346407150174	-0.0669512468292176	-0.434272694267246	-0.168162587607307	0.0620399386225651	-0.725897324169737
'C11orf65'	6	5	2	2	2	5	3	1.1482995e-05	0.209356394492003	-0.0352589487272943	0.010438106205418	0.427863911458475	0.0638914590516143	0.269933851500188	0.0576867689060158
'C11orf68'	5	2	1	2	2	3	4	1.666694e-05	0.0141220280717249	-0.167980546498409	-0.256224660480227	0.040725975417493	0.0471147181312663	-0.199585914793131	-0.0615090188963748
'C11orf70'	2	1	1	1	4	2	1	1.12238025e-05	-0.0957390331508119	-0.163742842137244	-0.125354845183502	0.023341614055515	-0.175400541820973	-0.178951031981211	0.396201343568704
'C11orf71'	5	1	1	0	1	0	2	5.4911325e-06	0.267418823536027	-0.152092598302164	0.0124771754364997	-0.124429847128609	0.102475304144252	-0.0373415822418477	0.0291831239003007
'C11orf73'	1	1	1	0	0	1	0	7.4942925e-06	-0.0889542152074953	-0.203378562622175	-0.035685485526619	-0.0316172392777298	-0.197881688261403	-0.0868241610036572	-0.183153887804278
'C11orf74'	5	3	1	1	1	2	4	7.189495e-06	0.22892529351312	-0.0604544295674253	-0.0283571499077837	0.111801156682374	0.302923755153737	0.148349584707583	-0.00986809539260714
'C11orf80'	13	9	4	4	9	7	11	2.268715e-05	0.499615715292303	-0.0518740240179907	0.0251033298512325	0.455660026582426	0.74663520748298	0.448452026122289	0.964018651959324
'C11orf82'	11	9	6	11	7	7	14	3.2990125e-05	0.110618429950362	0.630183003405277	0.0614357248790049	0.229749367086133	0.837981668651098	0.193945588080051	0.394548183976742
'C11orf83'	4	3	4	3	2	2	4	3.7562325e-06	0.22899720179148	0.297689029515826	0.480271101009139	0.187082558068622	0.395594420822786	0.233160399823455	0.23535311241807
'C11orf84'	6	3	2	2	0	1	4	2.3455845e-05	-0.062002365756074	-0.34179286328759	-0.277426232004507	-0.381599581414838	-0.136124140774778	-0.253464205259048	-0.550162015056016
'C11orf85'	1	0	1	1	0	0	2	9.4599575e-06	-0.133505018826517	-0.118584052918616	-0.0829464353428647	-0.211452799927525	-0.00464839703447012	-0.249202625410706	-0.228350858850453
'C11orf86'	2	2	1	1	2	2	2	6.740795e-06	0.00586628993285239	-0.0489665369262815	-0.0175689150139572	0.12163978418519	0.0687451745331154	0.0456112160100512	0.166726628006798
'C11orf87'	0	1	1	5	1	2	2	1.009559e-05	-0.225654010198351	0.405623653623426	-0.0982290626851562	0.0480796369744442	-0.0218048394669815	-0.151081818381689	-0.0766889042172584
'C11orf88'	6	6	0	5	1	1	4	8.0517125e-06	0.287126229562302	0.457954010026096	-0.191113079922666	-0.0438396367308768	0.279651000667954	0.468519658237316	-0.0296933910004646
'C11orf91'	5	2	1	1	1	1	3	6.0087975e-06	0.255685874090611	-0.0302254633522667	3.07556828827857e-05	0.000954883968063483	0.211647634371787	0.0636933175552646	0.0172801992426438
'C11orf94'	3	2	1	4	0	1	6	6.3330175e-06	0.092851306082988	0.366836465474628	-0.00776458259832348	-0.00615422698058799	0.572334797029825	0.055684297833348	-0.156452383242948
'C11orf96'	7	6	5	5	9	13	11	7.816885e-06	0.370192006421887	0.463966443552445	0.52466313850318	1.60223763197195	1.14803881874304	0.474320666563918	1.30598238042328
'C12orf10'	6	9	7	8	6	9	9	2.0002625e-05	0.0162626682799137	0.557336246257105	0.51572259430341	0.788000521227671	0.57280171118918	0.514766966959235	0.526899155329385
'C12orf23'	1	1	0	1	1	0	2	4.046615e-06	-0.0108139252364483	0.0200117722725314	-0.0948176099939089	-0.0927563040319388	0.14146501558901	-0.00165859031259953	0.0623977162371956
'C12orf29'	1	2	1	2	2	2	1	1.13465575e-05	-0.176263740659378	-0.03176580516936	-0.128306259680215	0.0206500007227796	-0.178713821779012	-0.0681614723486914	0.0608239272817463
'C12orf36'	5	6	4	3	5	3	4	5.3314725e-06	0.271037544917583	0.25735769645035	0.4423953124837	0.289278045963712	0.35307532926904	0.535718956963941	0.697974215360768
'C12orf39'	1	0	0	0	1	0	1	5.74546e-06	-0.049317674237037	-0.158604034231803	-0.135663407834834	-0.130006407767735	-0.0275340398088513	-0.157446603311421	0.023335245117268
'C12orf4'	1	0	2	0	0	0	1	2.248115e-05	-0.428622799831135	-0.58708022316292	-0.253991549796477	-0.496963287367017	-0.479247968741129	-0.570854423131159	-0.527750372669449
'C12orf40'	16	6	3	8	3	4	7	2.2838675e-05	0.729413869074286	0.484724487198012	-0.120563482506063	0.0421346532993216	0.249963107331678	0.103244119158446	-0.0371410260250822
'C12orf42'	11	9	5	5	5	6	7	1.32798525e-05	0.55734685983975	0.324096455081275	0.393310876457175	0.525200151084258	0.507970279106122	0.680840954660992	0.515203528758281
'C12orf43'	4	6	3	2	3	4	4	1.3034955e-05	0.0186968801408815	-0.0749929789076152	0.115148552790531	0.25709810164058	0.14514606235669	0.345418802039854	0.188278550804198
'C12orf44'	1	1	1	1	1	1	2	1.39190975e-05	-0.23456879605834	-0.232748918466456	-0.190158094746643	-0.172491520264444	-0.125005261356811	-0.245530375139562	-0.164603620496638
'C12orf45'	4	3	4	5	3	3	5	7.168345e-06	0.151661660157543	0.480571452832844	0.398229117893553	0.249000423100176	0.426640369371009	0.148872043293892	0.323173835709303
'C12orf49'	3	2	3	3	2	2	2	1.15911375e-05	-0.0263220536924846	0.0970920685835693	0.14986277487305	0.0152871679519182	-0.0621712820972851	-0.0742031198303101	0.0552002087314615
'C12orf5'	2	3	0	2	0	0	0	1.14272275e-05	-0.10034954909424	-0.0338311604021361	-0.272270988043079	-0.25458826237929	-0.304035623167877	0.0436675225234215	-0.273584663869278
'C12orf50'	8	7	4	4	4	6	4	1.8298e-05	0.210381221450091	0.0604987025263354	0.130632179813589	0.415165561658152	0.00309079555527509	0.329230358540819	0.233539506354289
'C12orf54'	4	4	4	3	3	2	3	5.3894375e-06	0.191980479114158	0.255873606861494	0.441001581899969	0.151271036111041	0.228365195718786	0.306638771659607	0.364078204470063
'C12orf55'	55	33	21	38	20	21	43	0.0001078471	1.83516770293906	2.36264051454652	0.392073415390739	0.502759151475713	2.38944452383116	1.07675599564516	0.835095940867917
'C12orf56'	8	2	4	4	2	3	7	1.96097725e-05	0.180650457320524	0.0269141395657521	0.0990930077024615	-0.0238002652678711	0.337115145578037	-0.272279860510157	-0.12917400559061
'C12orf57'	2	1	0	0	0	1	1	6.792255e-06	0.00469996690693248	-0.185404642559431	-0.160831724693956	-0.016223831393105	-0.0557883041819243	-0.0694822721621443	-0.167011758454184
'C12orf60'	6	5	3	7	5	6	10	7.92885e-06	0.289910920504349	0.731347907392553	0.237917155585624	0.642536384605383	1.02186057989887	0.357731079220039	0.638247310190825
'C12orf65'	3	1	2	0	2	1	2	8.9462175e-06	0.0336238954180919	-0.240551439957246	0.0714306077566319	-0.0634531764676006	0.00921804561249462	-0.122689870398363	0.116016018569288
'C12orf66'	2	2	3	3	1	1	3	1.951902e-05	-0.283745066411875	-0.10588132612743	-0.0407488852589315	-0.295278401671679	-0.153008889262346	-0.270038087959941	-0.293363511079059
'C12orf68'	4	1	2	4	2	2	2	7.9465025e-06	0.134024850797412	0.325525865949996	0.0954671635631918	0.0952023136364041	0.0362015691555654	-0.0979947423040665	0.139003023628697
'C12orf71'	7	5	2	4	3	3	5	1.116932e-05	0.294208611864494	0.24301183440858	0.0179798691951998	0.161270882166052	0.318646531485142	0.277682443021183	0.231176162567317
'C12orf73'	2	3	1	1	2	2	2	2.588418e-06	0.0999790428418327	0.0573457860480025	0.0822686124927133	0.21268953675376	0.180824169701322	0.262008829609281	0.262205855855314
'C12orf74'	7	5	1	0	2	4	2	8.6630325e-06	0.351013855475604	-0.233301206124263	-0.0637858000250605	0.352961995491261	0.0168615464763711	0.339594630003791	0.122527442200326
'C12orf75'	1	0	0	0	0	0	2	1.9180325e-06	0.0374299361373403	-0.0606117298472675	-0.0436392934807253	-0.0460832612048127	0.198919063728818	-0.0629003819313566	-0.0549369316981932
'C12orf76'	2	1	1	1	0	0	0	5.9092925e-06	0.0247120269383947	-0.0276778694899162	0.002423191551585	-0.133598711080444	-0.15510080916713	-0.0476710971795798	-0.146709549968703
'C12orf77'	4	3	0	1	0	0	1	7.503025e-06	0.144076188507819	-0.0684816105829129	-0.177920897370124	-0.168543927420033	-0.074972810383664	0.140604603674555	-0.183354676333159
'C12orf79'	3	5	3	1	2	2	2	3.941695e-06	0.147050348332099	0.0226980187523706	0.333783919699911	0.183015883759961	0.144296972897076	0.456226572383316	0.231088597633504
'C13orf35'	3	4	2	4	2	2	2	6.6345725e-06	0.0860166278932495	0.359115627631553	0.127010540684308	0.123968922900067	0.0716122625702936	0.275880342889379	0.169169075440275
'C13orf45'	4	3	1	1	2	3	3	5.0375525e-06	0.199955960512165	-0.00535896929784461	0.0233827891440225	0.29572294242556	0.237863178726403	0.201508218705168	0.205890576198475
'C14orf1'	0	0	0	2	0	0	2	7.66638e-06	-0.170597332821256	0.0624563827067993	-0.18184846907571	-0.17212575075423	0.0437624282830165	-0.204897478367968	-0.187110737773952
'C14orf105'	8	8	8	5	5	5	6	1.16219975e-05	0.36169172713859	0.366542653412374	0.859260696207762	0.424815946596783	0.429573190044101	0.607970574905656	0.553324736159575
'C14orf119'	2	1	0	2	0	0	2	6.304195e-06	0.0157616834893339	0.0973321145578495	-0.14909719872502	-0.142257608791203	0.0805296011441972	-0.0574260891787405	-0.155789659255094
'C14orf142'	2	0	0	0	0	0	3	4.6805175e-06	0.0525618973172509	-0.131338757171912	-0.110058718643073	-0.106655723764996	0.247500183518118	-0.13114016099228	-0.118455924536258
'C14orf144'	4	1	2	0	1	1	1	2.67958525e-06	0.253399637084924	-0.080109569264404	0.222103125179094	0.0739542734567477	0.0552180796290289	0.0321104039513453	0.0938307305919927
'C14orf159'	25	18	9	10	8	10	11	3.198605e-05	1.22180793273584	0.520768013649671	0.5116509222018	0.661972697874658	0.495641486348897	1.24318556294342	0.583913785133392
'C14orf164'	3	1	2	3	2	2	5	1.0943925e-05	-0.0116532970637366	0.113662442553914	0.0233990981051846	0.0294784095824837	0.324730315452752	-0.172037474003149	0.0700818125767525
'C14orf166'	1	1	3	1	1	3	1	1.01385875e-05	-0.148885794632196	-0.135958668817435	0.184787100673645	0.183871681745698	-0.146109489012778	-0.152143947375136	-0.0776775572809242
'C14orf166B'	11	6	7	6	6	5	8	2.3400775e-05	0.327955774951816	0.200093133227816	0.434018607866017	0.166543331279703	0.357935193533499	0.0893590941972679	0.448762877986457
'C14orf177'	6	5	3	4	3	4	3	4.990026e-06	0.356520108550855	0.401221774230234	0.308577787266064	0.433502053288298	0.239146001997715	0.43032924223198	0.373262358311177
'C14orf178'	3	2	1	1	2	2	1	4.19640175e-06	0.141277428326265	0.0161768124974764	0.0436069662008703	0.177430881399043	0.0142770527920456	0.108464033775993	0.225231889732719
'C14orf180'	5	3	0	4	2	1	5	1.1127295e-05	0.139675642911386	0.24408779701753	-0.265059681982156	-0.111276872040567	0.319780855344627	0.0510765294566135	0.0658655139114012
'C14orf182'	4	2	1	1	1	1	3	5.2513575e-06	0.195110064108309	-0.0108329598001855	0.0182421843625146	0.017563151959139	0.232092211392209	0.082403951718231	0.0346963936530022
'C14orf183'	7	8	4	5	4	4	6	1.4012385e-05	0.229770922242204	0.305341451743131	0.233672604390647	0.23566603401523	0.365052419569079	0.548920036558493	0.332081078165449
'C14orf2'	2	2	2	1	1	1	3	3.4427575e-06	0.0806155163091114	0.0354722307058614	0.203753514440974	0.0572201861434286	0.280909627773577	0.127081015705377	0.0762825911730261
'C14orf23'	9	7	5	7	6	7	8	4.808605e-06	0.593865384339101	0.811241394232026	0.596996248182189	0.847700670346008	0.85978320917816	0.6624615864866	0.87628385549173
'C14orf28'	5	6	3	3	0	1	3	1.203785e-05	0.119038204755037	0.08565504785585	0.139122291523626	-0.131242237448946	0.048915281743584	0.3700500312297	-0.287624813336384
'C14orf37'	16	14	12	10	8	10	11	3.19626e-05	0.52261923600805	0.521368398945038	0.938303572936117	0.662486889091793	0.496274432528037	0.788444107119485	0.58445298559232
'C14orf39'	15	9	6	7	7	7	8	2.008365e-05	0.714113079919258	0.420140318013173	0.371748435372335	0.512747324756562	0.447469092990673	0.512765422723837	0.691316475598367
'C14orf64'	2	5	2	1	2	3	4	6.1703175e-06	0.0187959746980016	-0.034360805619424	0.138172883547259	0.270884415827558	0.330433247668038	0.401172214718864	0.179844022755367
'C14orf79'	6	5	4	5	5	4	9	1.744491e-05	0.0742318246526572	0.217459246917175	0.15114321255224	0.160401678633602	0.641839748784776	0.122660429065036	0.419432274054476
'C14orf80'	26	15	7	10	6	9	10	2.54946675e-05	1.44670406215995	0.686967339889611	0.383674221052584	0.667572765182111	0.5477078377564	1.06205418388258	0.400616851531498
'C14orf93'	4	3	5	3	5	4	6	2.753915e-05	-0.310032034918136	-0.311215905660853	0.0504700827692644	-0.0609303686677824	-5.03036244564722e-05	-0.354330519692346	0.187331016437595
'C15ORF37'	14	9	5	5	3	4	10	8.5242175e-06	0.898376509395108	0.445856194928896	0.507655743619683	0.356005843754347	1.00578889705785	0.79832426745509	0.291996992403155
'C15orf26'	4	2	1	1	0	0	1	1.33431725e-05	0.0117112830877923	-0.218003852369898	-0.176311083404672	-0.296598310154568	-0.232604416134065	-0.117482061828036	-0.317638318883437
'C15orf27'	8	6	9	8	6	6	5	3.1881475e-05	-0.0974801909449594	0.253204782471919	0.514165263278918	0.117324448005447	-0.240396744350856	-0.120131218463964	0.253762970242934
'C15orf32'	5	4	2	1	2	3	5	7.562145e-06	0.220479184311942	-0.0699952353212522	0.104708446355157	0.240365498458438	0.416010875817724	0.252966730551925	0.147840789515785
'C15orf38'	0	0	0	0	0	0	0	1.4585885e-05	-0.327423821485437	-0.38494072148363	-0.348214891900419	-0.323846697837373	-0.389290988588857	-0.375823697354651	-0.346212229199931
'C15orf38-AP3S2'	4	3	1	6	1	0	1	2.29247875e-05	-0.205450175152048	0.212279604980972	-0.406682880566652	-0.506690834339097	-0.491222296343761	-0.240345996016193	-0.37167305920331
'C15orf39'	21	17	19	12	12	18	18	5.3827425e-05	0.415781911766664	0.23181577452314	1.40684888712339	1.27700514959461	0.768146215883085	0.589804970835405	0.746832683260754
'C15orf40'	6	6	3	2	3	5	6	6.716505e-06	0.317388919636684	0.086775814581332	0.267066486385355	0.532381959866331	0.561983453021889	0.501503754475744	0.333563455912126
'C15orf41'	3	2	2	4	3	2	2	1.247831e-05	-0.0464293598915317	0.209497948366189	-0.013492459531493	-0.0041655772526857	-0.0861169805298238	-0.0961181545267028	0.201077781147566
'C15orf43'	2	1	1	3	1	1	1	1.04557575e-05	-0.0783317026538945	0.126160857687738	-0.106888628529929	-0.0965523300325063	-0.154670232217835	-0.159978714136071	-0.0849703301465452
'C15orf48'	1	0	0	1	0	0	1	3.927055e-06	-0.00810413172154538	0.0230728439088655	-0.0919429905579181	-0.0901347399839264	0.021547089407543	-0.112527933621261	-0.101131280991314
'C15orf52'	12	9	5	5	7	7	10	2.974125e-05	0.261994178716281	-0.0973568244096734	-0.00247506033892563	0.300986105378371	0.433086556501551	0.274199502831832	0.469250832128808
'C15orf53'	3	2	1	2	1	2	4	6.147791e-06	0.0970494274095211	0.101336502070452	-0.00331111590667803	0.134642581929067	0.331041281167138	0.0602598403304018	0.0140842565405298
'C15orf54'	7	3	1	1	1	1	4	7.08978775e-06	0.386671912804315	-0.0579016643350168	-0.0259598581811983	-0.0227477636944462	0.30561503335159	0.150812606731307	-0.00757548602804865
'C15orf56'	5	5	3	4	3	4	6	6.7816775e-06	0.23816848770476	0.355349241293102	0.265499490879799	0.394215333123815	0.560224276931514	0.386069709374627	0.332064876520874
'C15orf57'	2	1	1	2	1	1	1	7.8932525e-06	-0.0202537239968054	0.0566478278486267	-0.0452777903527445	-0.0403651286891761	-0.0855054915520898	-0.0966793506919202	-0.0260498627154488
'C15orf59'	4	2	2	1	3	3	2	1.99927825e-05	-0.138998167377452	-0.388250024488345	-0.194163577214468	-0.0321983480287887	-0.288939766173298	-0.281740993233505	0.0282950066295931
'C15orf60'	4	2	1	1	0	0	1	1.36362325e-05	0.00506922688747738	-0.225506893994753	-0.18335714925168	-0.303024101937109	-0.240514388772456	-0.124721250521446	-0.324376698691028
'C15orf61'	1	1	2	3	2	3	5	5.4552425e-06	-0.042740003976029	0.254188788615497	0.155365866989035	0.286564096263089	0.472880881496763	-0.0364550161156885	0.196286289527246
'C15orf62'	7	4	1	3	1	1	1	1.0631865e-05	0.306390031842454	0.121652024948823	-0.111122808204748	-0.100413772157235	-0.159423552756878	0.177136710188448	-0.0890196144482238
'C15orf65'	2	3	1	1	1	1	1	3.47735e-06	0.0798314816643255	0.0345865641836048	0.0608955016314888	0.0564616769657609	0.0336852545032859	0.24004959874566	0.0754871833382571
'C16orf11'	16	11	7	7	8	8	11	3.356149e-05	0.486380905989924	0.075073423389404	0.189722178853969	0.353955669466395	0.45311838815338	0.407475026431131	0.547688799585826
'C16orf13'	4	2	3	0	3	3	4	8.3575625e-06	0.124708262562364	-0.22548041949694	0.2276093286436	0.222924273187414	0.271395595797569	0.00567329105274013	0.295829036937113
'C16orf45'	2	1	0	2	1	2	4	1.01674975e-05	-0.0717984380589411	-0.00157886316804457	-0.241983171974784	0.0465029379479404	0.22254261385716	-0.152858085357936	-0.078342292635092
'C16orf46'	11	5	9	8	3	6	6	1.72670425e-05	0.466975953092215	0.627376593440121	0.865556750783015	0.437771520706036	0.277204448323282	0.127054144844946	0.0909685531232662
'C16orf47'	5	3	2	0	3	3	2	6.169665e-06	0.252039794928273	-0.169464763705372	0.138188571982367	0.270898723383923	0.084160751594672	0.173542013175673	0.346137537079524
'C16orf52'	5	3	3	4	3	3	3	7.0281325e-06	0.232582576995673	0.349039164252252	0.259573776363461	0.25207489147623	0.184134167293265	0.152335648237628	0.326397883171644
'C16orf54'	3	2	2	1	2	3	2	9.9216975e-06	0.0115150304320759	-0.13040574708037	0.047976806263489	0.188627423009589	-0.0171112857988761	-0.0329643438055746	0.0935863279486976
'C16orf58'	9	3	4	4	4	3	1	2.43796e-05	0.150286828653737	-0.0952047106361242	-0.0155883142222033	-0.128385960166651	-0.530489590997771	-0.276282865263402	0.0937036070988377
'C16orf59'	11	7	6	5	3	7	8	2.4562695e-05	0.301621311326309	0.0352263211854014	0.264057162014063	0.414535018220694	0.326573543591692	0.174478248525993	-0.0767816297645228
'C16orf62'	10	8	7	6	4	7	11	5.6914975e-05	-0.50937974099943	-0.657971867871978	-0.371776543847274	-0.294846934688378	-0.177219749396149	-0.510882265603336	-0.654408807124747
'C16orf70'	2	4	5	0	3	3	4	2.0393175e-05	-0.303557262197813	-0.533622260946282	0.22228161291302	-0.0409775661447616	-0.0534599294409974	-0.0639889322823346	0.0190887121074482
'C16orf71'	20	12	10	12	7	7	13	2.81614e-05	0.919754433779561	0.888939724262729	0.745637751867595	0.335626951623218	0.845170263440957	0.654694011235981	0.50557716471889
'C16orf72'	2	1	2	0	0	1	2	1.462875e-05	-0.172910163787037	-0.386038171277466	-0.0651958015721152	-0.188051742569255	-0.144159465330733	-0.263060245254357	-0.347197832062953
'C16orf74'	4	4	5	1	1	3	2	3.1623475e-06	0.242457715382873	0.042651528872134	0.636580551706266	0.336841487306855	0.165332834178872	0.361654767869119	0.0827302439684221
'C16orf78'	11	6	3	3	3	4	5	1.38601425e-05	0.544194298962738	0.0389996650800593	0.0953083309147126	0.23900424469294	0.246017181349552	0.325034479941482	0.169304620045023
[truncated: 17,075 more rows]
