# Supplementary material for: Diverse ancestral representation improves genetic intolerance metrics
Source: Nat Commun. 2025 Mar 18;16:2648. doi: 10.1038/s41467-025-57885-5 (PMC11920395; doi:10.1038/s41467-025-57885-5)
Supplement: Supplementary file 6 — Supplementary Data 4 [file 41467_2025_57885_MOESM6_ESM.xlsx]

## Sheet: Logistic Regression
Ancestry	Gene List	Log.Reg.P.val	AUC
rvis_afr	DEE Monoallelic	8.86841e-35	0.876126
rvis_asj	DEE Monoallelic	3.84502e-31	0.853766
rvis_eas	DEE Monoallelic	2.04425e-29	0.835767
rvis_nfe	DEE Monoallelic	6.90807e-30	0.848429
rvis_sas	DEE Monoallelic	1.72781e-32	0.865467
rvis_afr	DD Monoallelic	1.33999e-127	0.85327
rvis_asj	DD Monoallelic	2.29294e-111	0.818073
rvis_eas	DD Monoallelic	1.03859e-111	0.820783
rvis_nfe	DD Monoallelic	1.37012e-113	0.823099
rvis_sas	DD Monoallelic	2.28598e-120	0.830556
rvis_afr	ASD Monoallelic	9.14912e-84	0.896587
rvis_asj	ASD Monoallelic	5.69768e-72	0.8718
rvis_eas	ASD Monoallelic	3.54202e-69	0.859504
rvis_nfe	ASD Monoallelic	8.01097e-71	0.860724
rvis_sas	ASD Monoallelic	2.8833e-75	0.879614
rvis_afr	Mouse Essential	4.93495e-112	0.66771
rvis_asj	Mouse Essential	3.84151e-100	0.657883
rvis_eas	Mouse Essential	5.46312e-89	0.647208
rvis_nfe	Mouse Essential	1.83499e-100	0.656189
rvis_sas	Mouse Essential	3.72463e-101	0.65665
rvis_afr	Haploinsufficient	1.38953e-65	0.780936
rvis_asj	Haploinsufficient	4.12204e-56	0.757855
rvis_eas	Haploinsufficient	4.84007e-46	0.722476
rvis_nfe	Haploinsufficient	8.88687e-59	0.759684
rvis_sas	Haploinsufficient	1.34445e-55	0.75463

## Sheet: DeLong Test
Gene List	Score1	Score2	De.Long.P.val	Adjusted.P.val
DEE Monoallelic	rvis_afr	rvis_asj	0.0395924	0.081791
DEE Monoallelic	rvis_afr	rvis_eas	0.0151363	0.0420452
DEE Monoallelic	rvis_afr	rvis_nfe	0.0173407	0.0456335
DEE Monoallelic	rvis_afr	rvis_sas	0.28705	0.422133
DEE Monoallelic	rvis_asj	rvis_eas	0.362159	0.502998
DEE Monoallelic	rvis_asj	rvis_nfe	0.70663	0.821011
DEE Monoallelic	rvis_asj	rvis_sas	0.444128	0.584379
DEE Monoallelic	rvis_eas	rvis_nfe	0.500815	0.626019
DEE Monoallelic	rvis_eas	rvis_sas	0.0408955	0.081791
DEE Monoallelic	rvis_nfe	rvis_sas	0.167851	0.279752
DD Monoallelic	rvis_afr	rvis_asj	5.50677e-07	1.37669e-05
DD Monoallelic	rvis_afr	rvis_eas	2.9879e-05	0.00029879
DD Monoallelic	rvis_afr	rvis_nfe	5.68211e-06	9.47018e-05
DD Monoallelic	rvis_afr	rvis_sas	0.000248167	0.00206806
DD Monoallelic	rvis_asj	rvis_eas	0.758461	0.838494
DD Monoallelic	rvis_asj	rvis_nfe	0.462789	0.593319
DD Monoallelic	rvis_asj	rvis_sas	0.0806224	0.139004
DD Monoallelic	rvis_eas	rvis_nfe	0.794901	0.845639
DD Monoallelic	rvis_eas	rvis_sas	0.187686	0.302719
DD Monoallelic	rvis_nfe	rvis_sas	0.247767	0.375404
ASD Monoallelic	rvis_afr	rvis_asj	0.0110469	0.0324908
ASD Monoallelic	rvis_afr	rvis_eas	0.0030935	0.0128896
ASD Monoallelic	rvis_afr	rvis_nfe	0.000709018	0.00506442
ASD Monoallelic	rvis_afr	rvis_sas	0.0538528	0.0997274
ASD Monoallelic	rvis_asj	rvis_eas	0.314514	0.449305
ASD Monoallelic	rvis_asj	rvis_nfe	0.235472	0.367925
ASD Monoallelic	rvis_asj	rvis_sas	0.442692	0.584379
ASD Monoallelic	rvis_eas	rvis_nfe	0.920511	0.920511
ASD Monoallelic	rvis_eas	rvis_sas	0.0312436	0.0724277
ASD Monoallelic	rvis_nfe	rvis_sas	0.047928	0.0921692
Mouse Essential	rvis_afr	rvis_asj	0.0240027	0.0600068
Mouse Essential	rvis_afr	rvis_eas	9.52148e-06	0.000119018
Mouse Essential	rvis_afr	rvis_nfe	0.00525606	0.0202156
Mouse Essential	rvis_afr	rvis_sas	0.00641295	0.0229034
Mouse Essential	rvis_asj	rvis_eas	0.0318682	0.0724277
Mouse Essential	rvis_asj	rvis_nfe	0.668574	0.795921
Mouse Essential	rvis_asj	rvis_sas	0.771414	0.838494
Mouse Essential	rvis_eas	rvis_nfe	0.0665462	0.118833
Mouse Essential	rvis_eas	rvis_sas	0.0373231	0.0811371
Mouse Essential	rvis_nfe	rvis_sas	0.90905	0.920511
Haploinsufficient	rvis_afr	rvis_asj	0.00818655	0.0272885
Haploinsufficient	rvis_afr	rvis_eas	9.19803e-09	4.59901e-07
Haploinsufficient	rvis_afr	rvis_nfe	0.00933741	0.0291794
Haploinsufficient	rvis_afr	rvis_sas	0.00134476	0.00672379
Haploinsufficient	rvis_asj	rvis_eas	0.00203913	0.00926877
Haploinsufficient	rvis_asj	rvis_nfe	0.831611	0.866261
Haploinsufficient	rvis_asj	rvis_sas	0.72249	0.821011
Haploinsufficient	rvis_eas	rvis_nfe	0.00115464	0.00641465
Haploinsufficient	rvis_eas	rvis_sas	0.00112765	0.00641465
Haploinsufficient	rvis_nfe	rvis_sas	0.542934	0.662115
