# Supplementary material for: Diverse ancestral representation improves genetic intolerance metrics
Source: Nat Commun. 2025 Mar 18;16:2648. doi: 10.1038/s41467-025-57885-5 (PMC11920395; doi:10.1038/s41467-025-57885-5)
Supplement: Supplementary file 7 — Supplementary Data 5 [file 41467_2025_57885_MOESM7_ESM.xlsx]

## Sheet: Logistic Regression
Ancestry	Gene List	Log.Reg.P.val	AUC
rvis_afr	DEE Monoallelic	1.47411e-35	0.8702
rvis_amr	DEE Monoallelic	2.99366e-30	0.840038
rvis_eas	DEE Monoallelic	7.097e-30	0.833793
rvis_asj	DEE Monoallelic	9.80224e-30	0.827801
rvis_fin	DEE Monoallelic	3.64497e-29	0.820366
rvis_nfe	DEE Monoallelic	6.00697e-29	0.830542
rvis_sas	DEE Monoallelic	1.10356e-33	0.855931
rvis_afr	DD Monoallelic	4.49515e-129	0.848399
rvis_amr	DD Monoallelic	8.74792e-117	0.830514
rvis_eas	DD Monoallelic	4.40002e-117	0.827035
rvis_asj	DD Monoallelic	6.29944e-112	0.811255
rvis_fin	DD Monoallelic	5.79021e-107	0.808358
rvis_nfe	DD Monoallelic	1.70311e-111	0.822048
rvis_sas	DD Monoallelic	4.39854e-122	0.826041
rvis_afr	ASD Monoallelic	3.67907e-85	0.900593
rvis_amr	ASD Monoallelic	3.06571e-78	0.88679
rvis_eas	ASD Monoallelic	6.07527e-74	0.860176
rvis_asj	ASD Monoallelic	6.98646e-77	0.86768
rvis_fin	ASD Monoallelic	1.55654e-68	0.843612
rvis_nfe	ASD Monoallelic	4.44006e-75	0.865685
rvis_sas	ASD Monoallelic	7.49785e-82	0.878994
rvis_afr	Mouse Essential	9.7199e-139	0.678775
rvis_amr	Mouse Essential	1.50039e-131	0.671671
rvis_eas	Mouse Essential	1.27963e-113	0.660581
rvis_asj	Mouse Essential	1.11783e-122	0.664012
rvis_fin	Mouse Essential	1.47168e-116	0.656743
rvis_nfe	Mouse Essential	7.90011e-118	0.663017
rvis_sas	Mouse Essential	4.94523e-120	0.666123
rvis_afr	Haploinsufficient	9.2717e-66	0.778298
rvis_amr	Haploinsufficient	1.99361e-61	0.776684
rvis_eas	Haploinsufficient	3.35109e-56	0.748598
rvis_asj	Haploinsufficient	2.13413e-57	0.752851
rvis_fin	Haploinsufficient	1.33954e-58	0.74719
rvis_nfe	Haploinsufficient	8.1689e-60	0.76194
rvis_sas	Haploinsufficient	2.9344e-59	0.76078

## Sheet: DeLong Test
Gene List	Score1	Score2	De.Long.P.val	Adjusted.P.val
DEE Monoallelic	rvis_afr	rvis_amr	0.00219862	0.0085502
DEE Monoallelic	rvis_afr	rvis_eas	0.00392938	0.0133092
DEE Monoallelic	rvis_afr	rvis_asj	0.00971206	0.030902
DEE Monoallelic	rvis_afr	rvis_fin	0.000963855	0.00608409
DEE Monoallelic	rvis_afr	rvis_nfe	0.00119359	0.00668195
DEE Monoallelic	rvis_afr	rvis_sas	0.141789	0.226204
DEE Monoallelic	rvis_amr	rvis_eas	0.635756	0.710153
DEE Monoallelic	rvis_amr	rvis_asj	0.463736	0.593808
DEE Monoallelic	rvis_amr	rvis_fin	0.157579	0.24332
DEE Monoallelic	rvis_amr	rvis_nfe	0.23431	0.337022
DEE Monoallelic	rvis_amr	rvis_sas	0.0940381	0.159258
DEE Monoallelic	rvis_eas	rvis_asj	0.746053	0.807583
DEE Monoallelic	rvis_eas	rvis_fin	0.437987	0.567761
DEE Monoallelic	rvis_eas	rvis_nfe	0.81472	0.855456
DEE Monoallelic	rvis_eas	rvis_sas	0.0773557	0.138586
DEE Monoallelic	rvis_asj	rvis_fin	0.625704	0.70644
DEE Monoallelic	rvis_asj	rvis_nfe	0.86596	0.889653
DEE Monoallelic	rvis_asj	rvis_sas	0.0821053	0.141399
DEE Monoallelic	rvis_fin	rvis_nfe	0.478999	0.598748
DEE Monoallelic	rvis_fin	rvis_sas	0.021309	0.0559362
DEE Monoallelic	rvis_nfe	rvis_sas	0.00725075	0.0237915
DD Monoallelic	rvis_afr	rvis_amr	0.000853445	0.00597411
DD Monoallelic	rvis_afr	rvis_eas	0.00253965	0.00952368
DD Monoallelic	rvis_afr	rvis_asj	1.71038e-07	8.97949e-06
DD Monoallelic	rvis_afr	rvis_fin	4.56271e-08	4.79085e-06
DD Monoallelic	rvis_afr	rvis_nfe	7.62308e-05	0.00133404
DD Monoallelic	rvis_afr	rvis_sas	0.000320339	0.00305778
DD Monoallelic	rvis_amr	rvis_eas	0.603798	0.696689
DD Monoallelic	rvis_amr	rvis_asj	0.00127275	0.00668195
DD Monoallelic	rvis_amr	rvis_fin	0.00190331	0.0079939
DD Monoallelic	rvis_amr	rvis_nfe	0.128591	0.21097
DD Monoallelic	rvis_amr	rvis_sas	0.430676	0.567761
DD Monoallelic	rvis_eas	rvis_asj	0.0540274	0.103143
DD Monoallelic	rvis_eas	rvis_fin	0.0257055	0.0642638
DD Monoallelic	rvis_eas	rvis_nfe	0.518356	0.630502
DD Monoallelic	rvis_eas	rvis_sas	0.884545	0.889653
DD Monoallelic	rvis_asj	rvis_fin	0.698215	0.763673
DD Monoallelic	rvis_asj	rvis_nfe	0.0967021	0.16117
DD Monoallelic	rvis_asj	rvis_sas	0.0388605	0.0816071
DD Monoallelic	rvis_fin	rvis_nfe	0.0378807	0.0814004
DD Monoallelic	rvis_fin	rvis_sas	0.0173974	0.0480718
DD Monoallelic	rvis_nfe	rvis_sas	0.522416	0.630502
ASD Monoallelic	rvis_afr	rvis_amr	0.0514833	0.100576
ASD Monoallelic	rvis_afr	rvis_eas	0.000985043	0.00608409
ASD Monoallelic	rvis_afr	rvis_asj	0.00175884	0.0079939
ASD Monoallelic	rvis_afr	rvis_fin	8.86246e-07	2.3264e-05
ASD Monoallelic	rvis_afr	rvis_nfe	9.01638e-05	0.00135246
ASD Monoallelic	rvis_afr	rvis_sas	0.0132254	0.0382571
ASD Monoallelic	rvis_amr	rvis_eas	0.0122064	0.0366191
ASD Monoallelic	rvis_amr	rvis_asj	0.055565	0.104184
ASD Monoallelic	rvis_amr	rvis_fin	0.000166719	0.00194505
ASD Monoallelic	rvis_amr	rvis_nfe	0.00125889	0.00668195
ASD Monoallelic	rvis_amr	rvis_sas	0.305078	0.427109
ASD Monoallelic	rvis_eas	rvis_asj	0.575807	0.687042
ASD Monoallelic	rvis_eas	rvis_fin	0.199511	0.295052
ASD Monoallelic	rvis_eas	rvis_nfe	0.59883	0.696689
ASD Monoallelic	rvis_eas	rvis_sas	0.0306955	0.0716228
ASD Monoallelic	rvis_asj	rvis_fin	0.0234801	0.0601318
ASD Monoallelic	rvis_asj	rvis_nfe	0.833032	0.866023
ASD Monoallelic	rvis_asj	rvis_sas	0.338535	0.467713
ASD Monoallelic	rvis_fin	rvis_nfe	0.0189346	0.0509778
ASD Monoallelic	rvis_fin	rvis_sas	0.00187521	0.0079939
ASD Monoallelic	rvis_nfe	rvis_sas	0.0821461	0.141399
Mouse Essential	rvis_afr	rvis_amr	0.0359926	0.0804089
Mouse Essential	rvis_afr	rvis_eas	4.06355e-05	0.000853345
Mouse Essential	rvis_afr	rvis_asj	0.000717718	0.00538288
Mouse Essential	rvis_afr	rvis_fin	5.98294e-07	2.09403e-05
Mouse Essential	rvis_afr	rvis_nfe	0.000116453	0.00152845
Mouse Essential	rvis_afr	rvis_sas	0.0014721	0.00736052
Mouse Essential	rvis_amr	rvis_eas	0.0134811	0.0382571
Mouse Essential	rvis_amr	rvis_asj	0.0517248	0.100576
Mouse Essential	rvis_amr	rvis_fin	0.000215305	0.0022607
Mouse Essential	rvis_amr	rvis_nfe	0.0111658	0.0344826
Mouse Essential	rvis_amr	rvis_sas	0.152474	0.238951
Mouse Essential	rvis_eas	rvis_asj	0.473128	0.598535
Mouse Essential	rvis_eas	rvis_fin	0.43171	0.567761
Mouse Essential	rvis_eas	rvis_nfe	0.600741	0.696689
Mouse Essential	rvis_eas	rvis_sas	0.223239	0.325557
Mouse Essential	rvis_asj	rvis_fin	0.0778719	0.138586
Mouse Essential	rvis_asj	rvis_nfe	0.788908	0.845258
Mouse Essential	rvis_asj	rvis_sas	0.614019	0.700783
Mouse Essential	rvis_fin	rvis_nfe	0.0638052	0.117536
Mouse Essential	rvis_fin	rvis_sas	0.0278019	0.0678883
Mouse Essential	rvis_nfe	rvis_sas	0.436213	0.567761
Haploinsufficient	rvis_afr	rvis_amr	0.809221	0.855456
Haploinsufficient	rvis_afr	rvis_eas	0.00217675	0.0085502
Haploinsufficient	rvis_afr	rvis_asj	0.00345003	0.0121629
Haploinsufficient	rvis_afr	rvis_fin	0.000415185	0.00363287
Haploinsufficient	rvis_afr	rvis_nfe	0.0379869	0.0814004
Haploinsufficient	rvis_afr	rvis_sas	0.029332	0.0699968
Haploinsufficient	rvis_amr	rvis_eas	0.00347512	0.0121629
Haploinsufficient	rvis_amr	rvis_asj	0.00157503	0.00751721
Haploinsufficient	rvis_amr	rvis_fin	0.000502534	0.00405893
Haploinsufficient	rvis_amr	rvis_nfe	0.0342538	0.0781881
Haploinsufficient	rvis_amr	rvis_sas	0.0470986	0.0951029
Haploinsufficient	rvis_eas	rvis_asj	0.694615	0.763673
Haploinsufficient	rvis_eas	rvis_fin	0.889653	0.889653
Haploinsufficient	rvis_eas	rvis_nfe	0.199271	0.295052
Haploinsufficient	rvis_eas	rvis_sas	0.193131	0.293896
Haploinsufficient	rvis_asj	rvis_fin	0.521157	0.630502
Haploinsufficient	rvis_asj	rvis_nfe	0.240875	0.341781
Haploinsufficient	rvis_asj	rvis_sas	0.354508	0.483419
Haploinsufficient	rvis_fin	rvis_nfe	0.046849	0.0951029
Haploinsufficient	rvis_fin	rvis_sas	0.142186	0.226204
Haploinsufficient	rvis_nfe	rvis_sas	0.887025	0.889653
