# Supplementary material for: Diverse ancestral representation improves genetic intolerance metrics
Source: Nat Commun. 2025 Mar 18;16:2648. doi: 10.1038/s41467-025-57885-5 (PMC11920395; doi:10.1038/s41467-025-57885-5)
Supplement: Supplementary file 8 — Supplementary Data 6 [file 41467_2025_57885_MOESM8_ESM.xlsx]

## Sheet: gnomAD RVIS
Gene	rvis_afr	rvis_eas	rvis_asj	rvis_nfe	rvis_sas	rvis_amr	rvis_fin
'A1BG'	0.784093	0.316678	0.258218	0.288942	0.369265	0.266817	0.697478
'A1CF'	0.241283	0.178944	0.325277	0.360038	0.164001	0.580139	0.150212
'A2M'	0.535364	0.330153	0.239763	0.0794841	0.185865	0.0718293	0.54045
'A2ML1'	0.985372	0.77649	0.908772	0.984586	0.935878	0.982541	0.92838
'A3GALT2'	0.953494	0.810884	0.922194	0.943952	0.895874	0.94023	0.948776
'A4GALT'	0.377235	0.253447	0.307608	0.137944	0.31154	0.161118	0.141928
'A4GNT'	0.751638	0.584701	0.639123	0.830179	0.848529	0.837624	0.866251
'AAAS'	0.212237	0.157238	0.28501	0.12945	0.144497	0.409165	0.577361
'AACS'	0.331044	0.623342	0.612122	0.0898653	0.175169	0.603261	0.0982016
'AADAC'	0.50658	0.874063	0.463115	0.488649	0.622136	0.618518	0.792482
'AADACL2'	0.408378	0.827348	0.902585	0.482619	0.714046	0.369265	0.530855
'AADACL3'	0.918891	0.41252	0.73355	0.74844	0.719708	0.830126	0.538405
'AADACL4'	0.387564	0.69622	0.503696	0.366801	0.78965	0.273843	0.59849
'AADAT'	0.242961	0.263828	0.291354	0.310019	0.255859	0.259844	0.329419
'AAED1'	0.484087	0.7508	0.783044	0.890736	0.943375	0.712578	0.398888
'AAGAB'	0.728726	0.632465	0.841294	0.845908	0.687464	0.67897	0.604362
'AAK1'	0.300163	0.784669	0.580139	0.485346	0.442405	0.233367	0.7465
'AAMDC'	0.615425	0.690715	0.598805	0.723693	0.751796	0.554449	0.622031
'AAMP'	0.261522	0.375242	0.188748	0.204163	0.162743	0.453521	0.120747
'AANAT'	0.791485	0.833325	0.626226	0.642479	0.792691	0.385938	0.35081
'AAR2'	0.23798	0.439941	0.756986	0.673622	0.907041	0.277355	0.603523
'AARD'	0.948147	0.822157	0.939286	0.893357	0.88392	0.917475	0.876946
'AARS'	0.145179	0.0179835	0.380538	0.193467	0.115399	0.585173	0.167934
'AARS2'	0.854716	0.132072	0.0355476	0.153778	0.065695	0.830021	0.133225
'AARSD1'	0.139936	0.129607	0.139045	0.14628	0.132491	0.136476	0.139569
'AASDH'	0.892885	0.879149	0.920621	0.927699	0.747916	0.904367	0.918576
'AASDHPPT'	0.257904	0.243538	0.558905	0.269753	0.35275	0.691606	0.264562
'AASS'	0.0891312	0.21402	0.184082	0.499712	0.235936	0.0631783	0.837309
'AATF'	0.500603	0.276045	0.335658	0.239344	0.588056	0.468778	0.271011
'AATK'	0.972212	0.948723	0.937608	0.761705	0.945263	0.843601	0.960415
'ABAT'	0.135794	0.191842	0.152519	0.105385	0.166413	0.122896	0.108111
'ABCA1'	0.0530593	0.295654	0.0538982	0.126042	0.0399518	0.117968	0.197819
'ABCA10'	0.95512	0.987889	0.717873	0.768364	0.951292	0.973628	0.910449
'ABCA12'	0.0837834	0.0234363	0.0190846	0.546112	0.865097	0.184711	0.445132
'ABCA13'	0.998165	0.995386	0.996907	0.997798	0.998217	0.996907	0.998532
'ABCA2'	0.000524301	0.00272637	0.000576732	0.00131075	0.00256908	0.00146804	0.000838882
'ABCA3'	0.0453521	0.0996173	0.248729	0.028155	0.153568	0.00948985	0.057411
'ABCA4'	0.959996	0.933361	0.949457	0.979814	0.725895	0.975148	0.968752
'ABCA5'	0.914067	0.930058	0.860588	0.666125	0.597284	0.487181	0.710533
'ABCA6'	0.968542	0.923137	0.555288	0.820637	0.932889	0.440308	0.684004
'ABCA7'	0.968961	0.970744	0.682378	0.0731925	0.875164	0.872228	0.890159
'ABCA8'	0.981912	0.981702	0.827085	0.943638	0.866041	0.973156	0.183296
'ABCA9'	0.785666	0.783726	0.970167	0.898495	0.690715	0.911078	0.898705
'ABCB1'	0.665601	0.131705	0.302365	0.677817	0.367955	0.50485	0.580821
'ABCB10'	0.403135	0.460179	0.254758	0.596445	0.610968	0.773607	0.543281
'ABCB11'	0.405704	0.194621	0.728464	0.151785	0.494154	0.192366	0.231374
'ABCB4'	0.162114	0.034866	0.0440413	0.205631	0.218267	0.163687	0.111991
'ABCB5'	0.994705	0.99093	0.9795	0.976406	0.92665	0.985529	0.967074
'ABCB6'	0.812877	0.668642	0.549101	0.46149	0.713574	0.894196	0.748335
'ABCB7'	0.34735	0.178682	0.340586	0.248466	0.155665	0.437162	0.301054
'ABCB8'	0.537461	0.897499	0.526032	0.713889	0.24422	0.478792	0.732973
'ABCB9'	0.0298852	0.115608	0.0441986	0.0335029	0.0860903	0.0352331	0.0586693
'ABCC1'	0.0504902	0.0172495	0.0587218	0.0824202	0.0283647	0.0309338	0.101819
'ABCC10'	0.297384	0.252241	0.823206	0.295601	0.467991	0.129188	0.819168
'ABCC11'	0.954281	0.608819	0.887852	0.947517	0.959629	0.97714	0.871441
'ABCC12'	0.966445	0.622555	0.954071	0.873224	0.358412	0.954648	0.725948
'ABCC2'	0.887065	0.864888	0.801814	0.970849	0.847114	0.900592	0.958737
'ABCC3'	0.533319	0.0233314	0.193624	0.419179	0.0773869	0.749069	0.219682
'ABCC4'	0.492948	0.255282	0.276359	0.228858	0.303885	0.563205	0.394956
'ABCC5'	0.00812667	0.00707807	0.0263724	0.00807424	0.00985687	0.00844125	0.00854611
'ABCC6'	0.853405	0.965029	0.976092	0.477167	0.607351	0.914958	0.881036
'ABCC8'	0.0092277	0.0108006	0.0267918	0.0171971	0.0545798	0.0114822	0.0228595
'ABCC9'	0.0104336	0.01877	0.0163058	0.00933256	0.0127405	0.0087034	0.0130027
'ABCD1'	0.0548419	0.0313008	0.0363865	0.0628637	0.0173019	0.0789598	0.123735
'ABCD2'	0.248833	0.0947413	0.167305	0.289309	0.185288	0.190584	0.206103
'ABCD3'	0.0601898	0.17412	0.0895507	0.151733	0.107062	0.158654	0.169454
'ABCD4'	0.867928	0.323022	0.796414	0.929272	0.83086	0.822262	0.820689
'ABCE1'	0.0917003	0.125098	0.0906517	0.0968385	0.0856708	0.0889215	0.0901274
'ABCF1'	0.274944	0.466104	0.051801	0.0586169	0.157448	0.116605	0.0630735
'ABCF2'	0.119121	0.0502281	0.0852514	0.0929586	0.0726157	0.15168	0.0930635
'ABCF3'	0.354742	0.413936	0.250249	0.187752	0.102553	0.214125	0.14088
'ABCG1'	0.0405809	0.0450375	0.0826299	0.0395323	0.0576207	0.025481	0.0375924
'ABCG2'	0.241231	0.934724	0.779584	0.800975	0.922718	0.769465	0.69061
'ABCG4'	0.176637	0.0761286	0.142348	0.161275	0.0712001	0.104808	0.0653804
'ABCG5'	0.739212	0.777067	0.68264	0.858124	0.893724	0.809469	0.711162
'ABCG8'	0.779269	0.885178	0.798983	0.931107	0.93593	0.908667	0.835946
'ABHD1'	0.455565	0.678918	0.740628	0.829812	0.357049	0.69601	0.719394
'ABHD10'	0.710533	0.32082	0.519845	0.674042	0.752635	0.739684	0.813716
'ABHD11'	0.214597	0.233996	0.399465	0.175169	0.227285	0.23064	0.167724
'ABHD12'	0.619357	0.666964	0.464479	0.330624	0.469826	0.470141	0.221884
'ABHD12B'	0.846275	0.8878	0.832381	0.93614	0.857233	0.904839	0.873119
'ABHD13'	0.478897	0.332827	0.529387	0.382425	0.445761	0.230955	0.24228
'ABHD14A'	0.556598	0.464793	0.514916	0.671263	0.663451	0.657264	0.718974
'ABHD14A-ACY1'	0.185603	0.119069	0.206784	0.229487	0.162481	0.16914	0.148902
'ABHD14B'	0.557175	0.56095	0.720128	0.6138	0.639176	0.633618	0.767892
'ABHD15'	0.736853	0.81272	0.899596	0.816285	0.859749	0.746081	0.863
'ABHD16A'	0.0989881	0.179311	0.219263	0.156452	0.155927	0.162324	0.173806
'ABHD16B'	0.417921	0.150842	0.124679	0.0897604	0.350915	0.355948	0.0979919
'ABHD17A'	0.559639	0.25177	0.305301	0.340272	0.219368	0.803072	0.596026
'ABHD17B'	0.245216	0.497877	0.244796	0.258218	0.238138	0.23992	0.252084
'ABHD17C'	0.4671	0.21575	0.22697	0.239501	0.220049	0.223667	0.232842
'ABHD2'	0.287946	0.217375	0.161695	0.17454	0.0985162	0.145389	0.18036
'ABHD3'	0.588476	0.179731	0.296492	0.315	0.261207	0.263933	0.528076
'ABHD4'	0.164001	0.26299	0.463797	0.330257	0.243066	0.247575	0.568028
'ABHD5'	0.594453	0.558224	0.614324	0.486657	0.620406	0.708069	0.340796
'ABHD6'	0.229959	0.249987	0.275206	0.293137	0.243381	0.246946	0.179835
'ABHD8'	0.176532	0.100561	0.118282	0.209354	0.0655377	0.13506	0.145441
'ABI1'	0.214806	0.267603	0.200388	0.503958	0.349027	0.25114	0.379909
'ABI2'	0.132753	0.123945	0.204635	0.345882	0.125727	0.357678	0.232213
'ABI3'	0.553138	0.564935	0.635453	0.657946	0.833062	0.362083	0.722382
'ABI3BP'	0.725476	0.362921	0.754679	0.847114	0.831961	0.772296	0.122005
'ABL1'	0.0414198	0.0307241	0.096786	0.051434	0.0585645	0.0887118	0.12578
'ABL2'	0.0579353	0.052535	0.105385	0.128192	0.244324	0.0482357	0.305615
'ABLIM1'	0.234939	0.157762	0.212342	0.159178	0.246998	0.355791	0.354323
'ABLIM2'	0.0460337	0.114193	0.148587	0.108111	0.0936402	0.13894	0.0741886
'ABLIM3'	0.374141	0.0880302	0.170608	0.816075	0.308814	0.316363	0.827767
'ABR'	0.0403188	0.0289939	0.0330834	0.0373827	0.0361768	0.0531117	0.113564
'ABRA'	0.298957	0.579143	0.647407	0.668065	0.377078	0.709956	0.411
'ABRACL'	0.463011	0.598909	0.624128	0.478792	0.461018	0.457401	0.473497
'ABT1'	0.541131	0.349604	0.40151	0.277932	0.228124	0.231322	0.292927
'ABTB1'	0.129293	0.211293	0.0721963	0.61878	0.694804	0.350338	0.724847
'ABTB2'	0.186179	0.282546	0.0785403	0.0606092	0.0626016	0.187228	0.224139
'AC002365.1'	0.519268	0.651182	0.406071	0.58166	0.605778	0.696954	0.447596
'AC002472.13'	0.963404	0.918314	0.964924	0.941331	0.890945	0.937765	0.924081
'AC002553.1'	0.631154	0.544225	0.553557	0.55555	0.54779	0.541289	0.554239
'AC003043.1'	0.563886	0.559534	0.568448	0.569968	0.563047	0.557332	0.567923
'AC003101.1'	0.57757	0.379017	0.558433	0.406805	0.516594	0.512452	0.39978
'AC004076.7'	0.550779	0.548367	0.557647	0.784669	0.551984	0.545011	0.557542
'AC004076.9'	0.526975	0.425366	0.598333	0.602684	0.431395	0.427725	0.62135
'AC004381.6'	0.104913	0.417187	0.524249	0.787448	0.233314	0.170713	0.315525
'AC004466.1'	0.833692	0.688932	0.716301	0.899963	0.75059	0.876842	0.745032
'AC005003.1'	0.68306	0.770723	0.713941	0.720233	0.809521	0.734599	0.616474
'AC005008.2'	0.755676	0.584544	0.725948	0.730562	0.569339	0.665181	0.632779
'AC005082.1'	0.697216	0.539192	0.548524	0.551617	0.542128	0.536255	0.549782
'AC005358.1'	0.0561002	0.049127	0.0528496	0.0572537	0.051067	0.0544749	0.0525874
'AC005481.5'	0.803177	0.343732	0.766319	0.771876	0.775232	0.858386	0.704766
'AC005493.1'	0.634247	0.548314	0.688617	0.559692	0.551932	0.65113	0.55749
'AC005544.1'	0.730562	0.841661	0.817963	0.751167	0.812824	0.738636	0.519845
'AC005549.3'	0.560478	0.556965	0.565564	0.567347	0.559849	0.554606	0.709118
'AC005609.1'	0.852776	0.545273	0.942956	0.903896	0.940177	0.890631	0.950873
'AC005841.1'	0.945263	0.468988	0.22739	0.673675	0.812877	0.659466	0.391181
'AC006435.1'	0.747549	0.797043	0.653017	0.833587	0.823153	0.678341	0.695695
'AC006486.1'	0.857495	0.929114	0.706077	0.713627	0.74089	0.839983	0.880564
'AC006538.4'	0.362187	0.348608	0.666911	0.37498	0.485188	0.48047	0.369528
'AC006547.14'	0.481833	0.819326	0.858911	0.61511	0.600482	0.599591	0.514916
'AC006946.15'	0.562051	0.462486	0.477429	0.484717	0.690977	0.463902	0.479841
'AC007204.1'	0.605621	0.512976	0.663818	0.666597	0.516384	0.623552	0.683637
'AC007401.2'	0.577046	0.797829	0.642007	0.643947	0.703403	0.599067	0.662769
'AC007557.1'	0.581293	0.621769	0.498715	0.50506	0.489802	0.48414	0.502857
'AC007952.5'	0.76569	0.921932	0.774079	0.778902	0.834688	0.770775	0.869449
'AC007956.1'	0.889897	0.700414	0.728989	0.813558	0.862004	0.849997	0.888271
'AC008060.7'	0.865936	0.78037	0.807005	0.731191	0.67572	0.849001	0.459236
'AC008271.1'	0.617575	0.577623	0.601583	0.606407	0.561474	0.739475	0.748388
'AC008372.1'	0.568919	0.565197	0.574162	0.573481	0.567818	0.563362	0.572013
'AC008394.1'	0.851046	0.889739	0.823415	0.87207	0.901641	0.888481	0.773869
'AC008686.1'	0.940754	0.940806	0.963509	0.970482	0.9439	0.963456	0.972369
'AC009041.2'	0.644943	0.559954	0.696482	0.699418	0.670005	0.659728	0.568395
'AC009065.1'	0.388612	0.428407	0.462853	0.314424	0.541498	0.411786	0.503591
'AC009365.3'	0.656583	0.865831	0.558538	0.84832	0.516804	0.781786	0.817071
'AC009403.2'	0.715724	0.715986	0.485136	0.492057	0.475279	0.59094	0.487233
'AC009802.1'	0.554344	0.551355	0.56095	0.56268	0.555078	0.548839	0.560635
'AC009892.10'	0.876422	0.799979	0.876579	0.909139	0.872595	0.929272	0.949248
'AC010441.1'	0.863105	0.947098	0.861427	0.860746	0.915011	0.84617	0.92146
'AC011239.1'	0.799979	0.777854	0.722907	0.609081	0.671945	0.741939	0.750642
'AC011294.3'	0.727258	0.854034	0.753264	0.758035	0.781733	0.698946	0.778011
'AC011366.3'	0.512085	0.508677	0.522991	0.524301	0.627431	0.506213	0.522519
'AC011475.1'	0.703036	0.547213	0.556756	0.558224	0.550464	0.544015	0.556126
'AC011500.1'	0.785036	0.670319	0.895192	0.852199	0.848791	0.723012	0.878362
'AC011530.4'	0.384156	0.369737	0.387983	0.397158	0.378231	0.374613	0.390238
'AC011897.1'	0.589891	0.393226	0.571751	0.579143	0.401877	0.526241	0.731138
'AC011997.1'	0.605096	0.512662	0.52556	0.527552	0.630263	0.510303	0.525822
'AC012123.1'	0.832748	0.876317	0.800608	0.720862	0.662035	0.844178	0.743721
'AC012313.1'	0.942065	0.901012	0.895297	0.896817	0.874535	0.863157	0.835369
'AC013468.1'	0.550202	0.547685	0.557175	0.5588	0.550988	0.650606	0.704451
'AC015987.2'	0.505741	0.502333	0.515493	0.518796	0.622188	0.499816	0.517643
'AC016251.1'	0.608819	0.684528	0.590468	0.44078	0.808682	0.544435	0.435799
'AC016757.3'	0.762754	0.920935	0.771562	0.776543	0.779741	0.860903	0.806533
'AC016885.1'	0.788707	0.63818	0.659624	0.833901	0.720967	0.778011	0.785246
'AC017028.1'	0.625282	0.839406	0.726367	0.613695	0.758717	0.665758	0.633251
'AC017104.2'	0.759713	0.590678	0.730352	0.735385	0.761915	0.747549	0.638809
'AC018470.1'	0.329471	0.414146	0.19871	0.209825	0.270749	0.508677	0.346144
'AC018755.1'	0.929691	0.949615	0.930792	0.948514	0.934253	0.878572	0.951188
'AC018816.3'	0.55319	0.706391	0.622818	0.477534	0.581817	0.45567	0.472291
'AC018867.1'	0.638756	0.674461	0.691711	0.69386	0.66387	0.654433	0.706758
'AC018867.2'	0.524773	0.522257	0.533372	0.536518	0.525245	0.520002	0.534735
'AC019171.1'	0.489645	0.229801	0.241651	0.39396	0.235464	0.331725	0.2492
'AC019206.1'	0.763068	0.824988	0.689247	0.845384	0.661144	0.843444	0.80281
'AC021218.2'	0.912022	0.76957	0.863891	0.903214	0.928852	0.918524	0.77109
'AC022400.2'	0.559954	0.789703	0.627589	0.629686	0.768154	0.813191	0.764641
'AC022431.2'	0.845541	0.711582	0.740051	0.743879	0.824778	0.681067	0.650553
'AC023469.1'	0.567451	0.468883	0.743302	0.63582	0.594138	0.685419	0.655534
'AC023590.1'	0.625859	0.537566	0.680858	0.68285	0.651549	0.643213	0.548472
'AC024580.1'	0.692812	0.801132	0.659466	0.880617	0.868086	0.886122	0.701043
'AC024592.12'	0.280659	0.265664	0.588843	0.29083	0.383526	0.381482	0.287422
'AC025287.1'	0.629529	0.589839	0.808997	0.618256	0.818801	0.747025	0.464269
'AC026202.1'	0.715357	0.522047	0.387039	0.396215	0.622451	0.501022	0.389503
'AC027763.2'	0.676821	0.511351	0.524983	0.665443	0.514969	0.509306	0.524826
'AC037459.4'	0.161118	0.150684	0.160384	0.168615	0.154197	0.158863	0.162009
'AC040160.1'	0.616631	0.798721	0.759451	0.664552	0.6904	0.584753	0.353799
'AC040977.1'	0.551827	0.506632	0.534892	0.545588	0.491008	0.48608	0.711005
'AC062017.1'	0.839616	0.840403	0.727992	0.864258	0.760185	0.849683	0.923242
'AC064874.1'	0.729513	0.728936	0.755151	0.759398	0.874587	0.70141	0.779793
'AC068987.1'	0.779846	0.724532	0.499502	0.82761	0.608609	0.821004	0.667278
'AC069368.3'	0.246107	0.232947	0.245583	0.259215	0.239029	0.240707	0.253133
'AC073063.1'	0.555392	0.552404	0.561894	0.563519	0.556074	0.550202	0.561474
'AC073343.1'	0.957584	0.964033	0.972789	0.956116	0.952446	0.968489	0.959157
'AC074091.13'	0.772453	0.524826	0.843548	0.691449	0.623709	0.709222	0.813296
'AC074212.3'	0.944267	0.971373	0.96052	0.932837	0.960782	0.961411	0.955015
'AC079354.1'	0.904997	0.952603	0.898076	0.865726	0.199497	0.934253	0.712788
'AC079612.1'	0.858753	0.792167	0.876108	0.829969	0.818644	0.906517	0.859697
'AC087645.1'	0.889687	0.804226	0.913543	0.95145	0.922089	0.928223	0.936035
'AC090427.1'	0.714885	0.767997	0.699156	0.792377	0.566612	0.66235	0.713731
'AC090616.2'	0.930792	0.809207	0.912861	0.989619	0.98123	0.969486	0.985896
'AC091801.1'	0.61553	0.690767	0.599067	0.723746	0.856289	0.657579	0.746553
'AC092675.3'	0.666177	0.730666	0.652912	0.655429	0.714465	0.612279	0.781314
'AC092687.4'	0.570283	0.611126	0.486971	0.638651	0.596498	0.592041	0.488859
'AC092964.1'	0.698841	0.541341	0.683846	0.685943	0.655115	0.729356	0.55146
'AC093157.1'	0.466995	0.460966	0.475332	0.629791	0.466471	0.46191	0.649714
'AC093802.1'	0.777749	0.721806	0.749436	0.753841	0.778221	0.764851	0.664395
'AC096582.1'	0.802024	0.86709	0.888376	0.886017	0.911288	0.919362	0.906202
'AC096644.1'	0.932994	0.943008	0.887537	0.952341	0.886122	0.946888	0.933938
'AC099552.4'	0.821213	0.725266	0.825827	0.873801	0.833482	0.768416	0.896293
'AC104057.1'	0.950244	0.963613	0.951135	0.970639	0.975043	0.963771	0.903319
'AC104667.3'	0.819221	0.890054	0.875636	0.826614	0.831909	0.819955	0.849211
'AC104794.4'	0.618676	0.693546	0.603261	0.456037	0.436848	0.740261	0.45048
'AC104809.3'	0.987312	0.982279	0.9946	0.976669	0.986473	0.985582	0.956902
'AC106873.4'	0.515755	0.740418	0.526346	0.528181	0.631154	0.511037	0.526661
'AC106876.2'	0.806533	0.703717	0.465317	0.474126	0.578147	0.809521	0.641588
'AC108868.1'	0.567137	0.563309	0.572904	0.57238	0.566403	0.561736	0.571384
'AC109829.1'	0.665338	0.841923	0.482095	0.642164	0.813087	0.659257	0.784722
'AC110615.1'	0.457348	0.450585	0.465213	0.621769	0.455303	0.451738	0.469302
'AC110619.2'	0.756305	0.62869	0.662874	0.535154	0.597808	0.760814	0.556336
'AC110781.3'	0.930111	0.809154	0.918943	0.849473	0.899439	0.886961	0.88198
'AC111200.1'	0.63797	0.673727	0.561736	0.563414	0.556022	0.550149	0.561422
'AC112715.2'	0.673937	0.507681	0.660043	0.522991	0.51067	0.619777	0.521575
'AC112721.1'	0.65113	0.472972	0.636712	0.639386	0.698841	0.816809	0.490117
'AC114494.1'	0.62308	0.838305	0.607665	0.61144	0.567609	0.564253	0.630787
'AC114783.1'	0.87595	0.752635	0.785036	0.790227	0.881718	0.783201	0.818225
'AC117834.1'	0.492476	0.488701	0.647879	0.507157	0.708855	0.606512	0.668694
'AC120194.1'	0.629424	0.54197	0.551355	0.553715	0.545221	0.539087	0.552037
'AC121757.1'	0.550569	0.548262	0.557595	0.559377	0.551775	0.544906	0.557227
'AC131097.4'	0.512924	0.679442	0.707597	0.590468	0.653594	0.538143	0.609658
'AC132216.1'	0.513081	0.408588	0.426152	0.714937	0.415509	0.412782	0.429141
'AC135048.1'	0.527919	0.531904	0.791223	0.432024	0.368374	0.611073	0.631049
'AC136604.1'	0.906884	0.867509	0.896713	0.943585	0.877261	0.96225	0.981387
'AC137932.1'	0.87076	0.846642	0.870812	0.868348	0.825041	0.813978	0.480312
'AC138647.1'	0.714413	0.793216	0.743092	0.747496	0.938132	0.58942	0.767839
'AC140481.2'	0.83322	0.687412	0.715409	0.721177	0.554606	0.736014	0.618256
'AC174470.1'	0.434751	0.481466	0.348293	0.523777	0.586746	0.33786	0.352383
'AC187652.1'	0.986211	0.994128	0.976931	0.995176	0.993132	0.992974	0.96398
'ACAA1'	0.695433	0.398941	0.73701	0.755413	0.697268	0.596078	0.809521
'ACAA2'	0.501022	0.554921	0.611178	0.630315	0.617365	0.369947	0.531537
'ACACA'	0.00256908	0.00319824	0.0043517	0.00125832	0.00162533	0.00220207	0.00146804
'ACACB'	0.0457191	0.043517	0.0246946	0.158234	0.0165679	0.00886069	0.0194516
'ACAD10'	0.740838	0.0483406	0.066062	0.0507524	0.542232	0.656583	0.186284
'ACAD11'	0.636607	0.477534	0.710428	0.868558	0.362345	0.863052	0.822262
'ACAD8'	0.611335	0.255702	0.296073	0.206942	0.16505	0.459445	0.558433
'ACAD9'	0.215173	0.462539	0.174855	0.308918	0.246212	0.253762	0.136371
'ACADL'	0.530645	0.727311	0.84402	0.851098	0.914853	0.847114	0.839878
'ACADM'	0.365333	0.240602	0.697531	0.716563	0.329314	0.674094	0.488492
'ACADS'	0.19677	0.217637	0.169611	0.119383	0.265034	0.13721	0.120065
'ACADSB'	0.701725	0.85954	0.789493	0.591884	0.680648	0.576522	0.768364
'ACADVL'	0.538405	0.0607141	0.413569	0.814083	0.121795	0.476747	0.587689
'ACAN'	0.989199	0.997483	0.992817	0.992083	0.997011	0.996068	0.990982
'ACAP1'	0.648508	0.135584	0.176113	0.0816337	0.111099	0.116447	0.267289
'ACAP2'	0.10334	0.0954753	0.0732449	0.0799035	0.0880302	0.128559	0.138468
'ACAP3'	0.0274734	0.0380118	0.0216012	0.0885545	0.0838882	0.0260053	0.120222
'ACAT1'	0.38447	0.37692	0.588371	0.458816	0.348503	0.348189	0.31521
'ACAT2'	0.265139	0.575735	0.318408	0.216589	0.198081	0.392964	0.207466
'ACBD3'	0.390867	0.628061	0.410056	0.289362	0.414775	0.416767	0.330729
'ACBD4'	0.819535	0.700991	0.223929	0.242227	0.276097	0.390028	0.424055
'ACBD5'	0.304042	0.802443	0.409689	0.44681	0.542442	0.416505	0.681801
'ACBD6'	0.359094	0.547004	0.279138	0.290358	0.272165	0.274262	0.286845
'ACBD7'	0.547371	0.448697	0.616788	0.620353	0.68133	0.573795	0.639962
'ACCS'	0.79914	0.934148	0.770356	0.404761	0.837309	0.708541	0.65328
'ACCSL'	0.582866	0.67378	0.328213	0.528601	0.863996	0.582342	0.74304
'ACD'	0.332879	0.287107	0.513343	0.682169	0.701463	0.694909	0.280239
'ACE'	0.932522	0.901379	0.205316	0.800503	0.258376	0.955382	0.55361
'ACE2'	0.348241	0.179468	0.219368	0.550307	0.435118	0.114193	0.301998
'ACER1'	0.448854	0.784827	0.499659	0.833377	0.652074	0.841137	0.806638
'ACER2'	0.493472	0.345672	0.379332	0.39784	0.335396	0.678027	0.603051
'ACER3'	0.376081	0.414041	0.448592	0.733865	0.529754	0.63603	0.490012
'ACHE'	0.180884	0.0594558	0.704556	0.631416	0.317255	0.232842	0.444608
'ACIN1'	0.107849	0.711739	0.77324	0.484192	0.584806	0.179626	0.379017
'ACKR2'	0.737115	0.319142	0.885545	0.784302	0.803754	0.840612	0.885021
'ACKR3'	0.309181	0.155665	0.269176	0.45415	0.658156	0.305825	0.336182
'ACKR4'	0.786504	0.510093	0.685786	0.571174	0.593981	0.759346	0.432077
'ACLY'	0.0143659	0.0328737	0.0136318	0.0337126	0.0158339	0.053269	0.0696797
'ACMSD'	0.379961	0.525717	0.584019	0.1877	0.24359	0.468883	0.312117
'ACN9'	0.681015	0.415404	0.590258	0.595869	0.658942	0.54433	0.741782
'ACO1'	0.0621297	0.0943218	0.297174	0.228438	0.156504	0.164945	0.107115
'ACO2'	0.044251	0.0283123	0.0457715	0.0815289	0.0698894	0.0546322	0.164631
'ACOT1'	0.804121	0.704609	0.909873	0.878467	0.930845	0.93614	0.712263
'ACOT11'	0.637446	0.69449	0.920516	0.903371	0.91349	0.922718	0.918419
'ACOT12'	0.666387	0.561369	0.824936	0.772086	0.690505	0.343784	0.448645
'ACOT13'	0.586379	0.756462	0.407906	0.576364	0.84638	0.632989	0.410371
'ACOT2'	0.929744	0.950139	0.950558	0.938499	0.955277	0.935091	0.943166
'ACOT4'	0.900907	0.82913	0.903581	0.868977	0.787291	0.89341	0.933309
'ACOT6'	0.637131	0.508782	0.772768	0.68133	0.610759	0.607508	0.569601
'ACOT7'	0.131652	0.108163	0.0791171	0.0834688	0.0742411	0.0775442	0.0781209
'ACOT8'	0.679075	0.719604	0.839616	0.890421	0.806952	0.651077	0.886594
'ACOT9'	0.378283	0.190846	0.494206	0.229906	0.499397	0.190374	0.242909
'ACOX1'	0.321606	0.165417	0.739212	0.357469	0.203377	0.293923	0.0923819
'ACOX2'	0.433178	0.156661	0.12945	0.233314	0.258009	0.265506	0.0589315
'ACOX3'	0.335396	0.881351	0.435327	0.339485	0.29817	0.65501	0.496094
'ACOXL'	0.918838	0.719132	0.939548	0.862161	0.839039	0.895087	0.964924
'ACP1'	0.712683	0.742725	0.545273	0.554973	0.501442	0.613957	0.575788
'ACP2'	0.195407	0.278089	0.501494	0.538877	0.469879	0.591307	0.833482
'ACP5'	0.584229	0.594505	0.831227	0.776648	0.636921	0.633251	0.738426
'ACP6'	0.743564	0.79762	0.841137	0.698474	0.658732	0.65307	0.836366
'ACPL2'	0.349919	0.304095	0.236617	0.164473	0.131862	0.268862	0.170398
'ACPP'	0.273213	0.342893	0.394275	0.579615	0.563467	0.317255	0.16526
'ACPT'	0.590783	0.184554	0.751167	0.672836	0.587742	0.468516	0.747759
'ACR'	0.73743	0.923609	0.439102	0.623237	0.758192	0.668432	0.697688
'ACRBP'	0.32858	0.796152	0.172495	0.190217	0.0950034	0.139412	0.364232
'ACRC'	0.382321	0.0898653	0.111991	0.203744	0.055943	0.231217	0.152467
'ACRV1'	0.54994	0.554816	0.716038	0.45761	0.727206	0.628585	0.479107
'ACSBG1'	0.219263	0.221989	0.467415	0.670529	0.11456	0.171132	0.787186
'ACSBG2'	0.969958	0.932994	0.83883	0.921407	0.898653	0.927909	0.856446
'ACSF2'	0.254758	0.250406	0.741729	0.362292	0.102658	0.212604	0.282231
'ACSF3'	0.441095	0.859645	0.741991	0.881927	0.501127	0.505112	0.776962
'ACSL1'	0.0958423	0.0665338	0.0824202	0.144288	0.252556	0.186704	0.172652
'ACSL3'	0.253919	0.111729	0.085566	0.0933256	0.406858	0.10659	0.162166
'ACSL4'	0.0965239	0.101714	0.11435	0.125098	0.0981492	0.102239	0.0737692
'ACSL5'	0.644629	0.337283	0.119121	0.0840455	0.186075	0.136423	0.25717
'ACSL6'	0.0835212	0.171971	0.0921198	0.065695	0.0713574	0.0401615	0.195093
'ACSM1'	0.831385	0.800084	0.704871	0.733445	0.19546	0.896817	0.805484
'ACSM2A'	0.875793	0.927646	0.969433	0.950506	0.935826	0.972369	0.975568
'ACSM2B'	0.89687	0.944529	0.817229	0.832905	0.916951	0.851046	0.917842
'ACSM3'	0.832119	0.695224	0.520736	0.843706	0.872123	0.890526	0.64185
'ACSM4'	0.285587	0.897552	0.298275	0.643318	0.85351	0.425208	0.402506
'ACSM5'	0.985267	0.977298	0.976983	0.988675	0.990248	0.973313	0.990091
'ACSS1'	0.517381	0.152519	0.19677	0.143606	0.125151	0.130289	0.298118
'ACSS2'	0.501704	0.164526	0.314109	0.66256	0.100613	0.293084	0.278561
'ACSS3'	0.141352	0.586431	0.675457	0.173439	0.122267	0.251874	0.194411
'ACTA1'	0.076915	0.0669533	0.0752372	0.0800608	0.0709904	0.0743984	0.0742935
'ACTA2'	0.130813	0.180465	0.129398	0.137	0.123368	0.126986	0.128978
'ACTB'	0.126881	0.117181	0.12557	0.13312	0.119646	0.123892	0.125465
'ACTBL2'	0.849158	0.777696	0.753421	0.880931	0.623552	0.779374	0.877523
'ACTC1'	0.135165	0.125832	0.134955	0.141824	0.127772	0.13139	0.134693
'ACTG1'	0.199654	0.186809	0.308709	0.209983	0.191789	0.194988	0.201594
'ACTG2'	0.1521	0.141299	0.152834	0.15965	0.145598	0.15037	0.153253
'ACTL10'	0.422325	0.421066	0.814869	0.330991	0.725004	0.514235	0.351282
'ACTL6A'	0.531956	0.152047	0.391601	0.271221	0.221308	0.560373	0.285797
'ACTL6B'	0.0832591	0.112305	0.0822629	0.137105	0.0773345	0.0809521	0.140722
'ACTL7A'	0.645467	0.379227	0.622713	0.65265	0.891574	0.438211	0.250039
'ACTL7B'	0.199182	0.0511194	0.483144	0.364861	0.103235	0.2999	0.0945315
'ACTL8'	0.507681	0.862318	0.593824	0.621559	0.567137	0.321869	0.862738
'ACTL9'	0.54564	0.413359	0.355738	0.102973	0.678918	0.0849368	0.180832
'ACTN1'	0.0249043	0.0165679	0.0273685	0.0321397	0.0223877	0.0175117	0.0600849
'ACTN2'	0.0618676	0.321711	0.0894982	0.0290987	0.0715147	0.0406858	0.0121114
'ACTN4'	0.0309338	0.01122	0.0505427	0.0406858	0.0135794	0.0335553	0.0483406
'ACTR10'	0.219944	0.357311	0.265034	0.436428	0.32837	0.168877	0.768993
'ACTR1A'	0.117391	0.160279	0.181094	0.123578	0.109684	0.113144	0.11608
'ACTR1B'	0.220311	0.109369	0.608609	0.497772	0.213129	0.30614	0.589105
'ACTR2'	0.16526	0.15404	0.254548	0.173124	0.157972	0.162638	0.165941
'ACTR3'	0.207676	0.150999	0.160856	0.169035	0.154302	0.222933	0.162219
'ACTR3B'	0.117234	0.159702	0.180832	0.302522	0.109317	0.11283	0.115766
'ACTR3C'	0.914749	0.932522	0.812562	0.929848	0.657159	0.875164	0.851937
'ACTR5'	0.361558	0.644209	0.723431	0.495308	0.912337	0.651392	0.724217
'ACTR6'	0.41619	0.185812	0.307083	0.324857	0.269438	0.194096	0.345095
'ACTR8'	0.181251	0.440466	0.157081	0.173753	0.173858	0.179993	0.335291
'ACTRT1'	0.819326	0.756252	0.599906	0.47098	0.604886	0.604572	0.51974
'ACTRT2'	0.794579	0.697111	0.524197	0.556965	0.70744	0.771562	0.644786
'ACTRT3'	0.792849	0.423583	0.739789	0.752897	0.881298	0.62848	0.697373
'ACVR1'	0.123211	0.0865622	0.145651	0.250197	0.252084	0.12924	0.162429
'ACVR1B'	0.0927489	0.0969433	0.0712526	0.0756043	0.0940072	0.0712001	0.120694
'ACVR1C'	0.208672	0.385519	0.458973	0.493997	0.464426	0.464688	0.563467
'ACVR2A'	0.173386	0.186232	0.134378	0.224663	0.127248	0.130656	0.235883
'ACVR2B'	0.0732449	0.0512242	0.206627	0.0603995	0.0737168	0.0567294	0.164001
'ACVRL1'	0.0931159	0.167934	0.133225	0.0941645	0.29277	0.153673	0.094217
'ACY1'	0.649924	0.487233	0.403764	0.285482	0.408378	0.728517	0.518586
'ACY3'	0.492319	0.842605	0.518796	0.678708	0.729146	0.633094	0.429036
'ACYP1'	0.458135	0.451633	0.619934	0.474807	0.578881	0.576784	0.470141
'ACYP2'	0.554082	0.598228	0.623499	0.740156	0.582656	0.579405	0.761705
'ADA'	0.809207	0.568395	0.488963	0.353641	0.494049	0.493105	0.398521
'ADAD1'	0.196928	0.363079	0.183034	0.308079	0.158129	0.163792	0.203691
'ADAD2'	0.899806	0.898443	0.82934	0.940754	0.940859	0.707545	0.867457
'ADAL'	0.674304	0.243276	0.558853	0.414985	0.599119	0.691344	0.743145
'ADAM10'	0.160856	0.175431	0.0899701	0.0980968	0.0547371	0.111938	0.0569391
'ADAM11'	0.068264	0.106381	0.0572013	0.0424684	0.247785	0.0486552	0.0698369
'ADAM12'	0.580402	0.563834	0.261993	0.314528	0.275048	0.523567	0.283332
'ADAM15'	0.118649	0.29062	0.272951	0.49494	0.644366	0.537671	0.653227
'ADAM17'	0.223719	0.0746605	0.338594	0.253028	0.198133	0.399413	0.191999
'ADAM18'	0.952865	0.742673	0.943323	0.947989	0.744193	0.84402	0.588843
'ADAM19'	0.60022	0.491952	0.876475	0.890788	0.15944	0.672679	0.872595
'ADAM2'	0.920096	0.961359	0.922875	0.864468	0.793373	0.785141	0.564096
'ADAM21'	0.926336	0.964348	0.869239	0.911131	0.892256	0.958947	0.916898
'ADAM22'	0.626593	0.41661	0.391653	0.120327	0.538772	0.732606	0.248519
'ADAM23'	0.0812667	0.0353903	0.0897604	0.683217	0.631311	0.200965	0.108897
'ADAM28'	0.888901	0.829235	0.880774	0.888167	0.916479	0.850522	0.971006
'ADAM32'	0.905468	0.34368	0.587847	0.624128	0.88371	0.401091	0.377812
'ADAM33'	0.881508	0.959	0.856079	0.499974	0.929901	0.875321	0.488334
'ADAM7'	0.968909	0.9288	0.653804	0.252818	0.672521	0.807319	0.848529
'ADAM8'	0.974676	0.975725	0.955644	0.930687	0.830651	0.943323	0.950034
'ADAM9'	0.163215	0.308079	0.108897	0.122634	0.169454	0.471557	0.133592
'ADAMDEC1'	0.873591	0.778063	0.649033	0.669795	0.624443	0.867142	0.821318
'ADAMTS1'	0.528338	0.788287	0.603995	0.657788	0.663713	0.804907	0.508415
'ADAMTS10'	0.0451948	0.0168825	0.0343942	0.0432549	0.00886069	0.0478163	0.0235936
'ADAMTS12'	0.675248	0.213233	0.393278	0.221045	0.319562	0.582761	0.742411
'ADAMTS13'	0.924081	0.278404	0.678656	0.349814	0.358203	0.893829	0.665653
'ADAMTS14'	0.803544	0.962198	0.795942	0.881875	0.696377	0.823101	0.641483
'ADAMTS15'	0.698002	0.619043	0.342946	0.172915	0.295129	0.65328	0.616159
'ADAMTS16'	0.793845	0.886594	0.970744	0.945473	0.901851	0.826614	0.858019
'ADAMTS17'	0.274996	0.778535	0.351544	0.728831	0.562942	0.328842	0.208777
'ADAMTS18'	0.932155	0.849368	0.976669	0.978661	0.952341	0.983275	0.972684
'ADAMTS19'	0.51004	0.88025	0.180884	0.500865	0.886803	0.543596	0.489435
'ADAMTS2'	0.0458764	0.738269	0.727258	0.940649	0.242542	0.357259	0.903004
'ADAMTS20'	0.771038	0.687569	0.949877	0.0508048	0.203219	0.155613	0.0275258
'ADAMTS3'	0.117339	0.0413149	0.730457	0.378598	0.614743	0.137524	0.0456142
'ADAMTS4'	0.604677	0.856341	0.75405	0.919834	0.917213	0.676296	0.9137
'ADAMTS5'	0.534211	0.885493	0.724637	0.660829	0.560583	0.849316	0.674199
'ADAMTS6'	0.121848	0.10292	0.0904944	0.06753	0.228386	0.0620249	0.0458764
'ADAMTS7'	0.991192	0.997011	0.996277	0.994442	0.995648	0.9946	0.993761
'ADAMTS8'	0.934672	0.260735	0.936769	0.945001	0.923609	0.775861	0.958423
'ADAMTS9'	0.236303	0.500446	0.146123	0.0170398	0.78834	0.103917	0.0245373
'ADAMTSL1'	0.699418	0.978032	0.907199	0.476433	0.869082	0.7055	0.781261
'ADAMTSL2'	0.171709	0.24553	0.192314	0.330782	0.106014	0.157395	0.136528
'ADAMTSL3'	0.835789	0.959104	0.953127	0.910974	0.963561	0.795942	0.924448
'ADAMTSL4'	0.926126	0.830441	0.870445	0.940806	0.971163	0.881822	0.892518
'ADAMTSL5'	0.440151	0.234887	0.71457	0.742096	0.403345	0.791223	0.870865
'ADAP1'	0.273109	0.303466	0.153725	0.261784	0.131337	0.136109	0.482305
'ADAP2'	0.433912	0.337073	0.24941	0.268809	0.154669	0.223457	0.282022
'ADAR'	0.0512242	0.029256	0.024013	0.0286269	0.122739	0.0356001	0.0896031
'ADARB1'	0.0372778	0.0365962	0.0405285	0.0699942	0.0482882	0.0380118	0.0747129
'ADARB2'	0.46516	0.804016	0.147905	0.436638	0.107744	0.162009	0.83453
'ADAT1'	0.821004	0.953232	0.793687	0.861847	0.889477	0.903004	0.858911
'ADAT2'	0.495989	0.30205	0.630682	0.495622	0.430714	0.657526	0.324595
'ADAT3'	0.399885	0.401615	0.639753	0.835736	0.82179	0.583128	0.882819
'ADC'	0.764798	0.610759	0.684056	0.583862	0.72946	0.720023	0.505846
'ADCK1'	0.125623	0.544015	0.498663	0.678236	0.217795	0.112043	0.29644
'ADCK2'	0.801237	0.556336	0.911236	0.917108	0.858753	0.66796	0.962145
'ADCK3'	0.158601	0.823206	0.237613	0.072039	0.79353	0.0736643	0.233367
'ADCK4'	0.65501	0.734022	0.865045	0.506842	0.62827	0.388245	0.618623
'ADCK5'	0.254024	0.22309	0.051067	0.139307	0.172548	0.126829	0.166571
'ADCY1'	0.0145756	0.023646	0.0289939	0.0533214	0.0215488	0.013527	0.0111152
'ADCY10'	0.677345	0.241179	0.178105	0.768102	0.721334	0.835369	0.826666
'ADCY2'	0.0575159	0.0463482	0.0635453	0.0760761	0.0519058	0.0407382	0.178996
'ADCY3'	0.0140513	0.0230168	0.0150474	0.0266869	0.0194516	0.0266869	0.0318775
'ADCY4'	0.129188	0.0354428	0.259739	0.132753	0.0558381	0.117444	0.198029
'ADCY5'	0.0125832	0.0163058	0.0152572	0.0413149	0.0181408	0.0152047	0.060819
'ADCY6'	0.042783	0.00702564	0.0612908	0.0331358	0.100823	0.0779636	0.0177738
'ADCY7'	0.0220731	0.104703	0.0749227	0.0188748	0.0336601	0.132701	0.0210769
'ADCY8'	0.145808	0.0183505	0.178734	0.0581975	0.054003	0.0243276	0.133173
'ADCY9'	0.014261	0.0119016	0.0222828	0.0290463	0.0475017	0.0289939	0.0450375
'ADCYAP1'	0.466261	0.809783	0.541131	0.55125	0.83516	0.492162	0.572327
'ADCYAP1R1'	0.326063	0.126461	0.091543	0.37713	0.173177	0.250616	0.15792
'ADD1'	0.122739	0.664709	0.096419	0.111152	0.514025	0.143344	0.577833
'ADD2'	0.108478	0.0234887	0.134169	0.154983	0.0850941	0.0895507	0.20065
'ADD3'	0.576784	0.592723	0.385624	0.587637	0.482619	0.696272	0.066062
'ADGB'	0.972107	0.941383	0.954333	0.869659	0.94778	0.939129	0.789493
'ADH1A'	0.40885	0.67551	0.193153	0.317569	0.371258	0.498086	0.531222
'ADH1B'	0.549363	0.73958	0.850941	0.923714	0.918314	0.883238	0.846222
'ADH4'	0.548734	0.788235	0.651811	0.666649	0.808053	0.420962	0.573061
'ADH5'	0.269858	0.292927	0.486132	0.509359	0.284119	0.398993	0.362397
'ADH6'	0.55188	0.789912	0.222094	0.668275	0.552037	0.42395	0.717087
'ADH7'	0.66581	0.553453	0.456037	0.628742	0.370314	0.613904	0.530016
'ADHFE1'	0.738007	0.24747	0.440256	0.476066	0.759241	0.571436	0.354742
'ADI1'	0.70377	0.762911	0.285377	0.727888	0.843968	0.516437	0.293137
'ADIPOQ'	0.507524	0.641273	0.686573	0.791485	0.696534	0.68846	0.6138
'ADIPOR1'	0.158654	0.148272	0.158024	0.165837	0.151785	0.156976	0.159492
'ADIPOR2'	0.238243	0.172862	0.185708	0.3042	0.251298	0.35469	0.516647
'ADIRF'	0.581031	0.485188	0.750904	0.504745	0.48954	0.483773	0.502281
'ADK'	0.229277	0.322603	0.357259	0.241074	0.313218	0.225554	0.235359
'ADM'	0.623656	0.627064	0.523882	0.533162	0.475646	0.592146	0.362502
'ADM2'	0.867719	0.733865	0.836156	0.839983	0.778063	0.76569	0.563414
'ADM5'	0.556389	0.895664	0.673255	0.549363	0.7821	0.608766	0.570859
'ADNP'	0.197714	0.196089	0.274996	0.0538982	0.0528496	0.0770723	0.0572537
'ADNP2'	0.36764	0.880092	0.602055	0.356682	0.388927	0.39957	0.904367
'ADO'	0.477429	0.689876	0.612856	0.6246	0.739684	0.792534	0.665024
'ADORA1'	0.362712	0.183348	0.203953	0.221727	0.178053	0.257222	0.389084
'ADORA2A'	0.317674	0.274	0.089708	0.0957374	0.119069	0.245111	0.153987
'ADORA2B'	0.376029	0.469669	0.76181	0.538195	0.667069	0.432601	0.391863
'ADORA3'	0.479211	0.901326	0.281445	0.299953	0.597966	0.476905	0.183925
'ADPGK'	0.645782	0.427777	0.496828	0.526294	0.372778	0.37304	0.72815
'ADPRH'	0.247313	0.179626	0.296283	0.314791	0.614534	0.494364	0.528024
'ADPRHL1'	0.656845	0.730929	0.791066	0.604152	0.888271	0.734284	0.857128
'ADPRHL2'	0.478425	0.254706	0.432968	0.611178	0.247103	0.251088	0.672784
'ADPRM'	0.468149	0.469145	0.519688	0.673937	0.666754	0.659624	0.720914
'ADRA1A'	0.791013	0.814712	0.861584	0.86709	0.67918	0.749227	0.700624
'ADRA1B'	0.380748	0.482777	0.560898	0.282808	0.144078	0.292665	0.185812
'ADRA1D'	0.633041	0.685891	0.230797	0.890211	0.762806	0.752687	0.780056
'ADRA2A'	0.18361	0.389818	0.204792	0.660567	0.229487	0.45048	0.428249
'ADRA2B'	0.225502	0.192052	0.152677	0.167305	0.766424	0.243695	0.323179
'ADRA2C'	0.270435	0.625649	0.162114	0.416295	0.432863	0.313585	0.468883
'ADRB1'	0.58166	0.869082	0.601741	0.62114	0.832695	0.487286	0.900802
'ADRB2'	0.551355	0.412468	0.633933	0.51565	0.48933	0.488596	0.814659
'ADRB3'	0.775809	0.925916	0.715147	0.30226	0.60043	0.692969	0.675562
'ADRBK1'	0.0216012	0.0349709	0.0406858	0.0211293	0.0254286	0.0203953	0.0187176
'ADRBK2'	0.090075	0.0712001	0.309548	0.0902323	0.14067	0.0747654	0.157972
'ADRM1'	0.59676	0.187752	0.342159	0.542547	0.594296	0.475436	0.630368
'ADSL'	0.192209	0.273318	0.137996	0.095685	0.118754	0.174592	0.444817
'ADSS'	0.28307	0.239396	0.263724	0.282284	0.327059	0.235202	0.29796
'ADSSL1'	0.311016	0.598385	0.553295	0.283595	0.254915	0.490117	0.116028
'ADTRP'	0.542023	0.54564	0.586955	0.447544	0.626226	0.507681	0.47077
'AE000662.92'	0.808263	0.70723	0.623971	0.817753	0.68652	0.676139	0.841766
'AEBP1'	0.301735	0.0739789	0.298485	0.162638	0.878152	0.200493	0.774813
'AEBP2'	0.529125	0.726367	0.550569	0.704242	0.432182	0.31327	0.468568
'AEN'	0.829445	0.849421	0.964295	0.889582	0.887432	0.874849	0.922194
'AES'	0.22309	0.314371	0.222881	0.235831	0.42589	0.219682	0.228858
'AF165138.7'	0.795418	0.421748	0.439155	0.600535	0.663346	0.736434	0.442038
'AFAP1'	0.139884	0.20647	0.614114	0.369161	0.287579	0.212657	0.799822
'AFAP1L1'	0.888219	0.468149	0.193887	0.0589839	0.111362	0.448383	0.0632307
'AFAP1L2'	0.872333	0.0678446	0.746395	0.780003	0.693965	0.47874	0.544068
'AFF1'	0.74304	0.509149	0.547004	0.126619	0.54627	0.159545	0.325224
'AFF2'	0.0275783	0.119855	0.179206	0.0888167	0.0430451	0.0469774	0.070938
'AFF3'	0.0602947	0.569706	0.0388507	0.0473968	0.023279	0.0428879	0.0246422
'AFF4'	0.0625492	0.0402663	0.0481309	0.05631	0.0475541	0.0995124	0.193205
'AFG3L2'	0.0918052	0.0450899	0.0344466	0.0562575	0.0857757	0.0473444	0.0955277
'AFM'	0.818015	0.952865	0.698684	0.449117	0.742725	0.842867	0.786714
'AFMID'	0.605988	0.613957	0.774183	0.695014	0.545745	0.650343	0.751167
'AFP'	0.871389	0.480837	0.891732	0.590573	0.735071	0.531956	0.319981
'AFTPH'	0.54973	0.795155	0.276726	0.867824	0.778325	0.361925	0.597441
'AGA'	0.860274	0.573586	0.740209	0.753736	0.794788	0.833115	0.863524
'AGAP1'	0.0207099	0.0545798	0.0347088	0.0410528	0.324438	0.0336077	0.01877
'AGAP10'	0.560898	0.76396	0.69407	0.696901	0.560216	0.554921	0.565354
'AGAP2'	0.0631259	0.0364389	0.0457191	0.0542128	0.0309338	0.33204	0.0245897
'AGAP2-AS1'	0.452629	0.237928	0.262151	0.432863	0.23106	0.234205	0.483825
'AGAP3'	0.0185603	0.0297803	0.00896555	0.699208	0.044618	0.0272637	0.0200283
'AGAP5'	0.911655	0.954491	0.793635	0.60001	0.919677	0.940754	0.894615
'AGAP6'	0.938342	0.957532	0.909034	0.980077	0.959104	0.885388	0.92125
'AGAP7'	0.995124	0.994285	0.995281	0.994757	0.993866	0.995334	0.991978
'AGBL1'	0.965186	0.96419	0.951764	0.899911	0.922561	0.968804	0.942537
'AGBL2'	0.916689	0.83107	0.915011	0.583547	0.428826	0.803335	0.210559
'AGBL3'	0.865779	0.885388	0.701673	0.927961	0.696587	0.942537	0.874587
'AGBL4'	0.661878	0.504325	0.272532	0.458711	0.810203	0.554344	0.197399
'AGBL5'	0.162219	0.124364	0.0318775	0.085933	0.0914906	0.0968909	0.063388
'AGER'	0.513186	0.651654	0.802496	0.817858	0.677502	0.80842	0.357207
'AGFG1'	0.256069	0.247313	0.285272	0.311435	0.160174	0.231794	0.548105
'AGFG2'	0.665758	0.859907	0.70917	0.812667	0.856499	0.847376	0.691344
'AGGF1'	0.476433	0.133854	0.540922	0.422167	0.695066	0.349866	0.526975
'AGK'	0.480417	0.197871	0.341897	0.368427	0.790856	0.275206	0.249882
'AGL'	0.905206	0.930425	0.730824	0.886698	0.949824	0.886646	0.739003
'AGMAT'	0.564358	0.652283	0.85545	0.860693	0.69213	0.684371	0.850784
'AGMO'	0.953337	0.860746	0.939863	0.803964	0.864154	0.853458	0.847323
'AGO1'	0.0179835	0.0145756	0.0220207	0.0175641	0.015729	0.0166728	0.0154669
'AGO2'	0.0105909	0.00938499	0.00907041	0.00969958	0.00928013	0.0100142	0.0202905
'AGO3'	0.0383264	0.0267394	0.0418917	0.0306716	0.0371205	0.0392702	0.0457715
'AGO4'	0.0351282	0.0302522	0.0316678	0.033765	0.0305668	0.0323494	0.051434
'AGPAT1'	0.271903	0.1521	0.163005	0.170975	0.221412	0.160384	0.164159
'AGPAT2'	0.931684	0.618413	0.544592	0.40906	0.660043	0.551041	0.460389
'AGPAT3'	0.190269	0.122739	0.136738	0.23452	0.165732	0.172705	0.266083
'AGPAT4'	0.175326	0.219001	0.16332	0.11089	0.200336	0.1467	0.105227
'AGPAT5'	0.382635	0.528286	0.27767	0.457138	0.593457	0.472133	0.507576
'AGPAT6'	0.148063	0.106957	0.179363	0.122372	0.108583	0.224506	0.114979
'AGPAT9'	0.244482	0.305039	0.658313	0.840875	0.280344	0.632937	0.738269
'AGPS'	0.176113	0.0742935	0.126514	0.218896	0.154879	0.314528	0.0817386
'AGR2'	0.473339	0.367221	0.680543	0.394117	0.503434	0.371782	0.387668
'AGR3'	0.406753	0.667908	0.410318	0.794893	0.642164	0.525455	0.730929
'AGRN'	0.879149	0.809469	0.844492	0.92707	0.55167	0.941069	0.934095
'AGRP'	0.541394	0.34305	0.663189	0.535521	0.478844	0.594767	0.556598
'AGT'	0.842552	0.848005	0.778221	0.894668	0.844178	0.897342	0.502648
'AGTPBP1'	0.0718817	0.0648561	0.136423	0.0429927	0.0410004	0.0601898	0.0444083
'AGTR1'	0.357207	0.702878	0.49882	0.520631	0.740471	0.412101	0.710114
'AGTR2'	0.622555	0.700309	0.331988	0.658051	0.407539	0.534001	0.562523
'AGTRAP'	0.563047	0.566298	0.294972	0.306402	0.402401	0.401143	0.301683
'AGXT'	0.78986	0.931526	0.911498	0.963561	0.870393	0.911288	0.837571
'AGXT2'	0.891103	0.914958	0.842343	0.795103	0.880931	0.89666	0.928118
'AHCTF1'	0.229592	0.937503	0.927909	0.95664	0.846485	0.796519	0.24768
'AHCY'	0.262832	0.150789	0.177424	0.305196	0.275573	0.281235	0.708751
'AHCYL1'	0.0790646	0.0692078	0.11996	0.0826823	0.102868	0.106957	0.232528
'AHCYL2'	0.121533	0.285063	0.0924868	0.154564	0.478949	0.127353	0.277985
'AHDC1'	0.0155193	0.0102763	0.029256	0.0648036	0.00907041	0.0366487	0.0534787
'AHI1'	0.725371	0.831961	0.568133	0.62848	0.881455	0.635296	0.758926
'AHNAK'	0.996592	0.993027	0.994495	0.977455	0.992502	0.987626	0.940439
'AHNAK2'	0.999948	0.999948	0.999948	0.999895	0.999948	0.999948	0.999843
'AHR'	0.683374	0.443035	0.39763	0.606092	0.456457	0.583967	0.383317
'AHRR'	0.797305	0.209825	0.863105	0.87637	0.855712	0.847953	0.671106
'AHSA1'	0.252608	0.274052	0.302732	0.487233	0.375295	0.268757	0.534525
'AHSA2'	0.907094	0.777434	0.605044	0.810046	0.892308	0.741519	0.750328
'AHSG'	0.896083	0.377969	0.798459	0.810622	0.696849	0.858124	0.929901
'AHSP'	0.758454	0.700676	0.61338	0.617732	0.574058	0.668956	0.637079
'AICDA'	0.439155	0.296964	0.210455	0.346825	0.287527	0.206889	0.558748
'AIDA'	0.282861	0.399727	0.282389	0.293556	0.274577	0.513081	0.289939
'AIF1'	0.719551	0.748493	0.554554	0.694385	0.627694	0.779793	0.72254
'AIF1L'	0.767525	0.643737	0.840612	0.843339	0.713312	0.772715	0.870078
'AIFM1'	0.178053	0.1316	0.0643318	0.0691554	0.120484	0.0888691	0.110103
'AIFM2'	0.571279	0.918157	0.694699	0.804226	0.911183	0.645887	0.679442
'AIFM3'	0.1931	0.145022	0.600377	0.338332	0.338751	0.470089	0.839197
'AIG1'	0.30011	0.286269	0.301683	0.312536	0.294133	0.294867	0.309128
'AIM1'	0.977979	0.980968	0.908247	0.897552	0.930635	0.922299	0.963509
'AIM1L'	0.813401	0.933519	0.956326	0.904839	0.947989	0.880354	0.920201
'AIM2'	0.443349	0.700152	0.331621	0.350181	0.647722	0.407539	0.562313
'AIMP1'	0.65459	0.335815	0.669376	0.55167	0.574162	0.670267	0.408011
'AIMP2'	0.275887	0.632727	0.783935	0.425104	0.756986	0.666649	0.290358
'AIP'	0.424999	0.376973	0.448278	0.744141	0.234153	0.810675	0.555392
'AIPL1'	0.827085	0.281183	0.878362	0.936612	0.694857	0.88717	0.834897
'AIRE'	0.87443	0.550936	0.524773	0.792272	0.414251	0.843391	0.795365
'AJAP1'	0.678341	0.691973	0.656635	0.68327	0.922351	0.603995	0.638389
'AJUBA'	0.417082	0.247785	0.597651	0.62439	0.675772	0.232633	0.354952
'AK1'	0.608924	0.370314	0.566508	0.581503	0.605621	0.484821	0.623394
'AK2'	0.613852	0.657264	0.790594	0.896346	0.83453	0.82373	0.834793
'AK3'	0.572747	0.576207	0.615373	0.479578	0.541184	0.411629	0.50312
'AK4'	0.526818	0.657998	0.413674	0.430818	0.496042	0.364599	0.455618
'AK5'	0.178787	0.255597	0.200336	0.139202	0.110418	0.163005	0.143082
'AK7'	0.496199	0.768259	0.535312	0.709799	0.429088	0.559954	0.907513
'AK8'	0.630997	0.846537	0.887957	0.794159	0.724113	0.832905	0.773607
'AK9'	0.864363	0.95491	0.958003	0.776176	0.954805	0.957269	0.922141
'AKAP1'	0.709589	0.541394	0.916951	0.901012	0.834268	0.827767	0.620773
'AKAP10'	0.719499	0.665443	0.204215	0.226498	0.759765	0.326168	0.257851
'AKAP11'	0.796781	0.863891	0.593562	0.838882	0.883028	0.956902	0.443035
'AKAP12'	0.964295	0.984271	0.977665	0.969853	0.964033	0.97541	0.946993
'AKAP13'	0.991087	0.991559	0.978871	0.98511	0.970534	0.99093	0.994967
'AKAP14'	0.491585	0.299638	0.474912	0.491585	0.426467	0.424527	0.514549
'AKAP17A'	0.735857	0.96461	0.846747	0.481256	0.826456	0.181618	0.496356
'AKAP3'	0.954071	0.926755	0.93399	0.9644	0.929219	0.957007	0.972579
'AKAP4'	0.58921	0.516961	0.310963	0.354113	0.398941	0.290463	0.275992
'AKAP5'	0.702616	0.788392	0.507629	0.768783	0.853405	0.734127	0.715567
'AKAP6'	0.849997	0.666649	0.67572	0.355057	0.859959	0.586274	0.686258
'AKAP7'	0.900959	0.808315	0.889897	0.79007	0.694227	0.886384	0.827348
'AKAP8'	0.647093	0.178472	0.390867	0.614691	0.876946	0.83086	0.451948
'AKAP8L'	0.0638599	0.0728255	0.137105	0.246631	0.19289	0.279557	0.186809
'AKAP9'	0.875845	0.910921	0.85739	0.745714	0.539611	0.881718	0.107272
'AKIP1'	0.863315	0.722592	0.880826	0.665076	0.769045	0.756252	0.698317
'AKIRIN1'	0.769832	0.365019	0.383002	0.392125	0.372988	0.497981	0.385571
'AKIRIN2'	0.589262	0.303938	0.63215	0.329733	0.311225	0.312064	0.327059
'AKNA'	0.798983	0.968699	0.791538	0.835422	0.977088	0.765008	0.459865
'AKNAD1'	0.881613	0.942589	0.946259	0.934882	0.955644	0.874797	0.970062
'AKR1A1'	0.72642	0.545378	0.80454	0.81639	0.363288	0.69968	0.785508
'AKR1B1'	0.598595	0.277198	0.465265	0.49127	0.2686	0.27206	0.690505
'AKR1B10'	0.842605	0.845751	0.757615	0.835999	0.889425	0.798773	0.716877
'AKR1B15'	0.890473	0.707073	0.754837	0.76763	0.912651	0.842605	0.377707
'AKR1C1'	0.768311	0.794264	0.831857	0.882819	0.856866	0.904525	0.814397
'AKR1C2'	0.789021	0.861008	0.846589	0.703822	0.973418	0.81812	0.829602
'AKR1C3'	0.933256	0.948828	0.931998	0.949772	0.929848	0.919887	0.805327
'AKR1C4'	0.893147	0.886279	0.830126	0.670948	0.890369	0.800398	0.718712
'AKR1CL1'	0.775232	0.655115	0.845331	0.786871	0.841084	0.830441	0.815446
'AKR1D1'	0.271221	0.436271	0.326168	0.221832	0.286006	0.288523	0.556441
'AKR1E2'	0.861899	0.878886	0.818801	0.828344	0.928118	0.870917	0.864783
'AKR7A2'	0.930687	0.716877	0.772663	0.692969	0.887537	0.901064	0.626907
'AKR7A3'	0.945945	0.83495	0.749279	0.76742	0.876475	0.962303	0.915063
'AKR7L'	0.640958	0.830546	0.721177	0.812772	0.884182	0.720652	0.84596
'AKT1'	0.0510145	0.0612384	0.0725633	0.0505951	0.0443035	0.0655901	0.0467153
'AKT1S1'	0.256855	0.875216	0.620878	0.638494	0.509883	0.380381	0.346196
'AKT2'	0.0566245	0.0497562	0.128401	0.0905993	0.0711477	0.0552614	0.158391
'AKT3'	0.150999	0.140198	0.233314	0.158444	0.14434	0.149636	0.1521
'AKTIP'	0.288156	0.212971	0.654905	0.366749	0.306454	0.308132	0.385886
'AL022328.1'	0.490851	0.487495	0.499974	0.505951	0.609291	0.485608	0.504325
'AL031590.1'	0.699523	0.665181	0.55125	0.68631	0.655796	0.646149	0.700781
'AL031666.2'	0.733393	0.671473	0.7918	0.582132	0.645939	0.723641	0.602213
'AL033381.1'	0.604782	0.561632	0.428459	0.716248	0.743407	0.64725	0.611965
'AL035406.1'	0.494626	0.626383	0.504011	0.509464	0.710638	0.489121	0.507629
'AL035588.1'	0.544487	0.541708	0.551146	0.5534	0.545064	0.538825	0.551827
'AL050302.1'	0.790227	0.80884	0.764589	0.834845	0.791852	0.779846	0.786033
'AL078585.1'	0.692025	0.890945	0.83149	0.835894	0.771247	0.856394	0.800031
'AL133481.1'	0.968699	0.948147	0.946993	0.949038	0.95491	0.898967	0.908719
'AL135998.1'	0.544435	0.541656	0.551093	0.686206	0.545011	0.538772	0.700729
'AL136218.1'	0.661511	0.6246	0.501704	0.506947	0.492843	0.486709	0.505794
'AL136376.1'	0.736172	0.735123	0.761023	0.764431	0.788759	0.7767	0.90033
'AL137026.1'	0.552719	0.671945	0.559377	0.561422	0.55361	0.546794	0.559534
'AL138815.1'	0.633671	0.547056	0.556493	0.558171	0.550359	0.650134	0.703717
'AL139333.1'	0.644471	0.559482	0.568395	0.569916	0.562995	0.659414	0.567871
'AL161450.1'	0.648141	0.56441	0.573795	0.573166	0.567032	0.562628	0.571751
'AL161645.2'	0.554239	0.551303	0.56074	0.562575	0.554921	0.548577	0.560478
'AL162407.1'	0.703298	0.451319	0.619357	0.738007	0.764327	0.452577	0.469931
'AL162431.1'	0.566508	0.562628	0.69816	0.701306	0.565983	0.561107	0.713207
'AL163636.6'	0.519897	0.517538	0.529597	0.531746	0.520264	0.514812	0.530698
'AL353354.1'	0.545903	0.665705	0.552089	0.687045	0.546217	0.54024	0.552771
'AL354898.1'	0.755466	0.825565	0.623709	0.503801	0.773449	0.690557	0.572747
'AL354993.1'	0.654223	0.851151	0.491585	0.498296	0.482724	0.59697	0.661773
'AL355390.1'	0.833796	0.572432	0.801447	0.85933	0.811671	0.876894	0.920778
'AL355490.1'	0.677869	0.512714	0.525612	0.527604	0.515965	0.510355	0.525874
'AL356356.1'	0.658365	0.818644	0.561317	0.409375	0.794421	0.514654	0.589891
'AL365202.1'	0.632465	0.545431	0.686835	0.783306	0.745504	0.648875	0.555183
'AL390778.1'	0.98338	0.995491	0.954176	0.998008	0.660882	0.7972	0.802705
'AL391421.1'	0.736591	0.675562	0.420752	0.798406	0.53851	0.726367	0.735175
'AL441883.1'	0.56504	0.465265	0.480627	0.4876	0.471399	0.587113	0.482724
'AL450307.1'	0.949824	0.950558	0.975201	0.961778	0.966392	0.939391	0.972736
'AL589765.1'	0.622765	0.435799	0.451843	0.460599	0.442458	0.564148	0.45609
'AL590708.2'	0.823468	0.783935	0.74131	0.824149	0.812195	0.845855	0.678813
'AL590714.1'	0.50097	0.497405	0.510198	0.514916	0.501022	0.495675	0.513239
'AL591025.1'	0.547738	0.75772	0.686415	0.556703	0.657893	0.542075	0.554501
'AL592284.1'	0.695014	0.866932	0.842028	0.952656	0.911078	0.899491	0.952656
'AL627171.1'	0.6397	0.55382	0.562785	0.694175	0.557332	0.655377	0.56268
'AL627309.1'	0.952498	0.804593	0.950663	0.936088	0.922246	0.928538	0.866827
'AL645608.1'	0.590888	0.393908	0.412101	0.420752	0.531327	0.400094	0.414985
'AL645922.1'	0.63021	0.665915	0.780318	0.687202	0.656635	0.730352	0.701306
'AL646016.1'	0.643685	0.764903	0.567976	0.568919	0.562208	0.556965	0.567242
'AL929472.1'	0.553348	0.550726	0.560164	0.561736	0.554082	0.54779	0.560059
'ALAD'	0.356525	0.400357	0.471295	0.217218	0.247523	0.251927	0.381115
'ALAS1'	0.447439	0.407959	0.144445	0.101924	0.159859	0.232895	0.10355
'ALAS2'	0.189692	0.180832	0.211084	0.529492	0.332879	0.240759	0.265139
'ALB'	0.14067	0.258061	0.129712	0.223772	0.22545	0.230588	0.144288
'ALCAM'	0.643265	0.7972	0.557437	0.713941	0.799402	0.724322	0.673465
'ALDH16A1'	0.774183	0.739842	0.914644	0.807948	0.757248	0.750275	0.839616
'ALDH18A1'	0.0590888	0.115923	0.0955801	0.0708331	0.270907	0.0527971	0.228228
'ALDH1A1'	0.199602	0.522571	0.186232	0.201017	0.160751	0.166204	0.119121
'ALDH1A2'	0.182457	0.22739	0.262727	0.28695	0.147067	0.298432	0.328003
'ALDH1A3'	0.167252	0.239134	0.600587	0.207466	0.146542	0.153358	0.391286
'ALDH1B1'	0.760866	0.930478	0.523462	0.786662	0.819116	0.675143	0.779479
'ALDH1L1'	0.490694	0.923976	0.544906	0.812562	0.863524	0.46495	0.925969
'ALDH1L2'	0.387983	0.785561	0.705919	0.206365	0.319771	0.0612908	0.154721
'ALDH2'	0.084465	0.198081	0.0650134	0.0698369	0.0865622	0.0901274	0.111362
'ALDH3A1'	0.921722	0.939286	0.858281	0.741152	0.734232	0.790384	0.574582
'ALDH3A2'	0.487495	0.15535	0.576417	0.453521	0.42028	0.548052	0.335605
'ALDH3B1'	0.200755	0.254024	0.13485	0.53311	0.209721	0.418917	0.164998
'ALDH3B2'	0.95706	0.94715	0.949562	0.986525	0.901326	0.977193	0.976354
'ALDH4A1'	0.811094	0.171394	0.910764	0.888901	0.64012	0.872175	0.902061
'ALDH5A1'	0.929639	0.875164	0.753369	0.773816	0.591202	0.759765	0.834059
'ALDH6A1'	0.179259	0.149583	0.167095	0.436533	0.289257	0.209406	0.186599
'ALDH7A1'	0.209773	0.782205	0.151943	0.259739	0.497772	0.369737	0.292193
'ALDH8A1'	0.481361	0.665758	0.631311	0.520474	0.571751	0.326535	0.737587
'ALDH9A1'	0.589734	0.895559	0.897866	0.902323	0.914696	0.740785	0.904315
'ALDOA'	0.209406	0.30053	0.151785	0.162481	0.497352	0.134116	0.291669
'ALDOB'	0.350495	0.730195	0.556336	0.421958	0.564306	0.437844	0.645782
'ALDOC'	0.452158	0.18188	0.202852	0.342474	0.354847	0.354008	0.386515
'ALG1'	0.86106	0.696534	0.882399	0.782363	0.902899	0.77088	0.643842
'ALG10'	0.65674	0.386096	0.598438	0.306035	0.357731	0.183243	0.188329
'ALG10B'	0.901798	0.874273	0.944372	0.869606	0.942641	0.866251	0.903896
'ALG11'	0.41855	0.322445	0.837729	0.259477	0.414093	0.299324	0.749227
'ALG12'	0.603995	0.255073	0.208724	0.237404	0.653542	0.545221	0.645467
'ALG13'	0.454097	0.719971	0.734389	0.8371	0.573271	0.883553	0.901536
'ALG14'	0.640539	0.411419	0.446443	0.731715	0.526818	0.787396	0.486971
'ALG1L'	0.950821	0.91758	0.912022	0.879253	0.950611	0.908981	0.934934
'ALG2'	0.758612	0.637393	0.849473	0.713784	0.861742	0.748021	0.653647
'ALG3'	0.435485	0.821056	0.459707	0.326692	0.689351	0.244062	0.218896
'ALG5'	0.403293	0.670581	0.294448	0.312798	0.494102	0.18728	0.332564
'ALG6'	0.384732	0.694542	0.647669	0.530383	0.788287	0.619986	0.596183
'ALG8'	0.614009	0.537409	0.610444	0.822839	0.687149	0.584648	0.866985
'ALG9'	0.59828	0.214911	0.669009	0.558119	0.537986	0.41079	0.445813
'ALK'	0.350548	0.495517	0.0521156	0.0298852	0.667173	0.0332931	0.0261102
'ALKBH1'	0.59655	0.847323	0.835946	0.393436	0.738269	0.535259	0.62093
'ALKBH2'	0.708436	0.792115	0.760237	0.671787	0.811514	0.428669	0.719237
'ALKBH3'	0.635453	0.603314	0.75814	0.836366	0.660987	0.654171	0.870917
'ALKBH4'	0.352645	0.394694	0.620563	0.501599	0.346878	0.592985	0.376815
'ALKBH5'	0.312169	0.20432	0.145808	0.153411	0.139307	0.282651	0.147067
'ALKBH6'	0.685262	0.655482	0.265926	0.428144	0.257956	0.608661	0.452577
'ALKBH7'	0.510565	0.186284	0.466838	0.325486	0.380905	0.508363	0.539821
'ALKBH8'	0.941488	0.932575	0.229801	0.8878	0.780265	0.891103	0.970115
'ALLC'	0.944581	0.907304	0.743512	0.87595	0.779584	0.822524	0.721648
'ALMS1'	0.995439	0.994757	0.99654	0.990248	0.992922	0.993446	0.99266
'ALOX12'	0.70508	0.22115	0.588528	0.63236	0.490327	0.702511	0.600377
'ALOX12B'	0.110156	0.0781209	0.22718	0.104598	0.206732	0.107587	0.115137
'ALOX15'	0.765323	0.331306	0.799088	0.82179	0.610549	0.825722	0.823206
'ALOX15B'	0.829497	0.947622	0.843496	0.89902	0.86106	0.851675	0.954281
'ALOX5'	0.077282	0.0933781	0.0346563	0.0378021	0.219787	0.16311	0.0360719
'ALOX5AP'	0.327216	0.311907	0.491637	0.339852	0.319876	0.440675	0.335972
'ALOXE3'	0.774603	0.106066	0.642217	0.687883	0.476642	0.602947	0.354113
'ALPI'	0.376711	0.172128	0.756777	0.0429403	0.640958	0.640644	0.0654852
'ALPK1'	0.908352	0.984586	0.983642	0.977298	0.970167	0.921093	0.989409
'ALPK2'	0.993289	0.994233	0.992607	0.996697	0.994285	0.994285	0.997903
'ALPK3'	0.953232	0.931264	0.9234	0.406334	0.326587	0.887065	0.877418
'ALPL'	0.162848	0.307555	0.407277	0.462801	0.169192	0.247995	0.392387
'ALPP'	0.960153	0.979867	0.962145	0.953809	0.944581	0.918786	0.901956
'ALPPL2'	0.84963	0.956168	0.763121	0.919729	0.930268	0.92083	0.963823
'ALS2'	0.0854611	0.249515	0.0798511	0.0283123	0.0476066	0.0167776	0.102711
'ALS2CL'	0.0866146	0.682588	0.441881	0.231427	0.899911	0.185078	0.0736643
'ALS2CR11'	0.971321	0.928433	0.989566	0.986421	0.976406	0.966917	0.95664
'ALS2CR12'	0.861794	0.622922	0.681697	0.268442	0.75017	0.311435	0.465527
'ALX1'	0.684738	0.193467	0.63194	0.648089	0.637393	0.785928	0.700257
'ALX3'	0.435223	0.293504	0.323599	0.34305	0.640749	0.39936	0.212027
'ALX4'	0.780108	0.806113	0.579038	0.295654	0.423898	0.552404	0.531642
'ALYREF'	0.5944	0.355371	0.250878	0.264562	0.244587	0.344833	0.430923
'AMACR'	0.907356	0.856079	0.782887	0.852619	0.7562	0.879411	0.842238
'AMBN'	0.901536	0.791747	0.914119	0.917632	0.929639	0.947622	0.92104
'AMBP'	0.551513	0.412625	0.634195	0.349394	0.8328	0.488859	0.393645
'AMBRA1'	0.0160436	0.0296755	0.0577256	0.0306192	0.0589315	0.0345515	0.0223877
'AMD1'	0.229225	0.322498	0.22891	0.240969	0.31306	0.225345	0.235202
'AMDHD1'	0.751009	0.542023	0.809679	0.328318	0.768678	0.467677	0.372149
'AMDHD2'	0.0944267	0.0573061	0.388612	0.182771	0.0806376	0.118387	0.221727
'AMELX'	0.387826	0.287317	0.302679	0.313847	0.540397	0.410895	0.310072
'AMELY'	0.563152	0.516437	0.67766	0.553924	0.617312	0.496304	0.575054
'AMER1'	0.0925916	0.226813	0.749227	0.402663	0.0414198	0.325696	0.388665
'AMER2'	0.314791	0.642793	0.90442	0.762177	0.927751	0.722435	0.274052
'AMER3'	0.813034	0.669376	0.549887	0.122215	0.904472	0.137682	0.271693
'AMFR'	0.076181	0.0592985	0.167409	0.0757615	0.0837309	0.0455618	0.130499
'AMH'	0.895821	0.933204	0.952079	0.965711	0.827033	0.952498	0.93247
'AMHR2'	0.163163	0.347664	0.0762334	0.128297	0.0716196	0.2082	0.227127
'AMICA1'	0.832014	0.479736	0.841189	0.848477	0.746186	0.798511	0.959734
'AMIGO1'	0.154983	0.128454	0.348975	0.247732	0.249672	0.1823	0.279453
'AMIGO2'	0.131023	0.457977	0.156556	0.106119	0.13485	0.139779	0.173963
'AMIGO3'	0.201856	0.294395	0.162533	0.0739789	0.324647	0.0850941	0.223195
'AMMECR1'	0.369528	0.212657	0.223248	0.236198	0.217061	0.425785	0.385676
'AMMECR1L'	0.268128	0.335972	0.160541	0.413412	0.429246	0.555497	0.465265
'AMN'	0.809469	0.126671	0.746081	0.519792	0.612384	0.493525	0.58748
'AMN1'	0.287265	0.272427	0.441724	0.298327	0.279505	0.391653	0.294867
'AMOT'	0.0726157	0.0370681	0.255807	0.202957	0.121376	0.127563	0.0589839
'AMOTL1'	0.129555	0.127353	0.588319	0.0563624	0.0935878	0.0999843	0.193729
'AMOTL2'	0.702721	0.751376	0.240287	0.447019	0.831018	0.491637	0.613695
'AMPD1'	0.413884	0.191999	0.776228	0.897709	0.756672	0.807739	0.562942
'AMPD2'	0.0195564	0.0279453	0.0158339	0.0180884	0.0256908	0.0160436	0.07314
'AMPD3'	0.141037	0.673203	0.393436	0.304514	0.0936927	0.383369	0.157867
'AMPH'	0.459131	0.614114	0.277775	0.483878	0.360457	0.490799	0.141981
'AMT'	0.263357	0.377497	0.722802	0.484979	0.329576	0.456142	0.213024
'AMTN'	0.792639	0.794054	0.826299	0.83149	0.863367	0.851728	0.860588
'AMY1A'	0.663923	0.492634	0.755413	0.759451	0.615058	0.771247	0.509254
'AMY1B'	0.686206	0.745294	0.533949	0.772191	0.731977	0.718136	0.53505
'AMY1C'	0.772925	0.611493	0.744927	0.82352	0.828134	0.688041	0.769779
'AMY2A'	0.923871	0.87228	0.967179	0.809993	0.84423	0.916584	0.765742
'AMY2B'	0.829392	0.370524	0.598962	0.866408	0.759922	0.808263	0.906674
'AMZ1'	0.962722	0.975305	0.636449	0.881508	0.9644	0.936507	0.761076
'AMZ2'	0.748021	0.879096	0.818854	0.649819	0.282861	0.524511	0.701568
'ANAPC1'	0.195774	0.152572	0.23667	0.610864	0.286426	0.730299	0.896083
'ANAPC10'	0.460441	0.354375	0.671001	0.679599	0.491585	0.358884	0.568185
'ANAPC11'	0.705657	0.273528	0.599539	0.299271	0.39396	0.393174	0.295549
'ANAPC13'	0.488859	0.485031	0.498453	0.504483	0.607193	0.483616	0.502019
'ANAPC15'	0.402873	0.387616	0.567294	0.414827	0.396529	0.394012	0.40906
'ANAPC16'	0.520736	0.417554	0.713627	0.719918	0.552089	0.546322	0.742778
'ANAPC2'	0.029256	0.0181933	0.0286793	0.0327164	0.0318775	0.0458239	0.0986735
'ANAPC4'	0.0955801	0.115451	0.136476	0.0967336	0.0748178	0.0785403	0.167409
'ANAPC5'	0.0826823	0.0750275	0.14046	0.101662	0.139726	0.0548419	0.331621
'ANAPC7'	0.379751	0.114298	0.309915	0.221622	0.110261	0.228543	0.142662
'ANG'	0.461647	0.508205	0.772506	0.680648	0.492371	0.606879	0.569024
'ANGEL1'	0.727992	0.809679	0.465632	0.516227	0.280763	0.721648	0.627589
'ANGEL2'	0.306087	0.231112	0.412573	0.602737	0.545326	0.419598	0.193257
'ANGPT1'	0.326849	0.142453	0.770304	0.395114	0.537881	0.410633	0.269386
'ANGPT2'	0.307555	0.497929	0.110942	0.451843	0.212919	0.304305	0.194254
'ANGPT4'	0.797358	0.443244	0.665601	0.562471	0.369003	0.775022	0.649609
'ANGPTL1'	0.19504	0.884392	0.232423	0.387826	0.644157	0.404289	0.264405
'ANGPTL2'	0.0674252	0.0464531	0.121009	0.085199	0.188906	0.071305	0.085566
'ANGPTL3'	0.767263	0.64898	0.794317	0.448383	0.689404	0.585907	0.664867
'ANGPTL4'	0.649295	0.978766	0.849001	0.717978	0.648299	0.644733	0.678498
'ANGPTL5'	0.887904	0.984166	0.823153	0.657212	0.801971	0.641692	0.561789
'ANGPTL6'	0.222776	0.278194	0.743721	0.831752	0.780003	0.361506	0.583757
'ANGPTL7'	0.682221	0.481047	0.380748	0.569811	0.659309	0.549678	0.633775
'ANHX'	0.78058	0.785036	0.934043	0.91585	0.728831	0.786033	0.918261
'ANK1'	0.00513815	0.00781209	0.0151523	0.0309338	0.0177214	0.00943742	0.120484
'ANK2'	0.0169349	0.000996173	0.00141561	0.00760237	0.0115871	0.00429927	0.00629162
'ANK3'	0.00639648	0.000734022	0.00492843	0.0106957	0.0284696	0.0254286	0.00734022
'ANKAR'	0.948356	0.900645	0.889477	0.86515	0.919572	0.941855	0.982016
'ANKDD1A'	0.625125	0.873329	0.513134	0.159807	0.318933	0.74692	0.103235
'ANKDD1B'	0.941069	0.946941	0.870865	0.96073	0.844545	0.916741	0.906465
'ANKEF1'	0.590101	0.770408	0.240759	0.711582	0.558958	0.563624	0.702931
'ANKFN1'	0.292613	0.723798	0.284486	0.325067	0.614848	0.371887	0.423898
'ANKFY1'	0.0327688	0.37713	0.0159912	0.027421	0.0124784	0.0109579	0.0310911
'ANKH'	0.150842	0.0958423	0.107849	0.291669	0.1316	0.269438	0.207781
'ANKHD1-EIF4EBP3'	0.0224925	0.018403	0.0199235	0.00592461	0.0502805	0.0108006	0.0121638
'ANKIB1'	0.0841504	0.630368	0.635191	0.0994075	0.12038	0.249987	0.1165
'ANKK1'	0.979028	0.942484	0.969695	0.988413	0.981282	0.987259	0.988308
'ANKLE1'	0.98705	0.963509	0.974257	0.97562	0.944948	0.983799	0.976092
'ANKLE2'	0.704923	0.911131	0.86279	0.766791	0.63409	0.836575	0.861375
'ANKMY1'	0.922141	0.982593	0.947832	0.85005	0.945315	0.920306	0.826404
'ANKMY2'	0.762282	0.642217	0.698317	0.438368	0.682588	0.751638	0.658732
'ANKRA2'	0.245321	0.345829	0.379751	0.398312	0.238295	0.240182	0.419808
'ANKRD1'	0.481466	0.536308	0.437267	0.614848	0.600377	0.352173	0.675405
'ANKRD10'	0.350653	0.177004	0.618466	0.75253	0.471557	0.471662	0.712473
'ANKRD11'	0.153201	0.0135794	0.0411577	0.0160436	0.00891312	0.00419441	0.00141561
'ANKRD12'	0.901746	0.402296	0.743879	0.854087	0.736119	0.734232	0.856708
'ANKRD13A'	0.14455	0.137052	0.102973	0.434279	0.0892885	0.185708	0.343732
'ANKRD13B'	0.124312	0.10334	0.0531117	0.0590363	0.0343942	0.0941121	0.0340272
'ANKRD13C'	0.18036	0.150579	0.402663	0.28501	0.102448	0.211293	0.108635
'ANKRD13D'	0.0995124	0.0696272	0.0547895	0.0398993	0.0926965	0.051067	0.0352855
'ANKRD16'	0.81985	0.822052	0.803072	0.814922	0.605411	0.889897	0.784565
'ANKRD17'	0.00377497	0.00335553	0.0054003	0.00403712	0.00676349	0.00241179	0.00319824
'ANKRD18A'	0.977612	0.941645	0.994547	0.986001	0.978976	0.985896	0.981492
'ANKRD18B'	0.940544	0.925706	0.969486	0.962879	0.912599	0.948356	0.925182
'ANKRD2'	0.392177	0.343313	0.698474	0.44875	0.54433	0.732973	0.786662
'ANKRD20A1'	0.950454	0.966287	0.942694	0.97347	0.986997	0.971583	0.943847
'ANKRD20A2'	0.96786	0.940597	0.833587	0.912914	0.907304	0.969538	0.901589
'ANKRD20A3'	0.743617	0.811461	0.66623	0.531537	0.84444	0.714728	0.530436
'ANKRD20A4'	0.980129	0.991821	0.989776	0.974729	0.988623	0.987574	0.977507
'ANKRD22'	0.736067	0.70896	0.639386	0.647879	0.757196	0.743721	0.684318
'ANKRD23'	0.723746	0.821842	0.60022	0.61941	0.831857	0.860955	0.520107
'ANKRD24'	0.970534	0.957846	0.926336	0.935144	0.951659	0.929953	0.954596
'ANKRD26'	0.958895	0.947517	0.945578	0.918681	0.826823	0.911708	0.97583
'ANKRD27'	0.198448	0.135165	0.736958	0.250092	0.376396	0.197819	0.0794317
'ANKRD28'	0.0883448	0.242699	0.0584596	0.10334	0.179363	0.0941645	0.0713574
'ANKRD29'	0.354637	0.20238	0.496776	0.352855	0.293189	0.295339	0.219001
'ANKRD30A'	0.993971	0.978504	0.995753	0.994914	0.994652	0.98878	0.995753
'ANKRD30B'	0.979447	0.968752	0.968909	0.936402	0.966812	0.926965	0.933047
'ANKRD31'	0.975043	0.991192	0.93095	0.939863	0.969643	0.974938	0.957112
'ANKRD32'	0.53636	0.45803	0.266188	0.123892	0.34499	0.178682	0.397106
'ANKRD33'	0.908981	0.88392	0.952026	0.940964	0.840403	0.932627	0.961621
'ANKRD33B'	0.483616	0.502543	0.0516961	0.0869292	0.272951	0.51607	0.0881351
'ANKRD34A'	0.302155	0.197714	0.141299	0.149059	0.191685	0.139045	0.142505
'ANKRD34B'	0.874797	0.586221	0.65265	0.772296	0.629476	0.782467	0.733393
'ANKRD34C'	0.425838	0.377916	0.190112	0.632255	0.23452	0.579353	0.364075
'ANKRD35'	0.912599	0.904315	0.685314	0.927017	0.92492	0.894982	0.944372
'ANKRD36'	0.987469	0.998217	0.996015	0.997221	0.998532	0.997431	0.996749
'ANKRD37'	0.707964	0.640749	0.839092	0.778797	0.710795	0.862371	0.713522
'ANKRD39'	0.333298	0.245688	0.401248	0.578304	0.250983	0.353012	0.619514
'ANKRD40'	0.428459	0.575473	0.630944	0.755046	0.521313	0.834006	0.549678
'ANKRD42'	0.500131	0.827085	0.456195	0.4822	0.370681	0.368636	0.789336
'ANKRD44'	0.260735	0.146647	0.674094	0.261626	0.21229	0.302469	0.274681
'ANKRD45'	0.775756	0.430451	0.617837	0.628585	0.653804	0.841504	0.505584
'ANKRD46'	0.456719	0.401195	0.594033	0.294605	0.517852	0.626907	0.29083
'ANKRD49'	0.488334	0.437215	0.311645	0.321764	0.422272	0.30357	0.511299
'ANKRD50'	0.0391129	0.0350233	0.0443035	0.0239081	0.0551565	0.115661	0.0655377
'ANKRD52'	0.051434	0.0204478	0.0370157	0.0201856	0.033398	0.0206575	0.0196613
'ANKRD53'	0.919153	0.95837	0.759241	0.778378	0.939024	0.929062	0.888167
'ANKRD54'	0.381272	0.326325	0.231007	0.377182	0.439155	0.437005	0.397368
'ANKRD55'	0.65328	0.201699	0.678865	0.710743	0.775022	0.69386	0.68673
'ANKRD6'	0.398259	0.906202	0.667173	0.921302	0.80863	0.428512	0.90636
'ANKRD60'	0.925916	0.849683	0.882347	0.91522	0.814083	0.93808	0.913438
'ANKRD61'	0.827452	0.713994	0.668327	0.844597	0.929796	0.873434	0.884706
'ANKRD62'	0.845174	0.966392	0.914486	0.892466	0.89687	0.815289	0.855083
'ANKRD63'	0.70356	0.403293	0.85954	0.862109	0.794998	0.516384	0.843811
'ANKRD65'	0.955382	0.938552	0.935878	0.917003	0.95858	0.907304	0.820899
'ANKRD66'	0.822839	0.701148	0.817071	0.823835	0.7508	0.800451	0.854244
'ANKRD7'	0.561107	0.768206	0.605201	0.813296	0.642007	0.635663	0.65826
'ANKRD9'	0.559325	0.862685	0.420123	0.447649	0.586169	0.681487	0.774288
'ANKS1A'	0.4164	0.0791171	0.289886	0.371835	0.226288	0.852462	0.730614
'ANKS1B'	0.130708	0.0407906	0.0760761	0.0886069	0.0946364	0.278614	0.112935
'ANKS3'	0.627746	0.876055	0.890736	0.926178	0.80475	0.843234	0.916374
'ANKS4B'	0.551093	0.642636	0.412415	0.439469	0.235202	0.57951	0.301526
'ANKS6'	0.542914	0.717506	0.810255	0.667436	0.758664	0.452682	0.190951
'ANKUB1'	0.938185	0.787239	0.882714	0.842343	0.944634	0.918261	0.828239
'ANKZF1'	0.85157	0.789231	0.710743	0.87076	0.894668	0.925916	0.969119
'ANLN'	0.351177	0.743197	0.0950034	0.177161	0.920411	0.691449	0.250931
'ANO1'	0.091543	0.0372254	0.117496	0.147434	0.109002	0.116342	0.241913
'ANO10'	0.846799	0.866041	0.813244	0.653017	0.915378	0.84811	0.600954
'ANO2'	0.727049	0.89902	0.977036	0.864363	0.821266	0.855922	0.65265
'ANO3'	0.0489173	0.0430976	0.0340272	0.0373303	0.0768102	0.0425733	0.0609238
'ANO4'	0.0552614	0.160489	0.058145	0.162376	0.0631783	0.0934829	0.0413149
'ANO5'	0.793687	0.153987	0.620511	0.66429	0.48802	0.862843	0.490274
'ANO6'	0.626383	0.218214	0.302941	0.0389556	0.159597	0.575421	0.0638599
'ANO7'	0.950401	0.897394	0.965186	0.982069	0.932837	0.95879	0.963037
'ANO8'	0.0339223	0.0593509	0.361978	0.619252	0.0809521	0.122372	0.123683
'ANO9'	0.120275	0.700257	0.813401	0.916426	0.50443	0.514025	0.874168
'ANP32A'	0.228805	0.21748	0.228228	0.240602	0.221203	0.225083	0.393016
'ANP32B'	0.57044	0.286164	0.301421	0.476957	0.53872	0.64358	0.499869
'ANP32E'	0.370838	0.559325	0.719027	0.612541	0.395323	0.63236	0.654328
'ANPEP'	0.108793	0.458606	0.337912	0.710219	0.784984	0.274577	0.760027
'ANTXR1'	0.189587	0.45761	0.164106	0.438631	0.181199	0.26257	0.347455
'ANTXR2'	0.616159	0.625229	0.389189	0.415561	0.66581	0.739789	0.468358
'ANTXRL'	0.95318	0.989252	0.94369	0.969066	0.975777	0.957899	0.955697
'ANXA1'	0.332197	0.567818	0.310858	0.496042	0.272637	0.511299	0.69386
'ANXA10'	0.543543	0.78577	0.501442	0.662612	0.543019	0.795051	0.568919
'ANXA11'	0.86148	0.728202	0.708384	0.928171	0.927594	0.787658	0.910764
'ANXA13'	0.89105	0.765585	0.631731	0.760237	0.902008	0.821318	0.813191
'ANXA2'	0.379489	0.249882	0.425313	0.605778	0.469459	0.68479	0.504378
'ANXA3'	0.842133	0.845174	0.879201	0.529177	0.422639	0.843968	0.574372
'ANXA4'	0.505794	0.605096	0.884706	0.78231	0.40691	0.534263	0.619986
'ANXA5'	0.386096	0.480679	0.665548	0.680124	0.568919	0.567504	0.401825
'ANXA6'	0.147171	0.412048	0.533477	0.424107	0.306716	0.0589315	0.209511
'ANXA7'	0.331411	0.863419	0.287946	0.478425	0.323337	0.233576	0.550045
'ANXA8L1'	0.535102	0.530278	0.541498	0.543281	0.533634	0.528601	0.542495
'ANXA8L2'	0.886331	0.835422	0.802758	0.724794	0.667121	0.922456	0.623289
'ANXA9'	0.886541	0.89147	0.684633	0.704713	0.891155	0.802968	0.758612
'AOAH'	0.894144	0.816075	0.733078	0.909768	0.812667	0.904997	0.877471
'AOC1'	0.323861	0.878834	0.897237	0.211556	0.801237	0.729618	0.653909
'AOC2'	0.51371	0.624286	0.728831	0.763383	0.48005	0.696325	0.947255
'AOC3'	0.783411	0.370104	0.512295	0.266135	0.613013	0.616421	0.707912
'AOX1'	0.189483	0.751009	0.179311	0.0913857	0.422115	0.315996	0.133802
'AP000322.53'	0.654381	0.376553	0.555917	0.695433	0.514287	0.509621	0.723588
'AP000349.1'	0.547108	0.672941	0.592565	0.606302	0.387354	0.513291	0.76354
'AP000350.4'	0.760237	0.893672	0.667331	0.839774	0.871599	0.859854	0.867247
'AP000688.1'	0.62827	0.540869	0.779269	0.685262	0.654223	0.537723	0.551041
'AP000708.1'	0.885073	0.889058	0.756881	0.833325	0.865359	0.908405	0.862266
'AP000721.4'	0.499554	0.393331	0.57196	0.420018	0.402087	0.399046	0.5987
'AP000758.1'	0.508363	0.505427	0.518953	0.521051	0.5081	0.502386	0.520055
'AP000769.1'	0.841818	0.594977	0.618885	0.47444	0.456037	0.672626	0.469617
'AP000783.1'	0.593666	0.671525	0.57626	0.582342	0.885755	0.638704	0.41855
'AP000889.3'	0.691606	0.694752	0.804907	0.608085	0.755256	0.560164	0.451843
'AP001024.2'	0.855765	0.805537	0.911865	0.876684	0.877785	0.864521	0.782939
'AP001362.1'	0.602789	0.679652	0.426257	0.590783	0.653751	0.538405	0.429246
'AP001468.1'	0.920988	0.97022	0.977927	0.972736	0.983589	0.953809	0.975987
'AP001631.10'	0.844754	0.809836	0.774813	0.779793	0.835369	0.891365	0.572485
'AP001652.1'	0.521837	0.419284	0.714308	0.598542	0.553453	0.422954	0.439207
'AP002348.1'	0.540764	0.537147	0.547371	0.550045	0.540345	0.534473	0.548262
'AP002956.1'	0.551932	0.549468	0.558696	0.560793	0.552823	0.545903	0.558643
'AP003068.23'	0.8835	0.875111	0.898548	0.80281	0.853353	0.920883	0.828344
'AP003774.4'	0.582079	0.384051	0.692707	0.791695	0.795994	0.629057	0.727311
'AP005482.1'	0.525769	0.650553	0.534106	0.772243	0.639753	0.631836	0.903686
'AP1AR'	0.525612	0.529807	0.790489	0.429455	0.612594	0.862581	0.45436
'AP1B1'	0.0152572	0.0539506	0.0479211	0.03754	0.0325067	0.0202905	0.0415247
'AP1G1'	0.0475017	0.102134	0.0524826	0.143134	0.0628113	0.0928538	0.171289
'AP1G2'	0.207623	0.761128	0.539873	0.439679	0.0988308	0.530278	0.23861
'AP1M1'	0.0603995	0.0530593	0.138625	0.062287	0.0544225	0.0585645	0.0986211
'AP1M2'	0.135008	0.217742	0.389399	0.58318	0.521942	0.284486	0.312379
'AP1S1'	0.35275	0.339223	0.356997	0.366015	0.348084	0.345462	0.361086
'AP1S2'	0.377602	0.363184	0.380905	0.389399	0.37152	0.36743	0.38295
'AP1S3'	0.773816	0.525874	0.844125	0.84596	0.789912	0.778273	0.872804
'AP2A1'	0.012793	0.0178787	0.0149426	0.0087034	0.00807424	0.0111152	0.0171447
'AP2A2'	0.0148377	0.00943742	0.0124259	0.0208148	0.0152047	0.0278928	0.0129502
'AP2B1'	0.0380118	0.0266869	0.0640696	0.0305668	0.0273685	0.0290987	0.0770199
'AP2M1'	0.0873486	0.0780685	0.0865097	0.0917527	0.0818434	0.084832	0.14822
'AP2S1'	0.302207	0.288785	0.304305	0.315262	0.296755	0.297436	0.31154
'AP3B1'	0.478635	0.236303	0.492529	0.554396	0.475384	0.765532	0.547056
'AP3B2'	0.0443035	0.111938	0.028522	0.0154145	0.0317727	0.0197662	0.0983589
'AP3D1'	0.0642793	0.0387983	0.0253762	0.0484979	0.0499135	0.0553138	0.0743984
'AP3M1'	0.164526	0.230483	0.555602	0.421171	0.315053	0.227914	0.165312
'AP3M2'	0.144969	0.302312	0.224663	0.243433	0.277513	0.199602	0.256488
'AP3S1'	0.772558	0.814135	0.683112	0.889372	0.719237	0.82913	0.872437
'AP3S2'	0.333036	0.318146	0.334714	0.345567	0.450637	0.325434	0.34111
'AP4B1'	0.279662	0.791643	0.41876	0.310491	0.698999	0.354061	0.137472
'AP4E1'	0.268285	0.673413	0.0988832	0.115241	0.7972	0.530016	0.238557
'AP4M1'	0.292665	0.375977	0.733183	0.341477	0.220259	0.315577	0.141509
'AP4S1'	0.571017	0.52535	0.684213	0.692235	0.379804	0.777854	0.391915
'AP5B1'	0.468516	0.855031	0.632622	0.776857	0.586326	0.886594	0.689928
'AP5M1'	0.610864	0.482357	0.545116	0.570859	0.660305	0.736381	0.460651
'AP5S1'	0.63236	0.599906	0.219787	0.527342	0.420018	0.419808	0.379384
'AP5Z1'	0.696849	0.658313	0.695591	0.871651	0.85954	0.939863	0.690924
'APAF1'	0.235516	0.211451	0.12772	0.541656	0.208357	0.546007	0.214072
'APBA1'	0.0109579	0.02438	0.0454569	0.0170922	0.0224925	0.0110103	0.0168825
'APBA2'	0.129345	0.246894	0.362817	0.281183	0.346353	0.599696	0.144026
'APBA3'	0.864416	0.808945	0.946102	0.882399	0.876999	0.955172	0.949615
'APBB1'	0.151628	0.0984114	0.294185	0.344099	0.344518	0.179101	0.0959472
'APBB1IP'	0.761286	0.214177	0.84229	0.85178	0.843077	0.933466	0.849106
'APBB2'	0.0952656	0.756095	0.234835	0.711477	0.384313	0.39223	0.577937
'APBB3'	0.588843	0.407854	0.497038	0.837624	0.586379	0.683217	0.831961
'APC'	0.0351806	0.0111152	0.299376	0.0773345	0.0268967	0.0169874	0.00786452
'APC2'	0.695171	0.0245897	0.383159	0.375085	0.904944	0.897866	0.245163
'APCDD1'	0.415928	0.112515	0.320663	0.363865	0.146437	0.299166	0.283962
'APCDD1L'	0.828868	0.900068	0.818697	0.836208	0.911341	0.901274	0.840088
'APCS'	0.443402	0.489802	0.522152	0.669009	0.695591	0.590993	0.70162
'APEH'	0.134326	0.168301	0.336444	0.0421014	0.0979919	0.0391653	0.109736
'APEX1'	0.507943	0.766581	0.732187	0.490327	0.788602	0.778325	0.536622
'APEX2'	0.186284	0.631102	0.174173	0.118859	0.547108	0.21748	0.194149
'APH1A'	0.391391	0.33571	0.237299	0.249882	0.230902	0.325801	0.244796
'APH1B'	0.688565	0.659361	0.791747	0.800031	0.835474	0.772925	0.753106
'API5'	0.11802	0.160908	0.181933	0.195827	0.156661	0.161957	0.116709
'APIP'	0.657212	0.879725	0.813034	0.74519	0.807581	0.796152	0.852199
'APITD1-CORT'	0.380853	0.366067	0.383946	0.393174	0.5027	0.370733	0.386777
'APLF'	0.909453	0.921145	0.938709	0.943113	0.958213	0.959419	0.961359
'APLN'	0.471662	0.46516	0.480575	0.487495	0.591674	0.466523	0.482672
'APLNR'	0.175798	0.219577	0.164001	0.428616	0.201017	0.400724	0.670948
'APLP1'	0.129083	0.0703612	0.20647	0.240707	0.374456	0.138101	0.181251
'APLP2'	0.714518	0.948881	0.175693	0.128716	0.670634	0.165207	0.152572
'APMAP'	0.716091	0.622975	0.786871	0.718136	0.738741	0.536727	0.854506
'APOA1'	0.328108	0.360143	0.556808	0.702511	0.350338	0.348713	0.263042
'APOA1BP'	0.459812	0.789808	0.510512	0.530331	0.6602	0.549625	0.383422
'APOA2'	0.446652	0.438473	0.455041	0.613485	0.445289	0.440256	0.633094
'APOA4'	0.788077	0.833377	0.933414	0.937136	0.827662	0.928171	0.944948
'APOA5'	0.421643	0.576522	0.656425	0.550412	0.483353	0.25738	0.464793
'APOB'	0.988361	0.942117	0.983537	0.98123	0.985267	0.945106	0.96807
'APOBEC1'	0.801709	0.665548	0.897604	0.899177	0.838987	0.829497	0.889215
'APOBEC2'	0.691973	0.754732	0.794631	0.857442	0.787029	0.706811	0.755938
'APOBEC3A'	0.693389	0.755518	0.582079	0.44099	0.717506	0.373827	0.465475
'APOBEC3B'	0.973733	0.953494	0.896975	0.926336	0.93268	0.965711	0.903214
'APOBEC3C'	0.366749	0.827819	0.285902	0.297331	0.391234	0.38987	0.48026
'APOBEC3D'	0.800084	0.823677	0.619777	0.501075	0.693808	0.886751	0.807896
'APOBEC3F'	0.696325	0.826299	0.928747	0.909243	0.921722	0.818382	0.937765
'APOBEC3G'	0.544749	0.763383	0.81618	0.651025	0.701882	0.693965	0.577099
'APOBEC3H'	0.821738	0.939076	0.936402	0.91779	0.822314	0.883815	0.956955
'APOBEC4'	0.892518	0.790646	0.933781	0.935196	0.913805	0.902952	0.912232
'APOBR'	0.943795	0.774183	0.436376	0.83128	0.878939	0.97022	0.338332
'APOC1'	0.641168	0.60216	0.815656	0.629371	0.689718	0.679547	0.649452
'APOC2'	0.799822	0.580454	0.722592	0.608976	0.440151	0.661983	0.628218
'APOC3'	0.735438	0.401091	0.703508	0.584963	0.408064	0.640854	0.604782
'APOC4'	0.735123	0.761286	0.852829	0.853877	0.850155	0.725371	0.879253
'APOD'	0.773607	0.286898	0.729618	0.739999	0.740261	0.728097	0.66602
'APOE'	0.430661	0.697426	0.359566	0.68888	0.182142	0.492109	0.472553
'APOF'	0.781261	0.630839	0.887275	0.560373	0.822472	0.811881	0.419231
'APOH'	0.776752	0.964505	0.942484	0.902952	0.901484	0.860012	0.950506
'APOL1'	0.921145	0.622765	0.917423	0.941016	0.85545	0.958056	0.923819
'APOL2'	0.865569	0.590154	0.644104	0.832643	0.886751	0.727678	0.708488
'APOL3'	0.891837	0.860536	0.956011	0.898338	0.821318	0.950873	0.771247
'APOL4'	0.975672	0.949772	0.97562	0.97022	0.96461	0.971268	0.979447
'APOL5'	0.873381	0.777906	0.87789	0.836733	0.719394	0.89472	0.915902
'APOL6'	0.47056	0.963718	0.855293	0.605044	0.920254	0.815341	0.503749
'APOLD1'	0.69968	0.397263	0.898967	0.724217	0.880145	0.712526	0.890788
'APOM'	0.42201	0.468201	0.499816	0.514287	0.57605	0.450218	0.535574
'APOO'	0.502333	0.453206	0.323232	0.644786	0.563729	0.560845	0.681959
'APOOL'	0.777644	0.837886	0.309495	0.319457	0.744456	0.543176	0.508939
'APOPT1'	0.368164	0.353851	0.371572	0.380328	0.362764	0.35857	0.373512
'APP'	0.0473968	0.0586169	0.0486552	0.0358098	0.148744	0.0784879	0.101662
'APPBP2'	0.139621	0.149321	0.166675	0.179626	0.404761	0.149898	0.321659
'APPL1'	0.393803	0.205264	0.161013	0.588738	0.0888167	0.35836	0.198815
'APPL2'	0.31888	0.646726	0.737535	0.877418	0.798668	0.207781	0.753578
'APRT'	0.590573	0.594296	0.482777	0.498925	0.560845	0.432444	0.520998
'APTX'	0.609238	0.424737	0.628847	0.753369	0.277041	0.516699	0.697793
'AQP1'	0.171447	0.16353	0.608714	0.498086	0.548314	0.423898	0.725528
'AQP10'	0.457401	0.458449	0.507786	0.666859	0.658418	0.421486	0.715724
'AQP11'	0.646883	0.687097	0.806952	0.736958	0.737168	0.725004	0.495308
'AQP12A'	0.904367	0.94196	0.939129	0.955959	0.980863	0.977298	0.921879
'AQP12B'	0.983747	0.978189	0.991401	0.99266	0.98705	0.986106	0.99051
'AQP2'	0.160122	0.224663	0.38426	0.167829	0.21727	0.221412	0.161275
'AQP3'	0.179521	0.251822	0.180727	0.188958	0.244796	0.248362	0.181041
'AQP4'	0.438001	0.198238	0.638442	0.512924	0.531275	0.52944	0.365438
'AQP5'	0.304252	0.53636	0.715199	0.464741	0.249987	0.599643	0.675667
'AQP6'	0.649085	0.816442	0.857128	0.458554	0.695748	0.473392	0.670844
'AQP7'	0.886594	0.968909	0.889687	0.920988	0.933256	0.846956	0.924501
'AQP8'	0.490956	0.392754	0.804383	0.865674	0.780475	0.607927	0.856079
'AQP9'	0.307765	0.801552	0.772401	0.554239	0.453573	0.576102	0.596393
'AQPEP'	0.939496	0.951502	0.724952	0.830336	0.868295	0.76354	0.89147
'AQR'	0.0298327	0.0188748	0.0157815	0.0268442	0.018036	0.0327688	0.0182981
'AR'	0.902428	0.988832	0.982855	0.983013	0.985477	0.888796	0.960835
'ARAF'	0.0629162	0.162638	0.0879778	0.0623919	0.0485503	0.099827	0.0361244
'ARAP1'	0.0279977	0.380223	0.0415771	0.0369632	0.0552089	0.0151523	0.109684
'ARAP2'	0.221675	0.956221	0.730666	0.690662	0.888638	0.560216	0.283857
'ARAP3'	0.598752	0.0217061	0.182457	0.102448	0.0727206	0.308237	0.862581
'ARC'	0.0898128	0.0935354	0.0684213	0.116133	0.0912284	0.0951083	0.117391
'ARCN1'	0.166413	0.307241	0.239029	0.166046	0.266135	0.0979919	0.29817
'AREG'	0.585015	0.540607	0.694385	0.574687	0.730562	0.631521	0.593404
'AREGB'	0.610601	0.418392	0.435485	0.443507	0.747654	0.547161	0.438264
'AREL1'	0.0966287	0.0787501	0.239186	0.113721	0.727521	0.204006	0.0778063
'ARF1'	0.259949	0.24574	0.258533	0.271431	0.251035	0.25502	0.266869
'ARF3'	0.294972	0.281393	0.295968	0.307765	0.288051	0.289414	0.303151
'ARF4'	0.378808	0.363655	0.381377	0.390238	0.371992	0.368164	0.383946
'ARF5'	0.318618	0.304147	0.320401	0.329943	0.311487	0.312326	0.327164
'ARF6'	0.380433	0.365438	0.383579	0.392544	0.37346	0.369999	0.386096
'ARFGAP1'	0.557018	0.747077	0.303151	0.216956	0.153935	0.312588	0.40927
'ARFGAP2'	0.556231	0.74671	0.46149	0.336968	0.427673	0.658785	0.408431
'ARFGAP3'	0.812929	0.798301	0.783883	0.715147	0.735333	0.725423	0.781891
'ARFGEF1'	0.0248519	0.0110628	0.0120589	0.014261	0.0280501	0.0138416	0.0637026
'ARFGEF2'	0.00754994	0.0109579	0.00948985	0.01122	0.00618676	0.0076548	0.00975201
'ARFIP1'	0.360352	0.45242	0.338751	0.5232	0.210979	0.299429	0.222776
'ARFIP2'	0.215016	0.156085	0.16678	0.175379	0.15965	0.16484	0.167881
'ARFRP1'	0.35815	0.304514	0.215802	0.355634	0.29623	0.41294	0.372988
'ARG1'	0.376396	0.321344	0.520526	0.372516	0.433912	0.558381	0.392177
'ARG2'	0.752897	0.441042	0.822472	0.65632	0.736748	0.872385	0.56074
'ARGFX'	0.805694	0.904734	0.800346	0.725528	0.927175	0.832224	0.648404
'ARGLU1'	0.203953	0.191003	0.477167	0.215068	0.19698	0.279715	0.206417
'ARHGAP1'	0.355214	0.207885	0.537566	0.16699	0.190059	0.273476	0.299481
'ARHGAP10'	0.648928	0.757353	0.516751	0.405495	0.205683	0.152834	0.535102
'ARHGAP11A'	0.744298	0.344623	0.620668	0.358937	0.126514	0.702092	0.65889
'ARHGAP11B'	0.643895	0.684633	0.295129	0.469564	0.402768	0.637655	0.301788
'ARHGAP12'	0.154145	0.194726	0.102344	0.07314	0.160646	0.167986	0.12599
'ARHGAP15'	0.272217	0.174907	0.303728	0.13354	0.169926	0.343313	0.710481
'ARHGAP17'	0.0627064	0.143554	0.125046	0.0930111	0.158549	0.117286	0.325067
'ARHGAP18'	0.343627	0.342946	0.115346	0.200283	0.282179	0.400357	0.224191
'ARHGAP19-SLIT1'	0.351544	0.304934	0.770985	0.567818	0.837729	0.618466	0.767315
'ARHGAP20'	0.663399	0.571017	0.413359	0.130184	0.637708	0.290725	0.0555235
'ARHGAP21'	0.030357	0.164945	0.0910187	0.0796414	0.439627	0.0445132	0.158024
'ARHGAP22'	0.354218	0.520789	0.767263	0.434122	0.771824	0.127667	0.604467
'ARHGAP23'	0.780842	0.338122	0.784302	0.909663	0.605673	0.616631	0.242961
'ARHGAP24'	0.281655	0.607927	0.177791	0.201174	0.600273	0.696377	0.138678
'ARHGAP25'	0.826509	0.745557	0.203272	0.524931	0.289152	0.410004	0.637131
'ARHGAP26'	0.0570964	0.145074	0.0500184	0.0359671	0.0846747	0.0467153	0.0326115
'ARHGAP27'	0.169087	0.109736	0.136266	0.379961	0.134903	0.198029	0.0624443
'ARHGAP28'	0.522257	0.696744	0.764222	0.782887	0.256226	0.491008	0.644419
'ARHGAP29'	0.2535	0.226551	0.137629	0.103392	0.858019	0.166571	0.0759713
'ARHGAP30'	0.519478	0.673622	0.571593	0.749384	0.871651	0.188119	0.897761
'ARHGAP31'	0.367588	0.396739	0.0818959	0.102763	0.105752	0.160436	0.0548944
'ARHGAP32'	0.0690505	0.0303046	0.00828396	0.014628	0.00917527	0.027788	0.0124259
'ARHGAP33'	0.0212866	0.192261	0.220102	0.0222828	0.0235936	0.0189273	0.068631
'ARHGAP35'	0.0117444	0.00592461	0.00760237	0.00692078	0.0137891	0.00760237	0.00938499
'ARHGAP36'	0.103078	0.209878	0.0993027	0.106433	0.135322	0.0996697	0.101138
'ARHGAP39'	0.0398469	0.037173	0.0376973	0.0216012	0.0205526	0.0220207	0.0256383
'ARHGAP4'	0.0598228	0.559849	0.080323	0.0988308	0.163267	0.0456666	0.0489697
'ARHGAP40'	0.939653	0.219682	0.972841	0.608347	0.788707	0.944739	0.363131
'ARHGAP42'	0.159807	0.117234	0.138468	0.1521	0.424632	0.310911	0.652755
'ARHGAP44'	0.0407382	0.190688	0.0298327	0.0324018	0.0391653	0.0416295	0.0292036
'ARHGAP5'	0.140093	0.0546322	0.0759188	0.143029	0.0605044	0.0913857	0.123158
'ARHGAP6'	0.055943	0.0968385	0.0369632	0.0419965	0.0754994	0.112358	0.126147
'ARHGAP8'	0.0909139	0.0401615	0.0423111	0.0458764	0.0407382	0.0429403	0.0415771
'ARHGAP9'	0.254968	0.951607	0.608504	0.514182	0.89902	0.479369	0.76396
'ARHGDIA'	0.255544	0.513239	0.254234	0.268128	0.247313	0.250249	0.435432
'ARHGDIB'	0.394694	0.294815	0.622922	0.48608	0.548577	0.418969	0.509464
'ARHGDIG'	0.657264	0.801395	0.535941	0.553977	0.327951	0.452	0.596131
'ARHGEF1'	0.0447753	0.0134221	0.0154145	0.038641	0.0400566	0.0147329	0.0462434
'ARHGEF10'	0.802863	0.9396	0.023279	0.277985	0.756567	0.0445656	0.379227
'ARHGEF10L'	0.254653	0.070204	0.081057	0.167881	0.060819	0.0490222	0.0389556
'ARHGEF11'	0.0410528	0.0176165	0.13118	0.0466628	0.0578829	0.046558	0.0452996
'ARHGEF12'	0.0282074	0.0217585	0.0189797	0.0830493	0.019504	0.066429	0.129869
'ARHGEF15'	0.823153	0.284433	0.413831	0.821213	0.730404	0.29104	0.762754
'ARHGEF16'	0.309862	0.930215	0.849735	0.818487	0.793425	0.787501	0.839564
'ARHGEF17'	0.0347088	0.0335553	0.177476	0.717821	0.425051	0.119279	0.0410528
'ARHGEF18'	0.0107482	0.00576732	0.0076548	0.00576732	0.004876	0.00456142	0.00545273
'ARHGEF19'	0.326692	0.659833	0.523934	0.894091	0.504797	0.382897	0.869659
'ARHGEF2'	0.0179311	0.0164106	0.00707807	0.00823153	0.00739265	0.0102763	0.0686835
'ARHGEF25'	0.584019	0.458135	0.394537	0.59461	0.363236	0.364966	0.693651
'ARHGEF26'	0.883028	0.879778	0.977298	0.858701	0.949248	0.883081	0.937084
'ARHGEF28'	0.811776	0.831437	0.990143	0.981859	0.984271	0.948042	0.990458
'ARHGEF3'	0.330624	0.376868	0.207047	0.235883	0.295758	0.215121	0.470823
'ARHGEF33'	0.596865	0.0993551	0.72448	0.654014	0.245058	0.478582	0.647984
'ARHGEF37'	0.89299	0.951292	0.924605	0.947255	0.96828	0.93053	0.95706
'ARHGEF38'	0.921774	0.919834	0.924763	0.627484	0.799612	0.725056	0.716353
'ARHGEF39'	0.711896	0.745714	0.58166	0.60389	0.768888	0.757248	0.502071
'ARHGEF4'	0.188539	0.64573	0.0914906	0.0667436	0.254601	0.132386	0.0719866
'ARHGEF40'	0.271169	0.727888	0.609972	0.577466	0.429193	0.808315	0.867561
'ARHGEF5'	0.987417	0.991087	0.986997	0.993237	0.989042	0.992555	0.991821
'ARHGEF6'	0.376501	0.100718	0.0770723	0.132334	0.185026	0.0963142	0.145651
'ARHGEF7'	0.0705185	0.0720914	0.142295	0.16505	0.046191	0.0499659	0.215802
'ARHGEF9'	0.188644	0.121533	0.0883448	0.14649	0.164735	0.120747	0.151156
'ARID1A'	0.00896555	0.0909663	0.0066062	0.0227547	0.0190321	0.0265821	0.014261
'ARID1B'	0.773345	0.92859	0.927594	0.974152	0.941698	0.974834	0.973156
'ARID2'	0.0254286	0.0818434	0.0558381	0.0147329	0.0288366	0.0310911	0.0106957
'ARID3A'	0.411629	0.720338	0.805484	0.829445	0.470927	0.595711	0.841713
'ARID3B'	0.600168	0.477009	0.895035	0.810465	0.719761	0.623604	0.703822
'ARID3C'	0.619672	0.391968	0.732397	0.331044	0.243748	0.815918	0.711739
'ARID4A'	0.124941	0.506161	0.223195	0.108006	0.235673	0.244429	0.243433
'ARID4B'	0.125518	0.106853	0.224768	0.420909	0.165574	0.175589	0.13915
'ARID5A'	0.166885	0.905835	0.6548	0.254024	0.442563	0.165732	0.774498
'ARID5B'	0.109998	0.123997	0.049127	0.0384837	0.0439889	0.0353379	0.0257432
'ARIH1'	0.224611	0.323546	0.25135	0.276674	0.395114	0.398207	0.313218
'ARIH2'	0.115346	0.181566	0.211503	0.147905	0.165837	0.121795	0.152257
'ARL1'	0.350024	0.487862	0.354428	0.363551	0.345515	0.342998	0.35857
'ARL10'	0.319509	0.351596	0.547738	0.566875	0.588843	0.466104	0.607508
'ARL11'	0.889425	0.82394	0.710219	0.859435	0.791118	0.894825	0.840927
'ARL13A'	0.642584	0.683584	0.605411	0.617312	0.529807	0.399885	0.658523
'ARL13B'	0.807214	0.860221	0.699051	0.898181	0.895507	0.752163	0.770566
'ARL14'	0.758192	0.804278	0.665234	0.372411	0.776438	0.763068	0.705815
'ARL14EP'	0.394222	0.294133	0.30939	0.319404	0.300425	0.301473	0.315158
'ARL14EPL'	0.379909	0.518744	0.382845	0.391915	0.502123	0.36937	0.385309
'ARL15'	0.347402	0.484402	0.351334	0.360667	0.589472	0.586484	0.355634
'ARL16'	0.52189	0.718345	0.506318	0.519058	0.685314	0.456299	0.541446
'ARL17B'	0.63949	0.553662	0.56268	0.564935	0.811933	0.655272	0.562418
'ARL2'	0.454202	0.672102	0.281864	0.292927	0.274052	0.276621	0.475069
'ARL2BP'	0.466523	0.359723	0.6753	0.683846	0.712526	0.610654	0.809259
'ARL3'	0.346511	0.619619	0.350338	0.359566	0.341268	0.464479	0.354533
'ARL4A'	0.478687	0.372464	0.390762	0.400199	0.508992	0.377549	0.392702
'ARL4C'	0.352435	0.338751	0.521156	0.3657	0.347664	0.345148	0.360667
'ARL4D'	0.23106	0.219473	0.36051	0.243643	0.224611	0.227966	0.238033
'ARL5A'	0.482305	0.376501	0.394799	0.566088	0.384156	0.509516	0.397053
'ARL5B'	0.374351	0.359828	0.377759	0.386515	0.368951	0.492371	0.379647
'ARL5C'	0.906937	0.890788	0.912127	0.879987	0.826089	0.885912	0.907146
'ARL6'	0.552509	0.354218	0.535364	0.380486	0.363184	0.358675	0.568081
'ARL6IP1'	0.318723	0.304252	0.320558	0.330048	0.311697	0.312693	0.327479
'ARL6IP4'	0.841871	0.844912	0.652283	0.835632	0.808473	0.734546	0.809993
'ARL6IP5'	0.407644	0.304829	0.74283	0.498663	0.668117	0.432077	0.328213
'ARL6IP6'	0.73549	0.310701	0.638861	0.504902	0.442091	0.56504	0.527237
'ARL8A'	0.294448	0.280921	0.295758	0.307608	0.287422	0.289152	0.302784
'ARL8B'	0.429875	0.326535	0.50679	0.519425	0.33419	0.580035	0.54218
'ARL9'	0.541498	0.586116	0.727154	0.614796	0.676296	0.567137	0.634038
'ARMC1'	0.230902	0.32622	0.360195	0.377078	0.224453	0.317464	0.237876
'ARMC10'	0.907199	0.754837	0.794736	0.802705	0.50291	0.775966	0.888429
'ARMC12'	0.704976	0.414355	0.485818	0.657998	0.363131	0.823153	0.236565
'ARMC2'	0.227127	0.660672	0.878624	0.558329	0.525507	0.207151	0.684161
'ARMC3'	0.877366	0.766424	0.770513	0.580873	0.747811	0.659204	0.69989
'ARMC4'	0.906412	0.789493	0.805589	0.876842	0.558433	0.879463	0.672259
'ARMC5'	0.0997746	0.111047	0.257013	0.906937	0.560373	0.323861	0.686363
'ARMC6'	0.198238	0.167567	0.132858	0.146647	0.73895	0.298327	0.467467
'ARMC7'	0.743302	0.524092	0.694594	0.423478	0.254548	0.767682	0.447439
'ARMC8'	0.0933781	0.0634405	0.172338	0.120747	0.133907	0.138992	0.0716196
'ARMC9'	0.705815	0.616474	0.589577	0.632832	0.491218	0.61165	0.601374
'ARMCX1'	0.231374	0.129817	0.214701	0.146437	0.132648	0.192156	0.139779
'ARMCX2'	0.18424	0.591464	0.10119	0.278666	0.124207	0.128506	0.0659047
'ARMCX3'	0.348346	0.296807	0.490274	0.222985	0.203429	0.289886	0.366225
'ARMCX4'	0.993446	0.997326	0.99591	0.996487	0.994547	0.994705	0.997588
'ARMCX5'	0.190898	0.704871	0.228648	0.246474	0.524459	0.285377	0.259844
'ARMCX6'	0.567976	0.772139	0.727521	0.474493	0.929534	0.532952	0.496618
'ARMS2'	0.759136	0.783097	0.809102	0.81403	0.761548	0.747077	0.838305
'ARNT'	0.155193	0.087401	0.161904	0.183034	0.229592	0.118649	0.222146
'ARNT2'	0.0646988	0.129712	0.259319	0.123683	0.0395848	0.0584596	0.256279
'ARNTL'	0.085199	0.199654	0.0655377	0.0704137	0.087034	0.0652755	0.0650658
'ARNTL2'	0.550936	0.142872	0.777854	0.795627	0.519425	0.834163	0.30981
'ARPC1A'	0.207151	0.172338	0.1931	0.209039	0.166938	0.122215	0.124259
'ARPC1B'	0.321449	0.277932	0.501337	0.372936	0.34326	0.345934	0.626278
'ARPC2'	0.183453	0.257275	0.436638	0.193677	0.17606	0.180832	0.185236
'ARPC3'	0.472815	0.366592	0.384418	0.556913	0.620301	0.706496	0.577151
'ARPC4'	0.32061	0.306402	0.322183	0.332774	0.313794	0.314476	0.329681
'ARPC4-TTLL3'	0.0436743	0.0386934	0.0408431	0.0443559	0.0391129	0.0415247	0.0402139
'ARPC5'	0.400619	0.385624	0.404708	0.573691	0.522991	0.392282	0.40712
'ARPC5L'	0.56074	0.643685	0.676034	0.552247	0.78446	0.611545	0.573481
'ARPP19'	0.52168	0.419127	0.436061	0.444345	0.426152	0.422744	0.439102
'ARPP21'	0.46343	0.0748702	0.648456	0.253709	0.882819	0.20474	0.523777
'ARR3'	0.195197	0.460651	0.527762	0.552928	0.203796	0.531851	0.438945
'ARRB1'	0.304829	0.263094	0.133435	0.0911236	0.0811619	0.168091	0.147591
'ARRB2'	0.156871	0.193572	0.352173	0.386567	0.125256	0.18424	0.281602
'ARRDC1'	0.49688	0.182876	0.931946	0.837414	0.585435	0.682588	0.831542
'ARRDC2'	0.592513	0.109841	0.313794	0.356577	0.143134	0.838725	0.634352
'ARRDC3'	0.26991	0.33807	0.250039	0.269438	0.154983	0.223929	0.282756
'ARRDC4'	0.720128	0.819273	0.899491	0.812405	0.87055	0.819273	0.89902
'ARRDC5'	0.600849	0.793687	0.837362	0.56116	0.412415	0.539768	0.74844
'ARSA'	0.687674	0.546165	0.647565	0.777224	0.664133	0.434593	0.768469
'ARSB'	0.620983	0.449693	0.836575	0.696692	0.502438	0.70896	0.767
'ARSD'	0.208148	0.703245	0.402926	0.190688	0.238977	0.245845	0.231269
'ARSE'	0.32255	0.571541	0.0657474	0.433125	0.66969	0.229906	0.21575
'ARSF'	0.695328	0.90594	0.223719	0.555917	0.318513	0.850207	0.499135
'ARSG'	0.535207	0.349814	0.924972	0.867771	0.800503	0.791643	0.871074
'ARSH'	0.755413	0.507471	0.90054	0.930163	0.910974	0.729303	0.872333
'ARSI'	0.126409	0.351754	0.130394	0.0952131	0.0466628	0.0962617	0.0595606
'ARSJ'	0.336916	0.43129	0.353956	0.25135	0.359042	0.185183	0.640696
'ARSK'	0.359985	0.676296	0.475384	0.758192	0.481571	0.480522	0.385519
'ART1'	0.887328	0.72967	0.965239	0.955277	0.891784	0.878886	0.890316
'ART3'	0.798354	0.584439	0.638704	0.346144	0.531746	0.638651	0.365805
'ART4'	0.920673	0.864521	0.569968	0.854034	0.833692	0.76957	0.922351
'ART5'	0.967493	0.830021	0.867247	0.930373	0.905888	0.944372	0.860169
'ARTN'	0.571646	0.525927	0.551775	0.562366	0.720338	0.619462	0.582394
'ARV1'	0.544068	0.26624	0.711267	0.860064	0.62848	0.623289	0.841609
'ARVCF'	0.159755	0.946679	0.877471	0.858543	0.745871	0.905206	0.952341
'ARX'	0.192156	0.398731	0.452892	0.479526	0.184292	0.188381	0.527604
'AS3MT'	0.606984	0.687883	0.474178	0.499554	0.631731	0.627169	0.545745
'ASAH1'	0.894248	0.941278	0.966392	0.973365	0.937136	0.855607	0.971059
'ASAH2'	0.870707	0.565983	0.723221	0.734336	0.885126	0.788602	0.659099
'ASAH2B'	0.597284	0.806743	0.657526	0.660672	0.788916	0.617155	0.519268
'ASAH2C'	0.881193	0.788602	0.747129	0.648561	0.757615	0.805799	0.684842
'ASAP1'	0.0651707	0.199549	0.0504378	0.0926965	0.037173	0.0551041	0.0680543
'ASAP2'	0.0503854	0.0741362	0.0448278	0.0344466	0.0413674	0.0436743	0.114298
'ASAP3'	0.132806	0.13139	0.0777015	0.354061	0.136528	0.202275	0.114717
'ASB1'	0.215278	0.26818	0.311697	0.217008	0.246841	0.126409	0.128454
'ASB10'	0.805589	0.965816	0.66041	0.939548	0.96613	0.883133	0.779164
'ASB11'	0.72773	0.394799	0.44833	0.624076	0.781419	0.701515	0.682483
'ASB12'	0.739632	0.770094	0.736591	0.640644	0.513239	0.623814	0.542599
'ASB13'	0.308132	0.444083	0.51198	0.539926	0.517328	0.279243	0.734756
'ASB14'	0.755046	0.59634	0.535836	0.265034	0.376815	0.50637	0.486919
'ASB15'	0.679023	0.775389	0.516961	0.843024	0.830808	0.860798	0.923924
'ASB16'	0.98296	0.871703	0.948933	0.938185	0.948094	0.905573	0.961883
'ASB17'	0.636764	0.678656	0.599381	0.460546	0.522309	0.393016	0.766738
'ASB18'	0.854559	0.827505	0.865412	0.905678	0.785508	0.826561	0.531065
'ASB2'	0.827557	0.866303	0.148797	0.171866	0.83841	0.382635	0.808892
'ASB4'	0.270592	0.868191	0.19483	0.211136	0.58706	0.34153	0.219315
'ASB5'	0.582971	0.264038	0.188696	0.310386	0.256069	0.360772	0.681015
'ASB6'	0.110418	0.116133	0.315892	0.224873	0.159283	0.570387	0.0832066
'ASB7'	0.146804	0.136843	0.146647	0.154092	0.139936	0.202328	0.147696
'ASB8'	0.37131	0.464531	0.350495	0.36785	0.555864	0.309495	0.718765
'ASB9'	0.395638	0.490694	0.23992	0.2535	0.454202	0.329733	0.24747
'ASCC1'	0.809888	0.743774	0.70356	0.599329	0.463273	0.854978	0.663241
'ASCC2'	0.773449	0.105594	0.822524	0.686573	0.899334	0.819693	0.934357
'ASCC3'	0.123158	0.0290463	0.014995	0.00917527	0.0445656	0.0961044	0.0422063
'ASCL1'	0.593824	0.912966	0.324123	0.753631	0.755151	0.561684	0.331149
'ASCL2'	0.574634	0.476905	0.6397	0.824883	0.82955	0.690977	0.772139
'ASCL3'	0.669061	0.786871	0.636554	0.826299	0.439574	0.804436	0.524668
'ASCL4'	0.717611	0.652965	0.844073	0.692445	0.720233	0.778221	0.814135
'ASF1A'	0.355738	0.342264	0.360614	0.368531	0.350495	0.348241	0.36418
'ASF1B'	0.36591	0.6753	0.438945	0.295968	0.277251	0.388455	0.29256
'ASGR1'	0.286426	0.242122	0.173439	0.181566	0.164893	0.170817	0.49127
'ASGR2'	0.297593	0.528496	0.429036	0.296283	0.593719	0.472396	0.313952
'ASH1L'	0.00346039	0.00676349	0.00676349	0.00356525	0.000943742	0.00644891	0.00188748
'ASH2L'	0.154249	0.0985162	0.267551	0.12169	0.270854	0.276726	0.122529
'ASIC1'	0.0796414	0.0946364	0.0466628	0.0509097	0.0617103	0.0662717	0.0470823
'ASIC2'	0.179573	0.33419	0.25869	0.283804	0.14476	0.294238	0.515965
'ASIC3'	0.534316	0.973261	0.264615	0.615163	0.170188	0.592461	0.134116
'ASIC4'	0.551041	0.815393	0.93226	0.843181	0.633566	0.719446	0.679809
'ASIC5'	0.7918	0.327164	0.540397	0.56656	0.8069	0.544697	0.455303
'ASIP'	0.465055	0.641535	0.376763	0.385571	0.367693	0.363393	0.377916
'ASL'	0.222461	0.127405	0.150842	0.263409	0.116657	0.0861951	0.319142
'ASMT'	0.889215	0.956693	0.626435	0.757248	0.828449	0.859435	0.810884
'ASMTL'	0.941593	0.934777	0.942799	0.949195	0.964819	0.981649	0.982541
'ASNA1'	0.265034	0.223615	0.246527	0.166675	0.152467	0.219787	0.278823
'ASNS'	0.198868	0.283752	0.220678	0.245006	0.246946	0.252399	0.158863
'ASNSD1'	0.677817	0.192681	0.224925	0.385414	0.177633	0.483249	0.464321
'ASPA'	0.566822	0.326954	0.662979	0.542809	0.565197	0.318356	0.398102
'ASPDH'	0.723169	0.821633	0.718188	0.735333	0.704871	0.767367	0.78404
'ASPG'	0.801552	0.810046	0.906937	0.675877	0.717664	0.622608	0.851885
'ASPH'	0.554921	0.330257	0.280606	0.32082	0.491952	0.494469	0.25114
'ASPHD1'	0.199497	0.368846	0.286426	0.312221	0.160698	0.23279	0.355371
'ASPHD2'	0.144917	0.120851	0.325644	0.145651	0.234468	0.171027	0.262937
'ASPM'	0.964557	0.986263	0.0730352	0.032664	0.439732	0.984428	0.0323494
'ASPN'	0.339538	0.192156	0.479211	0.646359	0.520736	0.519111	0.699051
'ASPRV1'	0.712945	0.525455	0.425208	0.605621	0.590363	0.758192	0.504273
'ASPSCR1'	0.500341	0.250197	0.830284	0.572852	0.904105	0.269229	0.565407
'ASRGL1'	0.500393	0.270172	0.192943	0.204111	0.370838	0.265716	0.337598
'ASS1'	0.188853	0.0797462	0.210297	0.232318	0.235569	0.582132	0.0873486
'ASTE1'	0.461595	0.650134	0.300844	0.334295	0.305406	0.309705	0.405495
'ASTL'	0.688355	0.69968	0.76742	0.785666	0.783306	0.863891	0.891679
'ASTN1'	0.193205	0.629529	0.56635	0.0885021	0.128559	0.0514864	0.0479211
'ASTN2'	0.103183	0.339328	0.159178	0.318094	0.508363	0.20086	0.355529
'ASUN'	0.165522	0.0805327	0.092277	0.158182	0.157657	0.115294	0.175536
'ASXL1'	0.393645	0.020238	0.366906	0.129555	0.413884	0.557542	0.0807424
'ASXL2'	0.281864	0.256908	0.41121	0.334137	0.113826	0.171394	0.116919
'ASXL3'	0.0677397	0.93829	0.310334	0.115556	0.645363	0.220049	0.42049
'ASZ1'	0.403345	0.78619	0.356525	0.680438	0.845803	0.524564	0.739894
'ATAD1'	0.197766	0.184502	0.304934	0.322603	0.267184	0.193048	0.343103
'ATAD2'	0.207414	0.162533	0.552928	0.0818434	0.153044	0.228333	0.0647512
'ATAD2B'	0.272532	0.0444083	0.0572537	0.0682116	0.0518534	0.152205	0.0840455
'ATAD3A'	0.904892	0.706024	0.861532	0.975253	0.932365	0.949143	0.962355
'ATAD3B'	0.983642	0.918733	0.741834	0.952236	0.936822	0.986788	0.792796
'ATAD3C'	0.963771	0.806008	0.858806	0.905416	0.848739	0.947413	0.938237
'ATAD5'	0.204111	0.886174	0.833482	0.901903	0.703717	0.368322	0.857757
'ATAT1'	0.595292	0.810989	0.858019	0.7357	0.564882	0.665391	0.543438
'ATCAY'	0.100928	0.105909	0.118859	0.0822105	0.072773	0.106223	0.0760237
'ATE1'	0.187071	0.233052	0.416033	0.293242	0.745085	0.218372	0.52881
'ATF1'	0.414303	0.358727	0.555078	0.411786	0.475699	0.593509	0.434122
'ATF2'	0.162796	0.261836	0.125832	0.21208	0.11996	0.175484	0.125623
'ATF3'	0.573586	0.28868	0.304252	0.315158	0.541918	0.297384	0.311383
'ATF4'	0.899596	0.732501	0.841556	0.918524	0.823363	0.884444	0.734232
'ATF5'	0.87768	0.87055	0.606669	0.739789	0.781995	0.610444	0.856813
'ATF6'	0.693126	0.236565	0.900173	0.744298	0.534525	0.72794	0.871808
'ATF6B'	0.467887	0.100351	0.438316	0.4919	0.712106	0.371415	0.254915
'ATF7'	0.146752	0.105856	0.113302	0.121061	0.107534	0.111362	0.113983
'ATF7IP'	0.277355	0.0405285	0.857495	0.512452	0.838568	0.197399	0.787973
'ATF7IP2'	0.837152	0.967284	0.885597	0.788444	0.786871	0.865989	0.844859
'ATG10'	0.817858	0.837152	0.811671	0.74325	0.888009	0.731243	0.778483
'ATG12'	0.669638	0.672679	0.702092	0.583233	0.64704	0.63949	0.603628
'ATG13'	0.471976	0.223405	0.257065	0.715619	0.404131	0.725895	0.514287
'ATG14'	0.168248	0.457663	0.156347	0.168196	0.191475	0.38253	0.100666
'ATG16L1'	0.0996173	0.179835	0.219735	0.249672	0.222042	0.114507	0.174435
'ATG16L2'	0.235778	0.783306	0.54564	0.110628	0.699995	0.182037	0.113669
'ATG2A'	0.0321921	0.0714623	0.00849368	0.0338174	0.029623	0.0193467	0.00912284
'ATG2B'	0.123316	0.749384	0.82913	0.483301	0.677922	0.175851	0.0931159
'ATG3'	0.313322	0.345148	0.244324	0.257904	0.334819	0.335029	0.25156
'ATG4A'	0.31673	0.267761	0.453154	0.479788	0.184397	0.36591	0.334871
'ATG4B'	0.384627	0.487024	0.786819	0.803544	0.648404	0.536675	0.854454
'ATG4C'	0.563467	0.370681	0.897394	0.807634	0.898023	0.757563	0.895821
'ATG4D'	0.290935	0.527185	0.731663	0.505846	0.154564	0.433283	0.246422
'ATG5'	0.365123	0.401825	0.283804	0.295234	0.276307	0.515021	0.291616
'ATG7'	0.164421	0.268914	0.220154	0.38662	0.314266	0.565878	0.174592
'ATG9A'	0.0732973	0.0664814	0.0252189	0.165784	0.113039	0.0440413	0.0774393
'ATG9B'	0.97908	0.981387	0.848372	0.958685	0.984848	0.97153	0.825408
'ATHL1'	0.438998	0.10874	0.357993	0.585749	0.119855	0.689456	0.414827
'ATIC'	0.858072	0.797253	0.574529	0.19158	0.721072	0.38468	0.214701
'ATL1'	0.140565	0.335133	0.167724	0.11477	0.102239	0.105909	0.187438
'ATL2'	0.57799	0.730824	0.700047	0.603943	0.546637	0.421276	0.787553
'ATL3'	0.315158	0.506475	0.113983	0.191685	0.154145	0.2233	0.198553
'ATM'	0.969171	0.0456142	0.938552	0.965868	0.408483	0.96613	0.34541
'ATMIN'	0.68285	0.820951	0.642741	0.839564	0.550307	0.309285	0.650868
'ATN1'	0.160436	0.278456	0.194988	0.099827	0.235883	0.24768	0.0846222
'ATOH1'	0.542966	0.205002	0.825408	0.765532	0.296597	0.646254	0.868663
'ATOH7'	0.537042	0.58166	0.606617	0.610234	0.441147	0.563152	0.629371
'ATOH8'	0.760656	0.883448	0.948828	0.878991	0.744246	0.842814	0.869711
'ATOX1'	0.497614	0.493525	0.506685	0.512714	0.615373	0.491795	0.509883
'ATP10A'	0.886698	0.868348	0.833272	0.93095	0.583285	0.693493	0.946574
'ATP10B'	0.94563	0.988518	0.886751	0.74456	0.688303	0.952656	0.572904
'ATP10D'	0.617679	0.946731	0.928485	0.782625	0.896817	0.690872	0.968175
'ATP11A'	0.0700991	0.0763383	0.467257	0.0291512	0.195564	0.0399518	0.183191
'ATP11B'	0.082525	0.115504	0.243905	0.186809	0.255649	0.133382	0.438788
'ATP11C'	0.102658	0.218424	0.126042	0.232528	0.159964	0.235097	0.327793
'ATP12A'	0.736801	0.0372778	0.561002	0.742568	0.868348	0.355004	0.848896
'ATP13A1'	0.0118492	0.0122162	0.0450375	0.0579877	0.0187176	0.0154669	0.0126357
'ATP13A2'	0.0293609	0.0336077	0.034132	0.0134745	0.0589839	0.0904944	0.0105385
'ATP13A3'	0.0973628	0.123473	0.0726682	0.134116	0.491637	0.0699418	0.107377
'ATP13A4'	0.315577	0.112777	0.778483	0.307503	0.822419	0.176427	0.65459
'ATP13A5'	0.98317	0.836261	0.925182	0.949562	0.84077	0.963823	0.963561
'ATP1A1'	0.0261626	0.0141561	0.0317727	0.0247995	0.0265296	0.0279977	0.0227547
'ATP1A2'	0.0139988	0.0197137	0.0119541	0.0279977	0.0143659	0.0156766	0.0191894
'ATP1A3'	0.00786452	0.00571488	0.00597704	0.00812667	0.0060819	0.00650134	0.00812667
'ATP1A4'	0.337965	0.935144	0.871808	0.939129	0.962722	0.635558	0.412048
'ATP1B1'	0.199287	0.278719	0.307975	0.209773	0.191422	0.194621	0.20107
'ATP1B2'	0.277775	0.23452	0.257851	0.175431	0.159702	0.230745	0.478215
'ATP1B3'	0.357836	0.264458	0.278037	0.289572	0.270959	0.273109	0.470718
'ATP1B4'	0.614848	0.725056	0.682116	0.574162	0.750852	0.556389	0.639333
'ATP2A1'	0.0526923	0.0237509	0.0198186	0.00844125	0.0162533	0.0170922	0.0111676
'ATP2A2'	0.0153096	0.0169874	0.01316	0.0312484	0.0178262	0.0188748	0.0204478
'ATP2A3'	0.0211818	0.00639648	0.0169874	0.0304619	0.0152572	0.0373827	0.0162009
'ATP2B1'	0.0193992	0.0306716	0.0231217	0.0612908	0.0525874	0.0231217	0.0410004
'ATP2B2'	0.0071305	0.0027788	0.0102763	0.00886069	0.00718293	0.00550516	0.00728779
'ATP2B3'	0.00770723	0.013894	0.00387983	0.00681592	0.00534787	0.0123211	0.00550516
'ATP2B4'	0.0313008	0.763593	0.295706	0.244429	0.0813191	0.0448802	0.252399
'ATP2C1'	0.146437	0.0439889	0.184607	0.0352331	0.042783	0.0632832	0.0320348
'ATP2C2'	0.968856	0.747182	0.93829	0.94778	0.965344	0.670057	0.790804
'ATP4A'	0.0458239	0.0117444	0.0255859	0.116238	0.0603471	0.0662193	0.0627064
'ATP4B'	0.452525	0.807424	0.694804	0.714308	0.573848	0.671001	0.654171
'ATP5A1'	0.342369	0.229644	0.277146	0.199339	0.281288	0.203901	0.127143
'ATP5B'	0.395323	0.631993	0.415194	0.452629	0.30053	0.304934	0.194516
'ATP5C1'	0.390133	0.484874	0.236355	0.249148	0.230063	0.324857	0.24401
'ATP5D'	0.576364	0.431815	0.619147	0.317464	0.416872	0.647722	0.31327
'ATP5E'	0.598228	0.505269	0.518639	0.520998	0.623971	0.502228	0.51995
'ATP5EP2'	0.609972	0.518219	0.530069	0.532323	0.634981	0.627641	0.53117
'ATP5F1'	0.510303	0.361086	0.55749	0.574477	0.699575	0.349499	0.436691
'ATP5G1'	0.394432	0.533424	0.397997	0.407906	0.517485	0.385466	0.400514
'ATP5G2'	0.498034	0.592251	0.481151	0.641535	0.432916	0.658627	0.679075
'ATP5G3'	0.407487	0.546217	0.411839	0.70702	0.643056	0.526503	0.731243
'ATP5H'	0.397211	0.536203	0.562208	0.410423	0.634352	0.388088	0.403397
'ATP5I'	0.654905	0.616893	0.747863	0.643423	0.60195	0.598018	0.662193
'ATP5J'	0.527237	0.425418	0.441462	0.45006	0.558119	0.657107	0.445237
'ATP5J2'	0.613328	0.422692	0.59655	0.722592	0.556546	0.655534	0.744875
'ATP5L'	0.441252	0.580192	0.605149	0.458135	0.439784	0.435013	0.452682
'ATP5L2'	0.616683	0.428197	0.600535	0.453049	0.667436	0.658575	0.447753
'ATP5O'	0.71824	0.57584	0.730614	0.626645	0.540817	0.644891	0.666754
'ATP5S'	0.713469	0.77109	0.725738	0.620301	0.533582	0.639281	0.494206
'ATP5SL'	0.772506	0.750537	0.857442	0.728622	0.868925	0.817491	0.852357
'ATP6AP1'	0.562575	0.221884	0.165207	0.432339	0.285797	0.403607	0.18382
'ATP6AP1L'	0.795365	0.656111	0.411157	0.798511	0.709222	0.608924	0.628165
'ATP6AP2'	0.411262	0.182824	0.30205	0.320296	0.374037	0.373198	0.533949
'ATP6C'	0.309128	0.295863	0.31133	0.633513	0.302574	0.420175	0.510565
'ATP6V0A1'	0.058145	0.0364914	0.0617103	0.108321	0.066796	0.195984	0.0742411
'ATP6V0A2'	0.38426	0.156556	0.328422	0.68479	0.593299	0.351859	0.204425
'ATP6V0A4'	0.805641	0.329681	0.868086	0.534211	0.679442	0.853405	0.333246
'ATP6V0B'	0.373617	0.276779	0.291721	0.302312	0.283752	0.285063	0.298694
'ATP6V0C'	0.266188	0.251979	0.265506	0.277827	0.257589	0.26063	0.273109
'ATP6V0D1'	0.112568	0.10313	0.110313	0.118178	0.149478	0.108793	0.111624
'ATP6V0D2'	0.482724	0.753788	0.595292	0.615792	0.776595	0.693546	0.322078
'ATP6V0E1'	0.480208	0.475699	0.490117	0.49688	0.480889	0.475489	0.492371
'ATP6V0E2'	0.73764	0.460913	0.641535	0.757825	0.758979	0.80669	0.789231
'ATP6V1A'	0.0998794	0.104913	0.0768102	0.128821	0.203586	0.105594	0.129712
'ATP6V1B1'	0.161485	0.823153	0.336497	0.380171	0.556284	0.314109	0.655744
'ATP6V1B2'	0.149583	0.082525	0.139359	0.150265	0.24186	0.176218	0.0898653
'ATP6V1C1'	0.207047	0.291145	0.206208	0.218843	0.200126	0.284538	0.210297
'ATP6V1C2'	0.608452	0.529754	0.604782	0.318513	0.576889	0.236932	0.555078
'ATP6V1D'	0.433545	0.253762	0.267289	0.588214	0.26042	0.262675	0.455723
'ATP6V1E1'	0.413831	0.709118	0.328789	0.338646	0.568081	0.319771	0.527919
'ATP6V1E2'	0.563676	0.769884	0.724113	0.470036	0.735175	0.528705	0.771352
'ATP6V1F'	0.532743	0.62114	0.516437	0.665968	0.692078	0.68285	0.799402
'ATP6V1G1'	0.633356	0.785351	0.618676	0.622031	0.68285	0.672469	0.758769
'ATP6V1G2'	0.389556	0.527709	0.392597	0.402139	0.511613	0.379332	0.394799
'ATP6V1G3'	0.765637	0.600587	0.472081	0.627536	0.585225	0.753421	0.475541
'ATP6V1H'	0.233838	0.33786	0.169192	0.286216	0.102973	0.106905	0.189692
'ATP7A'	0.189116	0.0453521	0.0944791	0.0314057	0.726682	0.104126	0.0341844
'ATP7B'	0.195669	0.927961	0.906465	0.94217	0.642426	0.875111	0.901064
'ATP8A1'	0.0650658	0.0583547	0.121533	0.0925916	0.0982541	0.0550516	0.116605
'ATP8A2'	0.0267918	0.0369108	0.0722487	0.136423	0.0314057	0.0448278	0.0249043
'ATP8B1'	0.198763	0.13721	0.14413	0.185341	0.695014	0.358465	0.0635978
'ATP8B2'	0.0278404	0.0550516	0.023646	0.0676873	0.0300949	0.0434122	0.0976773
'ATP8B3'	0.875059	0.865936	0.959576	0.698002	0.841189	0.39978	0.778168
'ATP8B4'	0.937713	0.717978	0.930006	0.916689	0.747392	0.803387	0.910607
'ATP9A'	0.0121114	0.0137367	0.0231741	0.0133173	0.010119	0.0146804	0.01316
'ATP9B'	0.117915	0.0897604	0.058879	0.0469774	0.0436743	0.0911236	0.0361768
'ATPAF1'	0.828396	0.740576	0.556546	0.573324	0.596917	0.761076	0.614953
'ATPAF2'	0.792272	0.421905	0.47465	0.643527	0.63194	0.278352	0.546165
'ATPIF1'	0.427568	0.418235	0.592356	0.443349	0.424841	0.547056	0.438211
'ATR'	0.015362	0.00933256	0.0241179	0.314371	0.0238557	0.0255335	0.933676
'ATRAID'	0.665286	0.734389	0.888638	0.918838	0.897552	0.85545	0.917685
'ATRIP'	0.534525	0.0429927	0.409165	0.464898	0.468568	0.47271	0.722173
'ATRN'	0.182404	0.365648	0.109946	0.138783	0.206627	0.218057	0.379804
'ATRNL1'	0.0353903	0.0490746	0.0417868	0.119069	0.0792744	0.0439889	0.0325591
'ATRX'	0.00844125	0.0438316	0.00655377	0.00775966	0.00702564	0.012793	0.0201332
'ATXN1'	0.972841	0.993866	0.956483	0.982593	0.987469	0.982383	0.986106
'ATXN10'	0.351754	0.177371	0.198081	0.214544	0.172233	0.177371	0.376081
'ATXN1L'	0.317255	0.741729	0.736119	0.518953	0.732397	0.638547	0.456352
'ATXN2'	0.924763	0.91931	0.521208	0.435747	0.553662	0.742568	0.452472
'ATXN2L'	0.0491795	0.0249567	0.0295706	0.0528496	0.0236984	0.0598228	0.0378546
'ATXN3'	0.79201	0.571226	0.815393	0.752215	0.725581	0.783306	0.862685
'ATXN7'	0.929167	0.897971	0.992398	0.990091	0.980915	0.98317	0.978923
'ATXN7L1'	0.345567	0.402821	0.675772	0.59697	0.283332	0.725319	0.725214
'ATXN7L2'	0.191318	0.125046	0.0642269	0.0707283	0.0547895	0.0810046	0.0708331
'ATXN7L3'	0.126042	0.116028	0.124731	0.132386	0.167567	0.173491	0.218005
'ATXN7L3B'	0.478792	0.473654	0.488387	0.495255	0.47874	0.593614	0.658994
'AUH'	0.512609	0.769622	0.310019	0.327269	0.722015	0.623185	0.541341
'AUNIP'	0.822	0.497038	0.676139	0.784932	0.582551	0.581555	0.822943
'AUP1'	0.315053	0.596236	0.35684	0.246579	0.282389	0.203429	0.260001
'AURKA'	0.592408	0.555025	0.611493	0.630682	0.617732	0.705762	0.686625
'AURKAIP1'	0.783673	0.806061	0.680019	0.564987	0.465947	0.464216	0.606459
'AURKB'	0.392544	0.299114	0.509097	0.673989	0.723798	0.513973	0.420542
'AURKC'	0.345515	0.196456	0.487024	0.343417	0.284591	0.287212	0.21229
'AUTS2'	0.0303046	0.513186	0.125308	0.0684738	0.0330834	0.0930111	0.0666387
'AVEN'	0.921512	0.752058	0.940125	0.943323	0.924448	0.863734	0.887328
'AVIL'	0.356053	0.946259	0.251088	0.294553	0.739317	0.300792	0.412625
'AVL9'	0.299691	0.172757	0.73937	0.76181	0.757301	0.807424	0.423636
'AVP'	0.732187	0.670267	0.574372	0.422377	0.644681	0.637603	0.417029
'AVPI1'	0.832486	0.849945	0.754994	0.763435	0.864206	0.852671	0.794788
'AVPR1A'	0.419231	0.717087	0.672049	0.563309	0.741991	0.300163	0.833901
'AVPR1B'	0.748283	0.78079	0.883658	0.845331	0.366906	0.825617	0.842657
'AVPR2'	0.860693	0.434017	0.660148	0.781786	0.489016	0.822786	0.642531
'AWAT1'	0.21402	0.202013	0.213758	0.65868	0.207361	0.210559	0.371101
'AWAT2'	0.550883	0.845488	0.757301	0.364075	0.215068	0.423006	0.382058
'AXDND1'	0.831804	0.892413	0.811409	0.834216	0.901903	0.912599	0.657893
'AXIN1'	0.0808997	0.041682	0.0869292	0.265664	0.250197	0.0943742	0.157133
'AXIN2'	0.319404	0.114403	0.162691	0.737797	0.168615	0.593981	0.489278
'AXL'	0.0475541	0.266922	0.263671	0.0833115	0.177371	0.0935878	0.0608714
'AZGP1'	0.432339	0.775966	0.321187	0.218581	0.39611	0.202485	0.210035
'AZI1'	0.953914	0.950087	0.980706	0.97908	0.991401	0.976773	0.97389
'AZI2'	0.465475	0.318513	0.226026	0.238243	0.309285	0.310963	0.231427
'AZIN1'	0.236355	0.257694	0.283385	0.614953	0.249934	0.254129	0.321292
'AZU1'	0.827033	0.713155	0.769465	0.556598	0.535941	0.727101	0.443926
'B2M'	0.429141	0.419494	0.436533	0.444712	0.426519	0.423216	0.439574
'B3GALNT1'	0.389346	0.333928	0.53096	0.384156	0.571069	0.323599	0.591255
'B3GALNT2'	0.233104	0.10098	0.26105	0.285535	0.206994	0.296545	0.325539
'B3GALT1'	0.210088	0.436691	0.32643	0.345148	0.286269	0.288733	0.21402
'B3GALT2'	0.218896	0.158654	0.262675	0.28113	0.231584	0.327164	0.171027
'B3GALT4'	0.174697	0.126357	0.326011	0.142348	0.128192	0.132019	0.135479
'B3GALT5'	0.58879	0.673151	0.296964	0.480942	0.369056	0.366592	0.3355
'B3GALT6'	0.766633	0.519583	0.853353	0.600168	0.68846	0.681172	0.307555
'B3GALTL'	0.625492	0.399675	0.813873	0.755938	0.697898	0.476852	0.809783
'B3GAT1'	0.0943742	0.0989881	0.072406	0.0766004	0.067897	0.100089	0.122791
'B3GAT2'	0.253552	0.274944	0.61574	0.488387	0.504902	0.269648	0.535417
'B3GAT3'	0.376973	0.190426	0.493315	0.357311	0.185708	0.266031	0.402926
'B3GNT1'	0.154092	0.523148	0.186442	0.127143	0.160908	0.166675	0.119331
'B3GNT2'	0.679337	0.220469	0.242594	0.262098	0.212814	0.420228	0.275363
'B3GNT3'	0.407277	0.274996	0.645467	0.771509	0.340219	0.342631	0.623185
'B3GNT4'	0.869292	0.566193	0.819798	0.351439	0.492267	0.70162	0.722802
'B3GNT5'	0.583076	0.392859	0.291879	0.310439	0.362921	0.360981	0.522414
'B3GNT6'	0.716458	0.800661	0.849211	0.9439	0.929953	0.840665	0.783988
'B3GNT7'	0.227285	0.193257	0.23646	0.267918	0.585697	0.245635	0.188801
'B3GNT8'	0.721806	0.264562	0.743354	0.522833	0.325958	0.809941	0.259896
'B3GNT9'	0.177057	0.221308	0.10486	0.177633	0.142505	0.206627	0.511246
'B3GNTL1'	0.931579	0.910397	0.762387	0.88717	0.360772	0.890683	0.759084
'B4GALNT1'	0.24359	0.310282	0.554344	0.717139	0.706916	0.363918	0.794736
'B4GALNT2'	0.952708	0.810622	0.863839	0.82394	0.655534	0.79741	0.873696
'B4GALNT3'	0.916322	0.931736	0.94348	0.882714	0.780318	0.827085	0.576417
'B4GALNT4'	0.15965	0.419861	0.216536	0.183453	0.301945	0.161747	0.06753
'B4GALT1'	0.508205	0.214859	0.368951	0.160384	0.292927	0.151733	0.154249
'B4GALT2'	0.185288	0.136685	0.249148	0.4315	0.177843	0.0920673	0.198605
'B4GALT3'	0.173072	0.319876	0.160908	0.173282	0.138468	0.201227	0.667069
'B4GALT4'	0.414041	0.27573	0.464216	0.635244	0.506213	0.504535	0.689614
'B4GALT5'	0.505689	0.315472	0.530174	0.392177	0.290463	0.293766	0.442877
'B4GALT6'	0.345462	0.227127	0.550412	0.26991	0.219892	0.313165	0.283437
'B4GALT7'	0.28113	0.55534	0.475646	0.50831	0.176323	0.18167	0.229172
'B9D1'	0.418812	0.517223	0.398679	0.41661	0.249882	0.351125	0.439469
'B9D2'	0.307293	0.489593	0.671106	0.389608	0.453049	0.672312	0.595816
'BAALC'	0.679285	0.907566	0.430242	0.438316	0.54821	0.649033	0.433545
'BAAT'	0.807372	0.360038	0.699366	0.717926	0.578934	0.579772	0.770828
'BABAM1'	0.214125	0.233681	0.560321	0.175064	0.318723	0.230273	0.290778
'BACE1'	0.118702	0.186704	0.140251	0.151261	0.121323	0.125413	0.273266
'BACE2'	0.246474	0.123211	0.212604	0.367063	0.238924	0.173753	0.153358
'BACH1'	0.53809	0.403764	0.757773	0.68652	0.316678	0.745819	0.102186
'BACH2'	0.1273	0.0710953	0.148115	0.176008	0.119698	0.090075	0.142086
'BAD'	0.497405	0.543963	0.569391	0.577885	0.528234	0.634352	0.411944
'BAG1'	0.927699	0.891207	0.670896	0.686153	0.762334	0.907199	0.915797
'BAG2'	0.371205	0.357364	0.673098	0.383736	0.494469	0.361978	0.376501
'BAG3'	0.800503	0.762701	0.757458	0.55319	0.755885	0.667436	0.662245
'BAG4'	0.390709	0.438211	0.651444	0.36979	0.72233	0.624338	0.601793
'BAG5'	0.514025	0.166885	0.120275	0.202275	0.324123	0.449955	0.208043
'BAG6'	0.0240654	0.0624443	0.0930635	0.0467153	0.0211293	0.0289414	0.0335029
'BAHD1'	0.300687	0.844387	0.46537	0.0618151	0.145913	0.154983	0.211765
'BAI1'	0.00597704	0.00492843	0.00975201	0.0881875	0.0102763	0.00744508	0.521208
'BAI2'	0.0106957	0.00697321	0.00786452	0.00749751	0.0087034	0.0470823	0.028522
'BAI3'	0.0230693	0.027788	0.0167776	0.0203953	0.0132648	0.060819	0.0212866
'BAIAP2'	0.0759188	0.155193	0.0533214	0.0596131	0.0641745	0.068631	0.101085
'BAIAP2L1'	0.818539	0.204949	0.386987	0.280344	0.25135	0.258428	0.34174
'BAIAP2L2'	0.938447	0.936245	0.965396	0.944424	0.961778	0.893095	0.95276
'BAIAP3'	0.300477	0.0991978	0.966602	0.777644	0.158024	0.752635	0.670581
'BAK1'	0.320138	0.636712	0.548157	0.262465	0.342526	0.34174	0.25738
'BAMBI'	0.402716	0.498139	0.542966	0.561212	0.461385	0.460441	0.419965
'BANF1'	0.429613	0.419965	0.436953	0.445079	0.426781	0.423583	0.439994
'BANF2'	0.697531	0.781576	0.72815	0.732921	0.760342	0.745924	0.755046
'BANK1'	0.948409	0.885912	0.972264	0.805379	0.87464	0.913857	0.797987
'BANP'	0.121585	0.0650658	0.0352855	0.0375924	0.0618151	0.0665338	0.0565721
'BAP1'	0.119855	0.0363865	0.0402139	0.029623	0.0357049	0.0990405	0.0265821
'BARD1'	0.747444	0.822576	0.909453	0.884444	0.855136	0.802391	0.961411
'BARHL1'	0.447753	0.203953	0.751114	0.227127	0.295339	0.297122	0.372254
'BARHL2'	0.526661	0.291826	0.484559	0.341582	0.397945	0.634562	0.210822
'BARX1'	0.546741	0.805432	0.530278	0.676034	0.901536	0.60064	0.707125
'BARX2'	0.34908	0.43905	0.490851	0.34735	0.800923	0.29083	0.215488
'BASP1'	0.632884	0.60064	0.933361	0.835265	0.913071	0.651916	0.809574
'BATF'	0.404131	0.301788	0.479002	0.495203	0.430084	0.428197	0.517852
'BATF2'	0.588738	0.73355	0.383474	0.564515	0.689561	0.463849	0.605935
'BATF3'	0.581083	0.661616	0.691606	0.571541	0.634562	0.515808	0.590468
'BAX'	0.315472	0.233471	0.245897	0.259529	0.687936	0.46128	0.2535
'BAZ1A'	0.0398993	0.0227547	0.0654852	0.0334504	0.0665863	0.0287841	0.0158339
'BAZ1B'	0.0289414	0.0115346	0.05631	0.0454569	0.0137367	0.0196613	0.0220731
'BAZ2A'	0.0253762	0.0197662	0.00524301	0.0414198	0.0441462	0.0361768	0.0253762
'BAZ2B'	0.04876	0.917685	0.605463	0.411839	0.106433	0.164526	0.122739
'BBC3'	0.703508	0.352278	0.370314	0.543963	0.489121	0.484717	0.566141
'BBIP1'	0.471295	0.465003	0.48005	0.487024	0.59094	0.586746	0.652965
'BBOX1'	0.425628	0.190898	0.316678	0.6451	0.633828	0.516961	0.697845
'BBS1'	0.0492843	0.0425208	0.0452472	0.0489173	0.0434646	0.046191	0.0454045
'BBS10'	0.6753	0.190793	0.880197	0.778063	0.700362	0.480575	0.635191
'BBS12'	0.923137	0.641955	0.958423	0.748702	0.413516	0.901536	0.395114
'BBS2'	0.423006	0.880302	0.554711	0.117863	0.232685	0.23798	0.714308
'BBS4'	0.705395	0.565669	0.48629	0.658103	0.707545	0.700781	0.815551
'BBS5'	0.227809	0.216484	0.354742	0.23992	0.220626	0.224244	0.233524
'BBS7'	0.168615	0.160122	0.188644	0.131757	0.209196	0.30053	0.0779112
'BBS9'	0.787239	0.618309	0.453101	0.513606	0.34735	0.763488	0.648194
'BBX'	0.629109	0.1273	0.395114	0.298537	0.296964	0.304409	0.417973
'BCAM'	0.819011	0.766843	0.892938	0.866303	0.943323	0.917265	0.960206
'BCAN'	0.100351	0.568343	0.856027	0.507471	0.618256	0.195302	0.192104
'BCAP29'	0.598175	0.512505	0.253395	0.411944	0.246527	0.473601	0.434593
'BCAP31'	0.260683	0.28349	0.313165	0.642531	0.194306	0.386043	0.350862
'BCAR1'	0.891207	0.781419	0.487181	0.701358	0.703088	0.913385	0.751848
'BCAR3'	0.8479	0.120956	0.780737	0.732501	0.620091	0.712211	0.27421
'BCAS1'	0.906255	0.856237	0.589944	0.626068	0.798616	0.837519	0.572799
'BCAS2'	0.412887	0.310334	0.327269	0.50443	0.441567	0.438421	0.52687
'BCAS3'	0.0937451	0.0663766	0.215383	0.165207	0.0796938	0.0848844	0.0773345
'BCAS4'	0.811933	0.769045	0.901641	0.617784	0.530488	0.788549	0.770356
'BCAT1'	0.405809	0.825932	0.725319	0.480575	0.368689	0.494888	0.528391
'BCAT2'	0.270907	0.444712	0.233891	0.400986	0.262465	0.370052	0.292403
'BCCIP'	0.493525	0.631311	0.676611	0.560898	0.335448	0.459917	0.732868
'BCDIN3D'	0.659571	0.492529	0.538772	0.688513	0.578567	0.751481	0.821528
'BCHE'	0.8781	0.962984	0.923557	0.862895	0.890683	0.659361	0.689247
'BCKDHA'	0.0634929	0.0826823	0.060819	0.0655901	0.0807424	0.0616054	0.0603471
'BCKDHB'	0.467467	0.165574	0.421276	0.185393	0.339852	0.174068	0.499607
'BCKDK'	0.13894	0.0875059	0.154931	0.107587	0.0602947	0.0890788	0.0642269
'BCL10'	0.492424	0.781471	0.627851	0.636921	0.748545	0.654538	0.78252
'BCL11A'	0.0130027	0.0162533	0.0182981	0.0102763	0.0217585	0.010486	0.0102239
'BCL11B'	0.0101714	0.0134745	0.0115871	0.0416295	0.0285744	0.018036	0.0530069
'BCL2'	0.381062	0.419546	0.455146	0.309181	0.405809	0.404656	0.304986
'BCL2A1'	0.698789	0.804383	0.83495	0.77303	0.702092	0.76333	0.803964
'BCL2L1'	0.228491	0.217113	0.355686	0.240549	0.220993	0.224978	0.392544
'BCL2L10'	0.710743	0.683479	0.605358	0.61726	0.642374	0.526923	0.770146
'BCL2L11'	0.295758	0.282179	0.45373	0.471819	0.533005	0.40345	0.304042
'BCL2L12'	0.835317	0.490169	0.684895	0.417239	0.559901	0.740523	0.469512
'BCL2L13'	0.691921	0.17669	0.618099	0.825513	0.591412	0.59115	0.807581
'BCL2L14'	0.847114	0.475174	0.765165	0.67703	0.671053	0.804803	0.585959
'BCL2L15'	0.557857	0.641325	0.539768	0.550254	0.495937	0.490903	0.571593
'BCL2L2'	0.311383	0.298485	0.473339	0.323075	0.305196	0.422849	0.319929
'BCL2L2-PABPN1'	0.324805	0.213338	0.366644	0.254076	0.205841	0.209616	0.267656
'BCL3'	0.306244	0.153882	0.173334	0.291197	0.21187	0.419913	0.193362
'BCL6'	0.310019	0.212027	0.116709	0.13333	0.163687	0.240602	0.091543
'BCL6B'	0.363918	0.0841504	0.0616578	0.10355	0.0823153	0.0621821	0.105647
'BCL7A'	0.37152	0.213967	0.514707	0.367955	0.308079	0.42804	0.5782
'BCL7B'	0.286898	0.27227	0.28737	0.298065	0.392387	0.391234	0.294553
'BCL7C'	0.237928	0.226026	0.237666	0.250878	0.679547	0.233943	0.245321
'BCL9'	0.137524	0.273213	0.128716	0.164893	0.750433	0.0601374	0.0972055
'BCL9L'	0.0200283	0.0695224	0.0559954	0.0492843	0.0233838	0.325067	0.0193992
'BCLAF1'	0.978556	0.914224	0.99287	0.993341	0.987574	0.988046	0.995386
'BCMO1'	0.667908	0.215698	0.893043	0.806743	0.78577	0.502123	0.799612
'BCO2'	0.933623	0.845279	0.916322	0.892728	0.906779	0.832014	0.772086
'BCOR'	0.0172495	0.0186127	0.010119	0.00450899	0.00367011	0.00618676	0.00461385
'BCORL1'	0.00587218	0.00917527	0.00796938	0.00754994	0.013894	0.00975201	0.0120065
'BCR'	0.190374	0.052902	0.0837834	0.268914	0.197452	0.0403712	0.184974
'BCS1L'	0.257432	0.0849893	0.34672	0.154669	0.248519	0.254443	0.278037
'BDH1'	0.732711	0.242018	0.279295	0.195722	0.436114	0.228019	0.116552
'BDH2'	0.756672	0.823048	0.856394	0.599748	0.840245	0.620458	0.840298
'BDKRB1'	0.420804	0.32491	0.773397	0.846852	0.806008	0.875216	0.75059
'BDKRB2'	0.51198	0.248204	0.119174	0.312851	0.676611	0.232947	0.549415
'BDNF'	0.227232	0.367588	0.420595	0.601059	0.689194	0.243066	0.664552
'BDP1'	0.989986	0.968227	0.991087	0.978294	0.968647	0.983537	0.985215
'BEAN1'	0.306297	0.755204	0.440675	0.305143	0.703298	0.355476	0.323809
'BECN1'	0.128244	0.176637	0.126671	0.213705	0.171551	0.176794	0.222723
'BEGAIN'	0.0762334	0.121009	0.155718	0.114717	0.139674	0.0746081	0.134955
'BEND2'	0.480155	0.346511	0.191055	0.216746	0.134588	0.385257	0.615949
'BEND3'	0.0285744	0.00964715	0.00928013	0.0146804	0.0207099	0.0287317	0.0134221
'BEND4'	0.758349	0.676401	0.475541	0.341897	0.829235	0.480732	0.22912
'BEND5'	0.291512	0.189168	0.491113	0.355686	0.129031	0.189168	0.725266
'BEND6'	0.549625	0.270592	0.284748	0.727311	0.63388	0.388665	0.29277
'BEND7'	0.790909	0.250354	0.443926	0.480889	0.573795	0.23473	0.359199
'BEST1'	0.712578	0.817071	0.621507	0.651707	0.221465	0.437058	0.599748
'BEST2'	0.324857	0.166675	0.203744	0.526084	0.101872	0.411105	0.638232
'BEST3'	0.722802	0.306087	0.778797	0.433021	0.777644	0.60604	0.860221
'BEST4'	0.164631	0.264143	0.617994	0.752268	0.344728	0.47098	0.569286
'BET1'	0.560059	0.460808	0.475227	0.482986	0.466366	0.4617	0.477796
'BET1L'	0.465317	0.358779	0.540135	0.385729	0.496199	0.363551	0.378179
'BEX1'	0.517118	0.682903	0.430504	0.438526	0.42007	0.416977	0.433702
'BEX2'	0.802496	0.342316	0.765428	0.534945	0.477901	0.760761	0.364494
'BEX4'	0.401929	0.54066	0.405967	0.414355	0.524039	0.393383	0.408536
'BEX5'	0.533057	0.578357	0.445971	0.455618	0.436376	0.43323	0.449851
'BFAR'	0.646254	0.835579	0.333928	0.360772	0.264615	0.501127	0.40691
'BFSP1'	0.874954	0.903843	0.906727	0.833849	0.818697	0.882714	0.611912
'BFSP2'	0.163792	0.88156	0.367535	0.403293	0.499921	0.267918	0.169192
'BGLAP'	0.650134	0.370576	0.388769	0.397997	0.378913	0.618151	0.390867
'BGN'	0.201174	0.167095	0.187543	0.202538	0.449274	0.326849	0.208462
'BHLHA15'	0.595711	0.239973	0.251717	0.409899	0.347402	0.248309	0.431972
'BHLHA9'	0.520893	0.518796	0.530488	0.881298	0.796047	0.628165	0.686678
'BHLHB9'	0.404708	0.597389	0.5232	0.548524	0.63991	0.788077	0.433021
'BHLHE22'	0.939758	0.969695	0.954019	0.987102	0.960048	0.952393	0.987417
'BHLHE23'	0.929219	0.822839	0.697321	0.85157	0.733393	0.835579	0.597337
'BHLHE40'	0.254181	0.163477	0.183715	0.12578	0.226026	0.115451	0.545116
'BHLHE41'	0.839249	0.593824	0.646673	0.950191	0.80517	0.794474	0.868453
'BHMT'	0.611126	0.618885	0.678708	0.409532	0.660358	0.55146	0.460756
'BHMT2'	0.64898	0.253238	0.797987	0.297279	0.348136	0.347612	0.314686
'BICC1'	0.49494	0.16484	0.221098	0.569024	0.365019	0.70529	0.706182
'BICD1'	0.0522728	0.075447	0.0421538	0.0314581	0.0262675	0.0273685	0.0865097
'BICD2'	0.0199759	0.0456666	0.0623919	0.0223352	0.0219682	0.0557857	0.175431
'BID'	0.841032	0.787029	0.340743	0.359304	0.418288	0.543019	0.911183
'BIK'	0.788602	0.884916	0.908457	0.828553	0.948933	0.745452	0.858386
'BIN1'	0.106643	0.113826	0.0390605	0.0645939	0.0511194	0.103654	0.192576
'BIN2'	0.691344	0.448173	0.668642	0.787868	0.714885	0.50118	0.926231
'BIN3'	0.259791	0.876003	0.813663	0.328685	0.723116	0.512085	0.543019
'BIRC2'	0.388874	0.490327	0.408116	0.287632	0.412258	0.414722	0.52126
'BIRC3'	0.283909	0.605673	0.159283	0.171342	0.793216	0.279662	0.307922
'BIRC5'	0.636974	0.50852	0.53678	0.68112	0.492634	0.607403	0.569339
'BIRC6'	0.0010486	0.00152047	0.00188748	0.00209721	0.00503329	0.00193992	0.0212342
'BIRC7'	0.783621	0.787606	0.882871	0.842657	0.884339	0.898653	0.434646
'BIVM'	0.127667	0.118335	0.126409	0.133854	0.120904	0.124469	0.126409
'BIVM-ERCC5'	0.0190321	0.0175641	0.0202905	0.0169349	0.0125308	0.0177214	0.0262151
'BLCAP'	0.431552	0.4218	0.439207	0.447386	0.428774	0.425261	0.442143
'BLK'	0.85954	0.22503	0.704137	0.732764	0.724952	0.833429	0.805012
'BLM'	0.19116	0.692235	0.610287	0.373565	0.833429	0.70744	0.130656
'BLMH'	0.261207	0.327269	0.377287	0.404708	0.418707	0.544959	0.455828
'BLNK'	0.23237	0.485923	0.786452	0.43905	0.291197	0.295549	0.678236
'BLOC1S1'	0.389818	0.374875	0.393069	0.402611	0.383159	0.379542	0.395166
'BLOC1S2'	0.518115	0.565721	0.711058	0.595082	0.549311	0.650081	0.614586
'BLOC1S3'	0.774079	0.747496	0.780056	0.78619	0.790227	0.778692	0.721439
'BLOC1S4'	0.781157	0.663766	0.693913	0.702774	0.797095	0.785299	0.728412
'BLOC1S5'	0.908562	0.49536	0.526556	0.370262	0.775284	0.595816	0.365595
'BLOC1S6'	0.650815	0.525035	0.389713	0.398731	0.508205	0.376606	0.391391
'BLVRA'	0.680596	0.423268	0.739527	0.644209	0.632832	0.628428	0.697164
'BLVRB'	0.601479	0.6451	0.783568	0.793425	0.599172	0.691396	0.616421
'BLZF1'	0.712159	0.813873	0.706496	0.860536	0.588895	0.683637	0.850364
'BMF'	0.329943	0.314319	0.331883	0.508939	0.676821	0.322603	0.531746
'BMP1'	0.0393226	0.0182981	0.0774917	0.0189797	0.0282598	0.013894	0.0196089
'BMP10'	0.661826	0.205316	0.227232	0.379647	0.393645	0.395481	0.42956
'BMP15'	0.687149	0.48781	0.843181	0.850417	0.914172	0.801657	0.63949
'BMP2'	0.309548	0.701358	0.51392	0.376344	0.276884	0.390762	0.606826
'BMP2K'	0.959104	0.960573	0.987259	0.986158	0.979657	0.986316	0.977979
'BMP3'	0.857757	0.321921	0.837467	0.918261	0.911813	0.841556	0.921932
'BMP4'	0.232056	0.799874	0.563362	0.438578	0.206103	0.210926	0.323861
'BMP5'	0.527552	0.259582	0.300163	0.325329	0.239448	0.681644	0.369999
'BMP6'	0.63582	0.793478	0.549363	0.796361	0.84465	0.632674	0.77649
'BMP7'	0.213705	0.0688408	0.119541	0.130236	0.145756	0.152152	0.231689
'BMP8A'	0.944896	0.922718	0.956378	0.977874	0.980129	0.940387	0.948828
'BMP8B'	0.818172	0.867771	0.801762	0.813454	0.960573	0.766109	0.677817
'BMPER'	0.329052	0.289991	0.386305	0.181723	0.112935	0.326115	0.219997
'BMPR1A'	0.113197	0.178315	0.323966	0.230745	0.115084	0.170293	0.261836
'BMPR1B'	0.25308	0.517171	0.434751	0.619829	0.44057	0.320453	0.54412
'BMPR2'	0.0761286	0.0918576	0.187438	0.0370157	0.0543701	0.0423111	0.180412
'BMS1'	0.560321	0.956378	0.855712	0.655953	0.958895	0.910187	0.701725
'BMX'	0.0803754	0.108583	0.294238	0.326954	0.654276	0.155508	0.0788025
'BNC1'	0.131285	0.188381	0.252975	0.190059	0.208987	0.0573586	0.24983
'BNC2'	0.57432	0.16138	0.239134	0.2945	0.569758	0.578252	0.642793
'BNIP1'	0.517852	0.368951	0.693703	0.274314	0.25329	0.483458	0.269753
'BNIP2'	0.815026	0.750747	0.589629	0.81078	0.595973	0.689928	0.897814
'BNIP3'	0.381167	0.686835	0.297751	0.309233	0.289624	0.404813	0.305143
'BNIP3L'	0.3193	0.450427	0.321449	0.331149	0.561055	0.313322	0.328318
'BNIPL'	0.840665	0.506423	0.84963	0.855398	0.861951	0.851256	0.947517
'BOC'	0.173649	0.454727	0.0414198	0.0802705	0.0584596	0.0640172	0.0167252
'BOD1'	0.548314	0.350653	0.531904	0.542442	0.604782	0.694804	0.564148
'BOD1L1'	0.255754	0.972684	0.974886	0.982383	0.910292	0.846589	0.966235
'BOD1L2'	0.883605	0.91543	0.752739	0.831332	0.681749	0.809364	0.793268
'BOK'	0.682326	0.525298	0.695538	0.853353	0.607246	0.768364	0.832853
'BOLA1'	0.569916	0.424946	0.612751	0.624286	0.538405	0.727049	0.49924
'BOLA3'	0.434069	0.425942	0.717611	0.603156	0.558224	0.554082	0.445499
'BOLL'	0.417816	0.515965	0.397578	0.415299	0.700414	0.350705	0.26451
'BOP1'	0.696639	0.855345	0.361401	0.771457	0.774865	0.817543	0.365176
'BORA'	0.350915	0.668432	0.306716	0.643842	0.592041	0.687045	0.71263
'BPGM'	0.324438	0.356473	0.391391	0.265506	0.347035	0.248204	0.259949
'BPHL'	0.761076	0.456876	0.50658	0.527237	0.807634	0.843129	0.379332
'BPI'	0.967284	0.97174	0.948671	0.951659	0.959681	0.960677	0.968961
'BPIFA1'	0.550516	0.555497	0.440046	0.297122	0.390919	0.516856	0.479998
'BPIFA2'	0.83149	0.650606	0.893252	0.796204	0.872018	0.820899	0.446757
'BPIFA3'	0.861847	0.816704	0.895087	0.89645	0.940754	0.912861	0.629896
'BPIFB1'	0.924134	0.608714	0.917947	0.942117	0.795942	0.933833	0.896031
'BPIFB2'	0.680281	0.693651	0.658103	0.684895	0.6041	0.698317	0.839092
'BPIFB3'	0.955906	0.87207	0.969591	0.950768	0.919258	0.854821	0.943008
'BPIFB4'	0.928328	0.873643	0.884968	0.921355	0.889268	0.903266	0.906412
'BPIFB6'	0.859592	0.748807	0.862843	0.820007	0.680805	0.950611	0.800975
'BPIFC'	0.929901	0.861217	0.79893	0.927489	0.892204	0.923609	0.694699
'BPNT1'	0.388769	0.333508	0.530541	0.549206	0.446914	0.323179	0.590993
'BPTF'	0.00650134	0.00414198	0.0120065	0.0111676	0.0147853	0.0126357	0.00361768
'BRAF'	0.091176	0.126514	0.0423636	0.0459812	0.0553138	0.0594558	0.041682
'BRAP'	0.103392	0.185183	0.0608714	0.0656425	0.0807948	0.0844125	0.312169
'BRAT1'	0.891312	0.854192	0.949405	0.942589	0.931474	0.958108	0.958528
'BRCA1'	0.937398	0.961464	0.919625	0.756619	0.604048	0.962198	0.914434
'BRCA2'	0.980234	0.814083	0.926074	0.945682	0.574477	0.92838	0.965711
'BRCC3'	0.229172	0.217952	0.356944	0.539192	0.561317	0.225292	0.235097
'BRD1'	0.010853	0.0120589	0.00770723	0.0185603	0.0081791	0.014995	0.0142086
'BRD2'	0.572223	0.758979	0.949929	0.940597	0.649924	0.842238	0.978346
'BRD3'	0.0790122	0.0351282	0.0958423	0.113669	0.122057	0.353799	0.422744
'BRD4'	0.0196613	0.032664	0.0219158	0.157081	0.041682	0.063021	0.062287
'BRD7'	0.550831	0.520107	0.29859	0.332355	0.303203	0.655429	0.242332
'BRD8'	0.26839	0.67918	0.176008	0.213863	0.127825	0.267656	0.186966
'BRD9'	0.123735	0.0583023	0.104441	0.0747129	0.042049	0.120327	0.0747654
'BRDT'	0.880197	0.689037	0.775547	0.71499	0.754784	0.880459	0.367588
'BRE'	0.329314	0.216799	0.370891	0.258271	0.147538	0.212814	0.271221
'BRF1'	0.0603471	0.0427306	0.0778063	0.056677	0.075814	0.08069	0.179521
'BRF2'	0.328527	0.284014	0.142767	0.379856	0.477324	0.18036	0.458869
'BRI3'	0.458502	0.595606	0.466418	0.475122	0.683951	0.452996	0.470456
'BRI3BP'	0.676401	0.875898	0.813506	0.871232	0.791747	0.71263	0.861951
'BRICD5'	0.83474	0.947727	0.969381	0.874587	0.928433	0.934357	0.865097
'BRINP1'	0.0513815	0.218896	0.304986	0.529807	0.446128	0.118807	0.110156
'BRINP2'	0.175169	0.131967	0.263304	0.198238	0.749017	0.112725	0.259686
'BRINP3'	0.0634405	0.366749	0.0560478	0.0986211	0.0491795	0.141876	0.185026
'BRIP1'	0.153148	0.490484	0.21423	0.404866	0.815918	0.167829	0.390395
'BRIX1'	0.464269	0.606197	0.350653	0.534735	0.555969	0.221884	0.230483
'BRK1'	0.480627	0.476485	0.490641	0.4973	0.481623	0.476118	0.492948
'BRMS1'	0.406701	0.552299	0.726	0.481309	0.497614	0.367273	0.336077
'BRMS1L'	0.313637	0.345462	0.244587	0.397787	0.335343	0.335553	0.419441
'BROX'	0.397106	0.175064	0.187805	0.197871	0.360719	0.2589	0.190426
'BRPF1'	0.0100142	0.00880826	0.0125308	0.00770723	0.0171971	0.0112725	0.00754994
'BRPF3'	0.0294657	0.0206575	0.038641	0.0721963	0.0429403	0.020238	0.0357574
'BRS3'	0.232528	0.376711	0.181566	0.297384	0.59461	0.347664	0.182142
'BRSK1'	0.0493368	0.0193992	0.113144	0.0355476	0.0350233	0.0370681	0.0635453
'BRSK2'	0.0672154	0.0486027	0.0633356	0.117653	0.0783831	0.117181	0.0929586
'BRWD1'	0.130551	0.208724	0.118492	0.0681592	0.503854	0.0391129	0.0115871
'BRWD3'	0.00644891	0.00812667	0.00555759	0.00629162	0.00697321	0.00508572	0.00587218
'BSCL2'	0.676925	0.427253	0.349971	0.54952	0.482305	0.602894	0.463535
'BSDC1'	0.148535	0.509726	0.276307	0.463954	0.219997	0.314266	0.690033
'BSG'	0.362083	0.361925	0.450427	0.327741	0.29859	0.303518	0.398364
'BSN'	0.00173019	0.000943742	0.0215488	0.0099093	0.0234887	0.00498086	0.0267394
'BSND'	0.564882	0.941907	0.275468	0.454202	0.692707	0.344047	0.180202
'BSPH1'	0.677083	0.766371	0.585382	0.592251	0.806428	0.730719	0.739737
'BSPRY'	0.642898	0.772453	0.747968	0.766266	0.784565	0.497667	0.818277
'BST1'	0.782205	0.825041	0.606984	0.740104	0.903371	0.824202	0.787239
'BST2'	0.38662	0.426729	0.302207	0.477848	0.410895	0.295496	0.665863
'BSX'	0.664657	0.448907	0.742149	0.824778	0.666859	0.556808	0.679285
'BTAF1'	0.0131075	0.0207099	0.0133697	0.00838882	0.0128454	0.00896555	0.0185603
'BTBD1'	0.253814	0.213915	0.367326	0.393331	0.291354	0.210192	0.620878
'BTBD10'	0.196823	0.109055	0.116972	0.125046	0.158077	0.163739	0.203639
'BTBD11'	0.447858	0.617312	0.0912809	0.171709	0.409112	0.109264	0.43496
'BTBD16'	0.833744	0.839511	0.833692	0.917737	0.940492	0.824726	0.89105
'BTBD17'	0.0941121	0.616264	0.173911	0.298957	0.381062	0.276412	0.214334
'BTBD18'	0.301631	0.540712	0.203586	0.351964	0.445237	0.669795	0.256541
'BTBD19'	0.425104	0.222251	0.37907	0.40691	0.302102	0.422272	0.276621
'BTBD2'	0.0774393	0.042783	0.108426	0.122267	0.0436219	0.0468725	0.233891
'BTBD3'	0.290148	0.14607	0.252241	0.176165	0.397211	0.286898	0.181618
'BTBD6'	0.222881	0.072773	0.30011	0.214754	0.551303	0.111152	0.137944
'BTBD7'	0.0895507	0.250826	0.101295	0.195617	0.116972	0.0880826	0.056677
'BTBD8'	0.656163	0.337755	0.53442	0.552666	0.76202	0.671525	0.594663
'BTBD9'	0.110313	0.0888691	0.378546	0.070571	0.0613433	0.0908614	0.065328
'BTC'	0.837047	0.853772	0.761757	0.880459	0.826561	0.815498	0.907304
'BTD'	0.468254	0.327741	0.253972	0.855031	0.944843	0.723431	0.672049
'BTF3'	0.459078	0.353012	0.534158	0.379489	0.489907	0.358098	0.710376
'BTF3L4'	0.413045	0.4013	0.578724	0.426886	0.408116	0.406124	0.42201
'BTG1'	0.491637	0.385047	0.564777	0.413097	0.393855	0.518796	0.592251
'BTG2'	0.371992	0.640696	0.538825	0.549678	0.494993	0.490012	0.571331
'BTG3'	0.341215	0.374613	0.570073	0.427568	0.492581	0.361349	0.451581
'BTG4'	0.496985	0.302627	0.480155	0.328055	0.431657	0.310858	0.325329
'BTK'	0.107901	0.0569916	0.0972055	0.10659	0.0848844	0.063755	0.063755
'BTLA'	0.647355	0.687464	0.610025	0.621664	0.64725	0.640591	0.66235
'BTN1A1'	0.920516	0.817805	0.607193	0.821266	0.863891	0.908195	0.557437
'BTN2A1'	0.934829	0.979395	0.927961	0.969381	0.811619	0.904263	0.956221
'BTN2A2'	0.930215	0.87616	0.910659	0.963299	0.696325	0.960835	0.922823
'BTN3A1'	0.829707	0.941593	0.860903	0.928905	0.760289	0.851151	0.935091
'BTN3A2'	0.784198	0.904997	0.943585	0.905206	0.875374	0.826194	0.951607
'BTN3A3'	0.837729	0.920726	0.286111	0.744508	0.646778	0.839878	0.71887
'BTNL2'	0.99224	0.987731	0.993027	0.991768	0.99224	0.995701	0.97929
'BTNL3'	0.907723	0.825145	0.868295	0.754627	0.938237	0.761181	0.869921
'BTNL8'	0.965082	0.886646	0.971635	0.965606	0.978609	0.933571	0.96225
'BTNL9'	0.866303	0.883658	0.376606	0.792482	0.840298	0.831385	0.770985
'BTRC'	0.184397	0.448383	0.101347	0.279243	0.176847	0.183505	0.340324
'BUB1'	0.134798	0.290515	0.0301473	0.0503329	0.152152	0.15944	0.737115
'BUB1B'	0.762806	0.149688	0.0840455	0.239815	0.115766	0.172862	0.038274
'BUB3'	0.314319	0.266135	0.190269	0.20107	0.182929	0.262203	0.193048
'BUD13'	0.822367	0.601636	0.891103	0.718607	0.492791	0.824988	0.905468
'BUD31'	0.349342	0.336025	0.353327	0.362869	0.344571	0.342421	0.357678
'BVES'	0.503382	0.405967	0.613537	0.485713	0.373303	0.707335	0.533529
'BYSL'	0.707335	0.888062	0.779846	0.710323	0.730037	0.72081	0.669218
'BZRAP1'	0.957112	0.981545	0.958947	0.944319	0.965868	0.967493	0.970482
'BZW1'	0.391548	0.258848	0.596131	0.616159	0.355476	0.353589	0.782625
'BZW2'	0.192838	0.138573	0.149373	0.156399	0.142033	0.147434	0.262256
'C10orf10'	0.633461	0.762334	0.595501	0.607875	0.518953	0.715514	0.47874
'C10orf105'	0.897709	0.65847	0.688722	0.788602	0.63042	0.831594	0.816704
'C10orf107'	0.837309	0.624705	0.355424	0.364809	0.346825	0.344414	0.359933
'C10orf11'	0.719394	0.692445	0.731767	0.627903	0.542337	0.729565	0.504588
'C10orf113'	0.876842	0.820217	0.892833	0.940911	0.944214	0.833587	0.915168
'C10orf115'	0.650291	0.611021	0.635873	0.749279	0.69795	0.687569	0.658156
'C10orf118'	0.339957	0.442877	0.256174	0.60604	0.331149	0.241283	0.383159
'C10orf12'	0.791643	0.904263	0.893934	0.870026	0.600797	0.770513	0.669795
'C10orf120'	0.759031	0.882924	0.877785	0.663399	0.654118	0.731296	0.569706
'C10orf126'	0.816232	0.527604	0.553715	0.402087	0.840875	0.620616	0.394537
'C10orf128'	0.678708	0.682011	0.898286	0.802129	0.888429	0.842133	0.827872
'C10orf129'	0.877838	0.70508	0.832171	0.778011	0.7314	0.835684	0.612279
'C10orf131'	0.610968	0.68631	0.858386	0.598123	0.661354	0.54758	0.743354
'C10orf2'	0.105018	0.0858806	0.166466	0.193887	0.150579	0.0792744	0.145022
'C10orf25'	0.757353	0.840141	0.72773	0.732397	0.677188	0.667541	0.887695
'C10orf32'	0.453049	0.446233	0.461333	0.469984	0.451056	0.447963	0.464741
'C10orf35'	0.382688	0.6494	0.681539	0.689718	0.376291	0.707597	0.578776
'C10orf53'	0.831647	0.832066	0.711844	0.803859	0.808525	0.796623	0.828816
'C10orf54'	0.342841	0.853143	0.777696	0.792586	0.749594	0.737902	0.638337
'C10orf55'	0.730719	0.66796	0.570597	0.419231	0.529492	0.720862	0.597913
'C10orf62'	0.892676	0.765008	0.600273	0.612174	0.637813	0.718345	0.654014
'C10orf67'	0.383736	0.745137	0.548891	0.690557	0.622765	0.617312	0.720075
'C10orf71'	0.976406	0.98857	0.990353	0.959786	0.980234	0.976931	0.986735
'C10orf76'	0.081057	0.0839931	0.229644	0.103445	0.0822629	0.237404	0.105489
'C10orf82'	0.633513	0.735333	0.770671	0.378126	0.605988	0.766896	0.371835
'C10orf88'	0.851151	0.820846	0.717244	0.468673	0.357626	0.482986	0.188277
'C10orf90'	0.7411	0.838148	0.890316	0.858858	0.972055	0.907618	0.937241
'C10orf91'	0.750485	0.619567	0.656058	0.525298	0.46731	0.681854	0.35448
'C10orf95'	0.863944	0.694175	0.862895	0.861689	0.563781	0.904682	0.833796
'C10orf99'	0.7206	0.616107	0.640958	0.642846	0.702459	0.691658	0.66193
'C11orf1'	0.584806	0.66429	0.69428	0.703193	0.797358	0.631416	0.728884
'C11orf16'	0.935668	0.909977	0.909296	0.970325	0.877523	0.914591	0.940754
'C11orf21'	0.729775	0.784093	0.871284	0.640854	0.812405	0.657998	0.783726
'C11orf24'	0.814083	0.72406	0.563257	0.717349	0.738007	0.839774	0.783254
'C11orf30'	0.0352331	0.0548419	0.0763383	0.0179311	0.033031	0.0266345	0.0423636
'C11orf31'	0.633094	0.594453	0.46516	0.621717	0.578042	0.672207	0.758559
'C11orf35'	0.968227	0.867981	0.961464	0.975987	0.956483	0.975515	0.961097
'C11orf40'	0.921565	0.917213	0.970377	0.970167	0.950558	0.940859	0.952708
'C11orf42'	0.555759	0.896922	0.269648	0.444136	0.461071	0.336549	0.49515
'C11orf44'	0.693651	0.582132	0.723903	0.610497	0.566665	0.663084	0.63021
'C11orf45'	0.553453	0.355424	0.772558	0.546689	0.781104	0.606984	0.569077
'C11orf48'	0.702931	0.554291	0.595606	0.295916	0.519058	0.628113	0.292455
'C11orf49'	0.262151	0.615373	0.377864	0.26257	0.213181	0.303728	0.456929
'C11orf52'	0.451738	0.631836	0.36397	0.538405	0.70183	0.478425	0.367273
'C11orf53'	0.586955	0.267236	0.295601	0.201908	0.71132	0.493158	0.193939
'C11orf54'	0.656792	0.581555	0.309338	0.485398	0.419598	0.649714	0.315053
'C11orf57'	0.355004	0.389975	0.426729	0.598385	0.37907	0.377235	0.283804
'C11orf58'	0.3549	0.341215	0.359356	0.367693	0.349447	0.347455	0.363079
'C11orf63'	0.460599	0.81597	0.500288	0.158287	0.390814	0.63451	0.0641221
'C11orf65'	0.754417	0.541184	0.582761	0.857967	0.622398	0.777119	0.639438
'C11orf68'	0.58145	0.390395	0.290306	0.621035	0.606617	0.358989	0.520946
'C11orf70'	0.451476	0.395533	0.43171	0.602947	0.383684	0.381587	0.841399
'C11orf71'	0.790437	0.409532	0.584701	0.434856	0.654538	0.539401	0.610759
'C11orf73'	0.459603	0.353432	0.534525	0.545116	0.362607	0.485713	0.37304
'C11orf74'	0.76763	0.514445	0.542704	0.685	0.784617	0.703141	0.573691
'C11orf80'	0.882504	0.524301	0.598857	0.866356	0.917108	0.850836	0.953023
'C11orf82'	0.674828	0.900488	0.634981	0.770199	0.930582	0.732292	0.840508
'C11orf83'	0.767682	0.790437	0.87055	0.743564	0.824569	0.755309	0.765218
'C11orf84'	0.491218	0.235673	0.271588	0.189483	0.424737	0.308551	0.113826
'C11orf85'	0.407225	0.449536	0.482252	0.330153	0.560321	0.312798	0.327688
'C11orf86'	0.572642	0.526975	0.552981	0.693336	0.62633	0.620196	0.721806
'C11orf87'	0.303833	0.836575	0.464636	0.628428	0.543176	0.413516	0.505217
'C11orf88'	0.800923	0.854349	0.357678	0.531851	0.77261	0.856971	0.553977
'C11orf91'	0.784512	0.54627	0.572485	0.579405	0.734704	0.63582	0.599329
'C11orf94'	0.660358	0.82006	0.563624	0.572327	0.882399	0.629214	0.405023
'C11orf96'	0.839826	0.856289	0.883867	0.983589	0.960363	0.858911	0.973365
'C12orf10'	0.583757	0.882294	0.881613	0.937189	0.882504	0.87034	0.880931
'C12orf23'	0.552037	0.596603	0.467467	0.476013	0.68479	0.577833	0.643999
'C12orf29'	0.35663	0.544539	0.428512	0.599381	0.380538	0.506318	0.642059
'C12orf36'	0.792377	0.768573	0.857285	0.803072	0.807948	0.875374	0.91952
'C12orf39'	0.506895	0.401877	0.419441	0.42762	0.537671	0.406858	0.605358
'C12orf4'	0.157553	0.113197	0.29256	0.129188	0.163634	0.118859	0.121009
'C12orf40'	0.930268	0.862528	0.437792	0.622346	0.757406	0.667803	0.546689
'C12orf42'	0.898286	0.802076	0.838515	0.88759	0.863629	0.907461	0.877838
'C12orf43'	0.586116	0.498925	0.677607	0.785823	0.687674	0.812772	0.733917
'C12orf44'	0.295391	0.324176	0.358517	0.3754	0.437058	0.315944	0.395533
'C12orf45'	0.710953	0.860955	0.841084	0.780842	0.836366	0.703717	0.81036
'C12orf49'	0.535626	0.662979	0.705238	0.594243	0.50249	0.499449	0.636554
'C12orf5'	0.445342	0.542599	0.275783	0.287212	0.26797	0.618623	0.283123
'C12orf50'	0.755204	0.633199	0.689981	0.853667	0.567556	0.806585	0.764327
'C12orf54'	0.741519	0.76763	0.856866	0.716825	0.744141	0.795785	0.827819
'C12orf55'	0.988151	0.991401	0.837886	0.880826	0.991559	0.955801	0.939496
'C12orf56'	0.73334	0.602947	0.665181	0.553348	0.801132	0.292088	0.439732
'C12orf57'	0.571488	0.372202	0.3905	0.562208	0.508782	0.504797	0.392335
'C12orf60'	0.802653	0.9191	0.765532	0.914329	0.951345	0.817333	0.9083
'C12orf65'	0.602894	0.316049	0.644052	0.511141	0.573061	0.447019	0.687779
'C12orf66'	0.252713	0.463692	0.530121	0.253919	0.406648	0.293714	0.267499
'C12orf68'	0.695958	0.802653	0.662507	0.67163	0.597127	0.473759	0.703508
'C12orf71'	0.804907	0.75987	0.59073	0.724375	0.792377	0.781576	0.762282
'C12orf73'	0.665653	0.629791	0.652545	0.760656	0.713994	0.772768	0.780842
'C12orf74'	0.832224	0.323599	0.504221	0.832119	0.579143	0.810308	0.691868
'C12orf75'	0.607089	0.514182	0.527709	0.529335	0.726105	0.512505	0.528234
'C12orf76'	0.593247	0.549258	0.575421	0.423111	0.404866	0.529282	0.417868
'C12orf77'	0.704242	0.506003	0.371101	0.379804	0.490222	0.697531	0.372831
'C12orf79'	0.706758	0.599486	0.813768	0.740733	0.68694	0.853091	0.762072
'C13orf35'	0.654328	0.816285	0.687202	0.695381	0.628847	0.780318	0.723483
'C13orf45'	0.747496	0.572223	0.597179	0.806061	0.750695	0.736801	0.74519
'C14orf1'	0.362817	0.634824	0.367378	0.375819	0.603628	0.353903	0.370262
'C14orf105'	0.83668	0.819798	0.940754	0.857075	0.837467	0.892728	0.887957
'C14orf119'	0.58339	0.663136	0.403293	0.412468	0.636502	0.517905	0.406176
'C14orf142'	0.621769	0.434226	0.449431	0.458921	0.75641	0.436219	0.453783
'C14orf144'	0.783097	0.492843	0.755571	0.652965	0.61511	0.609762	0.671578
'C14orf159'	0.972422	0.873014	0.880512	0.91737	0.859382	0.966287	0.89514
'C14orf164'	0.550988	0.676821	0.597337	0.608924	0.79547	0.389923	0.651025
'C14orf166'	0.389608	0.428983	0.731348	0.741205	0.413621	0.412415	0.504063
'C14orf166B'	0.821947	0.73528	0.854349	0.728202	0.81015	0.657421	0.859382
'C14orf177'	0.834111	0.834635	0.802181	0.859802	0.751219	0.845593	0.831804
'C14orf178'	0.701935	0.592932	0.617365	0.736486	0.577151	0.671263	0.75793
'C14orf180'	0.700729	0.760289	0.282022	0.453363	0.792639	0.625072	0.64746
'C14orf182'	0.743774	0.567189	0.59094	0.596812	0.746658	0.651549	0.615268
'C14orf183'	0.768206	0.794159	0.762334	0.773082	0.813244	0.8781	0.814345
'C14orf2'	0.649347	0.61013	0.744193	0.637655	0.773554	0.686625	0.657264
'C14orf23'	0.906622	0.932103	0.901117	0.944896	0.933886	0.904315	0.944162
'C14orf28'	0.683322	0.653647	0.696377	0.4261	0.608924	0.822209	0.271903
'C14orf37'	0.888691	0.873434	0.949248	0.91758	0.859645	0.924501	0.895402
'C14orf39'	0.928171	0.841504	0.830441	0.883815	0.844282	0.870078	0.91779
'C14orf64'	0.586274	0.542075	0.695695	0.79374	0.797987	0.834845	0.729828
'C14orf79'	0.643003	0.745242	0.705762	0.723536	0.897656	0.683007	0.849735
'C14orf80'	0.980915	0.911813	0.835002	0.918419	0.874797	0.954491	0.843234
'C14orf93'	0.231584	0.25675	0.625439	0.514077	0.564568	0.229592	0.733288
'C15ORF37'	0.950191	0.850889	0.878991	0.83322	0.949982	0.925864	0.795994
'C15orf26'	0.578829	0.339538	0.37304	0.252661	0.328318	0.45221	0.247051
'C15orf27'	0.448802	0.765375	0.880984	0.689771	0.321764	0.449169	0.775651
'C15orf32'	0.761915	0.504535	0.66948	0.775966	0.832276	0.767105	0.709485
'C15orf38'	0.218843	0.207361	0.218424	0.230378	0.211713	0.214806	0.223824
'C15orf38-AP3S2'	0.325224	0.742568	0.183401	0.12536	0.158339	0.320768	0.20432
'C15orf39'	0.855922	0.754312	0.977612	0.974571	0.920568	0.888376	0.927489
'C15orf40'	0.81618	0.654748	0.780842	0.890002	0.879463	0.866985	0.815184
'C15orf41'	0.510198	0.7411	0.557385	0.574372	0.478635	0.476013	0.742463
'C15orf43'	0.472343	0.686363	0.45436	0.472133	0.405128	0.403817	0.494049
'C15orf48'	0.555655	0.599748	0.471032	0.479893	0.584177	0.458554	0.474388
'C15orf52'	0.787291	0.473601	0.569024	0.809154	0.83862	0.779479	0.864888
'C15orf53'	0.663556	0.665496	0.568343	0.704556	0.798249	0.633408	0.595239
'C15orf54'	0.846537	0.517695	0.545169	0.554763	0.785875	0.705028	0.575735
'C15orf56'	0.773921	0.814555	0.779793	0.846013	0.878991	0.829707	0.814292
'C15orf57'	0.541761	0.629214	0.525927	0.535941	0.479264	0.475384	0.557018
'C15orf59'	0.400461	0.204792	0.353694	0.544277	0.280239	0.283542	0.609605
'C15orf60'	0.571751	0.332722	0.365857	0.247051	0.321502	0.443874	0.242175
'C15orf61'	0.514864	0.766319	0.709013	0.80129	0.852829	0.540502	0.739632
'C15orf62'	0.811199	0.683007	0.447963	0.467048	0.400619	0.721439	0.489226
'C15orf65'	0.648666	0.609028	0.634457	0.636135	0.594925	0.758717	0.65653
'C16orf11'	0.878152	0.644419	0.73549	0.832591	0.846118	0.8371	0.886489
'C16orf13'	0.688775	0.332774	0.759084	0.767053	0.768259	0.584596	0.798354
'C16orf45'	0.479841	0.576417	0.303413	0.627064	0.741048	0.411734	0.503382
'C16orf46'	0.871966	0.899701	0.941488	0.861532	0.771352	0.68652	0.669271
'C16orf47'	0.782048	0.388927	0.695748	0.793792	0.6397	0.718765	0.820374
'C16orf52'	0.770199	0.8123	0.776752	0.782677	0.715934	0.70571	0.811828
'C16orf54'	0.578462	0.43517	0.622503	0.745242	0.548262	0.543648	0.671263
'C16orf58'	0.709852	0.476118	0.555183	0.429193	0.141614	0.288313	0.67142
'C16orf59'	0.808106	0.60971	0.779322	0.8533	0.796414	0.719341	0.50506
'C16orf62'	0.122215	0.0910711	0.203062	0.254496	0.382216	0.144026	0.0803754
'C16orf70'	0.236093	0.133225	0.755676	0.535469	0.511823	0.511404	0.600849
'C16orf71'	0.953023	0.940911	0.92707	0.824936	0.931841	0.902585	0.874535
'C16orf72'	0.360614	0.206575	0.50249	0.357574	0.415719	0.299691	0.223038
'C16orf74'	0.77649	0.617103	0.9083	0.825565	0.702983	0.818854	0.662297
'C16orf78'	0.895192	0.613747	0.662402	0.775075	0.755466	0.804855	0.723746
[truncated: 17,075 more rows]

## Sheet: UKB RVIS
Gene	rvis_afr	rvis_eas	rvis_asj	rvis_nfe	rvis_sas
'A1BG'	0.602679	0.221073	0.255441	0.323385	0.266124
'A1CF'	0.241309	0.275677	0.203719	0.246283	0.334294
'A2M'	0.669493	0.376463	0.400034	0.059974	0.144141
'A2ML1'	0.983664	0.914928	0.934713	0.985642	0.96535
'A3GALT2'	0.907354	0.363801	0.919281	0.93573	0.894636
'A4GALT'	0.38692	0.389237	0.306879	0.139902	0.316376
'A4GNT'	0.827652	0.573342	0.732293	0.886552	0.843423
'AAAS'	0.361596	0.161042	0.439602	0.0772144	0.098129
'AACS'	0.354135	0.501328	0.466339	0.156746	0.258945
'AADAC'	0.662823	0.757334	0.29597	0.329885	0.612176
'AADACL2'	0.40156	0.867447	0.855859	0.502572	0.606975
'AADACL3'	0.951614	0.869086	0.959697	0.940309	0.905602
'AADACL4'	0.573738	0.771127	0.49545	0.560624	0.784354
'AADAT'	0.232774	0.176022	0.283704	0.317506	0.249166
'AAED1'	0.637386	0.85812	0.765813	0.853767	0.904923
'AAGAB'	0.717031	0.719971	0.830931	0.704709	0.81516
'AAK1'	0.822169	0.91295	0.58103	0.55972	0.467243
'AAMDC'	0.596292	0.552937	0.575321	0.724832	0.734272
'AAMP'	0.256289	0.524334	0.442881	0.206998	0.158668
'AANAT'	0.822565	0.762252	0.804533	0.766096	0.878187
'AAR2'	0.232039	0.579051	0.745068	0.698039	0.879035
'AARD'	0.767283	0.742355	0.916737	0.794641	0.786049
'AARS'	0.206941	0.0202363	0.253688	0.247188	0.17653
'AARS2'	0.760387	0.0632525	0.0527952	0.118083	0.0479905
'AARSD1'	0.171443	0.125601	0.131649	0.141315	0.126675
'AASDH'	0.875926	0.932734	0.920807	0.959075	0.861285
'AASDHPPT'	0.242609	0.241196	0.541462	0.261545	0.340569
'AASS'	0.150642	0.0982986	0.290487	0.57046	0.17003
'AATF'	0.417161	0.90515	0.211124	0.25448	0.689729
'AATK'	0.93426	0.892318	0.703295	0.673337	0.952462
'ABAT'	0.229552	0.129105	0.146119	0.10576	0.588887
'ABCA1'	0.110847	0.648352	0.0607654	0.138545	0.0460686
'ABCA10'	0.985303	0.990108	0.85959	0.913289	0.944831
'ABCA12'	0.191679	0.0399073	0.0142445	0.1806	0.856255
'ABCA13'	0.996665	0.993782	0.995704	0.997004	0.998078
'ABCA2'	0.00113052	0.0150924	0.00180883	0.00390029	0.00406987
'ABCA3'	0.0464643	0.0572042	0.898027	0.0192188	0.0960375
'ABCA4'	0.974733	0.955627	0.95704	0.979933	0.832966
'ABCA5'	0.920807	0.981233	0.723475	0.638517	0.880052
'ABCA6'	0.980046	0.967837	0.69329	0.904923	0.898593
'ABCA7'	0.983042	0.987508	0.731332	0.608332	0.955966
'ABCA8'	0.984003	0.977842	0.878413	0.9476	0.839749
'ABCA9'	0.482505	0.492284	0.977277	0.900288	0.518851
'ABCB1'	0.701091	0.219773	0.480753	0.650896	0.728732
'ABCB10'	0.513255	0.786728	0.396473	0.320106	0.834662
'ABCB11'	0.214346	0.218812	0.732689	0.19558	0.286643
'ABCB4'	0.310327	0.0364592	0.0441467	0.164377	0.115313
'ABCB5'	0.994065	0.991578	0.987112	0.980442	0.93426
'ABCB6'	0.600927	0.564977	0.683398	0.690181	0.282856
'ABCB7'	0.457408	0.0798711	0.216155	0.165621	0.320672
'ABCB8'	0.579504	0.866542	0.937143	0.774688	0.612967
'ABCB9'	0.0377593	0.0824148	0.0685094	0.0357809	0.0438076
'ABCC1'	0.0308632	0.0215929	0.390764	0.0482166	0.0419988
'ABCC10'	0.384546	0.582726	0.762365	0.822	0.644113
'ABCC11'	0.972585	0.965632	0.920525	0.965858	0.977277
'ABCC12'	0.983834	0.65457	0.9437	0.644848	0.932452
'ABCC2'	0.930756	0.568707	0.861568	0.942231	0.89441
'ABCC3'	0.920864	0.0788537	0.636991	0.905602	0.26358
'ABCC4'	0.467469	0.431801	0.297044	0.494828	0.342264
'ABCC5'	0.0114182	0.00898762	0.0646091	0.00921372	0.0302979
'ABCC6'	0.72551	0.912328	0.916455	0.496411	0.30654
'ABCC8'	0.0175796	0.0420553	0.0288282	0.138884	0.186309
'ABCC9'	0.00898762	0.058787	0.015375	0.0210842	0.00989204
'ABCD1'	0.0357244	0.0328416	0.034933	0.0668136	0.0735967
'ABCD2'	0.328585	0.0948505	0.162682	0.323724	0.266237
'ABCD3'	0.0726923	0.0777797	0.13374	0.161551	0.0712792
'ABCD4'	0.963936	0.617659	0.893166	0.845458	0.954949
'ABCE1'	0.112317	0.122774	0.0865412	0.0907806	0.0795885
'ABCF1'	0.133062	0.232435	0.0797015	0.0395116	0.077497
'ABCF2'	0.151772	0.051269	0.0824713	0.154203	0.0683964
'ABCF3'	0.385507	0.834436	0.397886	0.22079	0.102934
'ABCG1'	0.106212	0.354304	0.62122	0.457803	0.591713
'ABCG2'	0.244362	0.949014	0.771353	0.827426	0.903906
'ABCG4'	0.138149	0.182692	0.221525	0.179639	0.14335
'ABCG5'	0.748234	0.880165	0.677689	0.8835	0.920694
'ABCG8'	0.857442	0.715335	0.709852	0.896897	0.940535
'ABHD1'	0.45769	0.670793	0.807812	0.541801	0.248658
'ABHD10'	0.632582	0.59827	0.504946	0.688373	0.552371
'ABHD11'	0.349217	0.62529	0.838845	0.283138	0.441298
'ABHD12'	0.904528	0.751399	0.719858	0.84088	0.687694
'ABHD12B'	0.838449	0.883217	0.822678	0.944887	0.854389
'ABHD13'	0.471257	0.328246	0.352326	0.389464	0.312419
'ABHD14A'	0.906958	0.781753	0.820191	0.891301	0.803459
'ABHD14A-ACY1'	0.18337	0.0780058	0.321406	0.244192	0.160194
'ABHD14B'	0.75253	0.405743	0.702843	0.624837	0.624442
'ABHD15'	0.601775	0.738568	0.893788	0.834323	0.81273
'ABHD16A'	0.0967158	0.554915	0.342773	0.165904	0.321463
'ABHD16B'	0.864507	0.802272	0.61048	0.422588	0.779153
'ABHD17A'	0.479905	0.38692	0.190492	0.376576	0.313436
'ABHD17B'	0.300379	0.487649	0.233848	0.250523	0.227573
'ABHD17C'	0.213498	0.21282	0.216042	0.376915	0.210898
'ABHD2'	0.221242	0.144819	0.0990334	0.104743	0.135097
'ABHD3'	0.776383	0.401391	0.592335	0.49918	0.360861
'ABHD4'	0.204398	0.26782	0.301679	0.353004	0.238426
'ABHD5'	0.589961	0.547284	0.799559	0.328416	0.705952
'ABHD6'	0.220281	0.251088	0.267028	0.301453	0.23543
'ABHD8'	0.305014	0.101747	0.180487	0.233282	0.0616698
'ABI1'	0.158781	0.272172	0.191679	0.221016	0.478605
'ABI2'	0.124979	0.18761	0.196654	0.366458	0.174156
'ABI3'	0.46436	0.421175	0.622011	0.683624	0.603866
'ABI3BP'	0.989034	0.979368	0.984399	0.980103	0.986264
'ABL1'	0.0291674	0.0335764	0.0657396	0.0263976	0.0444294
'ABL2'	0.0988073	0.123283	0.168956	0.25855	0.507829
'ABLIM1'	0.252953	0.379402	0.136284	0.307953	0.50325
'ABLIM2'	0.0366288	0.053417	0.145893	0.200158	0.0940591
'ABLIM3'	0.139506	0.0608784	0.41784	0.849189	0.754508
'ABR'	0.240744	0.317167	0.454242	0.286586	0.542592
'ABRA'	0.294104	0.686733	0.632864	0.386355	0.26488
'ABRACL'	0.43898	0.577186	0.599288	0.466904	0.442937
'ABT1'	0.445142	0.2356	0.393533	0.284325	0.22096
'ABTB1'	0.220847	0.0634221	0.170313	0.357074	0.829744
'ABTB2'	0.121813	0.0609349	0.123566	0.113221	0.0923633
'AC011997.1'	0.491097	0.490984	0.502515	0.515347	0.496637
'AC026369.1'	0.531626	0.527952	0.537166	0.548584	0.535413
'ACAA1'	0.751682	0.406026	0.805325	0.775649	0.825109
'ACAA2'	0.402182	0.544062	0.595614	0.651687	0.496411
'ACACA'	0.0030524	0.00254367	0.00423944	0.00118704	0.00197841
'ACACB'	0.0688486	0.0153185	0.0134532	0.0911198	0.0670963
'ACAD10'	0.770618	0.113956	0.104177	0.0565824	0.577808
'ACAD11'	0.715618	0.720762	0.894353	0.780849	0.835453
'ACAD8'	0.612515	0.25985	0.182861	0.209937	0.160873
'ACAD9'	0.288734	0.222938	0.270759	0.536261	0.253349
'ACADL'	0.684359	0.486519	0.882426	0.726697	0.890001
'ACADM'	0.360014	0.159234	0.683794	0.618676	0.452942
'ACADS'	0.333672	0.333672	0.406874	0.199254	0.715279
'ACADSB'	0.627212	0.891809	0.682664	0.617037	0.672037
'ACADVL'	0.840823	0.221469	0.694251	0.774857	0.251597
'ACAN'	0.921768	0.99723	0.988864	0.983777	0.9948
'ACAP1'	0.413204	0.0925895	0.111356	0.084054	0.162003
'ACAP2'	0.10169	0.0646091	0.0707139	0.0787406	0.0837714
'ACAP3'	0.0283195	0.0855802	0.0209711	0.0638743	0.126279
'ACAT1'	0.474139	0.521112	0.786558	0.748573	0.340738
'ACAT2'	0.192923	0.56362	0.309649	0.209881	0.272794
'ACBD3'	0.178791	0.723023	0.405743	0.485897	0.297835
'ACBD4'	0.874117	0.582839	0.341247	0.398508	0.27432
'ACBD5'	0.303714	0.85258	0.405234	0.485614	0.650896
'ACBD6'	0.343791	0.532305	0.26782	0.285852	0.370188
'ACBD7'	0.529478	0.436324	0.593126	0.617263	0.662427
'ACCS'	0.545079	0.910406	0.524787	0.446159	0.783054
'ACCSL'	0.407156	0.926969	0.486971	0.702221	0.896671
'ACD'	0.610423	0.295235	0.509072	0.588887	0.600192
'ACE'	0.980838	0.909276	0.873778	0.932847	0.658866
'ACE2'	0.278899	0.12057	0.216946	0.727658	0.568312
'ACER1'	0.537901	0.581765	0.487762	0.776497	0.797524
'ACER2'	0.485897	0.341473	0.367418	0.404726	0.454412
'ACER3'	0.550223	0.548414	0.435928	0.627777	0.718275
'ACHE'	0.143972	0.0626307	0.701147	0.693347	0.234583
'ACIN1'	0.094794	0.246453	0.559324	0.180092	0.275338
'ACKR2'	0.668871	0.32135	0.876887	0.800464	0.798542
'ACKR3'	0.237974	0.237918	0.412017	0.490701	0.65587
'ACKR4'	0.238483	0.237578	0.380759	0.257758	0.234865
'ACLY'	0.0279803	0.110734	0.0283195	0.0402465	0.0149794
'ACMSD'	0.287321	0.516534	0.78458	0.181335	0.337008
'ACO1'	0.0493471	0.0995421	0.805947	0.167204	0.466678
'ACO2'	0.0558476	0.0298457	0.0702052	0.0527952	0.14465
'ACOT1'	0.74846	0.306031	0.328133	0.77774	0.885648
'ACOT11'	0.238087	0.779719	0.920638	0.847889	0.861172
'ACOT12'	0.670115	0.67718	0.63473	0.796789	0.765191
'ACOT13'	0.569046	0.522695	0.391103	0.573342	0.714205
'ACOT2'	0.878695	0.882313	0.874852	0.929399	0.796224
'ACOT4'	0.877056	0.902719	0.897405	0.881635	0.875247
'ACOT6'	0.934204	0.852411	0.909898	0.943983	0.94093
'ACOT7'	0.165847	0.107004	0.117235	0.133119	0.100729
'ACOT8'	0.604488	0.608388	0.878921	0.902606	0.851167
'ACOT9'	0.472783	0.289526	0.486688	0.234696	0.611441
'ACOX1'	0.526652	0.385507	0.862868	0.580465	0.545079
'ACOX2'	0.368153	0.370697	0.127522	0.163134	0.513538
'ACOX3'	0.558137	0.472726	0.596857	0.26522	0.32005
'ACOXL'	0.932565	0.849245	0.974224	0.882483	0.929286
'ACP1'	0.693912	0.801255	0.659375	0.689729	0.599627
'ACP2'	0.419027	0.122831	0.497598	0.580408	0.477531
'ACP5'	0.777118	0.453112	0.8233	0.897971	0.630773
'ACP6'	0.789102	0.790798	0.832457	0.720592	0.548132
'ACPP'	0.344299	0.489797	0.768866	0.60364	0.661918
'ACR'	0.328133	0.739076	0.176474	0.201402	0.447346
'ACRBP'	0.337573	0.716975	0.107512	0.333503	0.190436
'ACRV1'	0.622124	0.660166	0.69866	0.462608	0.713131
'ACSBG1'	0.136962	0.157199	0.479566	0.736363	0.116896
'ACSBG2'	0.97999	0.947544	0.833757	0.93703	0.923181
'ACSF2'	0.260245	0.656096	0.625064	0.584139	0.209655
'ACSF3'	0.869256	0.895992	0.814538	0.905828	0.88073
'ACSL1'	0.095981	0.0692442	0.080606	0.267198	0.184105
'ACSL3'	0.198689	0.261772	0.08298	0.0917981	0.299474
'ACSL4'	0.0929286	0.235091	0.0706574	0.0746707	0.13651
'ACSL5'	0.656379	0.237805	0.182013	0.0831496	0.130066
'ACSL6'	0.182522	0.273642	0.222203	0.107343	0.0677746
'ACSM1'	0.861512	0.623085	0.69606	0.767396	0.396699
'ACSM2A'	0.779605	0.667628	0.94907	0.896388	0.758069
'ACSM2B'	0.656322	0.752869	0.477192	0.696117	0.57306
'ACSM3'	0.829066	0.772879	0.351082	0.720818	0.831044
'ACSM4'	0.472048	0.921994	0.454581	0.682098	0.855407
'ACSM5'	0.965124	0.981346	0.985021	0.990221	0.987734
'ACSS1'	0.549545	0.243627	0.124357	0.266011	0.263693
'ACSS2'	0.42841	0.0730315	0.198293	0.579447	0.295574
'ACSS3'	0.399864	0.698039	0.536714	0.18484	0.173817
'ACTA1'	0.0725793	0.0675485	0.0714488	0.0758578	0.065344
'ACTA2'	0.122605	0.183144	0.123	0.131988	0.117461
'ACTB'	0.119496	0.11373	0.186875	0.127296	0.114013
'ACTBL2'	0.810808	0.573964	0.741564	0.852015	0.783506
'ACTC1'	0.127579	0.122266	0.127749	0.137132	0.122605
'ACTG1'	0.508338	0.553897	0.858403	0.83517	0.7107
'ACTG2'	0.143124	0.139789	0.14335	0.154372	0.138432
'ACTL10'	0.513934	0.421514	0.859533	0.339042	0.713979
'ACTL6A'	0.614832	0.150246	0.384433	0.442994	0.215025
'ACTL6B'	0.0786841	0.111073	0.0785145	0.138375	0.0714488
'ACTL7A'	0.715335	0.532983	0.612797	0.690521	0.811712
'ACTL7B'	0.262054	0.0748968	0.484766	0.420892	0.0694138
'ACTL8'	0.32672	0.643095	0.703013	0.761913	0.668871
'ACTL9'	0.706913	0.683342	0.651631	0.45769	0.818269
'ACTN1'	0.0313154	0.0347069	0.0269063	0.0354418	0.0214798
'ACTN2'	0.0652874	0.729354	0.222316	0.0475383	0.0374202
'ACTN4'	0.0211972	0.0111356	0.0515516	0.0459556	0.0133401
'ACTR10'	0.160477	0.24097	0.255497	0.460517	0.32412
'ACTR1A'	0.110791	0.162512	0.172348	0.117857	0.10429
'ACTR1B'	0.221469	0.25301	0.296139	0.542988	0.305014
'ACTR2'	0.155616	0.152507	0.156012	0.167656	0.150133
'ACTR3'	0.151885	0.148324	0.151716	0.16336	0.147307
'ACTR3B'	0.110452	0.162173	0.172065	0.117574	0.104121
'ACTR3C'	0.707535	0.680685	0.857329	0.826239	0.729523
'ACTR5'	0.285739	0.516364	0.598044	0.541123	0.915211
'ACTR6'	0.410152	0.186762	0.299248	0.333107	0.263298
'ACTR8'	0.1819	0.698491	0.0973376	0.184896	0.120174
'ACTRT1'	0.846306	0.899045	0.434289	0.643039	0.696569
'ACTRT2'	0.535131	0.302809	0.353796	0.434967	0.497145
'ACTRT3'	0.732915	0.560398	0.724549	0.663614	0.838392
'ACVR1'	0.117178	0.200441	0.139676	0.159177	0.176248
'ACVR1B'	0.149907	0.22633	0.10593	0.0716749	0.0899327
'ACVR1C'	0.263637	0.749081	0.452999	0.525069	0.467865
'ACVR2A'	0.127014	0.1217	0.127014	0.370245	0.176361
'ACVR2B'	0.0711096	0.0518343	0.324515	0.156351	0.0695269
'ACVRL1'	0.435306	0.533039	0.203267	0.25985	0.42417
'ACY1'	0.715392	0.342095	0.399921	0.48064	0.412413
'ACY3'	0.495111	0.879995	0.645074	0.571025	0.630547
'ACYP1'	0.742468	0.770618	0.798598	0.81663	0.809338
'ACYP2'	0.616867	0.690068	0.598779	0.739529	0.667175
'ADA'	0.703804	0.678028	0.481149	0.374258	0.495054
'ADAD1'	0.189984	0.368888	0.174496	0.328924	0.220847
'ADAD2'	0.794528	0.974563	0.875304	0.966989	0.880561
'ADAL'	0.591544	0.358374	0.541066	0.421796	0.822226
'ADAM10'	0.159403	0.184048	0.134588	0.0966593	0.0718444
'ADAM11'	0.147307	0.0721271	0.0365157	0.0428466	0.371375
'ADAM12'	0.436324	0.447007	0.269629	0.701147	0.650274
'ADAM15'	0.209146	0.933073	0.282347	0.581369	0.856085
'ADAM17'	0.234526	0.0764796	0.344186	0.175852	0.203946
'ADAM18'	0.948392	0.645469	0.959358	0.845571	0.742016
'ADAM19'	0.759991	0.372901	0.933299	0.955966	0.477983
'ADAM2'	0.933582	0.916794	0.89147	0.767509	0.843762
'ADAM21'	0.939461	0.966763	0.900627	0.851224	0.936747
'ADAM22'	0.297722	0.579334	0.255158	0.132045	0.311119
'ADAM23'	0.104403	0.0520038	0.0875586	0.618507	0.406082
'ADAM28'	0.868069	0.905941	0.752586	0.868295	0.969985
'ADAM32'	0.934882	0.499463	0.701882	0.52473	0.797185
'ADAM33'	0.922503	0.912215	0.854389	0.714261	0.936013
'ADAM7'	0.968854	0.828613	0.64643	0.281556	0.754791
'ADAM8'	0.973263	0.99203	0.967158	0.963258	0.965971
'ADAM9'	0.216664	0.142445	0.0682268	0.128031	0.352496
'ADAMDEC1'	0.911763	0.771014	0.742129	0.694704	0.712566
'ADAMTS1'	0.475722	0.615172	0.303601	0.725284	0.756826
'ADAMTS10'	0.312136	0.0542084	0.053417	0.0899893	0.0110791
'ADAMTS12'	0.820191	0.372675	0.701204	0.204059	0.782432
'ADAMTS13'	0.963428	0.339551	0.699847	0.370414	0.744051
'ADAMTS14'	0.686677	0.925499	0.803346	0.921768	0.847097
'ADAMTS15'	0.593861	0.248375	0.360409	0.132949	0.453394
'ADAMTS16'	0.725567	0.856594	0.972924	0.949409	0.957945
'ADAMTS17'	0.335538	0.72014	0.24227	0.60641	0.607201
'ADAMTS18'	0.897179	0.920298	0.985303	0.988186	0.981516
'ADAMTS19'	0.552428	0.784975	0.0735967	0.420666	0.56215
'ADAMTS2'	0.0518908	0.677859	0.817026	0.416426	0.138036
'ADAMTS20'	0.562885	0.715731	0.939687	0.0651179	0.164717
'ADAMTS3'	0.0984681	0.0318241	0.734046	0.502628	0.535809
'ADAMTS4'	0.468204	0.168786	0.650387	0.836018	0.96371
'ADAMTS5'	0.480301	0.887796	0.72438	0.727997	0.58086
'ADAMTS6'	0.0602001	0.167543	0.140693	0.121135	0.117009
'ADAMTS7'	0.992765	0.995139	0.993556	0.995082	0.994574
'ADAMTS8'	0.898423	0.763213	0.774235	0.848963	0.945226
'ADAMTS9'	0.111639	0.198123	0.164264	0.00616132	0.5851
'ADAMTSL1'	0.926008	0.980046	0.953988	0.922333	0.935956
'ADAMTSL2'	0.640495	0.810525	0.600927	0.922955	0.934995
'ADAMTSL3'	0.861568	0.964558	0.922729	0.919903	0.939687
'ADAMTSL4'	0.921542	0.704596	0.86999	0.925442	0.983721
'ADAMTSL5'	0.35877	0.360127	0.706065	0.773218	0.540049
'ADAP1'	0.692047	0.778645	0.36431	0.728393	0.506981
'ADAP2'	0.433554	0.484427	0.240913	0.163756	0.213046
'ADAR'	0.0427336	0.0166751	0.0242496	0.0314284	0.132666
'ADARB1'	0.0369114	0.0365157	0.0390594	0.0452773	0.0471426
'ADARB2'	0.675033	0.897405	0.531909	0.13798	0.58363
'ADAT1'	0.817478	0.964615	0.783562	0.938895	0.91555
'ADAT2'	0.387542	0.296309	0.608784	0.497598	0.418292
'ADAT3'	0.318128	0.277994	0.628625	0.702617	0.760556
'ADCK1'	0.274038	0.668136	0.336273	0.723645	0.152846
'ADCK2'	0.702165	0.284043	0.93313	0.906506	0.89424
'ADCK5'	0.267311	0.352383	0.0778927	0.0918546	0.255045
'ADCY1'	0.00893109	0.0134532	0.0192753	0.0625177	0.0205754
'ADCY10'	0.724719	0.187383	0.186196	0.836131	0.857385
'ADCY2'	0.0386072	0.0508168	0.0414335	0.054604	0.0379854
'ADCY3'	0.0130575	0.0135097	0.0146402	0.0146402	0.0258889
'ADCY4'	0.186196	0.0547736	0.698943	0.281273	0.171104
'ADCY5'	0.0142445	0.0261715	0.0790232	0.0846193	0.0325589
'ADCY6'	0.0476513	0.00893109	0.0644395	0.109321	0.237126
'ADCY7'	0.0449381	0.183935	0.0501385	0.0488949	0.0973376
'ADCY8'	0.0990334	0.0146402	0.118196	0.114465	0.030524
'ADCY9'	0.020632	0.00989204	0.0154881	0.0609349	0.0387203
'ADCYAP1'	0.623877	0.724606	0.521678	0.550675	0.76994
'ADCYAP1R1'	0.330677	0.194732	0.135549	0.417613	0.117743
'ADD1'	0.124527	0.555989	0.0959245	0.20632	0.407778
'ADD2'	0.24617	0.0492906	0.132892	0.108078	0.042564
'ADD3'	0.662032	0.461704	0.673337	0.487366	0.605449
'ADGB'	0.986208	0.975468	0.985812	0.95054	0.979594
'ADH1A'	0.401843	0.404839	0.182692	0.197106	0.364479
'ADH1B'	0.628568	0.503589	0.77791	0.871064	0.861907
'ADH4'	0.625064	0.839184	0.817308	0.845684	0.648126
'ADH5'	0.256515	0.196428	0.474648	0.349048	0.278729
'ADH6'	0.451699	0.590752	0.212481	0.545136	0.545306
'ADH7'	0.777966	0.822056	0.594483	0.650783	0.363122
'ADHFE1'	0.856311	0.644791	0.705161	0.511107	0.670793
'ADI1'	0.832853	0.866203	0.577186	0.935165	0.906619
'ADIPOQ'	0.724888	0.629868	0.766322	0.712961	0.761404
'ADIPOR1'	0.149002	0.145893	0.149115	0.160477	0.144763
'ADIPOR2'	0.229043	0.25968	0.174948	0.311232	0.244644
'ADIRF'	0.560228	0.468204	0.621616	0.491719	0.4712
'ADK'	0.216099	0.319767	0.344582	0.234752	0.304392
'ADM'	0.738172	0.478492	0.504155	0.534339	0.463513
'ADM2'	0.829744	0.486801	0.825109	0.779323	0.587926
'ADM5'	0.54101	0.852863	0.654174	0.54881	0.768583
'ADNP'	0.0732576	0.139167	0.285569	0.0553954	0.0368549
'ADNP2'	0.143576	0.709061	0.46323	0.292804	0.210333
'ADO'	0.558702	0.761687	0.593635	0.63456	0.724267
'ADORA1'	0.362896	0.278051	0.196032	0.225086	0.173082
'ADORA2A'	0.4149	0.190153	0.0855802	0.0895371	0.166073
'ADORA2B'	0.366005	0.213838	0.6427	0.377989	0.552654
'ADORA3'	0.477192	0.81256	0.424397	0.636312	0.589848
'ADPGK'	0.567294	0.83127	0.738002	0.785371	0.370301
'ADPRH'	0.180996	0.54101	0.288452	0.499011	0.492623
'ADPRHL1'	0.998022	0.995817	0.998022	0.995534	0.997456
'ADPRHL2'	0.380419	0.255554	0.42287	0.306653	0.240179
'ADPRM'	0.459838	0.598101	0.64253	0.688147	0.853259
'ADRA1A'	0.676898	0.896218	0.895427	0.91719	0.814595
'ADRA1B'	0.173761	0.148776	0.679781	0.108586	0.201911
'ADRA1D'	0.643717	0.293878	0.359335	0.871008	0.761008
'ADRA2A'	0.181279	0.663332	0.199367	0.14465	0.327624
'ADRA2B'	0.297383	0.299361	0.146176	0.177322	0.898706
'ADRA2C'	0.260641	0.794698	0.242101	0.274942	0.430614
'ADRB1'	0.772653	0.392572	0.585665	0.492228	0.697756
'ADRB2'	0.634164	0.67458	0.620542	0.54474	0.490588
'ADRB3'	0.711774	0.862585	0.789724	0.309423	0.692216
'ADRM1'	0.423266	0.0833757	0.339156	0.417896	0.481601
'ADSL'	0.246227	0.281443	0.20875	0.150698	0.114635
'ADSS'	0.274829	0.158103	0.254423	0.289074	0.32265
'ADSSL1'	0.412244	0.4673	0.249732	0.114295	0.125205
'ADTRP'	0.685094	0.74682	0.692838	0.611271	0.707139
'AEBP1'	0.22079	0.126562	0.489514	0.143745	0.747216
'AEBP2'	0.19931	0.228704	0.382285	0.164434	0.213781
'AEN'	0.785936	0.884009	0.953479	0.901814	0.95851
'AES'	0.453225	0.458708	0.499067	0.546493	0.651235
'AFAP1'	0.194732	0.0976203	0.620146	0.302696	0.151546
'AFAP1L1'	0.84625	0.233339	0.124074	0.0995421	0.0778927
'AFAP1L2'	0.85535	0.64513	0.868747	0.747951	0.832683
'AFF1'	0.813634	0.751908	0.687355	0.0949635	0.335481
'AFF2'	0.0284891	0.201402	0.183031	0.178622	0.182579
'AFF3'	0.0673224	0.846589	0.0170708	0.0578825	0.0171839
'AFF4'	0.0652309	0.0895371	0.0475948	0.0993726	0.0483297
'AFG3L2'	0.0714488	0.0330111	0.0322763	0.0547736	0.0423944
'AFM'	0.775253	0.889435	0.408004	0.311006	0.652196
'AFMID'	0.603697	0.607258	0.830818	0.802894	0.735628
'AFP'	0.844102	0.483297	0.773557	0.476174	0.641908
'AFTPH'	0.573908	0.795376	0.582613	0.84608	0.502855
'AGA'	0.856028	0.285739	0.466961	0.518908	0.716409
'AGAP1'	0.178509	0.588039	0.316828	0.339212	0.704256
'AGAP2'	0.0859194	0.0826974	0.0300718	0.101634	0.0314849
'AGAP3'	0.942965	0.886326	0.90758	0.984908	0.843141
'AGAP5'	0.164943	0.163812	0.166695	0.178283	0.232717
'AGAP6'	0.144028	0.121644	0.0856933	0.151829	0.078571
'AGBL1'	0.980103	0.975581	0.965519	0.923238	0.92906
'AGBL2'	0.953253	0.572438	0.881183	0.648974	0.751964
'AGBL3'	0.807134	0.914081	0.891414	0.976372	0.604206
'AGBL4'	0.660788	0.240179	0.26765	0.64677	0.855181
'AGBL5'	0.231643	0.0591826	0.0308066	0.16449	0.0941722
'AGER'	0.675428	0.86072	0.894975	0.764683	0.753208
'AGFG1'	0.192075	0.16743	0.281499	0.333333	0.106495
'AGFG2'	0.664914	0.507772	0.697812	0.758295	0.856989
'AGGF1'	0.721892	0.134871	0.379798	0.633656	0.828048
'AGK'	0.575151	0.201063	0.33452	0.241592	0.713866
'AGL'	0.896049	0.78311	0.814086	0.919338	0.927534
'AGMAT'	0.562037	0.738285	0.942457	0.820926	0.582782
'AGMO'	0.947148	0.919055	0.919111	0.73902	0.75513
'AGO1'	0.0215364	0.0158273	0.0213668	0.0400769	0.0146402
'AGO2'	0.0128879	0.0119835	0.0119835	0.0104008	0.00864847
'AGO3'	0.0380419	0.0279238	0.0628003	0.0299022	0.0268498
'AGO4'	0.0522865	0.0311458	0.0296196	0.0332938	0.0297892
'AGPAT1'	0.261998	0.230343	0.153864	0.165564	0.215138
'AGPAT2'	0.943813	0.612119	0.375445	0.269572	0.549319
'AGPAT3'	0.141937	0.187723	0.206941	0.25024	0.164151
'AGPAT4'	0.223334	0.331694	0.156407	0.177717	0.284043
'AGPAT5'	0.565203	0.645978	0.785541	0.632186	0.762478
'AGPS'	0.173478	0.0733706	0.122039	0.0820756	0.151942
'AGR2'	0.454525	0.501554	0.830874	0.691368	0.602001
'AGR3'	0.384941	0.743655	0.549601	0.706687	0.62269
'AGRN'	0.857555	0.854446	0.93036	0.955231	0.813973
'AGRP'	0.431349	0.613306	0.643717	0.53694	0.466565
'AGT'	0.840371	0.787519	0.767283	0.909219	0.792041
'AGTPBP1'	0.123735	0.0694138	0.216212	0.198406	0.237183
'AGTR1'	0.265559	0.446046	0.486914	0.537053	0.728223
'AGTR2'	0.533152	0.690125	0.322424	0.673506	0.530665
'AGTRAP'	0.755808	0.410548	0.437398	0.299813	0.390255
'AGXT'	0.790458	0.968685	0.907919	0.901928	0.871912
'AGXT2'	0.89017	0.883839	0.835114	0.816347	0.881239
'AHCTF1'	0.391216	0.664688	0.871234	0.95331	0.693347
'AHCY'	0.345599	0.100503	0.17133	0.341077	0.397264
'AHCYL1'	0.0743316	0.0698095	0.115539	0.0780623	0.0994291
'AHCYL2'	0.115652	0.196767	0.088237	0.0929851	0.172913
'AHDC1'	0.0157707	0.00192188	0.0078571	0.0130575	0.00474818
'AHI1'	0.82997	0.775309	0.573738	0.792719	0.851733
'AHNAK'	0.996382	0.995252	0.994913	0.871912	0.995874
'AHNAK2'	0.999943	0.999943	0.999887	0.99983	0.999943
'AHR'	0.694704	0.595444	0.256741	0.768979	0.589791
'AHRR'	0.766152	0.0978464	0.859194	0.808829	0.864451
'AHSA1'	0.405121	0.183766	0.599231	0.328981	0.500198
'AHSG'	0.910576	0.378441	0.78701	0.748968	0.822678
'AHSP'	0.738624	0.683794	0.590357	0.613758	0.557459
'AICDA'	0.338534	0.295517	0.199819	0.216494	0.195523
'AIDA'	0.266011	0.265276	0.271155	0.289017	0.375219
'AIF1'	0.557459	0.637952	0.666723	0.562263	0.609123
'AIF1L'	0.692103	0.72568	0.877113	0.849528	0.7709
'AIFM1'	0.233282	0.131875	0.0613306	0.0645526	0.117574
'AIFM2'	0.577525	0.79645	0.683681	0.823922	0.913515
'AIFM3'	0.531909	0.152055	0.451981	0.576677	0.487536
'AIG1'	0.28393	0.281895	0.290204	0.481657	0.282969
'AIM2'	0.614945	0.876717	0.482618	0.53287	0.795094
'AIMP1'	0.643491	0.478775	0.519021	0.393477	0.563959
'AIMP2'	0.348143	0.493641	0.7709	0.168391	0.74829
'AIP'	0.610141	0.383754	0.288847	0.518286	0.328981
'AIPL1'	0.856537	0.565033	0.950766	0.900458	0.869934
'AIRE'	0.822056	0.905206	0.658301	0.825448	0.433949
'AJAP1'	0.432762	0.439602	0.347747	0.427279	0.601888
'AJUBA'	0.518625	0.167938	0.705387	0.763778	0.671019
'AK1'	0.597762	0.510259	0.549036	0.592957	0.767961
'AK2'	0.603188	0.516025	0.682098	0.904358	0.771748
'AK3'	0.56085	0.559098	0.595953	0.483466	0.530722
'AK4'	0.519021	0.373975	0.40026	0.43915	0.487593
'AK5'	0.176304	0.0747273	0.19411	0.0834888	0.0728054
'AK7'	0.428297	0.572664	0.239839	0.497993	0.448872
'AK8'	0.63456	0.78571	0.765361	0.736307	0.718671
'AK9'	0.824487	0.959132	0.928438	0.887118	0.979142
'AKAP1'	0.730258	0.677972	0.886496	0.849245	0.524447
'AKAP10'	0.776214	0.542479	0.198915	0.241705	0.674863
'AKAP11'	0.821943	0.968402	0.612402	0.525182	0.861398
'AKAP12'	0.9463	0.939517	0.975016	0.968741	0.963428
'AKAP13'	0.991521	0.994517	0.981177	0.986547	0.946922
'AKAP14'	0.479001	0.435419	0.46046	0.49415	0.541462
'AKAP17A'	0.839184	0.975863	0.94257	0.41784	0.836301
'AKAP2'	0.915437	0.367927	0.758239	0.67752	0.571364
'AKAP3'	0.96518	0.926912	0.874173	0.953479	0.85275
'AKAP4'	0.606523	0.38008	0.313549	0.409756	0.204228
'AKAP5'	0.62529	0.839297	0.332768	0.681081	0.850206
'AKAP6'	0.915155	0.787349	0.789837	0.853372	0.792663
'AKAP7'	0.875586	0.890283	0.881465	0.858572	0.68289
'AKAP8'	0.734328	0.0838845	0.403821	0.691764	0.946074
'AKAP8L'	0.0634221	0.0517212	0.0549997	0.102312	0.137301
'AKAP9'	0.814765	0.281329	0.754678	0.827257	0.653948
'AKIP1'	0.899836	0.786897	0.818495	0.840201	0.862416
'AKIRIN1'	0.753604	0.356509	0.366514	0.381437	0.600531
'AKIRIN2'	0.390085	0.298174	0.61161	0.322706	0.298966
'AKNA'	0.918885	0.985699	0.856989	0.886779	0.97739
'AKNAD1'	0.884631	0.955345	0.903397	0.901362	0.915042
'AKR1A1'	0.718671	0.39472	0.587078	0.645752	0.355548
'AKR1B1'	0.819965	0.412752	0.601775	0.332146	0.371206
'AKR1B10'	0.799616	0.699734	0.818778	0.846589	0.850998
'AKR1B15'	0.864112	0.586061	0.493019	0.541914	0.799842
'AKR1C1'	0.556328	0.843084	0.344017	0.689051	0.303657
'AKR1C2'	0.662427	0.729467	0.672206	0.5864	0.763439
'AKR1C3'	0.920016	0.908145	0.903341	0.942909	0.931264
'AKR1C4'	0.888587	0.841501	0.63976	0.373636	0.803403
'AKR1D1'	0.33729	0.197615	0.316658	0.21542	0.280086
'AKR1E2'	0.901249	0.873721	0.808151	0.839184	0.908541
'AKR7A2'	0.942287	0.884291	0.659262	0.587926	0.913346
'AKR7A3'	0.937935	0.873665	0.73755	0.785032	0.612289
'AKR7L'	0.983212	0.989486	0.989995	0.991634	0.991691
'AKT1'	0.0479905	0.0441467	0.109717	0.0781188	0.0588435
'AKT1S1'	0.244983	0.671641	0.60364	0.658697	0.505398
'AKT2'	0.114635	0.17003	0.196145	0.151772	0.0975072
'AKT3'	0.141541	0.212368	0.226556	0.153468	0.137584
'AKTIP'	0.275846	0.314228	0.638178	0.547397	0.298287
'AL356356.1'	0.374258	0.372336	0.384207	0.398451	0.372393
'AL359736.1'	0.441863	0.445368	0.454808	0.470126	0.446837
'ALAD'	0.356226	0.755638	0.466282	0.221638	0.347295
'ALAS1'	0.371771	0.679215	0.223051	0.100729	0.110565
'ALAS2'	0.408795	0.278164	0.206546	0.570742	0.467922
'ALB'	0.177661	0.265841	0.195806	0.557628	0.225199
'ALCAM'	0.644961	0.88627	0.67718	0.744277	0.79662
'ALDH16A1'	0.743881	0.750777	0.837714	0.926347	0.922899
'ALDH18A1'	0.0733141	0.119722	0.149059	0.0726923	0.405347
'ALDH1A1'	0.192697	0.645243	0.177039	0.202645	0.155616
'ALDH1A2'	0.17687	0.344752	0.402351	0.185518	0.141937
'ALDH1A3'	0.461025	0.639308	0.710587	0.536487	0.546888
'ALDH1B1'	0.642474	0.930134	0.519586	0.870386	0.683285
'ALDH1L1'	0.544288	0.975185	0.399977	0.927986	0.604827
'ALDH1L2'	0.513651	0.845797	0.791702	0.143519	0.468261
'ALDH2'	0.179979	0.585665	0.0619524	0.109208	0.247244
'ALDH3A1'	0.921712	0.802781	0.852524	0.840427	0.848454
'ALDH3A2'	0.657283	0.353513	0.845515	0.753321	0.655361
'ALDH3B1'	0.344978	0.536544	0.0843932	0.715618	0.304505
'ALDH3B2'	0.975129	0.946244	0.908202	0.963089	0.872647
'ALDH4A1'	0.816517	0.182353	0.872421	0.87423	0.73608
'ALDH5A1'	0.930869	0.872421	0.819004	0.798202	0.592392
'ALDH6A1'	0.228478	0.149059	0.102651	0.477814	0.202589
'ALDH7A1'	0.206037	0.586174	0.144198	0.275564	0.613645
'ALDH8A1'	0.399243	0.270081	0.810808	0.562829	0.755073
'ALDH9A1'	0.664575	0.856481	0.787123	0.830931	0.949014
'ALDOA'	0.157368	0.45232	0.229382	0.275225	0.503024
'ALDOB'	0.536092	0.796789	0.543271	0.279464	0.437115
'ALDOC'	0.360353	0.185348	0.194393	0.133401	0.351535
'ALG1'	0.860946	0.835566	0.873834	0.863716	0.942513
'ALG10'	0.714318	0.173817	0.581934	0.312645	0.482223
'ALG10B'	0.897123	0.824487	0.926121	0.916172	0.833927
'ALG11'	0.418574	0.324289	0.877621	0.423492	0.412809
'ALG12'	0.861964	0.398395	0.629586	0.589	0.889435
'ALG13'	0.136567	0.354757	0.317789	0.0619524	0.0798146
'ALG14'	0.451925	0.40693	0.43361	0.741677	0.517269
'ALG1L'	0.942796	0.884518	0.931773	0.91979	0.961902
'ALG2'	0.798372	0.629699	0.774744	0.814369	0.89277
'ALG3'	0.686394	0.817873	0.600814	0.668758	0.761348
'ALG5'	0.396416	0.538466	0.28653	0.320276	0.358318
'ALG6'	0.57159	0.687016	0.816969	0.558815	0.782827
'ALG8'	0.860381	0.532757	0.715392	0.770618	0.759652
'ALG9'	0.597366	0.215759	0.521169	0.713301	0.537109
'ALK'	0.0572042	0.760047	0.0552823	0.0170708	0.376237
'ALKBH1'	0.596066	0.704765	0.756995	0.417218	0.5353
'ALKBH2'	0.756147	0.702165	0.640156	0.549715	0.803516
'ALKBH3'	0.694364	0.779775	0.818947	0.846984	0.736363
'ALKBH4'	0.270194	0.402691	0.607145	0.532531	0.343225
'ALKBH5'	0.137019	0.133853	0.138319	0.148663	0.132836
'ALKBH6'	0.672432	0.371093	0.252727	0.596914	0.24747
'ALKBH7'	0.50732	0.553219	0.603358	0.334068	0.37358
'ALKBH8'	0.953988	0.835792	0.225708	0.863829	0.903623
'ALLC'	0.936578	0.827426	0.620881	0.846702	0.490701
'ALMS1'	0.995817	0.991295	0.99186	0.990164	0.994347
'ALOX12'	0.650161	0.344017	0.705613	0.683851	0.781923
'ALOX12B'	0.0850715	0.120683	0.227912	0.110112	0.428353
'ALOX15'	0.71737	0.722175	0.587474	0.848397	0.836188
'ALOX15B'	0.832288	0.910293	0.885309	0.883613	0.896727
'ALOX5'	0.102425	0.0986377	0.0219886	0.0387768	0.161268
'ALOX5AP'	0.399073	0.307218	0.476174	0.331411	0.743033
'ALOXE3'	0.788028	0.255328	0.502742	0.876943	0.613419
'ALPI'	0.587078	0.407665	0.75236	0.0416596	0.419027
'ALPK1'	0.951275	0.978577	0.984625	0.943191	0.978916
'ALPK2'	0.992934	0.995026	0.992595	0.996665	0.995082
'ALPK3'	0.969872	0.801707	0.96111	0.817421	0.408117
'ALPL'	0.164603	0.602905	0.411961	0.527896	0.172291
'ALPP'	0.875417	0.901984	0.908428	0.874004	0.850941
'ALPPL2'	0.783336	0.957719	0.655927	0.937821	0.807134
'ALS2'	0.0607654	0.0844497	0.130518	0.0157707	0.028263
'ALS2CL'	0.349556	0.457295	0.463626	0.484879	0.929343
'ALS2CR12'	0.901984	0.483749	0.668306	0.273133	0.657453
'ALX1'	0.675541	0.288734	0.615059	0.666667	0.626646
'ALX3'	0.256684	0.434119	0.618676	0.349443	0.52326
'ALX4'	0.58787	0.801651	0.691877	0.317676	0.428127
'ALYREF'	0.40026	0.496411	0.240292	0.256628	0.234187
'AMACR'	0.903849	0.852298	0.76994	0.867673	0.74716
'AMBN'	0.821209	0.704878	0.875926	0.900684	0.847267
'AMBP'	0.556667	0.674976	0.620768	0.369679	0.902267
'AMBRA1'	0.0170143	0.149172	0.0591261	0.0229495	0.128879
'AMD1'	0.215986	0.319598	0.21802	0.23447	0.304222
'AMDHD1'	0.441128	0.396529	0.718444	0.527613	0.762139
'AMDHD2'	0.268385	0.207507	0.549941	0.835679	0.163134
'AMELX'	0.466452	0.421344	0.291448	0.307444	0.400825
'AMELY'	0.546662	0.726754	0.760104	0.689221	0.598949
'AMER1'	0.0971115	0.106382	0.749025	0.199989	0.115256
'AMER2'	0.192414	0.168617	0.861059	0.704652	0.643774
'AMER3'	0.602001	0.682268	0.683964	0.0832627	0.91035
'AMFR'	0.0585609	0.0912328	0.164547	0.075236	0.0798711
'AMH'	0.77627	0.880391	0.954271	0.966028	0.828105
'AMHR2'	0.210107	0.241253	0.113334	0.0765361	0.0969419
'AMIGO1'	0.196484	0.126788	0.34526	0.157368	0.249901
'AMIGO2'	0.12464	0.598044	0.149398	0.170539	0.188684
'AMIGO3'	0.0724097	0.310779	0.159968	0.0730315	0.113674
'AMMECR1'	0.35894	0.314001	0.213442	0.546945	0.207563
'AMMECR1L'	0.197728	0.148154	0.151489	0.438189	0.30377
'AMN'	0.762195	0.285399	0.321632	0.37488	0.495563
'AMN1'	0.353061	0.269289	0.427166	0.293596	0.269403
'AMOT'	0.075349	0.123453	0.0439772	0.0552823	0.128031
'AMOTL1'	0.309027	0.0604262	0.798937	0.0998248	0.291335
'AMOTL2'	0.590413	0.903849	0.0997682	0.367362	0.787745
'AMPD1'	0.617263	0.304053	0.837431	0.882087	0.895371
'AMPD2'	0.0197275	0.0302414	0.0218755	0.018597	0.025154
'AMPD3'	0.193432	0.2932	0.560172	0.787406	0.13798
'AMPH'	0.845402	0.888192	0.5838	0.89034	0.503872
'AMT'	0.257589	0.5262	0.797128	0.20875	0.32949
'AMTN'	0.781188	0.781414	0.736307	0.837036	0.858629
'AMY2A'	0.541518	0.660675	0.424962	0.619581	0.618846
'AMY2B'	0.825391	0.376971	0.706517	0.7644	0.752756
'AMZ1'	0.98779	0.985755	0.814878	0.962806	0.948618
'AMZ2'	0.737494	0.929682	0.808321	0.839297	0.629416
'ANAPC1'	0.0252671	0.034933	0.0644961	0.153524	0.0523995
'ANAPC10'	0.347578	0.345317	0.651687	0.683116	0.478379
'ANAPC11'	0.691877	0.542423	0.580125	0.294161	0.38302
'ANAPC13'	0.466282	0.706178	0.478153	0.491549	0.5864
'ANAPC15'	0.380476	0.521282	0.545362	0.405347	0.379741
'ANAPC16'	0.501611	0.407326	0.784523	0.594427	0.535979
'ANAPC2'	0.0236844	0.0204059	0.0428466	0.0531909	0.0426771
'ANAPC4'	0.120231	0.1806	0.132497	0.0946809	0.0706009
'ANAPC5'	0.0814538	0.115765	0.218303	0.105421	0.294217
'ANAPC7'	0.389181	0.112656	0.468317	0.381154	0.10559
'ANG'	0.539088	0.346278	0.755808	0.546436	0.5929
'ANGEL1'	0.786897	0.895597	0.469278	0.572608	0.407156
'ANGEL2'	0.396982	0.495506	0.26098	0.641117	0.548527
'ANGPT1'	0.414278	0.21559	0.520943	0.259341	0.289865
'ANGPT2'	0.307501	0.627833	0.106495	0.189475	0.209881
'ANGPT4'	0.749081	0.452207	0.758182	0.441637	0.261263
'ANGPTL1'	0.185801	0.781923	0.225765	0.579334	0.531118
'ANGPTL2'	0.108304	0.0474818	0.183935	0.0842236	0.0912894
'ANGPTL3'	0.635804	0.51269	0.690125	0.627042	0.681024
'ANGPTL4'	0.388898	0.972359	0.682268	0.822791	0.646374
'ANGPTL5'	0.884461	0.968967	0.812334	0.672658	0.844949
'ANGPTL6'	0.282234	0.871177	0.863094	0.890622	0.87293
'ANGPTL7'	0.523317	0.79125	0.23707	0.432084	0.2997
'ANHX'	0.776553	0.696173	0.871404	0.793341	0.790967
'ANK1'	0.0107399	0.0156577	0.0235713	0.032672	0.0264541
'ANK2'	0.0387768	0.0270194	0.00401334	0.0295065	0.421683
'ANK3'	0.00525691	0.00401334	0.010966	0.0373071	0.166808
'ANKAR'	0.97592	0.870838	0.687468	0.899158	0.954892
'ANKDD1A'	0.560115	0.872082	0.349613	0.10039	0.328133
'ANKDD1B'	0.971115	0.945057	0.960545	0.91832	0.976881
'ANKEF1'	0.680742	0.688429	0.241422	0.758239	0.452094
'ANKFN1'	0.775027	0.938217	0.709966	0.783562	0.786106
'ANKFY1'	0.0224408	0.196936	0.0227234	0.0307501	0.0122096
'ANKH'	0.147928	0.0642134	0.164038	0.504776	0.129218
'ANKHD1'	0.0178622	0.00859194	0.0148098	0.00344808	0.0313719
'ANKHD1-EIF4EBP3'	0.00231756	0.00260019	0.00231756	0.00192188	0.0017523
'ANKIB1'	0.0858629	0.165677	0.332598	0.0647222	0.123283
'ANKK1'	0.988412	0.924707	0.976598	0.990108	0.988243
'ANKLE1'	0.998078	0.996721	0.997739	0.996721	0.994969
'ANKLE2'	0.783958	0.605788	0.927195	0.739302	0.888531
'ANKMY1'	0.927873	0.987225	0.951953	0.94257	0.960941
'ANKMY2'	0.755356	0.50472	0.684698	0.462834	0.674072
'ANKRA2'	0.231474	0.341756	0.367927	0.405121	0.227799
'ANKRD1'	0.479679	0.651857	0.427732	0.309253	0.592561
'ANKRD10'	0.268837	0.268724	0.720762	0.531118	0.341869
'ANKRD11'	0.103216	0.00503081	0.129049	0.0925895	0.00582217
'ANKRD12'	0.777627	0.59584	0.825504	0.799446	0.897066
'ANKRD13A'	0.14171	0.139449	0.100334	0.314397	0.083941
'ANKRD13B'	0.0589	0.0696399	0.0514951	0.0574869	0.0441467
'ANKRD13C'	0.133175	0.150189	0.254197	0.304392	0.0973942
'ANKRD13D'	0.0767057	0.0717314	0.0347634	0.0598044	0.19151
'ANKRD16'	0.872817	0.816686	0.852637	0.878413	0.770561
'ANKRD17'	0.00316545	0.00474818	0.00356113	0.00576564	0.00717879
'ANKRD18A'	0.980894	0.974055	0.993443	0.98779	0.978011
'ANKRD18B'	0.961788	0.900967	0.980272	0.971737	0.916568
'ANKRD2'	0.305636	0.349726	0.687864	0.48731	0.547906
'ANKRD20A1'	0.414165	0.415352	0.424057	0.441128	0.542705
'ANKRD22'	0.721553	0.583574	0.618337	0.65604	0.658697
'ANKRD23'	0.576621	0.864225	0.704483	0.643378	0.696682
'ANKRD24'	0.983099	0.960545	0.97575	0.953988	0.881352
'ANKRD26'	0.942061	0.711548	0.819061	0.843141	0.789441
'ANKRD27'	0.289074	0.147307	0.63066	0.332429	0.543158
'ANKRD28'	0.151603	0.389633	0.139845	0.491832	0.269346
'ANKRD29'	0.686281	0.443898	0.736024	0.674637	0.639025
'ANKRD30A'	0.988469	0.964502	0.992821	0.992482	0.993047
'ANKRD30B'	0.877282	0.362557	0.814595	0.873099	0.772088
'ANKRD31'	0.926573	0.978238	0.962862	0.885761	0.935334
'ANKRD33'	0.888814	0.882539	0.977559	0.951444	0.944605
'ANKRD33B'	0.507659	0.246623	0.077497	0.0865977	0.135606
'ANKRD34A'	0.297665	0.128653	0.13391	0.144028	0.18614
'ANKRD34B'	0.813351	0.444124	0.500311	0.697982	0.787236
'ANKRD34C'	0.257645	0.384715	0.181731	0.518738	0.231304
'ANKRD35'	0.881239	0.929964	0.843706	0.925555	0.910915
'ANKRD36'	0.896614	0.992765	0.909841	0.957549	0.993952
'ANKRD37'	0.74959	0.723475	0.757334	0.685772	0.826465
'ANKRD39'	0.506303	0.361144	0.388729	0.589226	0.240631
'ANKRD40'	0.252784	0.427223	0.194053	0.665762	0.189418
'ANKRD42'	0.658583	0.901532	0.594709	0.831157	0.606354
'ANKRD44'	0.674185	0.788763	0.964445	0.718162	0.801481
'ANKRD45'	0.704878	0.561076	0.59827	0.639082	0.639704
'ANKRD46'	0.442881	0.266124	0.421966	0.289582	0.377028
'ANKRD49'	0.568029	0.683229	0.2997	0.315189	0.4097
'ANKRD50'	0.0510429	0.0540388	0.0289978	0.0169578	0.0564694
'ANKRD52'	0.0430162	0.0169012	0.0364027	0.0209711	0.0336894
'ANKRD53'	0.918659	0.968741	0.749138	0.71624	0.901588
'ANKRD54'	0.559776	0.785936	0.219603	0.556045	0.807077
'ANKRD55'	0.660053	0.137188	0.671189	0.484766	0.700978
'ANKRD6'	0.51953	0.906789	0.663106	0.878865	0.810582
'ANKRD60'	0.936634	0.784806	0.932904	0.925273	0.80572
'ANKRD61'	0.853711	0.705274	0.827935	0.799616	0.885309
'ANKRD62'	0.846702	0.931547	0.879091	0.910746	0.89944
'ANKRD63'	0.622237	0.268046	0.849924	0.816743	0.837205
'ANKRD65'	0.983947	0.990447	0.97185	0.896162	0.96128
'ANKRD66'	0.713696	0.833022	0.804873	0.83014	0.80182
'ANKRD7'	0.754621	0.756712	0.584704	0.874286	0.627607
'ANKRD9'	0.368379	0.640269	0.263015	0.29727	0.462665
'ANKS1A'	0.175456	0.0873325	0.0800972	0.0292239	0.02408
'ANKS1B'	0.138771	0.0308066	0.075349	0.100955	0.0976768
'ANKS3'	0.650331	0.446272	0.684359	0.777062	0.890962
'ANKS4B'	0.551636	0.360748	0.403369	0.61975	0.228252
'ANKS6'	0.393929	0.724323	0.809112	0.454299	0.86756
'ANKUB1'	0.914589	0.779379	0.872704	0.706235	0.882483
'ANKZF1'	0.900854	0.713979	0.589904	0.896275	0.952631
'ANLN'	0.486971	0.820191	0.0952462	0.0771014	0.833644
'ANO1'	0.0777231	0.0577695	0.1217	0.118309	0.118139
'ANO10'	0.912441	0.899384	0.947374	0.850432	0.892375
'ANO2'	0.834775	0.758691	0.966141	0.898027	0.831383
'ANO3'	0.0482731	0.0447685	0.0217625	0.0586174	0.0754621
'ANO4'	0.043638	0.529365	0.0572042	0.113391	0.0612741
'ANO5'	0.552654	0.162738	0.618224	0.721497	0.377424
'ANO6'	0.579108	0.234865	0.61715	0.100899	0.239331
'ANO7'	0.989712	0.95704	0.982138	0.992256	0.983325
'ANO8'	0.0289413	0.102255	0.0648352	0.102651	0.043638
'ANO9'	0.222316	0.79255	0.81533	0.834266	0.415522
'ANP32A'	0.280595	0.319145	0.217399	0.23413	0.212481
'ANP32B'	0.368775	0.281725	0.445594	0.305862	0.528404
'ANP32E'	0.545645	0.663727	0.851111	0.623311	0.622633
'ANPEP'	0.536261	0.628455	0.757786	0.850489	0.933073
'ANTXR1'	0.143745	0.468939	0.15929	0.318524	0.181787
'ANTXR2'	0.74179	0.485388	0.537788	0.274603	0.555932
'ANTXRL'	0.97315	0.98909	0.979764	0.976937	0.978464
'ANXA1'	0.32265	0.673506	0.303205	0.336386	0.37731
'ANXA10'	0.53937	0.837149	0.63049	0.677407	0.407382
'ANXA11'	0.749251	0.627946	0.788989	0.918942	0.9463
'ANXA13'	0.889266	0.869821	0.618167	0.680855	0.901645
'ANXA2'	0.373241	0.738624	0.415918	0.301396	0.583008
'ANXA3'	0.798937	0.311514	0.905658	0.543892	0.4162
'ANXA4'	0.411283	0.318524	0.756656	0.798881	0.405121
'ANXA5'	0.287886	0.473687	0.649087	0.693799	0.662992
'ANXA6'	0.115256	0.571194	0.37731	0.068679	0.319654
'ANXA7'	0.253519	0.921768	0.114126	0.512973	0.450794
'ANXA8L1'	0.853598	0.732463	0.652931	0.671528	0.622068
'ANXA9'	0.860042	0.795037	0.670397	0.809055	0.889888
'AOAH'	0.973376	0.898593	0.946866	0.924877	0.949353
'AOC1'	0.274377	0.933469	0.853259	0.257136	0.890227
'AOC2'	0.449438	0.240574	0.467413	0.802103	0.500989
'AOC3'	0.74552	0.539201	0.652874	0.116952	0.520491
'AOX1'	0.284721	0.767509	0.185122	0.0436945	0.588265
'AP000350.4'	0.436832	0.618337	0.513086	0.541688	0.340512
'AP002884.3'	0.378893	0.289639	0.298683	0.314341	0.291108
'AP1AR'	0.603132	0.515799	0.681816	0.43768	0.598383
'AP1B1'	0.0194449	0.0584478	0.0750664	0.0270759	0.0437511
'AP1G1'	0.045786	0.0688486	0.0507037	0.0942287	0.086202
'AP1G2'	0.562433	0.906506	0.386468	0.21299	0.207959
'AP1M1'	0.0728054	0.0531909	0.0864281	0.0579391	0.0715618
'AP1M2'	0.288056	0.329263	0.883387	0.817987	0.793567
'AP1S1'	0.333729	0.476853	0.340116	0.356226	0.461704
'AP1S2'	0.356622	0.35487	0.364479	0.379345	0.3547
'AP1S3'	0.866938	0.732689	0.913007	0.926177	0.777344
'AP2A1'	0.0163925	0.0105138	0.0205754	0.00932678	0.00780058
'AP2A2'	0.0352156	0.0456729	0.0249845	0.0497993	0.0347069
'AP2B1'	0.0466904	0.0551693	0.0972811	0.0463513	0.0266802
'AP2M1'	0.138488	0.545588	0.320558	0.243514	0.330055
'AP2S1'	0.372675	0.422927	0.448759	0.484314	0.402408
'AP3B1'	0.251993	0.647165	0.214912	0.307275	0.260358
'AP3B2'	0.0368549	0.0366853	0.0427336	0.0161664	0.0319371
'AP3D1'	0.0239105	0.0431293	0.01741	0.0175796	0.157312
'AP3M1'	0.155051	0.49008	0.386637	0.446046	0.435702
'AP3M2'	0.17947	0.306201	0.342943	0.399921	0.191058
'AP3S1'	0.889096	0.96518	0.964728	0.970211	0.954384
'AP3S2'	0.589622	0.77921	0.48194	0.337347	0.438245
'AP4B1'	0.473631	0.847832	0.575377	0.360579	0.776836
'AP4E1'	0.286869	0.766887	0.244814	0.12594	0.737211
'AP4M1'	0.1741	0.173591	0.723927	0.233339	0.441241
'AP4S1'	0.555141	0.635069	0.763496	0.559833	0.363179
'AP5B1'	0.665367	0.640156	0.631847	0.628003	0.70143
'AP5M1'	0.677972	0.847437	0.664575	0.433328	0.549545
'AP5S1'	0.624442	0.697078	0.21022	0.366514	0.413939
'AP5Z1'	0.898366	0.560907	0.85128	0.453281	0.772201
'APAF1'	0.117348	0.343847	0.323046	0.824883	0.223617
'APBA1'	0.0133966	0.0203493	0.0458425	0.0183144	0.0219321
'APBA2'	0.0809451	0.402012	0.239218	0.534113	0.262563
'APBA3'	0.909559	0.648126	0.961506	0.933639	0.881013
'APBB1'	0.0922503	0.154768	0.188401	0.414957	0.360522
'APBB1IP'	0.636256	0.218303	0.835057	0.61828	0.719631
'APBB2'	0.0966593	0.556102	0.239048	0.206489	0.202532
'APBB3'	0.415126	0.675541	0.741055	0.795715	0.866995
'APC'	0.054604	0.00717879	0.142784	0.0842801	0.0306936
'APC2'	0.845458	0.0416596	0.180035	0.450738	0.93963
'APCDD1'	0.200158	0.112826	0.626138	0.5851	0.655475
'APCDD1L'	0.793285	0.864903	0.626929	0.714488	0.853315
'APCS'	0.426375	0.609971	0.502685	0.67328	0.680233
'APEH'	0.177887	0.538805	0.341812	0.0410378	0.140184
'APEX1'	0.504098	0.758182	0.601153	0.762082	0.502911
'APEX2'	0.106721	0.496637	0.166356	0.113165	0.654344
'APH1A'	0.379798	0.223447	0.227234	0.242835	0.220508
'APH1B'	0.825618	0.859985	0.777853	0.808321	0.828953
'API5'	0.11113	0.10576	0.172969	0.326663	0.151829
'APIP'	0.642078	0.766718	0.801311	0.752586	0.847832
'APLF'	0.88757	0.891244	0.955288	0.908258	0.936917
'APLN'	0.447516	0.451586	0.461308	0.476796	0.67328
'APLNR'	0.170595	0.146176	0.157086	0.178678	0.136906
'APLP1'	0.170143	0.256515	0.738285	0.281103	0.392968
'APLP2'	0.411848	0.785484	0.173308	0.0838279	0.758578
'APMAP'	0.770787	0.487988	0.682437	0.748629	0.849415
'APOA1'	0.314849	0.356792	0.38415	0.80069	0.47007
'APOA2'	0.521169	0.563168	0.585495	0.609123	0.42711
'APOA4'	0.857272	0.768018	0.932452	0.930473	0.827313
'APOA5'	0.528743	0.687864	0.510146	0.264372	0.358035
'APOB'	0.992595	0.990956	0.967893	0.968911	0.981064
'APOBEC1'	0.791928	0.745068	0.889831	0.906563	0.832514
'APOBEC2'	0.738907	0.812504	0.84478	0.729015	0.77661
'APOBEC3A'	0.528122	0.383133	0.410322	0.280821	0.496241
'APOBEC3B'	0.982364	0.978464	0.921316	0.954384	0.968459
'APOBEC3C'	0.541914	0.540049	0.275112	0.292296	0.511616
'APOBEC3D'	0.690408	0.269459	0.189079	0.355548	0.765078
'APOBEC3F'	0.75219	0.867842	0.969137	0.957606	0.95297
'APOBEC3G'	0.696286	0.550223	0.900571	0.678311	0.770222
'APOBEC3H'	0.771127	0.937087	0.877847	0.897914	0.814312
'APOBEC4'	0.888135	0.780679	0.931999	0.958962	0.948335
'APOBR'	0.896331	0.960828	0.119157	0.612797	0.734893
'APOC1'	0.747442	0.58103	0.801764	0.626533	0.812956
'APOC2'	0.786162	0.558815	0.702165	0.729354	0.421853
'APOC3'	0.652309	0.39082	0.683059	0.583178	0.390877
'APOD'	0.703069	0.420949	0.798033	0.635577	0.794472
'APOE'	0.439546	0.835962	0.651461	0.806342	0.366288
'APOF'	0.771353	0.619581	0.87813	0.404217	0.861964
'APOH'	0.845176	0.966254	0.943926	0.877847	0.922559
'APOL1'	0.982816	0.793567	0.914194	0.971963	0.934543
'APOL2'	0.830196	0.578317	0.735798	0.888079	0.884235
'APOL3'	0.866316	0.73218	0.973659	0.93556	0.919394
'APOL4'	0.98796	0.976372	0.987056	0.976768	0.990899
'APOL5'	0.871686	0.8757	0.817252	0.852185	0.836527
'APOL6'	0.468543	0.973546	0.847097	0.475892	0.89701
'APOLD1'	0.90368	0.534339	0.921768	0.814708	0.876887
'APOM'	0.591205	0.780284	0.626081	0.662088	0.665649
'APOO'	0.489175	0.444633	0.311232	0.759426	0.551467
'APOOL'	0.764683	0.681307	0.297213	0.312984	0.730089
'APOPT1'	0.904132	0.851619	0.651518	0.846758	0.824657
'APP'	0.0377028	0.0629133	0.0744446	0.0369679	0.0521734
'APPBP2'	0.131988	0.148946	0.160138	0.182183	0.290204
'APPL1'	0.40693	0.212424	0.24617	0.641965	0.0834888
'APPL2'	0.677067	0.256571	0.617941	0.899384	0.80035
'APRT'	0.846984	0.772427	0.612854	0.651009	0.738794
'APTX'	0.786558	0.424397	0.611441	0.837375	0.270816
'AQP1'	0.288339	0.108643	0.716805	0.779832	0.429314
'AQP10'	0.449042	0.455147	0.49528	0.681137	0.648296
'AQP11'	0.632977	0.671471	0.708892	0.746538	0.721836
'AQP12A'	0.822622	0.806851	0.885931	0.90368	0.768979
'AQP12B'	0.983438	0.934091	0.984116	0.985077	0.934769
'AQP2'	0.150698	0.147137	0.377932	0.162229	0.146402
'AQP3'	0.168956	0.252501	0.170539	0.182861	0.338195
'AQP4'	0.52863	0.29467	0.731841	0.528348	0.633429
'AQP5'	0.294783	0.65214	0.42824	0.309592	0.243288
'AQP6'	0.764796	0.741055	0.696173	0.480075	0.587248
'AQP7'	0.742524	0.93703	0.670623	0.726471	0.916285
'AQP8'	0.579617	0.658131	0.706687	0.828613	0.772314
'AQP9'	0.294217	0.792889	0.758295	0.566107	0.446442
'AQR'	0.049008	0.0218755	0.010853	0.0712227	0.0577695
'AR'	0.27025	0.801029	0.191058	0.585609	0.608784
'ARAF'	0.062235	0.11096	0.0542649	0.0611045	0.0640439
'ARAP1'	0.0648918	0.59697	0.0691312	0.141145	0.188966
'ARAP2'	0.744503	0.970041	0.630999	0.846645	0.690973
'ARAP3'	0.330224	0.0351026	0.731276	0.0925329	0.0807755
'ARC'	0.0865977	0.0628568	0.0655135	0.116217	0.0863151
'ARCN1'	0.160194	0.31451	0.234413	0.168334	0.186253
'AREG'	0.643378	0.377819	0.838053	0.571986	0.713074
'AREL1'	0.0755186	0.0824713	0.242383	0.21005	0.543044
'ARF1'	0.244079	0.243174	0.24634	0.263467	0.240687
'ARF3'	0.278503	0.277147	0.28506	0.300944	0.27839
'ARF4'	0.3573	0.355096	0.365157	0.380137	0.355491
'ARF5'	0.30004	0.298344	0.30784	0.323046	0.299135
'ARF6'	0.358713	0.356848	0.367079	0.381889	0.357074
'ARFGAP1'	0.809847	0.922899	0.60658	0.78198	0.560341
'ARFGAP2'	0.710192	0.744051	0.720932	0.54898	0.311514
'ARFGAP3'	0.711379	0.615341	0.773783	0.629925	0.729241
'ARFGEF1'	0.0325024	0.0303544	0.0159968	0.0540953	0.0296196
'ARFGEF2'	0.00746142	0.0113052	0.0183144	0.0202928	0.00599175
'ARFIP1'	0.34933	0.449381	0.490193	0.539596	0.202702
'ARFIP2'	0.157199	0.234978	0.15782	0.169182	0.152563
'ARFRP1'	0.619354	0.303657	0.206207	0.222429	0.201119
'ARG1'	0.460404	0.465547	0.505624	0.378215	0.303375
'ARG2'	0.742072	0.200215	0.480696	0.531061	0.635747
'ARGFX'	0.53824	0.865468	0.574021	0.616754	0.782714
'ARGLU1'	0.191905	0.192358	0.466791	0.208863	0.188288
'ARHGAP1'	0.211407	0.138262	0.371375	0.169352	0.187383
'ARHGAP10'	0.781019	0.82607	0.518456	0.479849	0.211803
'ARHGAP11A'	0.631112	0.509977	0.197219	0.26912	0.266576
'ARHGAP11B'	0.456447	0.276129	0.283817	0.474365	0.277147
'ARHGAP12'	0.156633	0.308179	0.158216	0.0725228	0.162512
'ARHGAP15'	0.266181	0.266746	0.300096	0.127918	0.114352
'ARHGAP17'	0.300492	0.346956	0.615624	0.169069	0.237748
'ARHGAP18'	0.446894	0.238257	0.111865	0.347691	0.199989
'ARHGAP19'	0.396303	0.494715	0.560681	0.640326	0.73755
'ARHGAP19-SLIT1'	0.122379	0.0894805	0.14595	0.167712	0.185235
'ARHGAP20'	0.795828	0.587304	0.578656	0.0536996	0.425075
'ARHGAP21'	0.0434684	0.302131	0.0178622	0.0453338	0.0330677
'ARHGAP22'	0.848115	0.821604	0.937482	0.842688	0.927251
'ARHGAP23'	0.476966	0.747781	0.581256	0.646317	0.0979594
'ARHGAP24'	0.568538	0.793285	0.578091	0.540105	0.704483
'ARHGAP25'	0.944378	0.863207	0.200384	0.798542	0.651518
'ARHGAP26'	0.1178	0.344469	0.0755752	0.152055	0.119948
'ARHGAP27'	0.647222	0.815952	0.635521	0.869256	0.72551
'ARHGAP28'	0.94517	0.959584	0.874004	0.595953	0.831948
'ARHGAP29'	0.162851	0.164321	0.138262	0.0715053	0.764343
'ARHGAP30'	0.569725	0.200724	0.277429	0.720649	0.841558
'ARHGAP31'	0.344243	0.207054	0.0539257	0.0805494	0.0794754
'ARHGAP32'	0.086089	0.00994856	0.00695269	0.0187101	0.00757447
'ARHGAP33'	0.0343678	0.14742	0.531739	0.0590696	0.250523
'ARHGAP35'	0.0154881	0.00576564	0.00780058	0.00746142	0.0137923
'ARHGAP36'	0.0969985	0.21412	0.0956984	0.101803	0.130801
'ARHGAP39'	0.0158838	0.0155446	0.0590131	0.025154	0.0117574
'ARHGAP4'	0.13668	0.97055	0.201232	0.1243	0.36821
'ARHGAP40'	0.932452	0.615793	0.974168	0.762817	0.625798
'ARHGAP42'	0.354813	0.755695	0.211746	0.270703	0.747725
'ARHGAP44'	0.064383	0.307388	0.0674354	0.134701	0.105364
'ARHGAP5'	0.15409	0.0592957	0.187101	0.109095	0.0442598
'ARHGAP6'	0.0568651	0.238879	0.0357244	0.0437511	0.0536431
'ARHGAP8'	0.611328	0.833644	0.537448	0.758352	0.452377
'ARHGAP9'	0.350122	0.982533	0.722345	0.859307	0.925781
'ARHGDIA'	0.660844	0.80182	0.538862	0.584704	0.821039
'ARHGDIB'	0.474026	0.28913	0.601492	0.489627	0.643548
'ARHGDIG'	0.571025	0.715053	0.520999	0.699791	0.318863
'ARHGEF1'	0.220677	0.0148098	0.021706	0.0689616	0.116048
'ARHGEF10'	0.906563	0.828444	0.0366853	0.0612741	0.838449
'ARHGEF10L'	0.244475	0.123057	0.333107	0.584365	0.201345
'ARHGEF11'	0.046973	0.0390029	0.225651	0.026115	0.0925895
'ARHGEF12'	0.0241931	0.025154	0.0189927	0.109038	0.0338025
'ARHGEF15'	0.689107	0.0884631	0.427392	0.57436	0.74049
'ARHGEF16'	0.793059	0.90905	0.848397	0.792041	0.802046
'ARHGEF17'	0.0438641	0.0223843	0.491775	0.688712	0.0660223
'ARHGEF18'	0.0975637	0.859816	0.0747273	0.080606	0.0420553
'ARHGEF19'	0.545362	0.823922	0.526482	0.955853	0.636821
'ARHGEF2'	0.0342547	0.0186536	0.00729184	0.00864847	0.00921372
'ARHGEF25'	0.597535	0.469335	0.550902	0.828953	0.369736
'ARHGEF26'	0.797015	0.839523	0.97332	0.836075	0.866486
'ARHGEF28'	0.63473	0.949918	0.989599	0.97999	0.982986
'ARHGEF3'	0.344073	0.658357	0.627664	0.587078	0.427449
'ARHGEF33'	0.62105	0.155898	0.461025	0.418066	0.495111
'ARHGEF37'	0.912781	0.916737	0.95851	0.924142	0.965463
'ARHGEF38'	0.90628	0.802838	0.89407	0.351704	0.731785
'ARHGEF39'	0.761856	0.371206	0.691538	0.628738	0.865751
'ARHGEF4'	0.993104	0.99186	0.990843	0.990334	0.976824
'ARHGEF40'	0.044712	0.549488	0.743259	0.276468	0.262167
'ARHGEF5'	0.0761404	0.0439206	0.0442598	0.0479905	0.0417161
'ARHGEF6'	0.492058	0.236391	0.0738228	0.139449	0.129501
'ARHGEF7'	0.0707704	0.0751795	0.141654	0.115539	0.0449381
'ARHGEF9'	0.185631	0.185801	0.0841671	0.148211	0.162851
'ARID1A'	0.014075	0.0350461	0.0058787	0.00983551	0.00734837
'ARID1B'	0.0286586	0.0177491	0.0383246	0.00604827	0.00672658
'ARID2'	0.0415465	0.140467	0.0585609	0.0115878	0.0397377
'ARID3A'	0.441015	0.494997	0.45769	0.414787	0.17687
'ARID3B'	0.197671	0.484766	0.782375	0.202024	0.387824
'ARID3C'	0.621276	0.660731	0.720084	0.353796	0.5877
'ARID4A'	0.0483862	0.745181	0.23023	0.124922	0.358148
'ARID4B'	0.570233	0.0513821	0.523487	0.347182	0.0828105
'ARID5A'	0.284495	0.763891	0.64773	0.169126	0.456786
'ARID5B'	0.0564129	0.207167	0.0325024	0.042451	0.0250975
'ARIH1'	0.222769	0.145328	0.155729	0.176813	0.135775
'ARIH2'	0.14205	0.120061	0.131253	0.250579	0.236448
'ARL1'	0.520773	0.607654	0.337968	0.530665	0.330111
'ARL10'	0.305749	0.493132	0.531683	0.411056	0.57713
'ARL11'	0.86072	0.816291	0.693403	0.907354	0.707874
'ARL13A'	0.754847	0.667854	0.7055	0.743146	0.628059
'ARL13B'	0.755978	0.803742	0.557967	0.817082	0.937878
'ARL14'	0.741394	0.79368	0.646035	0.539144	0.820869
'ARL14EP'	0.377141	0.288565	0.297157	0.312871	0.289639
'ARL14EPL'	0.548471	0.50048	0.525974	0.554689	0.699565
'ARL15'	0.328924	0.32525	0.335255	0.351365	0.675202
'ARL16'	0.413091	0.703917	0.48991	0.520943	0.56639
'ARL2'	0.537166	0.535074	0.419761	0.288282	0.373975
'ARL2BP'	0.624103	0.351535	0.656153	0.550958	0.596575
'ARL3'	0.327907	0.709005	0.333899	0.350743	0.455486
'ARL4A'	0.366118	0.36284	0.375219	0.388955	0.363801
'ARL4C'	0.333277	0.330394	0.50195	0.356	0.33209
'ARL4D'	0.218529	0.217229	0.347578	0.236504	0.214516
'ARL5A'	0.465208	0.366571	0.379345	0.563168	0.367475
'ARL5B'	0.353457	0.351591	0.361653	0.376463	0.484201
'ARL5C'	0.881578	0.846193	0.869312	0.886892	0.895031
'ARL6'	0.538127	0.345147	0.354983	0.370019	0.345599
'ARL6IP1'	0.300209	0.441411	0.467356	0.323215	0.42157
'ARL6IP4'	0.834266	0.839579	0.742468	0.68159	0.800972
'ARL6IP5'	0.391272	0.299135	0.725849	0.501554	0.738681
'ARL6IP6'	0.721327	0.305296	0.617998	0.507603	0.428975
'ARL8A'	0.36267	0.277034	0.284608	0.475835	0.39082
'ARL8B'	0.667402	0.598553	0.630886	0.769261	0.567011
'ARL9'	0.952801	0.968345	0.979594	0.979312	0.982081
'ARMC1'	0.284438	0.322706	0.510033	0.555763	0.431519
'ARMC10'	0.73902	0.861625	0.844836	0.810751	0.494376
'ARMC12'	0.702278	0.827879	0.478492	0.683681	0.492002
'ARMC2'	0.308575	0.405517	0.872308	0.297496	0.416653
'ARMC3'	0.676559	0.685264	0.664406	0.755865	0.668702
'ARMC4'	0.80979	0.794415	0.607993	0.809395	0.578882
'ARMC5'	0.66124	0.869764	0.573908	0.905715	0.767396
'ARMC6'	0.340116	0.390933	0.202758	0.154994	0.803799
'ARMC7'	0.784128	0.365836	0.549206	0.26765	0.480527
'ARMC8'	0.0893109	0.0652874	0.16743	0.120626	0.0908371
'ARMC9'	0.812843	0.796902	0.282969	0.229721	0.506868
'ARMCX1'	0.171726	0.125827	0.207959	0.141484	0.1832
'ARMCX2'	0.139845	0.594313	0.0989769	0.188005	0.082867
'ARMCX3'	0.338308	0.573399	0.478548	0.352439	0.281443
'ARMCX4'	0.991578	0.9974	0.995026	0.997287	0.994856
'ARMCX5'	0.238539	0.778249	0.220168	0.251088	0.394155
'ARMCX6'	0.633825	0.826578	0.709796	0.632299	0.84331
'ARMS2'	0.739076	0.83144	0.795828	0.814595	0.74422
'ARNT'	0.120457	0.20762	0.159403	0.1217	0.113052
'ARNT2'	0.0649483	0.310327	0.167147	0.136114	0.0730315
'ARNTL'	0.237409	0.454808	0.0969985	0.18467	0.173704
'ARNTL2'	0.467865	0.325646	0.767	0.909106	0.393646
'ARPC1A'	0.200667	0.175061	0.184388	0.212537	0.162569
'ARPC1B'	0.250184	0.285965	0.334746	0.580125	0.591374
'ARPC2'	0.227178	0.171952	0.426884	0.187044	0.242609
'ARPC3'	0.359731	0.35747	0.367814	0.555593	0.601718
'ARPC4'	0.392629	0.300492	0.309875	0.325307	0.423944
'ARPC4-TTLL3'	0.0426771	0.0378158	0.0602566	0.0670963	0.0369114
'ARPC5'	0.378667	0.376858	0.388107	0.403369	0.509694
'ARPC5L'	0.354757	0.353004	0.522921	0.37748	0.485162
'ARPP19'	0.502911	0.408456	0.417105	0.43378	0.407439
'ARPP21'	0.491606	0.54197	0.822622	0.873043	0.947318
'ARR3'	0.18614	0.702391	0.651405	0.579786	0.198123
'ARRB1'	0.309819	0.404895	0.127353	0.0860324	0.075236
'ARRB2'	0.152055	0.128144	0.510938	0.265333	0.121531
'ARRDC1'	0.596631	0.556611	0.961845	0.898819	0.763269
'ARRDC2'	0.790006	0.383585	0.809847	0.709174	0.416257
'ARRDC3'	0.25985	0.228026	0.381606	0.274094	0.213385
'ARRDC4'	0.647052	0.862416	0.892714	0.825335	0.824996
'ARRDC5'	0.599118	0.786106	0.759482	0.421401	0.539483
'ARSA'	0.695212	0.551128	0.338534	0.725001	0.565146
'ARSB'	0.54604	0.590696	0.829857	0.604601	0.508846
'ARSD'	0.162908	0.784636	0.408343	0.126335	0.348256
'ARSE'	0.341134	0.773388	0.154316	0.32785	0.815669
'ARSF'	0.703013	0.944774	0.221864	0.732067	0.675824
'ARSG'	0.549658	0.504889	0.923916	0.841162	0.646656
'ARSH'	0.698547	0.638178	0.895936	0.921146	0.958849
'ARSI'	0.218586	0.107682	0.202193	0.0590131	0.0902719
'ARSJ'	0.33989	0.201176	0.350008	0.266859	0.253462
'ARSK'	0.359787	0.757504	0.469674	0.677633	0.350856
'ART1'	0.861229	0.621107	0.938726	0.972415	0.916963
'ART3'	0.791476	0.573003	0.621502	0.352043	0.792946
'ART4'	0.91685	0.807699	0.55305	0.864112	0.870782
'ART5'	0.965406	0.757447	0.897688	0.955797	0.955118
'ARTN'	0.63309	0.63586	0.53157	0.788254	0.606693
'ARV1'	0.438867	0.263637	0.570403	0.734611	0.613871
'ARVCF'	0.512351	0.913798	0.830761	0.806116	0.596009
'ARX'	0.236617	0.179413	0.287886	0.194958	0.253236
'AS3MT'	0.599401	0.559041	0.305636	0.516477	0.620372
'ASAH1'	0.992256	0.996608	0.997682	0.998022	0.996721
'ASAH2'	0.865921	0.549093	0.793059	0.743768	0.929569
'ASAH2B'	0.575038	0.616246	0.634673	0.656266	0.600644
'ASAP1'	0.0528517	0.063196	0.0502515	0.104969	0.0696399
'ASAP2'	0.0417727	0.0810016	0.0449946	0.0605958	0.0408117
'ASAP3'	0.110056	0.141032	0.120852	0.736815	0.0999378
'ASB1'	0.272907	0.406591	0.465887	0.221355	0.59324
'ASB10'	0.937878	0.988186	0.826748	0.95184	0.970267
'ASB11'	0.720027	0.53694	0.589622	0.647391	0.773896
'ASB12'	0.511051	0.92759	0.606071	0.660562	0.377367
'ASB13'	0.394155	0.30377	0.503024	0.244814	0.517382
'ASB14'	0.75383	0.781301	0.661805	0.0995987	0.512012
'ASB15'	0.682381	0.876095	0.511051	0.718784	0.872817
'ASB16'	0.972641	0.827766	0.963032	0.933752	0.918998
'ASB17'	0.447742	0.753321	0.580069	0.465887	0.513312
'ASB18'	0.940591	0.925442	0.959132	0.880787	0.831722
'ASB2'	0.887174	0.823865	0.146346	0.20061	0.725228
'ASB3'	0.373467	0.788593	0.671924	0.465152	0.281047
'ASB4'	0.264767	0.818382	0.119439	0.126957	0.584026
'ASB5'	0.57956	0.176248	0.438189	0.493754	0.355322
'ASB6'	0.179018	0.114635	0.314284	0.387994	0.324289
'ASB7'	0.137584	0.134758	0.138715	0.149285	0.133853
'ASB8'	0.629586	0.594766	0.338364	0.373693	0.548641
'ASB9'	0.294726	0.482731	0.230117	0.245322	0.320106
'ASCC1'	0.759652	0.510881	0.689164	0.62529	0.332033
'ASCC2'	0.824204	0.108982	0.820248	0.749534	0.833701
'ASCC3'	0.0919111	0.0681703	0.0220451	0.0167317	0.0150359
'ASCL1'	0.303431	0.580069	0.311514	0.327229	0.656492
'ASCL2'	0.757052	0.461421	0.807473	0.750834	0.896162
'ASCL3'	0.719405	0.877734	0.616076	0.832344	0.55271
'ASCL4'	0.837714	0.635804	0.832966	0.560285	0.606636
'ASF1A'	0.336329	0.333503	0.343904	0.358544	0.335425
'ASF1B'	0.540444	0.659827	0.576395	0.291052	0.267763
'ASGR1'	0.277994	0.243118	0.25821	0.292748	0.228478
'ASGR2'	0.376293	0.646148	0.572325	0.303883	0.686846
'ASH1L'	0.00463513	0.0032785	0.00503081	0.00429597	0.000960941
'ASH2L'	0.117122	0.0988638	0.265163	0.121022	0.276694
'ASIC1'	0.473178	0.480357	0.110395	0.078571	0.122944
'ASIC2'	0.228873	0.22876	0.553106	0.303148	0.140015
'ASIC3'	0.465152	0.845345	0.264824	0.886666	0.173026
'ASIC4'	0.578938	0.750551	0.932395	0.909163	0.798429
'ASIC5'	0.73478	0.607993	0.528009	0.427958	0.650218
'ASIP'	0.445989	0.495111	0.360183	0.375389	0.350235
'ASL'	0.102651	0.198915	0.144593	0.104347	0.0780058
'ASMT'	0.83551	0.868012	0.612515	0.537618	0.694195
'ASMTL'	0.963541	0.962523	0.959923	0.978746	0.961845
'ASNA1'	0.149455	0.224351	0.2382	0.161212	0.145554
'ASNS'	0.194449	0.196088	0.13668	0.420101	0.172348
'ASNSD1'	0.680855	0.199141	0.138828	0.264146	0.121135
'ASPA'	0.37098	0.469956	0.6466	0.556328	0.43248
'ASPDH'	0.77107	0.655531	0.792098	0.826748	0.69623
'ASPG'	0.765361	0.525521	0.866995	0.60788	0.721949
'ASPH'	0.772257	0.345543	0.586513	0.781245	0.18467
'ASPHD1'	0.146798	0.252332	0.176983	0.202476	0.107004
'ASPHD2'	0.140128	0.184953	0.204002	0.14725	0.233735
'ASPM'	0.975581	0.991069	0.0555085	0.171047	0.317958
'ASPN'	0.329603	0.193036	0.613306	0.665254	0.516138
'ASPRV1'	0.639365	0.808942	0.568481	0.745577	0.684585
'ASPSCR1'	0.961675	0.821435	0.952857	0.915494	0.94517
'ASRGL1'	0.497258	0.404047	0.446837	0.196767	0.495619
'ASS1'	0.185688	0.185914	0.205076	0.148324	0.234639
'ASTE1'	0.708439	0.648748	0.457351	0.229156	0.30914
'ASTL'	0.74829	0.838223	0.654627	0.865694	0.780171
'ASTN1'	0.174891	0.398451	0.586909	0.069753	0.144537
'ASTN2'	0.0879543	0.6531	0.166299	0.28653	0.855294
'ASXL1'	0.294896	0.0171839	0.401447	0.0670397	0.244814
'ASXL2'	0.670171	0.0562433	0.281216	0.614776	0.0825278
'ASXL3'	0.106043	0.824883	0.513764	0.109999	0.354078
'ASZ1'	0.311232	0.588209	0.34786	0.704596	0.842575
'ATAD1'	0.185914	0.185066	0.453394	0.330903	0.260584
'ATAD2'	0.0409248	0.183427	0.108134	0.0584478	0.0784014
'ATAD2B'	0.308462	0.0679442	0.140184	0.0474818	0.0515516
'ATAD3A'	0.565146	0.885874	0.603301	0.806907	0.862585
'ATAD3B'	0.951557	0.93963	0.867051	0.471878	0.87276
'ATAD3C'	0.946753	0.731558	0.706461	0.920129	0.799898
'ATAD5'	0.239218	0.856311	0.673506	0.720932	0.797128
'ATAT1'	0.324346	0.368832	0.429823	0.328811	0.220734
'ATCAY'	0.0964332	0.244362	0.178791	0.130066	0.0670397
'ATE1'	0.309366	0.156181	0.411848	0.490532	0.655644
'ATF1'	0.403086	0.355209	0.538183	0.418348	0.468769
'ATF2'	0.155842	0.266011	0.120061	0.215759	0.164999
'ATF3'	0.561868	0.559776	0.292352	0.308405	0.53157
'ATF4'	0.912894	0.620937	0.912272	0.928721	0.894523
'ATF5'	0.815217	0.819965	0.590809	0.756373	0.602397
'ATF6'	0.756373	0.363066	0.853767	0.774235	0.648578
'ATF6B'	0.654401	0.235317	0.591487	0.552089	0.714318
'ATF7'	0.2408	0.240518	0.169691	0.115426	0.430275
'ATF7IP'	0.586456	0.0607088	0.856707	0.60901	0.539031
'ATF7IP2'	0.834549	0.947883	0.877734	0.447177	0.836414
'ATG10'	0.806964	0.829687	0.800181	0.751795	0.88497
'ATG12'	0.716409	0.654966	0.681759	0.581652	0.78995
'ATG13'	0.479962	0.33729	0.251258	0.63049	0.536487
'ATG14'	0.278277	0.464134	0.149285	0.285343	0.18857
'ATG16L1'	0.0973376	0.188797	0.217625	0.166582	0.225934
'ATG16L2'	0.725341	0.700526	0.835962	0.186705	0.602736
'ATG2A'	0.021706	0.330281	0.00712227	0.0384941	0.0198406
'ATG2B'	0.153694	0.454242	0.838901	0.207902	0.63326
'ATG3'	0.390198	0.487084	0.660223	0.793511	0.571025
'ATG4A'	0.307388	0.540783	0.288113	0.498502	0.36007
'ATG4B'	0.389068	0.487875	0.84184	0.876152	0.646543
'ATG4C'	0.561585	0.515121	0.783449	0.82053	0.866034
'ATG4D'	0.479057	0.652761	0.899158	0.849076	0.561076
'ATG5'	0.348934	0.537957	0.273077	0.290148	0.377932
'ATG7'	0.163529	0.418292	0.217964	0.446103	0.226273
'ATG9A'	0.0601436	0.0499689	0.0248714	0.20338	0.0800972
'ATG9B'	0.927195	0.960262	0.889605	0.890396	0.969193
'ATIC'	0.919281	0.618563	0.691651	0.335425	0.628964
'ATL1'	0.103499	0.149794	0.161325	0.109265	0.097055
'ATL2'	0.65604	0.627099	0.688881	0.488949	0.300831
'ATL3'	0.591148	0.730824	0.170595	0.320615	0.66011
'ATM'	0.971059	0.0579956	0.928834	0.922446	0.791759
'ATMIN'	0.62382	0.822735	0.741959	0.721666	0.74699
'ATN1'	0.107795	0.0226669	0.129501	0.0750664	0.12724
'ATOH1'	0.538409	0.204172	0.737833	0.676954	0.2893
'ATOH7'	0.673167	0.42321	0.582387	0.605336	0.423379
'ATOH8'	0.797468	0.777457	0.90515	0.680233	0.73348
'ATOX1'	0.473857	0.475666	0.486179	0.499067	0.593466
'ATP10A'	0.967837	0.912102	0.918998	0.98909	0.912385
'ATP10B'	0.935617	0.982986	0.844441	0.744446	0.789837
'ATP10D'	0.915268	0.949409	0.961732	0.840484	0.907015
'ATP11A'	0.295009	0.0869369	0.638517	0.401673	0.860946
'ATP11B'	0.244135	0.281838	0.393194	0.137019	0.389068
'ATP11C'	0.0642134	0.101351	0.125544	0.170369	0.115087
'ATP12A'	0.761348	0.1243	0.693969	0.713583	0.837149
'ATP13A1'	0.0278673	0.0256062	0.0733141	0.125035	0.0183709
'ATP13A2'	0.137754	0.0794189	0.485105	0.0893675	0.194506
'ATP13A3'	0.0635917	0.0586739	0.113504	0.0966028	0.72274
'ATP13A4'	0.358374	0.415409	0.888474	0.150302	0.704765
'ATP13A5'	0.98242	0.842745	0.898253	0.972981	0.933639
'ATP1A1'	0.0211407	0.015262	0.0462382	0.0246453	0.0192188
'ATP1A2'	0.0122096	0.0230626	0.0155446	0.0305805	0.0182013
'ATP1A3'	0.0200102	0.0127183	0.0182579	0.0264541	0.0137358
'ATP1A4'	0.132666	0.977898	0.500367	0.91815	0.95964
'ATP1B1'	0.187214	0.187101	0.187723	0.202193	0.183653
'ATP1B2'	0.268555	0.350065	0.249166	0.169295	0.152677
'ATP1B3'	0.342264	0.261715	0.266463	0.284947	0.369171
'ATP1B4'	0.529591	0.616019	0.668758	0.439263	0.657905
'ATP2A1'	0.0553954	0.019671	0.019558	0.00898762	0.0375897
'ATP2A2'	0.0192753	0.0191623	0.0126053	0.0153185	0.0166186
'ATP2A3'	0.0285456	0.0221016	0.0373636	0.0385507	0.0361201
'ATP2B1'	0.0192188	0.0236844	0.033859	0.0422814	0.0373636
'ATP2B2'	0.0118704	0.00542649	0.014075	0.015375	0.0118139
'ATP2B3'	0.00650048	0.0232887	0.00497428	0.0101181	0.00904415
'ATP2B4'	0.0644395	0.698208	0.620937	0.123	0.0598044
'ATP2C1'	0.150868	0.0322763	0.116896	0.0530778	0.0570912
'ATP2C2'	0.980159	0.944492	0.943361	0.964728	0.991295
'ATP4A'	0.0397377	0.02408	0.0171839	0.153977	0.0254367
'ATP4B'	0.355435	0.630207	0.77514	0.73512	0.670228
'ATP5S'	0.907297	0.825561	0.895484	0.821322	0.720479
'ATP6AP1'	0.569216	0.335142	0.158273	0.299474	0.404613
'ATP6AP1L'	0.786445	0.6427	0.554067	0.806794	0.597253
'ATP6AP2'	0.661071	0.273868	0.450116	0.505455	0.609802
'ATP6V0A1'	0.0575434	0.0534735	0.0603697	0.071901	0.0344243
'ATP6V0A2'	0.672037	0.376293	0.336668	0.48047	0.610084
'ATP6V0A4'	0.816121	0.355548	0.863603	0.17263	0.593353
'ATP6V0B'	0.626872	0.665875	0.27986	0.469956	0.625572
'ATP6V0C'	0.250127	0.249392	0.252219	0.271042	0.246962
'ATP6V0D1'	0.179809	0.350574	0.105703	0.11243	0.144819
'ATP6V0D2'	0.572834	0.527613	0.700639	0.486292	0.692838
'ATP6V0E1'	0.456956	0.593861	0.470465	0.484201	0.462947
'ATP6V0E2'	0.723136	0.695834	0.620994	0.834775	0.660166
'ATP6V1A'	0.0957549	0.104121	0.0726923	0.128992	0.293539
'ATP6V1B1'	0.275112	0.757843	0.500424	0.439319	0.564468
'ATP6V1B2'	0.248544	0.081793	0.133571	0.254649	0.115652
'ATP6V1C1'	0.194506	0.19541	0.195862	0.212198	0.191397
'ATP6V1C2'	0.679555	0.383302	0.592279	0.340851	0.574869
'ATP6V1D'	0.329772	0.374032	0.254875	0.598779	0.355209
'ATP6V1E1'	0.398056	0.837375	0.314736	0.33079	0.555819
'ATP6V1E2'	0.63066	0.669719	0.70663	0.475213	0.629642
'ATP6V1F'	0.518456	0.605845	0.498446	0.670454	0.675654
'ATP6V1G1'	0.613476	0.770222	0.595048	0.618902	0.66418
'ATP6V1G2'	0.367927	0.508846	0.377706	0.390933	0.497541
'ATP6V1G3'	0.86202	0.578599	0.800916	0.740998	0.565598
'ATP6V1H'	0.176587	0.489345	0.162851	0.635238	0.141484
'ATP7A'	0.213838	0.250127	0.0972246	0.0343112	0.662371
'ATP7B'	0.396755	0.911028	0.951614	0.977955	0.818156
'ATP8A1'	0.0526822	0.0437511	0.122661	0.0633656	0.101407
'ATP8A2'	0.0223843	0.0386072	0.0727489	0.062235	0.0318806
'ATP8B1'	0.232548	0.102199	0.0960375	0.155503	0.52473
'ATP8B2'	0.0295631	0.061161	0.0363462	0.0830931	0.0414335
'ATP8B3'	0.957323	0.931264	0.980329	0.946131	0.961167
'ATP8B4'	0.863773	0.952857	0.817647	0.829235	0.817308
'ATP9A'	0.00910067	0.0223277	0.0354983	0.0150924	0.0308066
'ATP9B'	0.295744	0.233113	0.0943418	0.153185	0.0252671
'ATPAF1'	0.660958	0.854615	0.670906	0.713866	0.686168
'ATPAF2'	0.823243	0.677011	0.60918	0.766831	0.786276
'ATR'	0.0102877	0.0189362	0.026115	0.382511	0.064383
'ATRAID'	0.814878	0.722119	0.83257	0.92906	0.864112
'ATRIP'	0.283534	0.043525	0.26488	0.21706	0.353965
'ATRN'	0.0950201	0.416935	0.114691	0.111017	0.160308
'ATRNL1'	0.0442033	0.114295	0.0638743	0.0849019	0.0310327
'ATRX'	0.0104573	0.177096	0.00910067	0.00949635	0.0216494
'ATXN1'	0.421457	0.684868	0.707648	0.816517	0.495393
'ATXN10'	0.269798	0.115596	0.461251	0.21836	0.240292
'ATXN1L'	0.331694	0.861342	0.472387	0.57549	0.849132
'ATXN2'	0.978011	0.897349	0.374767	0.685999	0.760839
'ATXN2L'	0.138206	0.0365723	0.0443163	0.0591261	0.0401334
'ATXN3'	0.942174	0.993839	0.982816	0.987056	0.991578
'ATXN7'	0.885026	0.942965	0.952349	0.830592	0.718162
'ATXN7L1'	0.16873	0.125092	0.837771	0.669041	0.549206
'ATXN7L2'	0.115596	0.197728	0.150529	0.0688486	0.052343
'ATXN7L3'	0.154429	0.112939	0.118591	0.126279	0.163416
'ATXN7L3B'	0.454808	0.458482	0.61325	0.482505	0.461082
'AUH'	0.509694	0.672885	0.459443	0.335877	0.616754
'AUNIP'	0.81273	0.48714	0.830366	0.855802	0.673676
'AUP1'	0.311627	0.455599	0.3482	0.251314	0.280199
'AURKA'	0.659375	0.544232	0.595896	0.6518	0.607993
'AURKAIP1'	0.719123	0.852072	0.530496	0.576056	0.458877
'AURKB'	0.392007	0.301396	0.50065	0.698321	0.622972
'AURKC'	0.42954	0.292635	0.618959	0.668815	0.523656
'AUTS2'	0.0856368	0.680233	0.21169	0.419648	0.139336
'AVEN'	0.943361	0.810412	0.94127	0.809112	0.774349
'AVIL'	0.386863	0.96925	0.161777	0.221525	0.661466
'AVL9'	0.580973	0.267481	0.861851	0.787802	0.813804
'AVP'	0.649257	0.528404	0.396247	0.579051	0.517608
'AVPI1'	0.85292	0.84218	0.737889	0.665367	0.750777
'AVPR1A'	0.419196	0.787123	0.659431	0.263015	0.734102
'AVPR1B'	0.747216	0.909728	0.875586	0.865186	0.500594
'AVPR2'	0.902832	0.908428	0.649596	0.903567	0.702843
'AWAT1'	0.26358	0.300379	0.203663	0.534792	0.198632
'AWAT2'	0.546719	0.699452	0.635973	0.368606	0.295857
'AXDND1'	0.801538	0.733311	0.808434	0.804533	0.835905
'AXIN1'	0.114522	0.147985	0.0568085	0.365666	0.723419
'AXIN2'	0.363122	0.0548867	0.40953	0.577808	0.0855237
'AXL'	0.0618394	0.198689	0.42581	0.0568085	0.13131
'AZGP1'	0.522413	0.430614	0.471709	0.346617	0.628229
'AZI2'	0.362727	0.462212	0.215138	0.231813	0.301227
'AZIN1'	0.29467	0.384433	0.276355	0.485501	0.345826
'AZU1'	0.879148	0.599005	0.756882	0.799107	0.728789
'B2M'	0.406874	0.408852	0.4175	0.434176	0.408061
'B3GALNT1'	0.377028	0.329998	0.516647	0.39082	0.561868
'B3GALNT2'	0.176022	0.342377	0.400147	0.480809	0.141032
'B3GALT1'	0.197389	0.436719	0.198745	0.351026	0.280255
'B3GALT2'	0.209089	0.239218	0.252953	0.457747	0.15539
'B3GALT4'	0.219151	0.191905	0.201571	0.230739	0.123226
'B3GALT5'	0.494941	0.40173	0.444576	0.499746	0.254027
'B3GALT6'	0.701656	0.366966	0.920072	0.625798	0.680289
'B3GAT1'	0.0901588	0.0655701	0.068792	0.121418	0.13244
'B3GAT2'	0.316036	0.184614	0.452546	0.329659	0.501328
'B3GAT3'	0.471878	0.429258	0.627438	0.55305	0.258267
'B3GNT2'	0.604714	0.329094	0.234922	0.265615	0.206941
'B3GNT3'	0.324063	0.191227	0.633769	0.796111	0.239839
'B3GNT4'	0.890114	0.676502	0.732802	0.547567	0.493076
'B3GNT5'	0.48878	0.394268	0.284551	0.49381	0.355378
'B3GNT6'	0.576225	0.48861	0.555819	0.823187	0.294161
'B3GNT7'	0.299474	0.130462	0.234526	0.178961	0.590978
'B3GNT8'	0.724154	0.273077	0.733763	0.69883	0.459838
'B3GNT9'	0.171839	0.225538	0.101294	0.180035	0.199536
'B3GNTL1'	0.902662	0.773048	0.6492	0.431971	0.494602
'B4GALNT1'	0.596744	0.785428	0.773331	0.828783	0.706687
'B4GALNT2'	0.93703	0.894862	0.85682	0.845062	0.740885
'B4GALNT3'	0.936126	0.934373	0.948279	0.915211	0.883387
'B4GALNT4'	0.323724	0.0635917	0.146798	0.057826	0.350461
'B4GALT1'	0.510881	0.320389	0.360579	0.154938	0.290034
'B4GALT2'	0.140693	0.138602	0.245888	0.18891	0.12334
'B4GALT3'	0.128088	0.606523	0.0984681	0.174496	0.134475
'B4GALT4'	0.407608	0.411283	0.453451	0.656322	0.502572
'B4GALT5'	0.594879	0.598383	0.519473	0.415805	0.287717
'B4GALT6'	0.339777	0.339099	0.669889	0.274546	0.305975
'B4GALT7'	0.160703	0.668871	0.614493	0.539483	0.171895
'B9D1'	0.781132	0.80312	0.769318	0.715392	0.822622
'B9D2'	0.383246	0.481657	0.655305	0.39619	0.318693
'BAALC'	0.587643	0.867164	0.412357	0.428184	0.532192
'BAAT'	0.836697	0.505511	0.685207	0.738115	0.572777
'BABAM1'	0.348652	0.234583	0.391385	0.282686	0.314567
'BACE1'	0.112995	0.193206	0.335934	0.153807	0.116726
'BACE2'	0.11096	0.188853	0.329546	0.406874	0.470465
'BACH1'	0.463117	0.283421	0.750777	0.448703	0.326041
'BACH2'	0.298626	0.176926	0.235261	0.128257	0.124414
'BAD'	0.767848	0.897236	0.772257	0.795207	0.838223
'BAG1'	0.92516	0.714488	0.654909	0.395738	0.812221
'BAG2'	0.350856	0.348539	0.520038	0.373467	0.481318
'BAG3'	0.701034	0.762591	0.750268	0.730654	0.814652
'BAG4'	0.176078	0.299531	0.637217	0.392742	0.786445
'BAG5'	0.332146	0.169239	0.114182	0.204624	0.226669
'BAG6'	0.0456164	0.162116	0.0950766	0.0865412	0.0502515
'BAHD1'	0.197502	0.61992	0.624329	0.0426205	0.153864
'BAIAP2'	0.213951	0.735741	0.08168	0.16206	0.0881239
'BAIAP2L1'	0.591939	0.212311	0.544232	0.188966	0.363292
'BAIAP2L2'	0.917529	0.935617	0.955797	0.651179	0.836866
'BAIAP3'	0.478266	0.394212	0.979933	0.788084	0.507942
'BAK1'	0.306088	0.348143	0.376067	0.254593	0.332203
'BAMBI'	0.39099	0.341869	0.527104	0.572721	0.454921
'BANF1'	0.407326	0.409191	0.417727	0.434402	0.408513
'BANF2'	0.677915	0.682833	0.707535	0.733876	0.742694
'BANK1'	0.95998	0.885083	0.973489	0.830705	0.836075
'BANP'	0.121418	0.0332938	0.0331242	0.0367418	0.0849019
'BAP1'	0.271833	0.183709	0.0602001	0.200271	0.0343678
'BARD1'	0.88774	0.926347	0.90628	0.80736	0.917529
'BARHL1'	0.346334	0.445707	0.737098	0.221921	0.28783
'BARHL2'	0.334407	0.432197	0.473348	0.213046	0.390538
'BARX1'	0.532361	0.794641	0.512577	0.679272	0.822056
'BARX2'	0.339099	0.574021	0.479453	0.216946	0.397208
'BASP1'	0.54491	0.697869	0.905432	0.367249	0.734667
'BATF'	0.387033	0.29597	0.463908	0.496863	0.417896
'BATF2'	0.580408	0.72144	0.372336	0.57566	0.755808
'BATF3'	0.47103	0.51676	0.540501	0.568029	0.615793
'BAX'	0.39229	0.343282	0.234752	0.251484	0.456164
'BAZ1A'	0.0680572	0.0722966	0.0670397	0.0397942	0.0500254
'BAZ1B'	0.0249279	0.0117009	0.0583347	0.0339721	0.00830931
'BAZ2A'	0.199989	0.017523	0.00650048	0.0560737	0.0501385
'BAZ2B'	0.201345	0.943474	0.81646	0.723362	0.257476
'BBC3'	0.687129	0.489514	0.650557	0.544005	0.590244
'BBIP1'	0.691368	0.584761	0.460686	0.476513	0.452829
'BBOX1'	0.420214	0.424623	0.307558	0.66401	0.62252
'BBS1'	0.0978464	0.141145	0.166243	0.214572	0.595274
'BBS10'	0.738568	0.435871	0.871008	0.801877	0.698095
'BBS12'	0.908202	0.85829	0.945283	0.362105	0.549715
'BBS2'	0.354191	0.840427	0.554011	0.207676	0.586004
'BBS4'	0.804307	0.762535	0.863433	0.92386	0.830705
'BBS5'	0.214007	0.213611	0.747273	0.552258	0.426149
'BBS7'	0.127127	0.249166	0.182409	0.132553	0.300548
'BBS9'	0.863094	0.497372	0.461195	0.712848	0.363462
'BBX'	0.873099	0.204567	0.257758	0.363009	0.218812
'BCAM'	0.859816	0.77384	0.891131	0.85422	0.947657
'BCAN'	0.136397	0.311345	0.896558	0.279973	0.729015
'BCAP29'	0.660449	0.630321	0.242214	0.418631	0.337686
'BCAP31'	0.325081	0.421062	0.30507	0.338647	0.186083
'BCAR1'	0.966537	0.794246	0.644791	0.889944	0.724606
'BCAR3'	0.943022	0.2919	0.77921	0.557459	0.84591
'BCAS1'	0.905715	0.89164	0.791759	0.526595	0.798089
'BCAS2'	0.396812	0.304957	0.473857	0.50732	0.554406
'BCAS3'	0.0751229	0.0497993	0.140015	0.0457295	0.242835
'BCAS4'	0.62936	0.868182	0.853089	0.628286	0.628625
'BCAT1'	0.494376	0.752021	0.710644	0.49935	0.361088
'BCAT2'	0.351082	0.696456	0.361314	0.442485	0.503646
'BCCIP'	0.577017	0.850206	0.761856	0.572325	0.454525
'BCDIN3D'	0.573795	0.484258	0.523204	0.792267	0.671132
'BCHE'	0.877621	0.918829	0.943191	0.879826	0.935165
'BCKDHA'	0.288	0.429597	0.873891	0.455882	0.680176
'BCKDHB'	0.369114	0.248714	0.565033	0.179244	0.463626
'BCKDK'	0.105195	0.205189	0.149341	0.180883	0.244983
'BCL10'	0.479622	0.686055	0.606523	0.755525	0.734724
'BCL11A'	0.0135662	0.0182013	0.017523	0.0111921	0.0204624
'BCL11B'	0.00876152	0.0107399	0.00672658	0.00774405	0.0125488
'BCL2'	0.279916	0.553163	0.286191	0.302357	0.393307
'BCL2A1'	0.683568	0.716523	0.824204	0.777797	0.685999
'BCL2L1'	0.214742	0.214233	0.343565	0.233735	0.212142
'BCL2L10'	0.754791	0.756939	0.705443	0.627833	0.718331
'BCL2L11'	0.553615	0.413035	0.439885	0.476909	0.5236
'BCL2L12'	0.828783	0.618902	0.670737	0.275677	0.431745
'BCL2L13'	0.796337	0.820869	0.720423	0.773783	0.76423
'BCL2L14'	0.839466	0.844441	0.750608	0.850715	0.743259
'BCL2L15'	0.542536	0.494828	0.359901	0.375219	0.349895
'BCL2L2'	0.569781	0.43361	0.719971	0.644961	0.646713
'BCL3'	0.493019	0.495676	0.261206	0.31174	0.421966
'BCL6'	0.255215	0.044712	0.115482	0.147363	0.242779
'BCL6B'	0.224238	0.0842801	0.0917981	0.10316	0.0771579
'BCL7A'	0.361257	0.315189	0.501102	0.373862	0.422022
'BCL7B'	0.352891	0.269063	0.276186	0.293313	0.38138
'BCL7C'	0.476344	0.332825	0.357413	0.394042	0.564411
'BCL9'	0.121135	0.315641	0.213159	0.233622	0.485218
'BCL9L'	0.0188231	0.196654	0.061048	0.0693008	0.0435815
'BCLAF1'	0.0768187	0.222147	0.419196	0.0779492	0.176191
'BCO2'	0.922955	0.882935	0.964841	0.814143	0.879713
'BCOR'	0.0162795	0.0163925	0.0104008	0.00508733	0.00559607
'BCORL1'	0.00599175	0.242609	0.00542649	0.0179187	0.0199536
'BCR'	0.0321632	0.0411509	0.055678	0.149568	0.108869
'BCS1L'	0.256006	0.0845062	0.343791	0.156464	0.248262
'BDH1'	0.730032	0.510825	0.275451	0.19801	0.313549
'BDH2'	0.743146	0.815726	0.846702	0.610593	0.779775
'BDKRB1'	0.733537	0.60624	0.7618	0.861398	0.800859
'BDKRB2'	0.519473	0.168334	0.113787	0.203267	0.322254
'BDNF'	0.282912	0.512238	0.411509	0.742129	0.758352
'BDP1'	0.985077	0.979933	0.993047	0.988921	0.985642
'BEAN1'	0.297044	0.898536	0.431801	0.488101	0.694534
'BECN1'	0.205302	0.268498	0.302866	0.217568	0.2395
'BEGAIN'	0.0761969	0.0831496	0.154429	0.125601	0.207224
'BEND2'	0.592166	0.919168	0.0762535	0.144141	0.134136
'BEND3'	0.0364027	0.00943983	0.0093833	0.0156577	0.0201232
'BEND4'	0.754451	0.27596	0.4699	0.362388	0.696117
'BEND5'	0.168108	0.193093	0.483579	0.232604	0.179922
'BEND6'	0.350574	0.399356	0.274207	0.619241	0.618111
'BEND7'	0.736702	0.109378	0.440167	0.205472	0.453451
'BEST1'	0.714488	0.899101	0.806003	0.38025	0.317563
'BEST2'	0.198067	0.111526	0.201063	0.41637	0.144593
'BEST3'	0.592674	0.317393	0.770166	0.826522	0.903397
'BEST4'	0.205415	0.268555	0.605506	0.671811	0.239726
'BET1'	0.620655	0.446894	0.602453	0.471313	0.448137
'BET1L'	0.542762	0.350687	0.520886	0.375502	0.59567
'BEX1'	0.498332	0.663162	0.412583	0.591261	0.532361
'BEX2'	0.739246	0.480696	0.748121	0.536431	0.581369
'BEX4'	0.379854	0.52083	0.389124	0.404669	0.510881
'BEX5'	0.599062	0.556328	0.427958	0.443785	0.418687
'BFAR'	0.643321	0.831496	0.489571	0.555367	0.370471
'BFSP1'	0.659149	0.822904	0.902493	0.790402	0.864168
'BFSP2'	0.270985	0.588265	0.363066	0.444237	0.264146
'BGLAP'	0.63196	0.505398	0.530552	0.386581	0.362162
'BGN'	0.193827	0.169352	0.178452	0.204963	0.452716
'BHLHA15'	0.311288	0.237352	0.380532	0.415861	0.466791
'BHLHA9'	0.586965	0.626929	0.50879	0.837997	0.905093
'BHLHB9'	0.402578	0.456786	0.512125	0.574529	0.526369
'BHLHE22'	0.589735	0.630942	0.954553	0.930586	0.821322
'BHLHE23'	0.87163	0.52473	0.548697	0.57583	0.514047
'BHLHE40'	0.249392	0.165904	0.112317	0.119722	0.222203
'BHLHE41'	0.537957	0.581821	0.628738	0.676672	0.729071
'BHMT'	0.608106	0.713414	0.664801	0.433497	0.654118
'BHMT2'	0.764739	0.377706	0.84868	0.479792	0.586852
'BICC1'	0.743768	0.265672	0.51659	0.8298	0.189701
'BICD1'	0.0515516	0.119778	0.0410943	0.227234	0.0330111
'BICD2'	0.0247584	0.0503646	0.0405856	0.023006	0.0154881
'BID'	0.690747	0.776892	0.632129	0.778758	0.645639
'BIK'	0.586287	0.777118	0.810525	0.658018	0.660449
'BIN1'	0.179526	0.180657	0.0570347	0.0634221	0.0979029
'BIN2'	0.751229	0.456334	0.829631	0.810412	0.782601
'BIN3'	0.597875	0.870895	0.803459	0.337177	0.784241
'BIRC2'	0.487988	0.233226	0.257306	0.308292	0.205867
'BIRC3'	0.217681	0.603075	0.152281	0.173082	0.790685
'BIRC5'	0.831835	0.722401	0.756034	0.847493	0.767565
'BIRC6'	0.00107399	0.00406987	0.00293935	0.00169578	0.00429597
'BIRC7'	0.914872	0.948053	0.951783	0.947092	0.910067
'BIVM'	0.204511	0.399469	0.457916	0.35323	0.238596
'BIVM-ERCC5'	0.0091572	0.0078571	0.007631	0.0091572	0.00774405
'BLCAP'	0.409304	0.410887	0.419592	0.436493	0.410378
'BLK'	0.744672	0.233	0.695156	0.766718	0.722288
'BLM'	0.363744	0.707987	0.620598	0.648465	0.531287
'BLMH'	0.422588	0.711153	0.369566	0.428127	0.206715
'BLNK'	0.230174	0.619637	0.776214	0.748007	0.41083
'BLOC1S1'	0.368097	0.734272	0.666384	0.69623	0.49788
'BLOC1S2'	0.660279	0.543836	0.691142	0.719688	0.533492
'BLOC1S3'	0.699734	0.732972	0.763948	0.78848	0.703578
'BLOC1S4'	0.765304	0.646317	0.674241	0.703013	0.90628
'BLOC1S5'	0.859024	0.481883	0.50732	0.36007	0.336442
'BLOC1S6'	0.698265	0.505794	0.373919	0.387542	0.702504
'BLVRA'	0.672206	0.560341	0.724493	0.517721	0.621672
'BLVRB'	0.819343	0.892035	0.938613	0.901701	0.898197
'BLZF1'	0.762139	0.642756	0.78328	0.874795	0.760217
'BMF'	0.401673	0.453564	0.318128	0.51139	0.434006
'BMI1'	0.227121	0.226047	0.229608	0.244701	0.222825
'BMP1'	0.112826	0.0287152	0.0804929	0.030637	0.0220451
'BMP10'	0.65717	0.207281	0.219038	0.403708	0.392007
'BMP15'	0.681985	0.616132	0.668871	0.724323	0.915607
'BMP2'	0.304731	0.583347	0.504663	0.399412	0.275225
'BMP2K'	0.873608	0.349161	0.947883	0.907015	0.940139
'BMP3'	0.880222	0.323554	0.877452	0.901645	0.932621
'BMP4'	0.297496	0.88757	0.55435	0.304166	0.6453
'BMP5'	0.616189	0.392346	0.452151	0.348313	0.336216
'BMP6'	0.704765	0.607088	0.385111	0.62105	0.792776
'BMP7'	0.36414	0.105138	0.179696	0.357244	0.417161
'BMP8A'	0.698604	0.636991	0.687412	0.739868	0.863433
'BMP8B'	0.713922	0.745746	0.791363	0.82607	0.694308
'BMPER'	0.619524	0.584648	0.676106	0.334181	0.463852
'BMPR1A'	0.139619	0.118422	0.32282	0.397773	0.111695
'BMPR1B'	0.416879	0.369962	0.580804	0.32932	0.317336
'BMPR2'	0.129049	0.0963202	0.299644	0.0380985	0.0531909
'BMS1'	0.151263	0.931378	0.597196	0.1793	0.943361
'BMX'	0.0999378	0.107343	0.293087	0.224351	0.656379
'BNC1'	0.176135	0.203324	0.163247	0.132892	0.438189
'BNC2'	0.535413	0.115256	0.248036	0.391668	0.351704
'BNIP1'	0.413883	0.508903	0.547567	0.429371	0.346391
'BNIP2'	0.892375	0.741846	0.787067	0.8233	0.588322
'BNIP3'	0.632525	0.759652	0.708496	0.746312	0.721327
'BNIP3L'	0.301283	0.577243	0.308914	0.324176	0.42287
'BNIPL'	0.905771	0.355152	0.840936	0.869764	0.813069
'BOC'	0.444802	0.730315	0.0656831	0.175343	0.187044
'BOD1'	0.861003	0.719066	0.825278	0.845515	0.688712
'BOD1L1'	0.889944	0.941948	0.985134	0.948674	0.972076
'BOD1L2'	0.929003	0.781075	0.627212	0.663049	0.66678
'BOK'	0.731389	0.639591	0.678424	0.804873	0.348821
'BOLA1'	0.558363	0.419027	0.593522	0.748855	0.527952
'BOLA3'	0.50879	0.41377	0.697078	0.599175	0.541292
'BOLL'	0.5916	0.35877	0.541405	0.422305	0.763722
'BOP1'	0.791024	0.971794	0.932791	0.921372	0.975242
'BORA'	0.622011	0.661636	0.80329	0.841501	0.588661
'BPGM'	0.311006	0.35323	0.380193	0.257363	0.466395
'BPHL'	0.833983	0.697021	0.493923	0.542762	0.849924
'BPI'	0.94257	0.968289	0.950709	0.948109	0.970776
'BPIFA1'	0.541801	0.539823	0.425131	0.292182	0.379911
'BPIFA2'	0.853937	0.509751	0.91702	0.804307	0.825674
'BPIFA3'	0.917472	0.809055	0.776553	0.864903	0.941722
'BPIFB1'	0.924255	0.884913	0.915381	0.909445	0.792889
'BPIFB2'	0.530722	0.833927	0.6479	0.719631	0.604092
'BPIFB3'	0.941496	0.826239	0.970437	0.961336	0.92109
'BPIFB4'	0.960093	0.945452	0.912611	0.914872	0.917642
'BPIFB6'	0.882709	0.743542	0.924707	0.766774	0.675598
'BPIFC'	0.952066	0.73642	0.700582	0.939856	0.960771
'BPNT1'	0.376632	0.60901	0.3534	0.561528	0.561415
'BPTF'	0.00774405	0.00723532	0.0261715	0.0166751	0.0124357
'BRAF'	0.0699226	0.297722	0.0978464	0.0701487	0.074049
'BRAP'	0.100616	0.0564129	0.0581652	0.0617828	0.0761969
'BRAT1'	0.879995	0.644961	0.936126	0.958397	0.864394
'BRCA1'	0.910463	0.966424	0.958114	0.878921	0.645526
'BRCA2'	0.988073	0.91425	0.872986	0.928043	0.745068
'BRCC3'	0.28099	0.215025	0.344412	0.379685	0.428184
'BRD1'	0.0139054	0.0130575	0.0106834	0.0151489	0.0177491
'BRD2'	0.665988	0.55678	0.934882	0.824317	0.556158
'BRD3'	0.0812277	0.0527952	0.0964897	0.220903	0.0863716
'BRD4'	0.0144141	0.179244	0.0510429	0.0159403	0.0328416
'BRD7'	0.64123	0.169408	0.298287	0.227743	0.307162
'BRD8'	0.230343	0.203889	0.437228	0.097055	0.0936634
'BRD9'	0.208807	0.137245	0.399243	0.341021	0.340286
'BRDT'	0.829179	0.773783	0.768639	0.83274	0.755525
'BRF1'	0.0613871	0.0319371	0.119665	0.0379289	0.0529648
'BRF2'	0.333503	0.432932	0.136793	0.42044	0.35227
'BRI3'	0.614267	0.770674	0.448081	0.46306	0.66514
'BRI3BP'	0.415013	0.674015	0.46063	0.336612	0.26652
'BRICD5'	0.882765	0.874286	0.969589	0.839806	0.966367
'BRINP1'	0.0645526	0.236335	0.315245	0.286191	0.689673
'BRINP2'	0.313041	0.0898197	0.267989	0.2317	0.570912
'BRINP3'	0.0787971	0.261885	0.0862585	0.101973	0.0470861
'BRIP1'	0.280651	0.64253	0.347634	0.509977	0.690803
'BRIX1'	0.629699	0.594935	0.501159	0.685659	0.738568
'BRK1'	0.457803	0.460969	0.470861	0.484653	0.463569
'BRMS1'	0.308801	0.542084	0.59324	0.650161	0.362048
'BRMS1L'	0.300266	0.341417	0.233735	0.25041	0.325928
'BROX'	0.391385	0.17523	0.176813	0.190945	0.352778
'BRPF1'	0.00864847	0.00864847	0.0166751	0.00661353	0.0100616
'BRPF3'	0.0390029	0.0453903	0.144989	0.089424	0.187101
'BRS3'	0.223447	0.520604	0.171104	0.304449	0.587022
'BRSK1'	0.0639873	0.0410943	0.178735	0.0591826	0.0648352
'BRSK2'	0.0549997	0.113052	0.153977	0.0839975	0.116387
'BRWD1'	0.165451	0.381606	0.03482	0.0612176	0.328698
'BRWD3'	0.00700921	0.0215364	0.00570912	0.00667006	0.0061048
'BSCL2'	0.610593	0.687242	0.749816	0.588944	0.600305
'BSDC1'	0.409135	0.732632	0.27189	0.500311	0.216833
'BSG'	0.561528	0.373919	0.598327	0.364366	0.426658
'BSN'	0.00209146	0.00418292	0.0278673	0.00700921	0.0255497
'BSND'	0.469391	0.940478	0.416257	0.181448	0.761235
'BSPH1'	0.657566	0.661353	0.689107	0.589113	0.794754
'BSPRY'	0.47137	0.681194	0.73625	0.849698	0.778984
'BST1'	0.894918	0.900571	0.924481	0.954553	0.954044
'BST2'	0.369906	0.420835	0.290713	0.482166	0.399864
'BSX'	0.485445	0.575603	0.611497	0.650048	0.652083
'BTAF1'	0.0119835	0.0173535	0.0131705	0.0133401	0.0130575
'BTBD1'	0.321067	0.319258	0.520151	0.583291	0.20095
'BTBD10'	0.189927	0.164943	0.111808	0.119157	0.153072
'BTBD11'	0.316602	0.857385	0.227517	0.222203	0.226104
'BTBD16'	0.862359	0.77514	0.826692	0.932225	0.926516
'BTBD17'	0.0897066	0.149455	0.168165	0.334916	0.628512
'BTBD18'	0.305975	0.400825	0.197671	0.241196	0.571647
'BTBD19'	0.606297	0.222486	0.53027	0.430106	0.547454
'BTBD2'	0.0747838	0.062235	0.263354	0.215646	0.118478
'BTBD3'	0.289695	0.145837	0.246396	0.177774	0.529874
'BTBD6'	0.223956	0.109886	0.603188	0.136454	0.433497
'BTBD7'	0.15946	0.0790798	0.104064	0.0887457	0.123622
'BTBD8'	0.990617	0.981912	0.976881	0.981912	0.982364
'BTBD9'	0.10723	0.135549	0.241253	0.110339	0.120287
'BTC'	0.825957	0.846363	0.745407	0.773896	0.817026
'BTD'	0.709231	0.792041	0.248375	0.910802	0.957719
'BTF3'	0.440563	0.344073	0.353513	0.368719	0.476966
'BTF3L4'	0.392177	0.39099	0.683172	0.416879	0.391046
'BTG1'	0.473913	0.376519	0.543723	0.40286	0.37765
'BTG2'	0.351196	0.62512	0.520434	0.374145	0.481714
'BTG3'	0.515742	0.514103	0.397095	0.435306	0.351817
'BTG4'	0.575095	0.688147	0.465321	0.498389	0.419196
'BTK'	0.104799	0.0867108	0.0946809	0.107286	0.0799842
'BTLA'	0.633429	0.672093	0.442598	0.478322	0.63309
'BTN1A1'	0.827539	0.814821	0.712622	0.768526	0.895427
'BTN2A1'	0.925329	0.973885	0.898988	0.959188	0.857837
'BTN2A2'	0.952688	0.873552	0.950992	0.978238	0.695664
'BTN3A1'	0.825787	0.86089	0.924142	0.91685	0.81403
'BTN3A2'	0.657962	0.901362	0.925273	0.939461	0.873891
'BTN3A3'	0.8887	0.804816	0.589509	0.774518	0.542536
'BTNL2'	0.993895	0.989373	0.994178	0.99446	0.993386
'BTNL3'	0.934939	0.754395	0.899553	0.775309	0.940422
'BTNL8'	0.979425	0.884122	0.965124	0.952236	0.972528
'BTNL9'	0.756826	0.842462	0.374145	0.733311	0.879261
'BTRC'	0.184388	0.461308	0.099203	0.111978	0.122435
'BUB1'	0.0822452	0.312136	0.0436945	0.0496298	0.321689
'BUB1B'	0.817252	0.103838	0.0833757	0.292465	0.118252
'BUB3'	0.305127	0.178057	0.286304	0.193545	0.175287
'BUD13'	0.916342	0.84478	0.774518	0.6479	0.261998
'BUD31'	0.330846	0.327342	0.337008	0.353457	0.329037
'BVES'	0.404047	0.273359	0.597988	0.653496	0.498615
'BYSL'	0.706574	0.711887	0.769487	0.740716	0.635577
'BZW1'	0.481375	0.259058	0.790628	0.640043	0.347239
'BZW2'	0.240461	0.209429	0.140863	0.151885	0.135493
'C10orf105'	0.890453	0.736476	0.66921	0.698547	0.707196
'C10orf113'	0.910067	0.921486	0.91572	0.946526	0.92776
'C10orf120'	0.748799	0.879035	0.904471	0.677915	0.730937
'C10orf128'	0.914363	0.753151	0.889548	0.86202	0.883896
'C10orf53'	0.725906	0.9437	0.846532	0.80442	0.796846
'C10orf55'	0.712	0.650274	0.549884	0.409869	0.622803
'C10orf62'	0.798429	0.542931	0.701374	0.622916	0.716127
'C10orf67'	0.457521	0.504155	0.662823	0.692612	0.701656
'C10orf71'	0.988017	0.989034	0.987847	0.983155	0.972472
'C10orf76'	0.101407	0.196484	0.22763	0.10299	0.0771014
'C10orf82'	0.617885	0.796054	0.75383	0.367532	0.689899
'C10orf88'	0.845515	0.815669	0.70273	0.312588	0.349613
'C10orf90'	0.833757	0.881069	0.840597	0.765926	0.939404
'C10orf95'	0.823017	0.871234	0.922899	0.810299	0.651687
'C10orf99'	0.75773	0.595953	0.616528	0.639478	0.682833
'C11orf1'	0.708892	0.810921	0.884009	0.855972	0.837092
'C11orf16'	0.870612	0.906958	0.904528	0.970041	0.876491
'C11orf21'	0.84591	0.876039	0.899723	0.756995	0.887457
'C11orf24'	0.770166	0.619241	0.681533	0.747555	0.53937
'C11orf40'	0.880674	0.883952	0.970889	0.968119	0.950766
'C11orf42'	0.460743	0.893505	0.408174	0.467865	0.459612
'C11orf45'	0.442428	0.346391	0.518343	0.37098	0.825448
'C11orf49'	0.423605	0.609123	0.370697	0.266124	0.887344
'C11orf52'	0.434345	0.615567	0.347408	0.677576	0.685772
'C11orf53'	0.72144	0.399638	0.287491	0.497258	0.491606
'C11orf54'	0.641908	0.681137	0.453677	0.312814	0.536827
'C11orf58'	0.335425	0.332712	0.342604	0.357809	0.334577
'C11orf65'	0.740603	0.651461	0.563846	0.811882	0.608049
'C11orf68'	0.578091	0.392177	0.436267	0.316376	0.48601
'C11orf70'	0.438698	0.391499	0.417387	0.455712	0.370923
'C11orf71'	0.776892	0.539314	0.561924	0.424849	0.724945
'C11orf74'	0.625403	0.497428	0.523091	0.68826	0.771014
'C11orf80'	0.674976	0.519869	0.28393	0.51269	0.450681
'C11orf86'	0.556554	0.636934	0.532644	0.695212	0.703974
'C11orf87'	0.37341	0.828896	0.449664	0.638573	0.532531
'C11orf88'	0.789497	0.610536	0.340738	0.533096	0.462439
'C11orf91'	0.712735	0.52603	0.550732	0.577412	0.624046
'C11orf94'	0.641456	0.809847	0.542027	0.792833	0.835962
'C11orf96'	0.682607	0.483127	0.509581	0.677124	0.685377
'C12orf10'	0.584704	0.308405	0.507885	0.70273	0.630094
'C12orf29'	0.341303	0.529874	0.414391	0.61031	0.500367
'C12orf4'	0.195919	0.170934	0.710022	0.207733	0.229552
'C12orf40'	0.899666	0.738398	0.792041	0.834153	0.859929
'C12orf42'	0.911537	0.793511	0.828613	0.896614	0.918264
'C12orf43'	0.652026	0.488836	0.661749	0.794359	0.81533
'C12orf45'	0.798542	0.800577	0.829122	0.783788	0.871573
'C12orf49'	0.609462	0.523656	0.68792	0.604036	0.605732
'C12orf50'	0.747668	0.624442	0.771127	0.812221	0.562263
'C12orf54'	0.659092	0.752982	0.78181	0.718275	0.726471
'C12orf56'	0.781414	0.702956	0.826126	0.413318	0.884122
'C12orf57'	0.55548	0.63569	0.531513	0.788197	0.606523
'C12orf60'	0.739529	0.95037	0.822226	0.888531	0.920525
'C12orf65'	0.499293	0.310893	0.623707	0.513199	0.436776
'C12orf66'	0.507603	0.318467	0.357357	0.257589	0.200328
'C12orf71'	0.794585	0.657396	0.694986	0.735289	0.614945
'C12orf73'	0.76587	0.610084	0.628907	0.758182	0.69459
'C12orf74'	0.820361	0.316263	0.487706	0.664406	0.565259
'C12orf75'	0.584082	0.492849	0.504889	0.51659	0.498672
'C12orf76'	0.649652	0.815104	0.680629	0.579843	0.518625
'C14orf119'	0.566616	0.645526	0.387316	0.402408	0.616924
'C14orf177'	0.853089	0.825335	0.849302	0.904471	0.800181
'C14orf178'	0.682268	0.572042	0.593805	0.736702	0.559889
'C14orf180'	0.903906	0.818043	0.419931	0.615963	0.835566
'C14orf28'	0.67068	0.736194	0.679498	0.269855	0.769318
'C14orf37'	0.703409	0.92889	0.933412	0.934091	0.863207
'C14orf39'	0.913685	0.695099	0.821887	0.897066	0.880448
'C14orf93'	0.232152	0.394607	0.311175	0.384376	0.320389
'C15orf39'	0.838732	0.906054	0.956927	0.962297	0.877452
'C15orf40'	0.86739	0.63733	0.880787	0.926742	0.926008
'C15orf41'	0.501215	0.631394	0.540162	0.714318	0.470635
'C15orf48'	0.439715	0.577921	0.45232	0.62382	0.443728
'C15orf53'	0.645413	0.742298	0.546832	0.794585	0.714431
'C15orf59'	0.308236	0.206941	0.345882	0.570686	0.278673
'C15orf61'	0.40043	0.751682	0.688938	0.716918	0.794641
'C15orf62'	0.754395	0.756599	0.435306	0.472218	0.627325
'C15orf65'	0.693743	0.588491	0.609632	0.632695	0.574586
'C16orf45'	0.560907	0.676841	0.292013	0.63716	0.531004
'C16orf46'	0.909445	0.895427	0.957323	0.875473	0.866768
'C16orf54'	0.642134	0.681646	0.454129	0.752643	0.798202
'C16orf58'	0.567238	0.333164	0.54638	0.179018	0.28523
'C16orf70'	0.298739	0.298909	0.744051	0.696738	0.381493
'C16orf71'	0.963371	0.954157	0.897745	0.845797	0.934882
'C16orf72'	0.268442	0.205924	0.490475	0.36267	0.291165
'C16orf74'	0.632921	0.596801	0.861794	0.751738	0.58216
'C16orf78'	0.890227	0.707648	0.750664	0.850772	0.659544
'C16orf86'	0.438245	0.690916	0.20355	0.220055	0.795489
'C16orf87'	0.379572	0.377763	0.388955	0.404443	0.379063
'C16orf89'	0.974337	0.882087	0.874343	0.797411	0.910972
'C16orf90'	0.777514	0.838505	0.810242	0.657453	0.660053
'C16orf91'	0.756882	0.243514	0.164095	0.293539	0.2291
'C16orf92'	0.442654	0.491945	0.356057	0.683964	0.346617
'C16orf95'	0.907806	0.870386	0.854672	0.747668	0.843536
'C16orf96'	0.991408	0.980159	0.985586	0.949805	0.898253
'C17orf100'	0.655079	0.304279	0.473235	0.506585	0.553954
'C17orf107'	0.693177	0.545192	0.702787	0.818608	0.624385
'C17orf47'	0.603866	0.681024	0.500537	0.258154	0.593805
'C17orf49'	0.307953	0.307275	0.315528	0.509299	0.306766
'C17orf50'	0.909898	0.739698	0.83681	0.897236	0.877508
'C17orf51'	0.742355	0.717257	0.348595	0.363688	0.686507
'C17orf53'	0.654231	0.776044	0.764061	0.746086	0.695269
'C17orf58'	0.68159	0.571251	0.592787	0.616924	0.662258
'C17orf62'	0.800746	0.547793	0.584365	0.742637	0.840766
'C17orf64'	0.420101	0.808264	0.554124	0.72308	0.697134
'C17orf67'	0.720932	0.536827	0.559494	0.586456	0.63456
'C17orf75'	0.411791	0.279182	0.457521	0.202589	0.183822
'C17orf78'	0.475439	0.830818	0.455995	0.753434	0.538409
'C17orf80'	0.973207	0.950314	0.965745	0.952857	0.957662
'C17orf97'	0.964954	0.854276	0.956814	0.914702	0.888587
'C17orf98'	0.607201	0.521056	0.558815	0.601718	0.603132
'C17orf99'	0.898819	0.857724	0.839975	0.804929	0.768752
'C18orf21'	0.72308	0.585439	0.477305	0.510373	0.557911
'C18orf25'	0.413713	0.319993	0.359844	0.418292	0.201741
'C18orf32'	0.557572	0.466169	0.476118	0.489458	0.584252
'C18orf54'	0.918716	0.874626	0.619807	0.350235	0.842236
'C18orf63'	0.922051	0.823978	0.726415	0.538522	0.826861
'C19orf12'	0.457069	0.411622	0.438528	0.744955	0.719292
'C19orf18'	0.75903	0.416709	0.591657	0.632355	0.526087
'C19orf24'	0.5851	0.820417	0.688373	0.588378	0.794359
'C19orf25'	0.890622	0.737154	0.914646	0.927308	0.943248
'C19orf33'	0.578373	0.656209	0.555876	0.582952	0.522073
'C19orf38'	0.760217	0.60104	0.644848	0.380985	0.658527
'C19orf44'	0.118139	0.445594	0.542197	0.329263	0.458708
'C19orf47'	0.672319	0.192753	0.636595	0.255949	0.242496
'C19orf53'	0.880617	0.762648	0.701826	0.728958	0.738172
'C19orf54'	0.882426	0.84755	0.913289	0.931773	0.934204
'C19orf57'	0.944435	0.86332	0.969928	0.929625	0.948222
'C19orf66'	0.155955	0.233509	0.388842	0.280764	0.312701
'C19orf67'	0.698717	0.244927	0.260132	0.739981	0.32915
'C19orf70'	0.473461	0.518851	0.387372	0.402578	0.376971
'C19orf71'	0.921825	0.910802	0.86869	0.95868	0.981686
'C19orf73'	0.725397	0.754282	0.691086	0.719575	0.846136
'C19orf81'	0.818834	0.45769	0.734441	0.835849	0.809169
'C19orf84'	0.536374	0.796394	0.515856	0.543779	0.690634
'C1D'	0.786106	0.676333	0.702052	0.729297	0.652874
'C1GALT1'	0.37064	0.217738	0.347917	0.691651	0.743768
'C1GALT1C1'	0.525352	0.648409	0.780001	0.810356	0.701939
'C1QA'	0.257193	0.29337	0.315641	0.66921	0.720932
'C1QB'	0.433893	0.199084	0.318976	0.352835	0.195862
'C1QBP'	0.612402	0.38545	0.564637	0.607314	0.497654
'C1QC'	0.24244	0.410265	0.45266	0.199819	0.369227
'C1QL1'	0.539766	0.659149	0.272964	0.290034	0.266802
'C1QL2'	0.358148	0.546606	0.280142	0.470352	0.386581
'C1QL3'	0.286586	0.284438	0.292635	0.308801	0.285456
'C1QL4'	0.379119	0.477927	0.652309	0.242214	0.219886
'C1QTNF1'	0.319937	0.597875	0.519134	0.582443	0.533774
'C1QTNF2'	0.231813	0.773331	0.500085	0.145611	0.622181
'C1QTNF3'	0.338138	0.573116	0.317902	0.216155	0.526426
'C1QTNF4'	0.343056	0.301001	0.224917	0.269516	0.703295
'C1QTNF5'	0.545984	0.271211	0.277881	0.295122	0.271381
'C1QTNF6'	0.826126	0.790741	0.832288	0.862755	0.802894
'C1QTNF7'	0.464134	0.32118	0.6453	0.381324	0.55565
'C1QTNF8'	0.83924	0.640834	0.845797	0.874117	0.920298
'C1QTNF9'	0.822678	0.762365	0.926969	0.836414	0.906958
'C1QTNF9B'	0.666893	0.554632	0.604432	0.512351	0.506924
'C1R'	0.0616132	0.0443163	0.0699791	0.0483862	0.0830366
'C1RL'	0.540614	0.838562	0.828218	0.726302	0.70827
'C1S'	0.700413	0.420779	0.508733	0.280255	0.226952
'C1orf100'	0.719858	0.446555	0.901023	0.654287	0.553106
'C1orf105'	0.86609	0.803007	0.831383	0.893675	0.830422
'C1orf109'	0.466848	0.283025	0.291561	0.749929	0.637217
'C1orf112'	0.627438	0.669606	0.337742	0.724436	0.31745
'C1orf115'	0.461534	0.636878	0.532531	0.85275	0.365157
'C1orf116'	0.968119	0.730711	0.85292	0.919959	0.848906
'C1orf122'	0.710248	0.478379	0.489345	0.502911	0.482901
'C1orf123'	0.539483	0.623424	0.652818	0.547227	0.479735
'C1orf127'	0.939687	0.986377	0.941552	0.98112	0.960884
'C1orf131'	0.779775	0.728167	0.767113	0.713979	0.469956
'C1orf141'	0.89407	0.887683	0.977164	0.946753	0.950596
'C1orf146'	0.557289	0.637782	0.534057	0.391329	0.704935
'C1orf158'	0.81646	0.451868	0.862699	0.657283	0.855633
'C1orf159'	0.849698	0.753095	0.797355	0.974959	0.990447
'C1orf162'	0.581539	0.818269	0.68532	0.800746	0.632977
'C1orf167'	0.99723	0.997287	0.996439	0.997513	0.995704
'C1orf174'	0.909276	0.474309	0.75349	0.852128	0.746764
'C1orf185'	0.713131	0.526652	0.774066	0.707591	0.516195
'C1orf189'	0.67458	0.425358	0.584252	0.607371	0.551523
'C1orf194'	0.868182	0.736646	0.914476	0.790458	0.707365
'C1orf198'	0.635351	0.367758	0.781697	0.470917	0.680742
'C1orf21'	0.408456	0.410209	0.571534	0.435645	0.40953
'C1orf210'	0.639139	0.514329	0.670058	0.565881	0.613306
'C1orf216'	0.751286	0.542705	0.429767	0.739755	0.513764
'C1orf226'	0.458256	0.782658	0.215477	0.376123	0.301622
'C1orf228'	0.477814	0.226104	0.772766	0.299587	0.533831
'C1orf35'	0.738228	0.379345	0.686959	0.727941	0.604601
'C1orf43'	0.30784	0.235374	0.378215	0.413261	0.463795
'C1orf50'	0.672263	0.470296	0.742637	0.669097	0.674015
'C1orf52'	0.442089	0.345599	0.517777	0.370301	0.592335
'C1orf53'	0.731615	0.761291	0.579108	0.602284	0.802159
'C1orf54'	0.474083	0.376632	0.387542	0.402917	0.509185
'C1orf56'	0.762365	0.471426	0.648013	0.386015	0.216042
'C1orf61'	0.380024	0.377989	0.389633	0.572438	0.51122
'C1orf68'	0.905658	0.663445	0.790741	0.740094	0.622463
'C1orf74'	0.341982	0.389011	0.567972	0.452886	0.368945
'C1orf87'	0.920468	0.750721	0.898423	0.919846	0.821774
'C1orf94'	0.838166	0.512125	0.593579	0.67622	0.914589
'C2'	0.471991	0.768413	0.389859	0.214968	0.14578
'C20orf141'	0.612458	0.614945	0.509525	0.889209	0.820643
'C20orf144'	0.713753	0.744785	0.679668	0.708552	0.62529
'C20orf173'	0.841106	0.561246	0.293765	0.309536	0.639873
'C20orf194'	0.0938895	0.18484	0.103555	0.40156	0.122322
'C20orf196'	0.662201	0.458312	0.735063	0.661749	0.561755
'C20orf202'	0.721384	0.537618	0.559889	0.801707	0.527274
'C20orf24'	0.469504	0.642869	0.383528	0.39749	0.503759
'C20orf27'	0.37228	0.324346	0.221695	0.238144	0.308971
'C20orf85'	0.737663	0.611045	0.746707	0.775083	0.758239
'C20orf96'	0.922786	0.96535	0.844158	0.952575	0.863038
'C21orf2'	0.795376	0.448929	0.875247	0.723927	0.904584
'C21orf58'	0.903058	0.969137	0.903115	0.842462	0.726075
'C21orf59'	0.743825	0.442146	0.625516	0.533492	0.637612
'C21orf62'	0.56345	0.425301	0.450285	0.486066	0.40433
'C21orf91'	0.743542	0.863659	0.568199	0.733141	0.612232
'C22orf15'	0.736194	0.608445	0.745351	0.530948	0.756769
'C22orf23'	0.68826	0.395512	0.574134	0.736589	0.376123
'C22orf31'	0.574586	0.849754	0.760387	0.897405	0.569442
'C22orf39'	0.706687	0.739359	0.672489	0.701713	0.710813
'C22orf42'	0.763439	0.846023	0.909163	0.852354	0.857272
'C22orf46'	0.591826	0.841162	0.626533	0.662653	0.748629
'C2CD2'	0.0878413	0.481149	0.179357	0.398056	0.344073
'C2CD2L'	0.549093	0.160703	0.0802103	0.15912	0.127183
'C2CD3'	0.985755	0.979198	0.98666	0.985134	0.992595
'C2CD4A'	0.89277	0.874117	0.719688	0.914759	0.886157
'C2CD4B'	0.960714	0.977503	0.980781	0.943248	0.95184
'C2CD4C'	0.505059	0.243683	0.171556	0.757278	0.435023
'C2CD4D'	0.749703	0.853033	0.757447	0.781923	0.870216
'C2CD5'	0.0503081	0.135097	0.0678876	0.0491775	0.154711
'C2orf15'	0.568312	0.647448	0.545984	0.572947	0.619128
'C2orf16'	0.958171	0.917755	0.956588	0.646883	0.964389
'C2orf40'	0.603358	0.472104	0.498106	0.670002	0.573964
'C2orf42'	0.386637	0.261489	0.609971	0.849754	0.152733
'C2orf49'	0.765757	0.683285	0.802159	0.643717	0.644678
'C2orf50'	0.830366	0.620428	0.753773	0.779888	0.765135
'C2orf54'	0.850432	0.755469	0.864055	0.946074	0.817139
'C2orf66'	0.531174	0.438641	0.447403	0.462212	0.438472
'C2orf68'	0.669436	0.7055	0.632412	0.522808	0.449664
'C2orf69'	0.610536	0.832401	0.476627	0.52733	0.72161
'C2orf70'	0.927477	0.889774	0.881239	0.858233	0.896275
'C2orf71'	0.987282	0.975129	0.991408	0.932621	0.987564
'C2orf72'	0.80052	0.910576	0.860438	0.823357	0.895201
'C2orf73'	0.893675	0.975976	0.960149	0.879713	0.886948
'C2orf74'	0.766944	0.741959	0.771014	0.573173	0.619976
'C2orf76'	0.585439	0.66124	0.780906	0.716523	0.636595
'C2orf78'	0.7605	0.845176	0.107851	0.128596	0.119326
'C2orf80'	0.659601	0.588152	0.320106	0.33582	0.745746
'C2orf81'	0.653609	0.234696	0.708722	0.376406	0.837375
'C2orf88'	0.551919	0.701543	0.806794	0.637556	0.758182
'C2orf91'	0.668419	0.826522	0.577243	0.808942	0.649483
'C3'	0.00616132	0.00904415	0.00418292	0.0279238	0.00356113
'C3AR1'	0.372054	0.424057	0.481488	0.374541	0.363518
'C3orf14'	0.600531	0.762309	0.790798	0.810525	0.802951
'C3orf18'	0.503363	0.593748	0.485049	0.51676	0.441411
'C3orf20'	0.779662	0.953197	0.903849	0.909502	0.963936
'C3orf22'	0.60104	0.470126	0.495789	0.349952	0.325872
'C3orf30'	0.980612	0.922503	0.895992	0.767057	0.815726
'C3orf33'	0.774744	0.692895	0.861625	0.760104	0.804986
'C3orf38'	0.564581	0.220395	0.649709	0.560059	0.746877
'C3orf52'	0.928043	0.778023	0.961167	0.940365	0.959923
'C3orf58'	0.253349	0.789384	0.370245	0.159234	0.297213
'C3orf62'	0.797524	0.752643	0.579617	0.872364	0.714883
'C3orf67'	0.899271	0.560454	0.950257	0.708948	0.824035
'C3orf70'	0.536883	0.393986	0.572551	0.735911	0.710248
'C3orf80'	0.671924	0.828161	0.791024	0.603923	0.852015
'C3orf84'	0.549432	0.756373	0.281386	0.471652	0.518908
'C4B'	0.292578	0.570855	0.208298	0.237861	0.263524
'C4BPA'	0.740037	0.438698	0.823639	0.717201	0.829348
'C4BPB'	0.450625	0.544797	0.431971	0.295687	0.515573
'C4orf17'	0.812447	0.718105	0.911311	0.961223	0.937482
'C4orf19'	0.78034	0.729241	0.540444	0.901588	0.586456
'C4orf22'	0.762761	0.764061	0.714601	0.638969	0.639534
'C4orf3'	0.620598	0.346617	0.356226	0.847323	0.692556
'C4orf33'	0.830874	0.720592	0.754564	0.890283	0.691142
'C4orf36'	0.669663	0.827087	0.699734	0.727262	0.6505
'C4orf45'	0.905997	0.891075	0.953536	0.969815	0.901306
'C4orf46'	0.738398	0.431519	0.441128	0.613024	0.431123
'C4orf47'	0.794924	0.865073	0.786049	0.870047	0.710531
'C4orf48'	0.806116	0.844893	0.812051	0.755186	0.689107
'C4orf50'	0.994347	0.990051	0.994856	0.992821	0.983155
'C4orf51'	0.78198	0.782206	0.814425	0.767961	0.667741
'C5'	0.493641	0.184105	0.292804	0.0722401	0.102481
'C5AR1'	0.439659	0.176587	0.186366	0.771579	0.468939
'C5AR2'	0.408908	0.506303	0.420949	0.117009	0.435137
'C5orf15'	0.673959	0.516477	0.399864	0.598383	0.771918
'C5orf22'	0.639704	0.517212	0.693516	0.745973	0.820417
'C5orf24'	0.521508	0.328642	0.500763	0.354644	0.330507
'C5orf30'	0.366288	0.279125	0.286756	0.631847	0.394438
'C5orf34'	0.507377	0.73348	0.273416	0.324289	0.663671
'C5orf38'	0.714883	0.74552	0.553163	0.709796	0.387316
'C5orf42'	0.555989	0.986264	0.0484992	0.325137	0.288678
'C5orf46'	0.604884	0.764513	0.704709	0.731445	0.656322
'C5orf47'	0.794246	0.488723	0.753943	0.922899	0.823526
'C5orf49'	0.762478	0.858346	0.882257	0.854163	0.90515
'C5orf51'	0.792663	0.261263	0.692103	0.610423	0.611384
'C5orf52'	0.850489	0.697586	0.90221	0.916681	0.856368
'C5orf58'	0.555876	0.597422	0.61732	0.640552	0.58233
'C5orf63'	0.682042	0.571703	0.445255	0.459951	0.43655
'C6'	0.933243	0.937652	0.959414	0.899327	0.953649
'C6orf10'	0.979085	0.967724	0.991917	0.993669	0.990278
'C6orf106'	0.273472	0.208411	0.211577	0.22763	0.205924
'C6orf118'	0.943644	0.831383	0.870273	0.801085	0.770279
'C6orf132'	0.967045	0.877226	0.957153	0.981968	0.886666
'C6orf136'	0.61048	0.526313	0.711266	0.518512	0.458934
'C6orf15'	0.951105	0.956758	0.959301	0.967158	0.904076
'C6orf163'	0.734159	0.738794	0.84201	0.598496	0.487366
'C6orf201'	0.869538	0.809903	0.769261	0.897519	0.836131
'C6orf203'	0.547793	0.66548	0.279408	0.469448	0.625177
'C6orf222'	0.849245	0.890566	0.92516	0.892657	0.928721
'C6orf223'	0.940704	0.960206	0.969872	0.916624	0.916794
'C6orf226'	0.744899	0.690351	0.599062	0.622407	0.749364
'C6orf229'	0.591261	0.78034	0.813069	0.516025	0.561981
'C6orf47'	0.754112	0.700752	0.638121	0.847606	0.651574
'C6orf48'	0.570064	0.791589	0.49008	0.50342	0.483579
'C6orf52'	0.578317	0.864281	0.68289	0.582895	0.522017
'C6orf58'	0.819852	0.730937	0.883613	0.262846	0.474365
'C6orf62'	0.386242	0.438076	0.462778	0.320163	0.296139
'C6orf89'	0.583913	0.179018	0.591713	0.49788	0.603527
'C7'	0.801933	0.961054	0.844215	0.885535	0.89961
'C7orf25'	0.457295	0.36137	0.258267	0.292917	0.573286
'C7orf26'	0.176757	0.176191	0.194449	0.141428	0.223786
'C7orf31'	0.952462	0.968459	0.976485	0.971285	0.970946
'C7orf33'	0.780792	0.701091	0.735967	0.836753	0.748799
'C7orf43'	0.142841	0.215251	0.392233	0.316489	0.257984
'C7orf49'	0.679385	0.713357	0.747555	0.535753	0.465208
'C7orf50'	0.797637	0.821548	0.850715	0.739246	0.878639
'C7orf55-LUC7L2'	0.124922	0.119948	0.125261	0.13504	0.120005
'C7orf57'	0.805325	0.912837	0.908598	0.945339	0.807812
'C7orf61'	0.414391	0.245605	0.392912	0.42971	0.479453
'C8A'	0.838958	0.807642	0.925442	0.957888	0.948448
'C8B'	0.810356	0.897858	0.898932	0.891583	0.935843
'C8G'	0.759482	0.843197	0.748686	0.784523	0.741733
'C8orf33'	0.69363	0.406139	0.582104	0.469052	0.717031
'C8orf34'	0.463173	0.557628	0.731785	0.683059	0.830196
'C8orf37'	0.671867	0.602736	0.634786	0.52603	0.673619
'C8orf44'	0.771579	0.654909	0.887005	0.798372	0.718614
'C8orf46'	0.431632	0.525126	0.562716	0.447685	0.606862
'C8orf48'	0.932508	0.86202	0.941665	0.950766	0.831496
'C8orf58'	0.895371	0.879939	0.951444	0.855463	0.84184
'C8orf59'	0.628681	0.592109	0.613024	0.482392	0.577299
'C8orf74'	0.911876	0.89831	0.851224	0.751908	0.826183
'C8orf76'	0.540783	0.584308	0.631451	0.540444	0.731954
'C8orf82'	0.928947	0.841332	0.903793	0.917642	0.810129
'C8orf86'	0.736646	0.789554	0.869482	0.672489	0.757221
'C8orf88'	0.54751	0.455655	0.465491	0.632921	0.676615
'C9'	0.888927	0.842632	0.880052	0.907467	0.787802
'C9orf116'	0.538805	0.622916	0.51823	0.683511	0.478944
'C9orf129'	0.791589	0.385055	0.689729	0.731163	0.497315
'C9orf131'	0.914702	0.933017	0.784975	0.550506	0.937652
'C9orf135'	0.632016	0.759313	0.440393	0.745803	0.720253
'C9orf152'	0.481431	0.686959	0.722797	0.647844	0.801311
'C9orf153'	0.69493	0.457803	0.72551	0.634616	0.678537
'C9orf16'	0.462721	0.599118	0.475835	0.489119	0.584082
'C9orf24'	0.733311	0.894466	0.68142	0.806738	0.697078
'C9orf3'	0.788763	0.684246	0.531287	0.494376	0.750212
'C9orf40'	0.48731	0.391046	0.400825	0.416935	0.629981
'C9orf43'	0.886552	0.901193	0.926686	0.920525	0.898649
'C9orf47'	0.740433	0.848284	0.907976	0.921542	0.819626
'C9orf50'	0.953423	0.950483	0.977785	0.971907	0.968232
'C9orf57'	0.707309	0.518004	0.836753	0.701882	0.375841
'C9orf64'	0.673845	0.327455	0.661184	0.42694	0.295517
'C9orf66'	0.975694	0.983551	0.986095	0.988412	0.984286
'C9orf72'	0.253462	0.476174	0.370697	0.266124	0.418461
'C9orf78'	0.195127	0.290939	0.313493	0.347804	0.390481
'C9orf84'	0.973433	0.979425	0.98129	0.99073	0.983947
'C9orf85'	0.572438	0.650387	0.677972	0.7068	0.514838
'C9orf92'	0.827935	0.436776	0.711661	0.460121	0.85665
'CA1'	0.750947	0.821717	0.579843	0.465491	0.621276
'CA10'	0.247018	0.280651	0.303544	0.514216	0.266746
'CA11'	0.146572	0.220508	0.146967	0.158386	0.142502
'CA12'	0.485388	0.442485	0.134362	0.242101	0.382115
'CA13'	0.598666	0.247357	0.394777	0.431915	0.348765
'CA14'	0.196032	0.569499	0.475326	0.21429	0.279295
'CA2'	0.333899	0.647109	0.258832	0.276751	0.359335
'CA3'	0.446442	0.69606	0.492849	0.541744	0.29337
'CA4'	0.477418	0.861681	0.274377	0.636425	0.475892
'CA5A'	0.762026	0.737946	0.567351	0.474309	0.683229
'CA5B'	0.325194	0.675937	0.190549	0.206602	0.186422
'CA6'	0.849867	0.901306	0.896445	0.880335	0.776666
'CA7'	0.189871	0.189814	0.189531	0.337742	0.379006
'CA8'	0.37081	0.217851	0.348087	0.237126	0.557741
'CA9'	0.433328	0.898253	0.712792	0.884857	0.577412
'CAAP1'	0.805268	0.786784	0.647561	0.692216	0.744672
'CAB39'	0.274716	0.209372	0.212764	0.228873	0.418009
'CAB39L'	0.282177	0.467526	0.218529	0.554237	0.305127
'CABIN1'	0.030524	0.527669	0.574529	0.192584	0.0783449
'CABLES1'	0.756769	0.213103	0.149228	0.453507	0.515064
'CABLES2'	0.863942	0.777797	0.971907	0.905432	0.905658
'CABP1'	0.944774	0.746255	0.846758	0.93426	0.87553
'CABP2'	0.36804	0.806286	0.562998	0.625572	0.757899
'CABP4'	0.544966	0.405404	0.609349	0.130971	0.242892
'CABP5'	0.871573	0.685772	0.858968	0.646035	0.886552
'CABP7'	0.398903	0.495619	0.534226	0.255554	0.334181
'CABS1'	0.541179	0.879487	0.739811	0.540727	0.538749
'CABYR'	0.853881	0.673732	0.720988	0.764909	0.943757
'CACFD1'	0.844723	0.483636	0.75903	0.791759	0.670567
'CACHD1'	0.0693573	0.228873	0.138771	0.0800407	0.136397
'CACNA1A'	0.00401334	0.00621785	0.0426771	0.00497428	0.00243061
'CACNA1B'	0.00604827	0.0924199	0.0162795	0.011927	0.00887457
'CACNA1C'	0.00842236	0.0112487	0.0369114	0.00644395	0.00367418
'CACNA1D'	0.00350461	0.00163925	0.00214798	0.00570912	0.00650048
'CACNA1E'	0.00469165	0.00853541	0.00310893	0.00836584	0.00881804
'CACNA1F'	0.0167882	0.0451642	0.0115313	0.0140184	0.013001
'CACNA1G'	0.00593522	0.0141315	0.00452207	0.00350461	0.00146967
'CACNA1H'	0.971341	0.986434	0.990278	0.992652	0.986377
'CACNA1I'	0.011927	0.00553954	0.0622916	0.267989	0.0227234
'CACNA1S'	0.0952462	0.166638	0.933017	0.661127	0.0959245
'CACNA2D1'	0.0439206	0.0296761	0.0443728	0.0869369	0.0668702
[truncated: 15,693 more rows]
