# Supplementary material for: Diverse ancestral representation improves genetic intolerance metrics
Source: Nat Commun. 2025 Mar 18;16:2648. doi: 10.1038/s41467-025-57885-5 (PMC11920395; doi:10.1038/s41467-025-57885-5)
Supplement: Supplementary file 9 — Supplementary Data 7 [file 41467_2025_57885_MOESM9_ESM.csv]

Gene	Maximally.Diverse..n.43k.	NFE..n.43k.	NFE..n.440k.	Full.Dataset..n.460k.	AFR	ASJ	EAS	SAS	NFE..n.20k.
'A1BG'	0.948244870476912	0.941074087682995	0.896099457427265	0.912628587580888	0.950618449627042	1.01003210272873	0.847928185006837	0.964310484909736	0.936283726973936
'A1CF'	0.872638634978671	0.866742427985572	0.866859571170866	0.891923466690907	0.808474029465534	0.467484983024288	0.844489001592263	0.778299323089085	0.782808187260279
'A2M'	0.886880779333566	0.900549158828144	0.915359577423836	0.914470274424299	0.918779351685694	0.815046199076018	0.791759164816704	0.803171353791467	0.882555076171204
'A2ML1'	0.883120150179476	0.884701431566617	0.914116519014693	0.897869744744745	0.86620213963964	0.685743360548048	0.815520099554342	0.864159210065018	0.904461951461178
'A3GALT2'	0.951875306422618	0.879175767566454	0.918401616667068	0.93468418613011	0.975576619273302	1.18251711427067	0.910226989274133	1.06127589328505	0.931232227488152
'A4GALT'	0.848051829546491	0.833518683274021	0.871480920334026	0.860590230252152	0.718108404051464	0.555679122182681	0.750166814946619	0.908414564959513	0.837793138060042
'A4GNT'	0.931916033943725	0.848007885293619	0.899962315765967	0.907710422672459	0.855572630033081	0.739615899955337	0.896073109561274	0.889850379633765	0.957447980079169
'AAAS'	0.938438887992127	1.01505892623309	0.958018296618339	0.945757714401911	0.849831275464187	0.669016110471807	0.802819332566168	0.95573730067401	0.986629819483674
'AACS'	0.816295623201575	0.841444448327683	0.871437501316379	0.886952954673971	0.688612432945153	0.857943359079206	0.711910446895512	0.802946989907462	0.757545731952916
'AADAC'	0.925400954750155	0.960484239378712	0.968142227137936	0.946050206439107	0.809105355839024	0.650173946656359	0.928819923794798	0.981394636462428	0.980262258035741
'AADACL2'	0.943209202238355	0.926531941948569	0.908692422506855	0.907477390018128	0.958129056891943	1.13292287132493	0.95404031269468	1.01055141135604	0.961267890821155
'AADACL3'	0.887936856968619	0.89528878101915	0.966978396404234	0.954687799307643	0.8899044849756	0.899488071736876	0.909482383645063	0.961096843773648	0.866173698709584
'AADACL4'	0.980193732657065	1.00068273208551	0.945811240282846	0.960727894583721	0.850253301772006	1.05122226400903	1.10378337720948	0.906226089662953	0.955656603644569
'AADAT'	0.75225	0.85	0.9064453125	0.872368421052632	0.575806451612903	0.6375	0.588461538461538	0.802777777777778	0.870731707317073
'AAED1'	1.01266082953097	1.01717659688674	0.958250371353624	0.966911805486229	1.04708042838802	1.32424877707897	0.756713586902266	0.983727662972946	1.09884472991659
'AAGAB'	0.934676677262841	0.925681916974571	0.977616279069767	0.966725816806962	0.964752906976744	0.571705426356589	0.964752906976744	0.857558139534884	0.933916056068812
'AAK1'	0.850031020881355	0.846418152133183	0.887900007524648	0.88144425357369	0.788008732896553	0.702098006377756	0.842517607653307	0.821298645682779	0.864120623234161
'AAMDC'	1.00372111241676	1.1915140947399	1.03239885848582	1.0138114304781	0.967395967395967	0.989382239382239	0.879450879450879	0.791505791505791	1.07932607932608
'AAMP'	0.758247022858968	0.838632028340449	0.876142726093696	0.846397139713971	0.819369331891172	0.87057991513437	0.822214364293572	0.70516973125884	0.732078564999357
'AANAT'	0.906877542984644	0.897012519207033	0.954940404893279	0.943676407686286	0.873228692973449	0.927805486284289	0.914094075156935	0.905714879467997	0.925989819970621
'AAR2'	0.909649768111307	0.88901745927387	0.91650155611803	0.91540824544398	0.869690992767916	0.978402366863905	0.717495069033531	0.899072445226291	0.910141736617586
'AARD'	0.872611945933701	0.929531907028326	0.953125848677421	0.931490053030071	0.869582043343653	0.883384932920537	1.019290307216	0.851835471030518	0.957000343997248
'AARS'	0.85211768984459	0.932533428059978	0.92846029620293	0.90759284753091	0.81130745565663	0.781597605167796	0.592119397854391	0.858343623246287	0.906200121933676
'AARS2'	0.898350889910962	0.957330833436868	0.95222513413636	0.924344756802764	0.921335013556345	0.961393057624012	0.79314927253981	0.839953934555716	0.935976919319009
'AARSD1'	1.01494380634803	1.11850950087334	1.16756693512217	1.11850950087334	1.3049277510189	NA	0	0.869951834012597	1.3049277510189
'AASDH'	0.95307574337565	0.932592975206612	0.958416224265918	0.96776402903977	0.887777294475859	0.934214876033058	0.941338518878626	0.967642526964561	0.905816310619055
'AASDHPPT'	0.832673583927843	0.800960848358795	0.929253278615398	0.912659470068695	0.709846254497874	1.27772325809617	0.936997055937193	0.786291235751491	0.840607406642219
'AASS'	0.895067842135081	0.89081539006727	0.937173245689676	0.920391345201514	0.760162466190737	0.896297330929223	0.832276093005707	0.908527508934105	0.939078345942276
'AATF'	0.843529486736422	0.833733936408702	0.888421003380473	0.881239405183955	0.854722544962868	0.566231287648357	0.875889023081052	0.902431114689569	0.834180021981954
'AATK'	0.808757854095672	0.804783726397326	0.864886460605485	0.867925181832713	0.745576204291801	0.629935813422052	0.675989091891232	0.775214016139425	0.764994159489572
'ABAT'	0.780411516430509	0.833928108195273	0.885495499375511	0.878772325860129	0.67875791377751	0.533614712089237	0.62204229294974	0.706579480835404	0.768405185408502
'ABCA1'	0.833870453415964	0.876437237827351	0.901702897919374	0.890702151452531	0.723401564860066	0.660915050951888	0.863595666577133	0.849814884663668	0.842972486479769
'ABCA10'	0.919457218209991	0.9638403661055	0.941415085062445	0.937614410361602	0.845142506013021	0.738016986610493	0.854836787699641	0.88483106095226	0.951578880303158
'ABCA12'	0.850906294892962	0.87528896549319	0.903787073397934	0.90193264122123	0.812454121423879	0.774076891567675	0.82677226681524	0.824836031998342	0.820700334706652
'ABCA13'	0.907375057822144	0.906483727253132	0.920005086130584	0.920653708430333	0.90311795493797	0.878323729808878	0.848800569102847	0.941631479165233	0.913635088508851
'ABCA2'	0.698965225026572	0.728705545972648	0.807808770299969	0.79718975426781	0.642965723480918	0.546443024072161	0.602527820190198	0.651528221009115	0.695863435483246
'ABCA3'	0.827951179041104	0.819504735168482	0.86664835438357	0.863238803116658	0.765585450186608	0.93231967273713	0.76697238034999	0.81220666228413	0.847837046576167
'ABCA4'	0.875588237156954	0.924003685892293	0.915824915824916	0.903773951291326	0.842296072507553	0.915594345604416	0.895029537976023	0.85177624754664	0.89742277085181
'ABCA5'	0.923828669298653	0.914646856516918	0.94069991782486	0.946338558108994	0.985487438664907	0.968060605089931	0.901763121226196	0.945800387967542	0.863390222450613
'ABCA6'	0.951169127001596	0.98027844714478	0.949783450010566	0.946559205540141	0.986520636086963	0.798745401377228	0.928066085409732	0.891622773630395	0.961480445769972
'ABCA7'	0.916646998402019	0.883925507248453	0.903958254361937	0.90990165317242	0.947044068444051	0.859918401151782	0.842817751128877	0.9071783793969	0.880024676802513
'ABCA8'	0.948410979090191	0.880693714024145	0.916992965457836	0.931349347192645	0.938293749273105	0.843486201231075	0.882806610611772	0.968694551490465	0.912349351518071
'ABCA9'	0.904313039743215	0.86385478151677	0.905663108116577	0.920915641507204	0.892103592761983	0.893873639573019	0.840241221198638	0.996290348107148	0.854218154471962
'ABCB1'	0.827849160550219	0.838841629881031	0.912860931680884	0.891631507007003	0.767628332406746	0.780271622587563	0.834252678238274	0.786320239816923	0.881916201775214
'ABCB10'	0.868643607089	0.86263533222735	0.907406512473058	0.897551792133601	0.918070858349278	0.744461305007587	0.944348378445142	0.759008977068058	0.876958259419949
'ABCB11'	0.873186290495772	0.8054835633783	0.918896973638143	0.916472360127182	0.810727353142214	0.917842683632157	0.70187969924812	0.858648010201593	0.865928504693687
'ABCB4'	0.874196623021177	0.872825334200751	0.913334792940734	0.914553289935936	0.831566046960267	0.800973316135642	0.705023387640227	0.924311598511602	0.873110664483262
'ABCB5'	0.934252815977515	0.92529752758025	0.954596570645209	0.959726679780516	0.957984668500205	0.97207267833109	0.914089395763972	0.943169108865846	0.885666218034993
'ABCB6'	0.913888070745094	0.974604529895634	0.916766027045985	0.900493220063283	0.927585242945177	0.97823434192504	1.04623993788774	0.880410907732536	0.970149760586817
'ABCB7'	0.725841030872363	0.764594448105086	0.809023179286693	0.818625789104512	0.77430358395404	0.817691284779051	0.817691284779051	0.779416373576627	0.523322422258592
'ABCB8'	0.888193188553365	0.910162631379774	0.908328550510495	0.906653791198457	0.896487012894696	0.83425433094891	0.915988707967553	0.840511238431027	0.851725625837892
'ABCB9'	0.890178836392034	0.930600837659956	0.951403200597519	0.945397491295045	0.950108774474257	0.99761421319797	0.746182988733441	0.822971916882738	0.899582758721869
'ABCC1'	0.753681374020344	0.805492107756006	0.848896146186301	0.845240770472496	0.697741974435494	0.652726363181591	0.563405913483057	0.723564883216802	0.767447966407446
'ABCC10'	0.92272787442826	0.914196330754681	0.932858616030154	0.934152244912813	0.938546778323021	1.01593224207481	0.904814653097881	0.980849497896022	0.898011535405415
'ABCC11'	0.916127981292958	0.903960889448989	0.923611405599328	0.93255280799286	0.895796081415256	0.870912856931499	0.830088816762835	0.879287019017379	0.914930113238506
'ABCC12'	0.930551284247059	0.886581165705009	0.941138921691303	0.944498993174587	0.88660848547469	0.898763898860924	0.899833855883378	0.972901566094152	0.916164778857668
'ABCC2'	0.9426133856622	0.942520872816419	0.915067060744124	0.924088776878013	0.949528720884327	0.904313067508883	0.980316008463562	0.981376268044422	0.880593380492256
'ABCC3'	1.01953352769679	0.996992481203007	1.00583090379009	1.0143570536829	0.964321898972355	0.903169778549718	0.947521865889213	1.03971318257033	1.00148668739019
'ABCC4'	0.821678343773669	0.856935750393588	0.903210357130944	0.892072214819931	0.75032920962815	0.690928147199255	0.722539238901181	0.77449711675475	0.853315571733974
'ABCC5'	0.769939515497195	0.813970431539691	0.881214436498136	0.86643860143951	0.735770602087556	0.599911205824898	0.63020975157363	0.749230797494167	0.735045704942642
'ABCC6'	0.893063005679105	0.945454313587348	0.936557530325216	0.92608081157394	0.815701170819205	0.73380346290563	0.849603012699708	0.858447779339949	0.940005691885391
'ABCC8'	0.879828782993072	0.934749499616673	0.963687483675503	0.960222289556085	0.836602482756526	0.797317193836893	0.81822246172408	0.888293130056743	0.831403244874529
'ABCC9'	0.689236218883854	0.689333035321399	0.78426336970781	0.770670671693652	0.620399731789259	0.567981698895028	0.632477789245745	0.52172417735618	0.770832305643252
'ABCD1'	0.808479760530963	0.823308289569566	0.849435504959533	0.849517905625478	0.640071993415363	0.588784173430158	0.694602527180279	0.789921623980833	0.800200884352956
'ABCD2'	0.896648619922277	0.901897156378079	0.922433714018567	0.914337117155708	0.866528640441684	0.557054125998225	0.791178323881538	0.988972904851922	0.898622293791376
'ABCD3'	0.796178129494853	0.924500127086334	0.929186753113818	0.878990275542	0.595962341651997	0.858185771978875	0.735587804553322	0.741821599507164	0.981822705230069
'ABCD4'	0.959906351119402	0.992563963945232	1.02862876254181	1.0070519864123	0.939155070559741	0.897637544574631	0.952039820003396	0.972840690020277	1.01974484161365
'ABCE1'	0.659012026040787	0.825658745269492	0.797946118965057	0.777980965864401	0.452724648141465	0.427573278800273	0.513087934560327	0.598602590320382	0.752900773539611
'ABCF1'	0.84117167196127	0.901604806108333	0.901475894926447	0.894680375682291	0.807848180971712	0.855368662205342	0.922194338940134	0.744998512243362	0.803670556247876
'ABCF2'	0.723625684085234	0.70986328949962	0.856136134071298	0.841841072283389	0.604602753238464	0.286048614435402	0.594100968442759	0.655752955733988	0.716746812306889
'ABCF3'	0.889812472743131	0.9105873546113	0.887405948138011	0.88747105973447	0.852077607277964	0.981410815525512	0.893642368608597	0.846707370257305	0.947139326729383
'ABCG1'	0.77247818298782	0.791274573071477	0.858483545276212	0.860550301029091	0.703170471447973	0.555324372323014	0.64587509970036	0.776835949409189	0.743103609332672
'ABCG2'	0.991328559209514	1.01854150005056	0.957035627631014	0.975088364382873	0.981530544380118	0.865760275042975	1.1085954741404	0.996631014293658	0.964336940023116
'ABCG4'	0.690926808600784	0.800473024339033	0.827169326692682	0.804971095232681	0.642656188239671	0.658722592945662	0.658722592945662	0.67605739802318	0.720866233789593
'ABCG5'	0.926682001150086	0.864247496227192	0.9232342196801	0.920516902444613	0.872423270728356	0.806556556556557	0.896481387047425	0.876442849099099	0.946827262044653
'ABCG8'	0.867853682170543	0.874495903661023	0.911334853321173	0.910231721543736	0.807727871510361	0.65344277245782	0.837223552211582	0.883528255717616	0.873834713464304
'ABHD1'	0.973844129554656	1.0738720103426	0.975940286128965	0.970633012820513	0.957496626180837	1.16475961538462	1.0815625	0.960176544766709	0.998365384615385
'ABHD10'	0.987801071008333	0.938605008241696	0.944759539753241	0.953221988228849	0.962549013553984	0.818835098335855	0.982602118003026	0.883580199134504	0.989286486152706
'ABHD11'	0.897427282873608	0.971000979431929	0.931514865148182	0.919940704661567	0.907015181194907	0.769588638589618	0.899519187961891	0.887525598789066	0.918496386020159
'ABHD12'	0.919890943575154	0.916094158674804	0.901669476317364	0.908222306813856	0.849588719153937	0.651351351351351	0.694774774774775	0.744401544401544	0.945324085147094
'ABHD12B'	0.941742541305123	0.845957446808511	0.895764228253515	0.912078559738134	0.92936170212766	0.900765957446808	0.857872340425532	1.01301946582164	0.886854514088557
'ABHD13'	0.914931059816501	0.938185557586837	0.897764027562931	0.904042250660166	1.05428209815778	0.978976234003656	0.745886654478976	0.988864882831976	0.795915637401347
'ABHD14A'	1.05574234263642	1.00014961101137	0.963061996256542	0.988383144999472	1.11590542555458	1.21923000199481	1.08286875177171	1.14302812687014	1.01892793023852
'ABHD14A-ACY1'	1.32273838630807	1.32273838630807	1.32273838630807	1.32273838630807	1.32273838630807	1.32273838630807	NA	1.32273838630807	1.32273838630807
'ABHD14B'	1.13220575810749	1.03302079086832	1.00705862813486	1.01773465767012	1.07425481403324	1.35276532137519	0.901843547583458	1.11750178722298	1.10996128933349
'ABHD15'	0.937682698041041	0.879165763633029	0.904047813547172	0.913120746530357	0.901718033592664	0.865593736407134	1.03189007000259	0.971584806171272	0.906812485759854
'ABHD16A'	0.883693031461335	0.867761065749893	0.903253944918161	0.89618320610687	0.931519715002834	0.476993397663789	0.680157252224291	0.861435837571917	0.837611900114424
'ABHD16B'	0.838508944415136	0.875992642110458	0.902883232569801	0.89308066759388	0.897110321875621	0.835562212474591	0.864047287899861	0.7931636348614	0.870377304661032
'ABHD17A'	0.748355661260958	0.837108637635879	0.874888895622488	0.87302174592897	0.664762741652021	0.830953427065026	0.823039584902502	0.694979229908931	0.748813203240208
'ABHD17B'	0.641423653958563	0.63491016424235	0.830935188082684	0.786864307818065	0.34930676260156	0.648712559117183	0.58973869010653	0.707686428127836	0.665346214479162
'ABHD17C'	0.573681013300935	0.650144555344609	0.77729013576751	0.725876545367175	0.44065353195579	0	0.264392119173474	0.457601744723321	0.755406054781355
'ABHD2'	0.597900939695601	0.667348598752804	0.824413604423059	0.820047006942005	0.473953698706073	0	0.483827734095783	0.688110555158447	0.453961824583697
'ABHD3'	0.91774061638617	0.952130179599923	0.964970745862594	0.973010383411525	0.819020691789397	0.743312896750041	0.994727553003731	1.01462210406381	0.841692544849311
'ABHD4'	0.85405111895435	0.907491744526347	0.933399130715357	0.92254516889238	0.824528364225064	0.595247749574244	0.569367412636233	0.811917930419269	0.848437637421317
'ABHD5'	0.975232198142415	0.891640866873065	1.01633393829401	1.00535119041731	1.0281517747858	0.709259780467211	0.928792569659443	0.924664602683179	0.975232198142415
'ABHD6'	0.927563030142937	0.963099535843218	0.910294569475382	0.929295208401707	0.904521030979767	1.03718411552347	0.789161827028724	0.91702254116404	0.934671732012425
'ABHD8'	0.82118616572578	0.858586723768737	0.908894539614561	0.897209454575212	0.894361170592434	0.558975731620271	0.635467147526203	0.670770877944326	0.828599319813579
'ABI1'	0.826767135862913	1.01755955183128	0.916119608931327	0.904166612411782	0.803145217695401	0.66141370869033	0.793696450428397	0.847966293192731	0.873565275628738
'ABI2'	0.855847224883439	1.00061459037551	0.959803537015877	0.932440849053227	0.5158424637252	0.818403908794788	0.997673336435551	0.865924135757066	0.918909651980113
'ABI3'	0.878807045327256	0.833035845049795	0.880214807750011	0.895745039860805	0.875828038393944	1.08435852372583	0.800946636842946	0.910691728910369	0.757456321720252
'ABI3BP'	0.95318439513957	0.995998608094907	0.957970347210975	0.958511573395839	0.983137364807195	0.911903188220143	0.980295927336654	0.970478943801094	0.929855644722016
'ABL1'	0.745268604672132	0.73859822673848	0.819661800621638	0.796909714720378	0.645674745178669	0.587126971350207	0.640502150563862	0.6815981994531	0.768044003219748
'ABL2'	0.881737248723449	0.916232647684669	0.909928057553957	0.909280782468943	0.76081726618705	0.660431654676259	0.801952723535457	0.904374878475598	0.913189448441247
'ABLIM1'	0.836275731836342	0.915799709854637	0.910048893091472	0.890397162088241	0.749247037255287	0.642211746218817	0.864515812217639	0.735624363850646	0.898198246459885
'ABLIM2'	0.79106846525911	0.805423456577853	0.864146040199554	0.845651438530695	0.754661474020425	0.458187323512401	0.641462252917361	0.733099717619841	0.844658370301122
'ABLIM3'	0.937828703464211	0.92278583704273	0.92112954012658	0.916674672559003	0.894452256254543	0.830399409259333	0.880007685656643	0.88584844463224	1.00139763471976
'ABR'	0.772478673622361	0.738907837966114	0.837905982520089	0.836871264558654	0.744359782078833	0.670616231575209	0.655058590061254	0.726561464328503	0.739010972565593
'ABRA'	0.880796532533053	0.796011998716295	0.893626240061222	0.898592050984602	0.833968729050563	0.776907710747103	0.823993026549958	0.863230789719004	0.80490438500826
'ABRACL'	0.882922066394461	0.912445061300023	0.978811443247485	0.97650481792016	0.748091603053435	0.654580152671756	0.981870229007634	0.872773536895674	0.785496183206107
'ABT1'	0.940328445899603	1.00216822764155	0.983577875859875	0.982729619777812	0.731755593803787	0.443488238668962	0.975674125071715	0.864802065404475	0.953499713138267
'ABTB1'	0.835369641747774	0.820452326716564	0.877918607828357	0.874367765329366	0.808731579192041	0.656361861373251	0.768423642583318	0.797448990453482	0.783221716932787
'ABTB2'	0.820968962906889	0.856663265641971	0.897304673492968	0.884944663279287	0.781479316589848	0.750600194657727	0.685330612513577	0.836713573154418	0.791813055812999
'ACAA1'	0.997663519044991	1.01582940630629	0.956733733648273	0.953218734455956	0.919677145373164	0.999445061043285	0.809074573225517	0.977235170797879	1.09463030495217
'ACAA2'	0.916357344651861	0.93082254091995	0.935990386283746	0.940198217237912	0.892703141625133	1.05245001960016	0.969361860158039	1.08676904197842	0.861920274672542
'ACACA'	0.698700945950815	0.747523107307071	0.792633863987143	0.777402318063898	0.574907339106995	0.619815355278949	0.477465417224453	0.674258595945343	0.723019060368458
'ACACB'	0.851565197960469	0.873093907581357	0.901066146967786	0.90102456953391	0.811511744404774	0.720495351642893	0.887805423686436	0.849569184115261	0.826243008554797
'ACAD10'	0.937389362092244	0.930766092241117	0.941631613508602	0.9395401260966	0.954809807175917	0.876546708227071	0.966779457603387	0.937843680830363	0.925740656137774
'ACAD11'	0.897986405027575	0.934757400061031	0.967580351417212	0.955306382408152	0.932887137155747	0.987124761408988	0.849247011333644	0.894652297088116	0.878649512902506
'ACAD8'	0.931929973025864	0.920966090990265	0.929548043382347	0.934920122671936	0.883830361514851	0.652350981118104	1.02512297032845	0.951345180797236	0.99664733226377
'ACAD9'	0.892985141762674	0.942046059784943	0.914339833760982	0.916505614570274	0.926746980282318	0.703161170354066	0.689209559831168	0.875211243951338	0.928392482733103
'ACADL'	0.951981518660103	0.93795231733248	0.973084844425869	0.975050460610844	0.8443662165507	0.821789579744531	0.826485520200214	0.993372019471412	0.955270078998536
'ACADM'	0.960520607375271	1.01163478603826	0.976258600268821	0.97543980338528	0.826586993001269	0.715835140997831	0.813791528713323	0.954446854663774	0.953827083978928
'ACADS'	0.893600308047747	0.919736842105263	0.867999122422115	0.892099746220898	0.874305702777189	0.839279588336192	0.748546659867415	0.805974842767296	0.895378223991691
'ACADSB'	0.908801953620885	0.870254638549978	0.926063149321187	0.931037039679068	0.827708856220868	1.07774590653759	0.91608402055695	0.963092086693164	0.826860793868182
'ACADVL'	0.880741658817114	0.935390852654251	0.954631487281632	0.940904166176345	0.8470336201237	0.851136897176202	0.756351197263398	0.898852147472444	0.867980670033121
'ACAN'	0.913525249751977	0.924727790138359	0.946883137882681	0.947005456540585	0.900739209426483	0.830653120464441	0.889798553742628	0.843197996708914	0.882444527367757
'ACAP1'	0.841725678080215	0.90409406116643	0.885067408210097	0.863018633868243	0.897075688073395	0.94383445945946	0.786528716216216	0.720746314496314	0.885067408210097
'ACAP2'	0.826883007245368	0.762471386128969	0.889814456891384	0.879867567726615	0.624283608259114	0.704158278676104	0.792178063510618	0.784633510524802	0.939932623671025
'ACAP3'	0.781401653152878	0.751984047642211	0.850357140038061	0.853130936435819	0.667769020655253	0.557310987163406	0.809678226633628	0.740829554653579	0.740322350934888
'ACAT1'	0.920171963909585	0.878062007301201	0.93449092074926	0.94410391211552	0.974869617390502	1.30911062906725	0.805606540964459	0.927286695589299	0.904476434628279
'ACAT2'	0.952622673434856	1.03762592737212	0.977568602690106	0.98264802990415	0.937195585605952	0.56529257544486	0.833062742760846	0.980806776199201	0.890335806325654
'ACBD3'	0.808708834648026	0.826854291720969	0.851920241362884	0.834726538574961	0.841197286936007	1.08153936891772	0.735446770864052	0.760807004342123	0.879652020053082
'ACBD4'	1.12268281861847	1.1657675287021	1.12265071353057	1.11597137489843	1.09893019038985	1.04660018132366	1.04660018132366	1.16604911506169	1.20951436049197
'ACBD5'	0.896851644488425	0.88193748209682	0.910734279045034	0.904046381531528	0.864821228613838	0.69185698289107	0.775136064164996	0.851913449082288	0.840686682699033
'ACBD6'	0.842423897581792	0.973072765072765	1.00089608324902	0.941793295441364	0.817513513513513	0.516324324324324	0.717117117117117	0.605067567567568	1.02505564387917
'ACBD7'	0.771308802980904	0.902654867256637	0.980258679373724	0.912487708947886	0.509734513274336	0.849557522123894	0.63716814159292	0.743362831858407	1.0782845473111
'ACCS'	0.99369352933337	0.937180881063126	0.915353466723865	0.9350144897523	0.916708483175825	1.04090769702545	1.09413593153244	0.98419157250804	1.02789635081263
'ACCSL'	0.936736844398528	0.928513181031608	0.933413778389487	0.929662737499103	0.95393218857018	0.939256308746023	0.996282584634174	0.90990454909771	0.936954209950077
'ACD'	0.941779890296319	0.936568460073335	0.911870345223916	0.92228952305212	0.806110899106779	1.11145593664723	0.815067686874632	1.02324514802443	0.996193839513439
'ACE'	0.852123954382445	0.844844635159912	0.881137595080375	0.88063712010628	0.805767672027644	0.646292820272173	0.924623304914933	0.82581860368111	0.843713456689718
'ACE2'	0.88959184789457	0.911189425378214	0.898173119739213	0.898953772908824	0.93110613412965	0.634845091452034	0.846460121936046	0.93110613412965	0.839286731072181
'ACER1'	0.830226804123711	0.975469905237947	0.975409990619358	0.937142544898182	0.68988457132787	0.915153002781869	0.539458612166154	0.793132602410953	0.950578280308909
'ACER2'	0.787583213440952	0.908473645899214	0.911833546045107	0.906156347547262	0.666547697955438	0.7393638330262	0.718825948775472	0.676349869984194	0.838630273571384
'ACER3'	0.670131469610636	0.732380319148936	0.783980550234142	0.772466817186645	0.665157004830918	0.254976851851852	0.738090886939571	0.463594276094276	0.712435321350763
'ACHE'	0.740415887509551	0.804234046741851	0.855552716664189	0.829117257750894	0.78413996944672	0.802931994858297	0.545993756503642	0.661810613943809	0.843404989721073
'ACIN1'	0.900288215345513	0.904762398654991	0.932203920540604	0.934786619623792	0.870286651482038	0.844758243038565	0.899955514600744	0.885042956940693	0.881759692720838
'ACKR2'	0.808511161675174	0.85589389127592	0.848014964362886	0.845001508461095	0.842326732673267	0.939179632248939	0.986138613861386	0.754822148881555	0.81313183949974
'ACKR3'	0.749742780711983	0.794068233022208	0.851878221872905	0.834743453990316	0.66229724307904	0.603089797232057	0.627213389121339	0.805794979079498	0.781176096052392
'ACKR4'	0.910638990638991	0.88967032967033	0.934603174603175	0.944873539159253	0.77643956043956	0.647032967032967	0.97054945054945	0.517626373626374	0.831899529042386
'ACLY'	0.785452002532389	0.809386279645027	0.906160726124323	0.897282072928925	0.763596646367695	1.06576858129395	0.707938067284628	0.779237544061151	0.779791373161408
'ACMSD'	0.936368470709323	0.951215980024969	0.917225045456665	0.932059412036324	0.709862671660424	1.27775280898876	0.830539325842697	1.00394863563403	0.867907568369726
'ACO1'	0.872613977864404	0.899543723961653	0.937021570454146	0.921360114617963	0.832486550448465	0.734035967091081	0.634909742475363	0.842759788730595	0.926391033339052
'ACO2'	0.680084362579725	0.64540025715694	0.790081115480078	0.784540113488144	0.583876776121436	0.436720840676196	0.618687857624611	0.703350406562716	0.612817953852081
'ACOT1'	0.906932447397564	0.953558441558442	0.96264376788967	0.962306684141547	0.806857142857143	0.76843537414966	0.672380952380952	0.98615873015873	0.859153439153439
'ACOT11'	0.84560797693496	0.85353870885723	0.942402502708357	0.92706759795197	0.843433059298811	0.963923496341498	0.84867177395284	0.791510376119591	0.820382714821079
'ACOT12'	0.923875528778098	0.967208777085834	0.939691034329861	0.938909586484264	0.852950323468643	0.857769251849822	1.11510002740477	0.848021873987892	0.95389856455713
'ACOT13'	0.905016722408027	1.02341137123746	0.963210702341137	0.965926521990595	0.927090301003344	0.441471571906354	0.756808408982322	0.921331976152392	0.916902495497813
'ACOT2'	1.00007432733759	0.905323612352982	0.90490155006284	0.929427254772877	0.997815548506793	1.01094470046083	1.05306739631336	1.01532108444551	1.0393648326023
'ACOT4'	0.930992518156774	0.983512460364961	0.970152312000546	0.955324656576957	0.854567759203606	0.666979714500376	0.800375657400451	0.87603305785124	1.01635004114343
'ACOT6'	0.879160583941606	0.979832387131657	0.954676228283604	0.942941915284781	0.854014598540146	0.938553417385534	0.967883211678832	0.852659019812304	0.914111922141119
'ACOT7'	0.749849344094554	0.75586585412685	0.860123954728787	0.852659785551229	0.717821972981827	0.714984731981899	0.686612321982617	0.571376687523996	0.682153800411302
'ACOT8'	1.00575471378762	0.973879251632547	0.996360989810771	0.998325316086508	1.03462805485329	1.31052886948083	1.01268139914428	1.08457561612207	0.936092049629167
'ACOT9'	0.800098049006346	0.831234869632701	0.917000635233157	0.896164243325815	0.746309944871466	0.543740102692068	0.692032857971723	0.804558525934604	0.82295799326367
'ACOX1'	0.864344671663795	0.937136665763757	0.921121146573459	0.908331235463642	0.849903199535748	0.881648310554061	0.766172544306856	0.870198332494917	0.875722369706424
'ACOX2'	0.911397690480591	0.992016076894916	0.9581563546009	0.951391720241887	0.798481162456447	0.572100180709284	0.909674821500476	0.871771703937956	0.916582399000188
'ACOX3'	0.861675097067643	0.909093612908023	0.922588579471316	0.9159152443576	0.818184251617221	0.725808610305599	0.851388399185453	0.863231019775627	0.877390261106523
'ACOXL'	0.956543380873028	0.937080803236722	0.985730396263148	0.983446163460082	0.951433640590586	0.765859896450627	1.14414826954594	0.890815984818887	0.913877049514642
'ACP1'	0.945028680688337	0.920797176055302	0.922957947169076	0.954771244406773	0.868991890288126	0.945028680688337	0.969260185321371	0.945028680688337	0.79202403714832
'ACP2'	0.936984494809623	0.862623989713446	0.884742553552252	0.901614252527943	1.02798658603214	1.12669255799307	0.62866178960483	1.04165915738982	0.850542421230064
'ACP5'	0.923664122137405	0.963282068552612	0.94764028256587	0.93804711721335	0.893225190839695	1.03270780322307	0.719207220101781	0.983531241164829	0.995825381679389
'ACP6'	0.94471368915541	0.93667062215049	0.937181005170356	0.955379811452326	0.926603705982166	0.861578884509734	0.861578884509734	0.94189556018437	0.876964221733122
'ACPP'	0.891392450737941	0.873988726104993	0.935785908758882	0.939295105916727	0.844400566106647	0.643352812271731	0.760326050866591	0.7918188458729	0.851496369183174
'ACR'	0.865370827902911	0.784539486835056	0.917140924464487	0.918140879878216	0.799804848460874	0.670424652386321	0.838030815482901	0.954065851472841	0.857264309608738
'ACRBP'	0.813549462049429	0.885028034983093	0.92509993731865	0.896429362325871	0.742986498504325	0.975169779286927	0.722347984656983	0.90354714013026	0.960167167297897
'ACRV1'	0.879103535353535	0.966870009423201	0.985508467436178	0.976867576867577	0.779020979020979	0.779020979020979	0.908857808857809	1.00984200984201	0.933202214452214
'ACSBG1'	0.833513528234317	0.81003481513897	0.904002922255932	0.899200474392735	0.734775082542269	0.541015899817082	0.649219079780498	0.812935195551232	0.815910465129545
'ACSBG2'	0.874010053510621	0.867957965654864	0.868212573447664	0.876210477807513	0.931833660096997	0.815354452584873	0.872354915835487	0.808569256030768	0.881608680711035
'ACSF2'	0.901978570213731	0.992068856743725	0.978174334940591	0.964383836295343	0.783272088193002	1.17047451669596	0.958283230043474	0.839580876954906	0.96074985354423
'ACSF3'	0.902036497298903	0.894184762605815	0.925650524174621	0.927131343448787	0.90682384183764	0.753952172325666	0.783721436180588	0.805543137298731	0.896968876527561
'ACSL1'	0.802640388317014	0.748307808184785	0.832091826084614	0.841930477255609	0.738907156490353	0.540238722905683	0.510771156201736	0.7915918971418	0.69496309314587
'ACSL3'	0.82612442074267	0.864124722195937	0.855388502274652	0.854038189990125	0.832325354651393	0.48461048609637	0.827068562937805	0.778690353727501	0.812680127886696
'ACSL4'	0.735599939015094	0.72760428750406	0.844945875895716	0.824211812856846	0.705938651151582	0.321824973319104	0.55169995426132	0.615665166349589	0.955093469205081
'ACSL5'	0.871478882109623	0.878499060832136	0.902292914687048	0.912496740613814	0.851517827349267	0.516587481925222	0.846134668670622	0.794749972192649	0.875572003263088
'ACSL6'	0.839465045592705	0.818009533775143	0.91814348967517	0.910580361602238	0.721595744680851	0.813563829787234	0.907246937459704	0.825469641930462	0.820072340425532
'ACSM1'	0.934410310339427	0.92742551566081	0.897730684764942	0.910814909410168	0.945433778100825	1.02016806722689	0.983633122670556	0.914778804083617	0.851635903628313
'ACSM2A'	0.956104193747007	0.989914255091104	0.947599624582476	0.943510170000513	0.874058639363682	0.891197044057088	0.911763129689175	0.918168959640153	0.954170717116578
'ACSM2B'	0.870799600078033	0.815787606852765	0.900277794109001	0.899417427310645	0.83923737206999	0.708447132266875	0.76967095851216	0.754153398864738	0.891960546046848
'ACSM3'	0.965128084973446	0.948891342896045	0.941153038360964	0.93742854822821	0.955189590758792	0.645637408568443	0.916388579903597	0.96298460939022	0.993288320874528
'ACSM4'	0.90626934193843	0.964441749908578	0.95021778872635	0.932321347521307	0.861443116423196	0.516865869853918	0.95012108429029	0.867343411741163	0.904515272244356
'ACSM5'	0.878146567699412	0.906196803480234	0.943589837279548	0.930056772508039	0.83686803037559	1.00517148981779	0.929684302835428	0.936495176848875	0.9048390018568
'ACSS1'	0.829104904024448	0.803993125639504	0.883374684745952	0.892093846038528	0.807635845238045	0.623874167090765	0.744429561697676	0.816581965369912	0.741892557349144
'ACSS2'	0.947816696311644	1.02099010965384	0.985876693184261	0.95837654836054	0.880336367328412	0.897573722772605	0.792302730595571	0.844907099838382	1.08738321970301
'ACSS3'	0.871659388492873	0.95160373066424	0.947257932966455	0.924276381042105	0.733902765955365	0.738313239308462	0.875037913254474	0.822535638459205	0.887906117861157
'ACTA1'	0.316545919662559	0.513727648785695	0.618018224103092	0.571048839071257	0.432612756872164	0.648919135308247	0	0.235970594657544	0.259567654123299
'ACTA2'	0.508550658329521	0.498455359901143	0.744653753134083	0.718626163421458	0.194397590361446	0	0.647991967871486	0.479994050275175	0.533640444129459
'ACTB'	0.0863627132412673	0.07768074735987	0.221192636550138	0.191779565525012	0	0.326259138911454	0.104402924451665	0.0580016246953696	0.110596318275069
'ACTBL2'	0.955023880328017	1.0220381807973	0.957168074042269	0.95859145369939	0.874831035414977	0.749855173212837	0.937318966516047	1.06759041609963	0.931885233376823
'ACTC1'	0.204671768022553	0.384816753926702	0.541280708819976	0.467185557442785	0.068550352926214	0.651228352799033	0	0	0.39073701167942
'ACTG1'	0.322873666126261	0.435623200329083	0.598742019835567	0.56231839405029	0.223396512989273	0.463727922930959	0.280043485925839	0.307498729644058	0.371873463695558
'ACTG2'	0.7048230504228	0.759302995391705	0.781780965279488	0.755500961333049	0.581131813125695	0.432123655913978	0.432123655913978	0.595629904097646	0.817277349228612
'ACTL10'	0.979497388256512	1.00316171591397	0.939851065398511	0.949694499263179	0.942016620848738	1.21271105212711	0.833738848337389	1.03498615655676	0.992218133558545
'ACTL6A'	0.701935232908684	0.860372042622359	0.904384473845615	0.835712389380531	0.638761061946903	0.511008849557522	0.450890161374284	0.638761061946903	0.839514538558786
'ACTL6B'	0.461694050286283	0.607799762402196	0.772354172965588	0.724040966137817	0.34351798972016	0.432578209277238	0.278085991678225	0.432578209277238	0.560385407472786
'ACTL7A'	0.898788701590004	0.848079817495101	0.886413383085465	0.903601094823002	0.808970233897508	1.02378153894374	0.813002986808263	0.896197821324611	0.918342244235248
'ACTL7B'	0.854607315571081	0.89338658588381	0.885446205422809	0.893577848265716	0.752868349431667	0.741104781471797	0.658759805752708	0.773781359138102	0.897034629110071
'ACTL8'	0.781651121987256	0.788084464555053	0.830149423113297	0.837912523499966	0.701104635402548	0.790336134453781	0.74094012605042	0.760652148183217	0.681858625803263
'ACTL9'	0.928087832343291	0.958787938756683	0.917942369876408	0.912007441611997	0.865287032910386	1.36523065192528	1.03757529546321	0.946853516657853	0.99141749723145
'ACTN1'	0.672111619994901	0.754484529100256	0.816832237572528	0.789856246531304	0.550326604300016	0.393793634561729	0.684559864732308	0.585684600555792	0.73133103561464
'ACTN2'	0.826522153238324	0.785748278302122	0.86610480887143	0.870441791248239	0.722434544521134	0.694522300755545	0.86401881463041	0.653399269789756	0.841902716125346
'ACTN4'	0.554889973513685	0.662477420520231	0.753656838457927	0.722735335239248	0.500248999555358	0.441396176078257	0.326199758031994	0.474688831694865	0.586566473988439
'ACTR10'	0.935285163254512	1.03033824079576	1.04009429218509	1.02158450602895	0.843319696366291	0.435715176455917	0.915001870557426	0.939510849233071	0.926885011733497
'ACTR1A'	0.653736218864843	0.702522503854756	0.839294534263161	0.811534616521874	0.513649886250948	0.784483462637811	0.653736218864843	0.673546407315292	0.719109840751327
'ACTR1B'	0.819685701878189	0.760703383692053	0.880956255542348	0.872864894105305	0.749000254712175	0.657905629139073	0.751892147587512	0.745626379690949	0.804966887417219
'ACTR2'	0.501062837963826	0.619066767194437	0.76634361909144	0.732909265271289	0.25888246628131	0.431470777135517	0.431470777135517	0.199140358677931	0.627593857651661
'ACTR3'	0.530822954822955	0.666821639898563	0.812362211431979	0.761036494369828	0.345759368836292	0.642124542124542	0.214041514041514	0.37772031889679	0.7176686059039
'ACTR3B'	0.593358307748641	0.728512144513609	0.785650351926441	0.76565197933195	0.428536555596241	0.857073111192481	0.714227592660401	0.596890202437621	0.571382074128321
'ACTR3C'	0.832158392080396	0.838077015068166	0.869885218610357	0.901167546664684	0.830594184576486	0.922882427307206	1.10745891276865	0.952026082906381	0.775221238938053
'ACTR5'	0.895824434659565	0.852272517178689	0.898954926206622	0.903842536089366	0.82053343076361	0.785984654731458	0.957289002557545	0.959895052473763	0.880302813299233
'ACTR6'	0.688215173581113	0.747701857467779	0.869942461167698	0.844707145018829	0.559683261730267	0.62964366944655	0.290604770513793	0.766522728021887	0.695921950440924
'ACTR8'	0.836616581415175	0.863916497633536	0.881171316401281	0.887109106994547	0.774852941176471	0.29802036199095	0.757040229885057	0.895385620915033	0.701859548167093
'ACTRT1'	0.942982030111705	0.996446638480901	0.956291529691544	0.950783392747636	0.948118097813838	1.05022312373225	1.00388975062642	0.998853514419261	0.971456389452333
'ACTRT2'	0.805943284813819	0.723346952516488	0.822206397246454	0.849053402423589	0.805343475869527	0.771154366044877	0.904511887992487	0.820538635791593	0.673700792313931
'ACTRT3'	1.00207059904572	1.0514550995883	0.970077385056963	0.967316870235074	0.90980073200488	0.90980073200488	1.18155939221413	0.94021960146401	1.13379422529484
'ACVR1'	0.752325961433707	0.760744847192608	0.865315214969927	0.853455564815516	0.604739567468779	0.51534328358209	0.566877611940299	0.659160013884068	0.745891594658288
'ACVR1B'	0.69950294834985	0.680095251435775	0.81638418079096	0.800583196646619	0.622006994888351	1.11961259079903	0.435404896421846	0.653107344632768	0.703346371142981
'ACVR1C'	0.763878930100167	0.754419129108215	0.879097894271553	0.855759012122751	0.737596747155544	0.723937548134145	0.69498004620878	0.617252014724903	0.805856797001957
'ACVR2A'	0.640130216040249	0.810831606984315	0.803626678145766	0.776328134346684	0.640130216040249	0.768156259248298	0.931098496058543	0.495584683385999	0.58193656003659
'ACVR2B'	0.709534522640134	0.799209347178637	0.837528425662798	0.806550165298858	0.581711151247575	0.560935752988733	0.607680399071128	0.576781395728528	0.840249440690942
'ACVRL1'	0.82169381227251	0.797203451988951	0.803264227879249	0.814546829731211	0.771861751577448	0.753818230112001	0.732878834831112	0.87351234097438	0.771596961954266
'ACY1'	1.04017611447441	1.0695652173913	1.07256476291471	1.06889248785349	1.0119940029985	1.30434782608696	1.02974828375286	1.05697151424288	1.09730848861284
'ACY3'	0.943255910319476	0.91650631066921	0.920566781665845	0.941089332162399	0.883172866672683	0.889436504024971	1.03767592136247	0.955812362534297	0.850765351676059
'ACYP1'	1.06166391302031	0.855229263266358	0.778118428053817	0.843513793906544	1.12890262751159	0.962132921174652	1.09958048134246	1.28284389489954	0.902742000114489
'ACYP2'	0.853168469860896	0.909297974457008	0.920152771213611	0.900878548767591	0.639876352395672	1.06646058732612	0.959814528593508	0.767851622874807	0.908211596948696
'ADA'	0.755455167126013	0.900963434379058	0.889446370754782	0.859171097725125	0.721200459793093	0.430189747946757	0.669184052361622	0.625730542468011	0.80901355584017
'ADAD1'	0.936351731622832	0.882235708032214	0.891330921517082	0.906942992243949	0.860289546140865	0.774260591526779	1.06601095934846	0.973912693744376	0.903304023447908
'ADAD2'	0.870927121187467	0.857174994080038	0.863545842261203	0.878902099995723	0.84905717909938	0.844811893203884	0.883803211351755	0.811019417475728	0.849001043087539
'ADAL'	0.927028155228006	0.789848873681209	0.879563295667258	0.910735558061596	0.964020676595527	0.637954859511746	0.765545831414095	0.893136803316444	0.858785387804273
'ADAM10'	0.77017405787287	0.726164111708706	0.881007929646592	0.855694297693243	0.748856740199603	0.705992886383464	0.535068292837994	0.7683829554127	0.85351378801583
'ADAM11'	0.839920378490653	0.864004116941998	0.897951241004553	0.900374065763334	0.804026345221822	0.118776619180496	0.597276713593353	0.850485414698083	0.810957606818562
'ADAM12'	0.840397172447805	0.857712846683678	0.905479169697852	0.901406197321237	0.79611695489392	0.625641506485388	0.759395035344402	0.804857988538321	0.764358401588484
'ADAM15'	0.996507114652561	0.990776333719771	0.996814270202885	1.00093993954852	0.966499189937189	0.98380492692467	0.913533146430051	0.99551689034044	0.990605421811246
'ADAM17'	0.842882374768089	0.839518072289157	0.874378815989206	0.867579345454545	0.815681195516812	0.739030303030303	0.554272727272727	0.89152861952862	0.877090909090909
'ADAM18'	0.851976912717977	0.896194389012795	0.899556857179265	0.89366217034829	0.843193645576554	0.948592851273624	0.687386124111321	0.796349554155635	0.896851423022335
'ADAM19'	0.84830305373019	0.925106095850276	0.944282328409236	0.919100722820784	0.819322418544335	0.989909547738693	0.901739466563587	0.799968345665335	0.892329048557706
'ADAM2'	0.887322201607916	0.893784492151839	0.907749874841712	0.89781245831666	0.858264955466723	1.05115783687212	0.873269587555302	0.928192203124818	0.900992431604676
'ADAM20'	0.935524083835198	0.918011666164073	0.958073150878311	0.948675527697485	0.84244363266886	0.998451712792723	0.981671011737383	0.921946971163151	0.979111243779789
'ADAM21'	0.891202520685417	0.841203874118844	0.907368375097904	0.922618739125606	0.792740060817852	0.458209715604303	0.757172775949406	0.890000132290881	0.813835166521076
'ADAM22'	0.82888451004278	0.867139031863056	0.895992032399264	0.87448605810873	0.807936038562553	0.755316052333241	0.882585423788659	0.794994944388271	0.919055895846042
'ADAM23'	0.861134736206755	0.779779761128398	0.881718266777529	0.874805553881292	0.862010540667682	0.767467449110581	0.74982451924597	0.931699166615726	0.852741610122868
'ADAM28'	0.917340894434879	0.848038534326986	0.901480338491804	0.913652880590236	0.895095665624264	0.840293890177881	0.87937732693034	0.909709472409967	0.899114462490333
'ADAM29'	0.895826888618235	0.88749414615275	0.921202125710097	0.930820632027923	0.909340155904202	1.02239325636797	0.937193818337304	0.86068820051385	0.829231171672493
'ADAM30'	0.940226283293803	0.959480201027022	0.935812313584837	0.934251449948414	0.976308079294822	0.892862944312359	0.829087019718619	0.941474371280476	0.964646866664482
'ADAM32'	0.879249706916764	0.862531946595115	0.92911263925609	0.924198309565613	0.855887999728155	0.923656257771146	0.805383200373622	0.900833356052964	0.868394772263471
'ADAM33'	0.92554770618405	0.850128486283585	0.917647315618443	0.919336778229273	0.876576928079074	1.0409351020939	0.932359096229561	0.873231214613123	0.953740390057866
'ADAM7'	0.902027578494285	0.889655722092562	0.928915891557972	0.923690077305138	0.947676747446425	0.701982775886241	0.842379331063489	0.845695785122794	0.858832052373323
'ADAM8'	0.954605369655204	0.939139972103337	0.964636487055849	0.968576006091274	0.964299424184261	0.880358285348688	0.904281064841859	0.993547207750663	0.911521410493775
'ADAM9'	0.832543260875041	0.864970217593906	0.9254251252752	0.912275288551151	0.756938370731474	0.427834731283007	0.657404587093401	0.821442684063374	0.855669462566014
'ADAMDEC1'	0.950982113971438	0.896117761242316	0.917079580218745	0.934677045288888	0.917453898414752	0.640084115173083	0.715388128722858	0.866575417465097	0.929437208333518
'ADAMTS1'	0.826045009426213	0.826906370228534	0.884989070691574	0.877993049150214	0.768873483402254	0.65118876655497	0.823562263584227	0.781426519865965	0.820892505717781
'ADAMTS10'	0.880568523313614	0.88046562310639	0.913916664588684	0.917264713122522	0.791611294169048	0.822912250953794	0.88534007688822	0.917414432031068	0.85764065787478
'ADAMTS12'	0.934524755369617	0.926688027985423	0.923912086381908	0.937267051173926	0.906380766597868	0.806155970291373	0.919496710668972	0.964194467437603	0.900997849149182
'ADAMTS13'	0.902807452572224	0.864556046724862	0.910866913041542	0.923251031640507	0.876916937915781	0.758201929865851	0.788601535544434	0.915638487616921	0.842526669214049
'ADAMTS14'	0.900170456743573	0.901208311069317	0.928676668968535	0.926528024346944	0.814682847173006	0.805601987411523	0.944748886587138	0.869885193272425	0.883887475737176
'ADAMTS15'	0.863223490291534	0.860212678258931	0.883814551214298	0.889001293172739	0.83188232059172	0.791591723867905	0.841743939249947	0.851481887186858	0.850634384875741
'ADAMTS16'	0.899835402414969	0.886936919478032	0.893795539280153	0.897978188195237	0.835037501178303	0.840057048201273	0.927335702559847	0.847481794839416	0.899588650042308
'ADAMTS17'	0.80554825087942	0.82306208484188	0.894583219947886	0.880716992022044	0.76436210486466	0.545972932046186	0.731603728941889	0.747339374663981	0.816214282768488
'ADAMTS18'	0.892427499731705	0.884575677899118	0.910972366810258	0.909676939990561	0.835111619796988	0.993970061886207	0.8757837226374	0.893923402062367	0.889406851501745
'ADAMTS19'	0.879068327528565	0.899814229216378	0.931977185380407	0.920759740445624	0.837183481461215	0.799438126927249	0.963731381485203	0.87664383036997	0.877581250256305
'ADAMTS2'	0.801784554282848	0.816614535694472	0.888380027590176	0.882591624636821	0.747906083317246	0.714501171358169	0.714174168533748	0.726223914120403	0.786086354877985
'ADAMTS20'	0.918238057438064	0.909997237840124	0.93544541372719	0.927677310564572	0.914002192245449	1.01875300528931	0.92886303423437	0.846929830952237	0.938573370613762
'ADAMTS3'	0.907464523520537	0.959122306447492	0.945865392536453	0.930467655665633	0.88235264158631	0.989304476930105	0.836098861655215	0.841057477166856	0.979411432160804
'ADAMTS4'	0.91466931883942	0.958320767938649	0.959553575355776	0.946311531801219	0.874778798454648	0.815837517115472	1.03364029317797	0.887039022838353	0.924301464477645
'ADAMTS5'	0.825536761422802	0.819327512462145	0.907031966331526	0.905193002404541	0.764107558602104	0.882573846757469	0.936886083481005	0.806197263864995	0.810231728170791
'ADAMTS6'	0.801747857760541	0.83074881049089	0.894913320773632	0.8672037733845	0.6964164579966	0.926962558156709	0.65926216420628	0.764744110479285	0.886659838236852
'ADAMTS7'	0.851778441219503	0.847137425182022	0.87977795338734	0.888025201464826	0.790472582155759	0.730950719882243	0.738418926471078	0.829087622088655	0.824103127366679
'ADAMTS8'	0.877443738826264	0.868408674584884	0.884565697592233	0.875675474041106	0.86006861528515	1.01018968268038	0.849814444014984	0.878492237660641	0.890698987713299
'ADAMTS9'	0.889498599073447	0.852350513960081	0.895208561848973	0.898848042783446	0.879281925157475	0.844339700858953	0.959656726669959	0.865211019307151	0.855597563537072
'ADAMTSL1'	0.891941168009206	0.894233727170185	0.922912510686805	0.919853787314696	0.89348703479419	0.773708793068436	0.829789698874738	0.866553848236648	0.904902892762649
'ADAMTSL2'	0.761407557418484	0.7534722412076	0.832174674318894	0.84169492363487	0.690424680169668	0.576888177208433	0.54515932746197	0.701471475052382	0.725480586489394
'ADAMTSL3'	0.960235458111736	0.946145190028266	0.927318575359631	0.934529034219758	0.972754109450611	0.816010734729419	0.963346006277787	0.975016543944043	0.927824286188428
'ADAMTSL4'	0.950115577210577	0.981166677380433	0.950589995159186	0.951956698125194	0.944272901043964	0.93223847171796	0.90264359959993	0.940370946907419	0.928039199322834
'ADAMTSL5'	0.969502965334127	0.94581624515835	0.950045901569447	0.951298977359686	0.972170258181339	0.979197994987469	0.934688995215311	0.964985037077032	0.958379269287588
'ADAP1'	0.741465743614228	0.789299717782562	0.872578588521622	0.857964407664602	0.687858028701352	0.401250516742456	0.599200771668734	0.648357270617512	0.710298787084517
'ADAP2'	0.863764880952381	0.880944293478261	0.929363137603796	0.895587512291052	0.758680555555556	0.771875	0.857638888888889	0.7109375	0.98015873015873
'ADAR'	0.796295606850335	0.824560844384052	0.878740672852122	0.85689515882374	0.688781170947715	0.938942665673864	0.816325823823789	0.71294405879951	0.916719170628329
'ADARB1'	0.650729465445849	0.722295374769277	0.827230227284385	0.807166205752597	0.523821665524587	0.527201160140874	0.659001450176093	0.50442086309775	0.705247165977924
'ADARB2'	0.827847062391836	0.866579189815461	0.845350294814058	0.842238782305375	0.799253034547152	0.896358543417367	0.788795518207283	0.828092826534587	0.870691889090438
'ADAT1'	0.91967842658723	0.976205003050641	0.960571201718196	0.945890460896159	0.922525461116065	0.729293776693106	0.835536573791607	0.931875381330079	0.912751677852349
'ADAT2'	0.960696231746997	0.876235182067112	0.919264588329337	0.933972821742606	0.948293996381842	1.28697042366107	0.804356514788169	0.890979524073049	0.965227817745803
'ADAT3'	0.874640598044854	0.952112676056338	0.932173203398781	0.905807494611176	0.75601118359739	0.685135135135135	0.626409266409266	0.903132678132678	0.971460266236386
'ADCK1'	0.896312469674915	0.872466099747184	0.920936438622028	0.916011644832606	0.866763706938379	0.693410965550703	0.533393050423618	0.928675400291121	0.881090379780336
'ADCK2'	0.877753204619754	0.849682095060246	0.886420967315976	0.892308920539634	0.865736632817378	0.928099017384732	0.674981103552532	1.04461361264082	0.843726379440665
'ADCK5'	0.83690973689565	0.815915665938865	0.857927583697234	0.848622179108816	0.74626432860262	0.758109794135995	0.804055842265449	0.884461426491994	0.919282742495616
'ADCY1'	0.684348353234902	0.725708157214056	0.806551293898523	0.790608886721004	0.637281533015705	0.420146827860769	0.665232477446218	0.613057381175926	0.68273859527375
'ADCY10'	0.860055042360237	0.95479784765499	0.915227361842183	0.907543602051993	0.779232960401792	0.659820924417198	0.819355091588492	0.834545077837319	0.889587463052971
'ADCY2'	0.747614236470768	0.734746338517288	0.806777344687935	0.810294330643493	0.717888522092433	0.647276536312849	0.690428305400372	0.744368016759776	0.698377315495442
'ADCY3'	0.742545069829445	0.788553051502346	0.83449751871576	0.82307179857263	0.691099291510786	0.608071390516782	0.753302727091103	0.637837122919702	0.732167592663064
'ADCY4'	0.992882909232719	1.00993519188436	1.03731700097903	1.02963859394599	0.885196172648644	0.901433167592864	0.871284901118186	1.05102801659327	0.993501335211687
'ADCY5'	0.778083010015489	0.764972655139051	0.855250087847856	0.850463838217436	0.672566719994814	0.700797915648917	0.623305838437739	0.720363339689877	0.794755700710718
'ADCY6'	0.856293103448276	0.8844	0.909183673469388	0.89321554770318	0.822608695652174	0.754285714285714	0.78	0.84	0.871813953488372
'ADCY7'	0.80642615913897	0.725569402664375	0.838336274447055	0.84085949070631	0.684622968224677	0.736292626203898	0.674108793635882	0.821002304172344	0.81667951144843
'ADCY8'	0.834033792969509	0.875871883718837	0.884616095659954	0.876032406780088	0.805350553505535	0.684421626824964	0.749604638903532	0.764497446298966	0.88294777178541
'ADCY9'	0.71554607781557	0.799212956632813	0.827721167878017	0.81102477796916	0.626138713724334	0.580650003752909	0.552734138187865	0.703479812239101	0.745853596238577
'ADCYAP1'	0.830188679245283	0.927536231884058	0.919753086419753	0.904214559386973	0.606060606060606	0.380952380952381	0.695652173913043	0.933333333333333	0.848484848484849
'ADCYAP1R1'	0.735493119266055	0.782601282779898	0.87121317109676	0.849053682434775	0.621406727828746	0.427217125382263	0.640825688073394	0.703651735923727	0.681384275926141
'ADD1'	0.891968294751546	0.928554604762227	0.946815660255957	0.943792621749393	0.8293935160828	0.651666334065057	0.800291989202701	0.838778449786707	0.881126310848528
'ADD2'	0.801004978794025	0.836261609907121	0.883060488346282	0.871081059769752	0.770716112531969	0.756617647058824	0.576470588235294	0.818382352941176	0.827909887359199
'ADD3'	0.88731673134972	0.978257704973866	0.957976907982925	0.938838348008736	0.84993531694696	1.29064251832687	0.697644604501008	0.967981888745149	0.996039334795733
'ADGB'	0.953535597869024	0.92061325805635	0.948977033278919	0.954005619980251	0.950184168896922	0.984970837359212	0.947008419669326	0.982423498986731	0.95702356792549
'ADH1A'	0.923512267859564	1.04039171708956	0.933098900397898	0.946531018304717	0.985786409307769	1.3037820252135	0.82967947059041	0.905404184176043	0.834420496136641
'ADH1B'	0.899922219341457	0.873163058326779	0.909270904281438	0.909729064039409	0.876847290640394	0.939479239971851	1.1179802955665	0.811083743842365	0.846611177170036
'ADH4'	0.964756019603665	1.07910308315167	0.952226720647773	0.930897942945403	0.908502024291498	0.916518218623482	0.773684210526316	0.925547954767555	1.05113759479957
'ADH5'	0.873841496752857	1.06813484159495	1.02255747826538	0.97912360479537	0.78937096820712	0.559499202740211	1.04439851178173	0.65274906986358	0.954017871339078
'ADH6'	0.935792419884963	0.91805722352148	0.934239495192157	0.921009176008687	0.896914087464622	0.325493015612161	1.11597605352741	0.805982705325351	0.965979272139317
'ADH7'	0.98585709365767	0.897498695002395	0.964924815285811	0.975833992571183	1.01450593227678	0.782618862042089	1.04349181605612	1.10369326698243	0.886299138637408
'ADHFE1'	0.971499560206386	1.0076792703865	0.993987975951904	1.00051306113321	0.982293999764234	0.662658650634603	0.932630693485737	0.989321365736167	0.978927552073845
'ADI1'	0.916242582139239	0.877657381004606	0.875328605200946	0.881582923279506	0.840576104746317	0.705910165484634	0.718186864014801	0.884908814589666	0.902337341967314
'ADIPOQ'	0.929887127457197	0.89297739512535	0.930459718052922	0.937386217194755	0.840548798063066	0.660431198478123	0.990646797717185	0.965245597775718	0.919886312165957
'ADIPOR1'	0.721762233436889	0.817621280065226	0.878185819329317	0.848282078067672	0.541321675077667	0.436064682701454	0.747539456059635	0.654097024052181	0.857092652206306
'ADIPOR2'	0.730653807148623	0.656279210690871	0.80021913682944	0.795855471929327	0.591886223620396	0	0.645694062131341	0.619866299646087	0.698047634736585
'ADIRF'	0.84005376344086	0.78125	0.842524509803922	0.847138554216867	0.710227272727273	0.434027777777778	0.325520833333333	0.578703703703704	0.946969696969697
'ADK'	0.811944631288278	0.945440032378468	0.930478523448573	0.917868911291638	0.718982854662519	0.636023294509151	0.848031059345535	0.706692549454613	0.828309406802616
'ADM'	0.97962962962963	1.01887519260401	1.04427523970671	1.04275881174615	1.00189393939394	0.534343434343434	1.00189393939394	1.06868686868687	0.974815724815725
'ADM2'	0.834781485569359	1.02449549231608	0.930207542394331	0.892750514187142	0.831780216746048	1.14369779802582	0.960706150341686	0.84117128370931	0.954739031395464
'ADM5'	0.868804750426245	0.835609312004162	0.908227740309285	0.893637736448895	0.722205191089311	0.689377682403433	1.10300429184549	0.808235903507474	0.742406734896005
'ADNP'	0.768095989587446	0.777766544735294	0.857378175292996	0.843033010430732	0.759322307463394	0.640678196922239	0.679903392652172	0.720000259398326	0.775343040861308
'ADNP2'	0.806780275287829	0.809408224067269	0.898943260216755	0.888757260356164	0.765967914122804	0.794691710902409	0.745023478971009	0.708989663648228	0.81139694206252
'ADO'	0.751705682272909	0.795563680017462	0.885749036456688	0.858466731640391	0.769336305950952	0.673169267707083	0.841461584633854	0.848778641891539	0.703767870784678
'ADORA1'	0.718450851995224	0.724451669789485	0.819065233306361	0.793520720247954	0.535877785620651	0.662796208530806	0.77976024533036	0.662796208530806	0.799926458571662
'ADORA2A'	0.786834204381185	0.864307110658718	0.930354521549038	0.907082576647794	0.774410506417272	0.267523629489603	0.814202350620531	0.658519703359023	0.702249527410208
'ADORA2B'	0.924972004479283	0.959433467389404	0.918270676691729	0.911368679578603	0.77187969924812	1.06466165413534	0.950590762620838	0.855531686358754	1.03508771929825
'ADORA3'	0.812236989494717	0.872402692420252	0.897637481043978	0.860573503370486	0.685459258330198	0.727002243683543	0.732818261633012	0.857361266688868	0.928686737092526
'ADPGK'	0.910430094218973	0.897247396022137	0.934301127177153	0.933435991380264	0.795287464655985	1.06038328620798	1.15979421928998	0.895593991729713	0.946770791257125
'ADPRH'	0.921311038127469	0.838575096277279	0.940621984014692	0.940310003257142	0.859101412066752	0.650834403080873	0.723149336756525	0.923764959211562	0.8264563848646
'ADPRHL1'	0.86760986485853	0.842966583270301	0.889942735783613	0.892142365451428	0.828418498712616	0.804572405614848	0.823351988832792	0.860737482947488	0.858255390278717
'ADPRHL2'	0.852401046207498	0.944992067689053	0.936087771942986	0.890733414485697	0.806619915848527	0.795096774193548	0.687120669056153	0.868209121245829	0.993870967741936
'ADPRM'	1.01540654083027	0.788908599967227	0.943941442529013	0.961706744043943	0.918144285093438	1.26640591047371	0.968428049185776	1.08549078040603	0.991100277762032
'ADRA1A'	0.807151979565773	0.821192052980133	0.920447074293228	0.902155887230514	0.772727272727273	0.962962962962963	1.00813008130081	0.775193798449612	0.786324786324786
'ADRA1B'	0.74688045677541	0.854650118396342	0.894601436575365	0.884202816847116	0.618257532456928	0.856303213402911	0.538247734138973	0.758439989014007	0.75691087613293
'ADRA1D'	0.95311674293617	0.989558134011278	0.957924326125614	0.951966034940485	0.847643694265416	0.868112363018984	0.856575986101789	0.952081564799094	1.00200579954024
'ADRA2A'	0.785367146515788	0.837635097342259	0.905686056751769	0.87798137169619	0.771297565992458	0.615669897466264	0.732147986176097	0.812684264655468	0.834733837727516
'ADRA2B'	0.902916950377557	1.00033279397758	0.956174358750971	0.95950832945942	0.965431220382009	0.74904146408949	0.74904146408949	0.926938811810743	0.842671647100676
'ADRA2C'	0.785496310600913	0.864351082325519	0.848206814106396	0.842706230514363	0.643507756943368	0.45722919572292	0.777289632728963	0.735542619206436	0.765257285473097
'ADRB1'	0.825102040816327	0.823094493271761	0.881309388834899	0.878392703551043	0.734679899357003	0.78581146744412	0.893860544217687	0.815507831039393	0.859481292517007
'ADRB2'	0.85414441358684	0.85983870967742	0.856233515926151	0.851153470185728	0.814241202346041	0.710610503865636	0.620374249406507	0.885894428152493	0.856626360824328
'ADRB3'	0.912086345660421	0.966033241148928	0.970790371413551	0.943406799796	0.864144435226826	0.631884270818035	0.738514741518578	0.904697797266456	0.974907160690683
'ADRM1'	0.729985394130266	0.674995120046847	0.807614918437253	0.802456946891603	0.660932721712538	0.528746177370031	0.550777268093782	0.679291963982331	0.718050364329671
'ADSL'	0.892407180930844	1.01604247545102	0.961832390218662	0.937992463172319	0.911419461088335	0.555075010136505	0.890432828760643	0.854815515610218	1.01995033112583
'ADSS'	0.719209039548023	0.736569257744009	0.819017640954687	0.808024115572745	0.609212362911266	1.29457627118644	0.832227602905569	0.728199152542373	0.665782082324455
'ADSSL1'	0.904277995707202	0.905118909697379	0.931637042485638	0.913533528211586	0.734764789138645	0.541099409195993	0.862377183406114	0.803060234282942	0.928761391938987
'ADTRP'	0.968211711218895	1.01067713714955	0.929297939093351	0.95292415788386	0.909609423434594	0.974581525108493	1.16949783013019	0.945048751620357	0.967026629565017
'AEBP1'	0.895877812741955	0.897281521014009	0.938805615547857	0.922282343254857	0.879705438985106	0.739577496108517	0.759352295469707	0.913595730486991	0.911011301263549
'AEBP2'	0.742120400674402	0.710806134327798	0.830731791799704	0.828756384251378	0.683212316496483	0.428146385004463	0.817370371372157	0.662288939303779	0.747658612619734
'AEN'	0.945484812709014	0.915204723557507	0.931704292663932	0.936179346142557	0.896649589030998	1.07967068867883	0.824748442740776	0.966465780789191	0.953925909676078
'AES'	0.872919097983599	0.796528431380715	0.892271657332359	0.89451184424573	0.76987206300212	1.0521584861029	0.767198896116696	0.876798738419081	0.88775872264932
'AFAP1'	0.833093748722352	0.827981686971367	0.882906229638	0.882272706294178	0.788139402978804	0.42445791799404	0.590531392005935	0.776116367494916	0.792135281168701
'AFAP1L1'	0.932429212690728	0.863903090866837	0.89664085193465	0.908077311469142	0.959453013197647	0.72339711312521	0.98864272127112	0.935499956002699	0.884271993506786
'AFAP1L2'	0.798602308003463	0.848181438025619	0.905844766021424	0.888618966987695	0.746226581806248	0.692601641295496	0.742073187102317	0.813928865430886	0.79569119195075
'AFF1'	0.909741038686664	0.895774272479032	0.916634626688863	0.929197075602545	0.825421539232794	0.668913039586056	0.887754959944457	0.840760864673082	0.884001239183593
'AFF2'	0.798037209916706	0.861457110850315	0.880023892405838	0.873784953927837	0.752360212754006	0.68740311658644	0.7637812406516	0.829923121285347	0.7745009773625
'AFF3'	0.787121830851304	0.820034791886192	0.83252753892294	0.83357617711545	0.715632648096339	0.498629214113948	0.825004699715805	0.746432823552395	0.746062201495021
'AFF4'	0.808584993930528	0.855389126776521	0.87385575027678	0.859984509646344	0.815698346899629	0.644283476898982	0.687235708692247	0.799800178219426	0.817744412987169
'AFG3L2'	0.752715700450452	0.805174786990797	0.881015426267795	0.854796930879417	0.803599102476138	0.186230903113518	0.651808160897312	0.632637332635626	0.81476020112164
'AFM'	0.989049864491526	0.947018579554745	0.943471196149097	0.95609469143285	0.941051954260766	0.899853827230917	0.979840834095888	1.01076604314543	1.02772779215321
'AFMID'	0.959176319176319	0.971428571428571	1.00694316436252	1.02091152815013	1.00984665052462	0.906666666666667	0.896703296703297	0.88009768009768	0.931407169609417
'AFP'	0.866253092620908	0.784489143998004	0.875137739724713	0.886392209859162	0.808858146891588	0.818692288495134	0.91976541053157	0.76000466924817	0.824894502801915
'AFTPH'	0.931156815830991	0.89269225308788	0.941403450613216	0.954019888424357	0.973251288295536	0.72342115848753	0.876874131500036	1.00649900311309	0.860763583152267
'AGA'	0.963103921139973	0.9994229915668	0.959523609165475	0.95924930281637	0.927558127624706	0.869063470927652	0.93113943313677	0.915290251296144	0.97217269629195
'AGAP1'	0.756931931314228	0.798550416521195	0.854298031427629	0.843320608310268	0.689617265710125	0.776826458482462	0.695572791605882	0.749437073896213	0.756196108305478
'AGAP2'	0.808025281207282	0.763229350079949	0.876538935903309	0.866179831609961	0.768126802849797	0.789730369179947	0.736289968257996	0.763434298885019	0.785638501982124
'AGAP3'	0.780650017219735	0.822845816857793	0.8390231312536	0.832100373761526	0.743636167332464	0.723128437003544	0.649388366124893	0.706311496608113	0.810624404470165
'AGAP4'	NA	0	0.648073741432286	0.648073741432286	NA	NA	NA	NA	NA
'AGAP5'	0.837535014005602	0.746753246753247	0.910854577521244	0.930330086580087	0.69033189033189	1.29437229437229	0.739641311069882	0.862914862914863	0.647186147186147
'AGAP6'	1.02239294736514	1.12437076052944	1.03442109968708	1.01261101625994	1.08886431546009	0	0.923590267577751	1.05793067013451	1.05793067013451
'AGBL1'	0.898778142690463	0.930637347987506	0.94398157232293	0.935404980098966	0.883320041956229	0.660551036253121	0.809459451213931	0.815154400982625	0.893218725694882
'AGBL2'	0.935000840053763	0.910592850915432	0.934719609362032	0.945746227329364	0.970451108870968	0.911578341013825	0.850806451612903	0.873926192145863	0.885113163371488
'AGBL3'	0.963398683531845	0.923448837241941	0.92370628046392	0.931920586708866	0.943978798415918	0.953325123152709	0.889770114942529	0.982213763248246	0.951102920068437
'AGBL4'	0.88112538385018	0.919233670469065	0.904879861283131	0.890311133641721	0.856568748211464	0.729207214220838	0.802127935642922	0.95259111435187	0.930811561681893
'AGBL5'	0.873389805068039	0.914659961705184	0.950434430585991	0.923207234681403	0.793437152684502	0.713861664148471	0.845732661220233	0.907087377752568	0.932296754007727
'AGER'	1.04552089034848	1.0840321453529	1.05500604462029	1.04595836712625	0.99400871459695	1.12654320987654	1.08148148148148	1.06216931216931	1.03988603988604
'AGFG1'	0.838276080518685	0.890797063450446	0.909182464029423	0.876886718916084	0.666060026527654	0.712637650760357	0.629056691720562	0.712637650760357	1.00957000524384
'AGFG2'	0.87847036774488	0.92175634079266	0.943820767660312	0.937259354257942	0.858128429555247	1.04041061230391	0.710637605725439	0.897647501968976	0.913531269340019
'AGGF1'	0.885260217474788	0.840129304427054	0.939371098083394	0.928675541287281	0.720110832366046	0.680104675012377	0.88877315484572	0.856475103793572	0.927415465925969
'AGK'	0.909789981166915	0.913327334341674	0.90423950016912	0.912570014827295	0.918284334799431	1.15112566185684	0.906511458712259	0.921453955284439	0.900880952757524
'AGL'	0.959104395489256	0.935087609038902	0.951811095176566	0.957020712117621	0.923075689904486	0.854189444389226	1.06106345045224	0.984489529126565	0.967006918176482
'AGMAT'	0.88289599512395	0.9533487048173	0.958789502752211	0.945441168790178	0.785651221801244	0.84876447784622	0.71393470402169	0.597278706632525	0.937588667388266
'AGMO'	0.943711657571272	0.960360941024815	0.954579082712732	0.954920613690446	0.846151349948079	0.967030114226376	0.915039247870119	1.08079836295889	0.963774120575782
'AGO1'	0.548733123192848	0.595251643773597	0.768345035795979	0.734228212356525	0.34249537041389	0.600684188110514	0.282930958167996	0.578436625587903	0.587254257075523
'AGO2'	0.453874703751733	0.567496371162841	0.741692651737063	0.708299138549522	0.245896674943977	0.431685273790537	0.0893141945773525	0.323763955342903	0.515507657050835
'AGO3'	0.583847770052202	0.635289492494639	0.804066980616407	0.782143495353824	0.32545568263045	0.650911365260901	0.520729092208721	0.530372223545919	0.593235674668163
'AGO4'	0.768150336610646	0.885470956583509	0.937708604892594	0.909739731022187	0.734752495888444	0	0.758302255372048	0.746265711635983	0.829753227762727
'AGPAT1'	0.681524487311546	0.592239496338173	0.718034727703236	0.727814412166577	0.917068915382379	0	0.670165745856354	0.670165745856354	0.515512112197195
'AGPAT2'	0.851647224539475	0.785752624308177	0.848341930200146	0.856873909169687	0.819280038916815	0.740950939588851	0.889141127506621	0.859000750303007	0.743067942273391
'AGPAT3'	0.630683635770603	0.695623593297846	0.785969804868737	0.769576705258341	0.481746683883085	0.327855382087099	0.515201314708299	0.499589153656532	0.594237880032868
'AGPAT4'	0.809941872643486	0.83817254174397	0.865681710673433	0.850603362643023	0.616303339517625	0.554673005565863	0.754971590909091	0.812070282658518	0.830629724752859
'AGPAT5'	0.943687643182819	1.02067094963735	0.978046304259408	0.984883121398867	0.898481049497414	1.03071033602722	0.912608110024103	0.944817808024954	0.890906540449062
'AGPS'	0.696150581444699	0.798952914499133	0.833590044496602	0.813413600734411	0.685639880952381	0.286803610333022	0.344164332399627	0.567871148459384	0.786469275210084
'AGR2'	0.675718917098227	0.903006189213086	0.912220538082607	0.862550290626193	0.788338736614599	1.10572186434255	0.516003536693192	0.64500442086649	0.729135432283858
'AGR3'	1.01116659350307	0.887466078697422	0.91490464344942	0.941485753052917	0.919620646766169	0.848880597014925	1.1318407960199	0.967723880597015	0.996512005191434
'AGRN'	0.810157994288208	0.844377109473919	0.87038463610983	0.858288294522457	0.795647701853195	0.656187669005573	0.770642325495889	0.803447300579171	0.810307739308177
'AGRP'	0.784341006830256	0.930387409200969	0.894433080070135	0.869635773530473	0.625605326876513	0.449152542372881	0.748587570621469	0.943220338983051	0.628813559322034
'AGT'	0.871477535984201	0.875834923664122	0.873777656066363	0.878160560742359	0.849294471431876	0.778519932145886	0.934223918575063	0.889737065309584	0.853272431485421
'AGTPBP1'	0.848249775612258	0.854724964739069	0.898228930010219	0.892656546014472	0.809186339568545	0.783497884344147	0.745941787408642	0.886857482210463	0.83504379778784
'AGTR1'	0.933195032956685	0.873763800342093	0.947156040774474	0.933574799553436	0.688571092278719	0.652330508474576	0.997681954137587	0.910801087304125	0.98322279538197
'AGTR2'	0.930427493713328	0.976948868398994	0.963317023723659	0.945515507124895	0.883906119027661	1.30259849119866	0.744341994970662	0.988178165736914	0.997735014535143
'AGTRAP'	1.15679979685856	1.06701521568195	1.13921925283336	1.13587352815543	1.15187724453151	1.32908912830558	1.13921925283336	1.12771198765322	1.18769666784754
'AGXT'	0.831886951325511	0.921196136039886	0.868978601055807	0.862826540163376	0.91727615248227	1.03173967236467	0.932150900900901	0.842053372352285	0.871343168677728
'AGXT2'	0.936080740117746	0.907628437986507	0.91674962667994	0.910690969864731	0.847425474254742	0.99437148217636	1.05764966740576	0.86794425087108	0.954822616407982
'AHCTF1'	0.897561991273371	0.947698149027053	0.957692046918435	0.940790277350076	0.870911276868616	0.885212556783511	0.878703640924808	0.884230078918046	0.937283883653129
'AHCY'	0.812037363412055	0.758767712372224	0.802181500953756	0.805908779537247	0.770747327984323	1.02084697114658	0.993551597586514	0.66188705847926	0.742434160833879
'AHCYL1'	0.602146948619665	0.733782962109575	0.786963051349572	0.756348928070527	0.572708653353815	0.644297235023041	0.495613257710032	0.598276003949967	0.712839494068046
'AHCYL2'	0.81952161539504	0.758992907801418	0.856731413852722	0.842259458801327	0.729069365161737	0.649822695035461	0.649822695035461	0.686605111735581	0.849101654846336
'AHDC1'	0.785448771864798	0.82806052445258	0.896555165187589	0.876922378231592	0.718919616631162	0.703762099590859	0.580935695416983	0.699417889099558	0.8403293927822
'AHI1'	0.892157460242281	0.942070029919046	0.946137740849685	0.931826358980767	0.880172715139189	0.780749185986252	0.916295919664421	0.870506847878832	0.922703583438298
'AHNAK'	0.938302402452081	0.947807889036397	0.95647168671916	0.955276326983412	0.907300631033643	0.859836064852846	0.915473093994979	0.901233632261704	0.940769555394868
'AHNAK2'	0.854735624433144	0.834723886249193	0.89012315118746	0.897987170259658	0.815159516545431	0.741080269702979	0.765749333543338	0.784490726816618	0.816466702509428
'AHR'	0.854771656472017	0.84449850745721	0.911842640259911	0.9059029727613	0.919959067449724	0.81450921386853	0.838583377825236	0.885067002911853	0.828198444353716
'AHRR'	0.865208330361131	0.853213833092877	0.907528507033821	0.898849309000981	0.931434712387552	0.664773968115309	0.787880258507033	0.797728761738371	0.84965193557933
'AHSA1'	0.722886002886003	0.737460317460317	0.820608017218187	0.797621852038813	0.697032436162871	0.513015873015873	0.76952380952381	0.513015873015873	0.741022927689594
'AHSG'	0.886726424728133	0.907116148342219	1.00437131672177	0.980788012323603	0.74153145459721	0.667378309137489	0.913254528293406	0.912083689154569	0.93667131107016
'AHSP'	1.05211452095808	0.924935842600513	0.911908577211774	0.967912659529426	1.10992301112062	0.971182634730539	0.941752857920523	1.02229751024267	0.924935842600513
'AICDA'	0.721573713791613	0.857229571984436	0.916354348189349	0.877402930706184	0.432944228274968	0	0.57725897103329	0.549506135887459	0.82652989034312
'AIDA'	0.83594428793344	0.863073045956941	0.847090211772553	0.862422161306898	0.847090211772553	1.27063531765883	0.88944472236118	0.920115230028808	0.657225164306291
'AIF1'	0.889752127266001	0.862168396770473	0.924865521429811	0.936571598336304	1.04959630911188	0.637254901960784	0.910364145658263	0.991285403050109	0.866666666666667
'AIF1L'	0.802040229885057	0.90919540229885	0.886465517241379	0.888110165696373	0.891155810983397	0.723645320197044	0.633189655172414	0.866470054446461	0.79734993614304
'AIFM1'	0.749286617301788	0.87949801116216	0.903512572983163	0.874167720185419	0.731274919770495	0.262250316055626	0.546354825115887	0.655625790139064	0.749286617301788
'AIFM2'	0.872389838243497	0.926322042111516	0.906187263242478	0.90122985468254	0.778284823284823	0.611418519110827	0.832693792693793	0.858070308070308	0.859671783076038
'AIFM3'	0.884496359818678	0.912939623428055	0.957864126296207	0.941164429210702	0.902495819502334	0.960119965724079	0.860367242012486	0.877335488829407	0.916478149100257
'AIG1'	0.770334928229665	0.875868917576961	0.937194791101465	0.922742636407533	0.784897025171625	0	0.586124401913876	0.788011695906433	0.70921052631579
'AIM2'	0.831414159610881	0.877369963369963	0.89195176504911	0.89923275280676	0.777131289762869	0.641978021978022	1.12346153846154	0.834571428571429	0.753626373626374
'AIMP1'	0.818788556736316	0.977272267718128	0.933859147697454	0.903144804686876	0.7571406378304	1.03475887170155	0.739113479786819	0.862299059751289	0.932486192521743
'AIMP2'	0.934586316626889	0.818615751789976	0.903425250728882	0.902566601509505	0.932725826281912	1.12267303102625	0.935560859188544	0.873190135242641	0.997931583134447
'AIP'	0.85788304378204	0.849043127443044	0.87479845920228	0.875597962019453	0.79491662806855	0.865215377489578	0.898492892008408	0.807534352323607	0.814912157868091
'AIPL1'	0.884845794580281	0.932579733548648	0.889076014074797	0.892069482679566	0.854864755752927	0.851485843674852	0.783366976180864	0.927671419161549	0.874759790068631
'AIRE'	0.876691213630785	0.852592592592592	0.894260651629073	0.900193746778293	0.744705735971133	0.673099415204678	0.724876293297346	0.860352635975905	0.892059465933911
'AJAP1'	0.831892570933507	0.800674358569095	0.892749488898398	0.880461838356575	0.801135045771954	0.673294346978558	0.548610208649195	0.891896407685881	0.839808002682932
'AJUBA'	0.882142739083006	0.905835229858899	0.900332669811578	0.890354330708662	0.817767915844839	0.892110453648915	0.573499577345731	0.892110453648915	0.981321499013807
'AK1'	0.843179152002681	0.810838033843674	0.868970514299234	0.875219959778783	0.755113773904624	0.876906318082789	0.876906318082789	0.854983660130719	0.78921568627451
'AK2'	0.93427704752275	0.887949260042283	0.949612403100775	0.956575427042601	0.857629041406693	0.651162790697674	1.00178890876565	0.898155573376103	0.917547568710359
'AK3'	0.902484902484903	0.909043659043659	0.913358214563034	0.9154006077083	0.999029799029799	0.991683991683992	0.695918590655433	1.04176904176904	0.873626373626374
'AK4'	0.789510682288077	0.792021971465896	0.843463245030548	0.824217986566136	0.75151730730753	0.647139903514817	0.776567884217781	0.931881461061337	0.814916915537177
'AK5'	0.842090755010617	0.757914080077274	0.822466811162287	0.823992723613423	0.832023841777296	0.384529937686264	0.871601192088865	0.764925144859772	0.854510972636142
'AK7'	0.888946580071553	0.855808001865089	0.901451095297893	0.902519011010777	0.829784164475529	0.744122366401563	0.880797903087564	0.883134237048009	0.869753415274554
'AK8'	0.887891760719764	0.82653027553209	0.860327515331222	0.87316847769381	0.953955135773318	0.828434723171565	0.795947086968759	0.847348757947172	0.900687691859169
'AK9'	0.9041543000213	0.877254466734747	0.913167108805355	0.907961473140185	0.863852499761497	0.877627925426418	0.80267375666027	0.899231074359991	0.933476975226281
'AKAP1'	0.856150136524549	0.795064634424578	0.889488890643922	0.898637919233402	0.808695230214431	0.914902858948033	0.768888059237135	0.884256603051898	0.781233810188284
'AKAP10'	0.923236187528657	0.973412067285649	0.944487148366912	0.953645811623803	0.827008472926206	0.96337689133425	0.8991517652453	0.984785266697234	0.914988097705589
'AKAP11'	0.91156831862495	0.928708024872925	0.943575831173143	0.942582963260516	0.874842523007351	0.835692111756746	0.977116930669426	0.905118841041152	0.898152460535073
'AKAP12'	0.874756430311986	0.86859905948225	0.919089227861158	0.92143986021537	0.844441715002998	0.826933207885589	0.843946565731343	0.829122968426451	0.906463486442847
'AKAP13'	0.913948426473754	0.905412441764867	0.933159777428627	0.933787427045288	0.888980877505206	0.809123460808854	0.915068063958513	0.883593841933769	0.906480962806987
'AKAP14'	0.799115387599907	0.896406230835275	0.992449755567626	0.923570056012102	0.73681875792142	1.26311787072243	0.701732150401352	0.721781640412819	0.884182509505703
'AKAP17A'	0.786335134322853	0.817930659175895	0.903366331267952	0.879264660374439	0.686393702614885	0.80290172460991	0.767479589700649	0.846127250625418	0.801056821750052
'AKAP2'	0.912529880359929	0.8925669082799	0.919424017762859	0.92490959789538	0.895272401801828	0.74770002787845	0.854143434625035	0.884602849884363	0.932476471549561
'AKAP3'	0.901352088642637	0.880462918826291	0.950056808877945	0.945760971976192	0.939472667641244	0.623367746529014	0.718913695773788	0.850464845928227	0.901438653068917
'AKAP4'	0.860678963204836	0.903924901257493	0.896140129574846	0.883739694790388	0.816961936502368	0.852482020698123	0.724609717593405	0.818382739870198	0.897565204485043
'AKAP5'	0.94931658684448	0.996040400290783	0.959055545478449	0.937503548762018	0.860429265978892	0.860429265978892	1.05598137188319	0.873082637537406	1.00904886646616
'AKAP6'	0.873652473115991	0.896190701067478	0.949744637245619	0.939628918723923	0.848661716905547	0.841511412232125	0.813274220889295	0.841511412232125	0.860364504448479
'AKAP7'	0.965427986225213	0.974200003573407	0.921467187459582	0.939363470790832	0.977115976373218	1.15496822645869	1.04084093135408	0.938797702789955	0.996688998680773
'AKAP8'	0.937265040228477	0.931226684222076	0.962380132776002	0.96552026817401	0.895870845667898	0.995541325034413	0.843282063558561	0.970797133028586	0.931996134074769
'AKAP8L'	0.865041859175826	0.799546552424016	0.907378340437042	0.90530631916647	0.870197352328657	0.711351803887712	0.853622164665254	0.891281966047545	0.795107742087394
'AKAP9'	0.899599291049009	0.930667534763219	0.93744094148221	0.92404900498877	0.896968602519473	0.782090737615407	0.897871949860359	0.900987527888519	0.929884674247932
'AKIP1'	0.940206445115811	1.06285791585877	1.00197707481784	0.970586102719033	0.980594933767139	1.02567975830816	0.912967696955612	0.855393157507961	1.0675442382391
'AKIRIN1'	0.81343866394329	0.832288401253918	0.936324451410658	0.905947374744683	0.801604957889719	0	0.261576354679803	0.772839229735782	0.822097114707952
'AKIRIN2'	0.552166215149641	0.568135427156193	0.755387548059837	0.742671244676461	0.512584407612032	0.439358063667456	0.878716127334912	0.451911151200812	0.399416421515869
'AKNA'	0.952192052570171	0.94296526291893	0.936601498993227	0.940707388099271	0.919063767631626	0.879056653737714	0.93103565587177	0.973841892923345	0.926444108485325
'AKNAD1'	0.956359189378057	0.889629015808261	0.932095125786163	0.946735818276955	0.964333002317114	0.913072776280324	0.95129442738043	0.913072776280324	0.900028879476319
'AKR1A1'	0.909333876000543	0.955975285193392	0.943481428086515	0.930559922756132	0.859052059052059	0.984330484330484	1.21869488536155	0.976700015459705	0.867904298011825
'AKR1B1'	0.871199738476626	0.866363578152014	0.913724438208044	0.907403441136575	0.746412508031698	0.36379769299024	0.848861283643892	0.856179053330478	0.843125734430082
'AKR1B10'	0.900152568231904	0.898447733822374	0.892651296829971	0.889181320943363	0.858318554644203	0.811501178936337	0.872516305172152	0.887106878837238	0.938700768491835
'AKR1B15'	0.93395879698634	0.804235636737403	0.947009749607984	0.94007748178073	0.756480754124116	0.905869810610812	0.867727923848251	0.938481123792801	0.879987816021931
'AKR1C1'	0.959330635758864	0.883594006620007	0.905559523670129	0.930302402886832	0.817012354629802	0.553459982168576	1.10691996433715	0.849609621750006	0.947031525044007
'AKR1C2'	0.809539619797111	0.727226356216995	0.908146083861223	0.899821411425828	0.761856182703518	0.554077223784377	0.80802928468555	0.760498150292282	0.662189852815475
'AKR1C3'	0.955704890246959	0.91120708270352	0.924194679062677	0.935119824250332	0.89393782918517	0.883461995249406	0.988488945733601	0.959493269992082	0.937320106189744
'AKR1C4'	0.961700617012453	1.0280834914611	0.941791285047849	0.938973102874572	0.980164345672659	1.07092030360531	1.14231499051233	0.957986889770571	1.00792499162853
'AKR1D1'	0.878773803994426	0.978634463539248	1.00167923112651	0.957428531975675	0.83997080485701	1.27821644217371	0.807294595057081	0.852144294782474	0.951230840687413
'AKR1E2'	0.998875491566187	0.98816630013614	0.973562857276985	0.989485614288525	0.952874646559849	0.692999742952618	0.907499663390333	1.07503806278547	0.907499663390333
'AKR7A2'	0.989816031537451	0.985639592585816	0.979715867950334	0.989816031537451	1.00552739711741	0.6598773543583	1.08685681894308	0.980898769992068	0.897977430673151
'AKR7A3'	0.839324577861163	0.871034135140433	0.913126219646591	0.90301420139412	0.864995409364895	0.483163819492446	0.771438031122393	0.713824304747429	0.847802603900165
'AKR7L'	1.01775342723446	1.03294377689468	1.04837221980976	1.05921897630694	1.02525246061103	0.80392004355604	1.00777119745775	0.935906916378673	0.972182378253815
'AKT1'	0.601800355600711	0.633243676398857	0.725434205450543	0.722522983056437	0.369140857392826	0.383338582677165	0.393167777104785	0.651425042457928	0.552133761057646
'AKT1S1'	0.835477689570216	0.794722680322889	0.908127923445887	0.905100830367734	0.636399021352313	0.754250691973112	0.840450771055753	0.857463944558906	0.822239486742519
'AKT2'	0.759576811215966	0.813408751150604	0.870032946604718	0.853610693630417	0.765948056972892	0.550635469528899	0.395328029405364	0.72270905375668	0.812457236902935
'AKT3'	0.5057529078906	0.568972021376925	0.714650848106283	0.689663056214455	0.348795108890069	0.842921513151001	0.632191134863251	0.680821222160424	0.498089985043773
'AKTIP'	0.84727463312369	0.8338405356056	0.908755896226415	0.906395491301152	0.775471698113207	1.03396226415094	0.748262164846077	0.891346779440468	0.789832285115304
'AL358113.1'	1.30105900151286	1.30105900151286	1.30105900151286	1.30105900151286	NA	NA	NA	NA	1.30105900151286
'AL359736.1'	0.700499168053245	0	0.700499168053245	0.700499168053245	1.40099833610649	NA	NA	0	0.700499168053245
'ALAD'	0.810951760104303	0.902404200442152	0.883466641274678	0.856359942255253	0.768714689265537	0.585687382297552	0.753026634382567	0.658898305084746	0.860228342749529
'ALAS1'	0.829403007354988	0.933325556356024	0.89211597077028	0.872277672619328	0.732904429147659	0.652463699119257	0.632692071873219	0.863825179115636	0.88735063080219
'ALAS2'	0.792552226880572	0.910700338453528	0.888813215031336	0.851855085814992	0.681344305717487	0.783545951575111	0.921818766558954	0.77896381150742	0.870606612861234
'ALB'	0.897951865040281	0.859889740486755	0.947078560684947	0.948784902525148	0.923688011555128	0.636318407960199	0.848424543946932	0.848424543946932	0.848424543946932
'ALCAM'	0.839498539819516	0.812169633507853	0.865264848350328	0.862914304876466	0.676357123174428	0.458956619296933	0.749629144851658	0.82612191473448	0.856719022687609
'ALDH16A1'	1.01898659027846	0.988566206477987	1.01128823899719	1.0163025315989	1.0059094732583	0.923492520617391	0.994618652640097	0.940082206616506	1.0569002760502
'ALDH18A1'	0.876063455213774	0.916620381638261	0.90886954752882	0.915125406819134	0.771454257849396	0.403529919490453	0.874314825562649	0.887975994712066	0.822650767688493
'ALDH1A1'	0.808668631981515	0.938428403602663	0.897508560422314	0.886232764380733	0.85499860568879	0.64861963190184	0.679506281040023	0.830233128834356	0.789623899706589
'ALDH1A2'	0.772617147119773	0.795330528730004	0.845964925745424	0.8400565992799	0.764389736477115	0.576509430878363	0.810716387172698	0.864764146317544	0.756668628027851
'ALDH1A3'	0.750125463405158	0.725096075462909	0.827228404481	0.824762862234872	0.749053447213172	0.712832294059731	0.696991576413959	0.711085156084094	0.738133440299505
'ALDH1B1'	0.926590892146696	0.944908319521323	0.930447437893454	0.94128469569646	0.89119896046779	0.713149595502537	1.03304812834225	0.898170344417809	0.89119896046779
'ALDH1L1'	0.834367415237038	0.877447556568083	0.895871888712646	0.892772905978804	0.830477590457378	0.680888459256981	0.927262572803915	0.866777783643682	0.823176688563247
'ALDH1L2'	0.87898370615852	0.922657435586143	0.925055275717822	0.922591719244578	0.85493945866239	1.03542667771334	0.757033655875318	0.874515775095725	0.807710660246308
'ALDH2'	0.78733773896625	0.828974100851103	0.893832710208646	0.87982062780269	0.72979508429358	0	0.88534723063871	0.77330000735132	0.744810007080482
'ALDH3A1'	0.834688521077722	0.878381482463115	0.883140877598152	0.885786173569232	0.780408163265306	0.753025420694594	0.975510204081633	0.867120181405896	0.827705627705628
'ALDH3A2'	0.925151805904284	0.92315335938606	0.939664065683174	0.943165071642904	0.888200632554233	1.17355870811953	0.802433304697114	1.01945503937656	0.898671082794234
'ALDH3B1'	0.838750529704875	0.837411741947964	0.840657523893499	0.841568424897687	0.818802592126898	0.558274494631976	0.594683700803627	0.806396492246188	0.8715508297492
'ALDH3B2'	0.927956086334515	0.950030193236715	0.929734361610968	0.932221249554194	0.956227967097532	1.17245105517417	0.953008344312692	0.928190418679549	0.92862033550154
'ALDH4A1'	0.857898514489426	0.845559520198007	0.8924768808311	0.889613003874994	0.794798244768903	0.68166852057842	0.725179277211086	0.802799837890507	0.807376113267869
'ALDH5A1'	0.925738681047073	0.8899916061818	0.900212798297614	0.914890180878553	0.931524547803618	0.967817712003759	0.967817712003759	0.867003367003367	0.947109900598273
'ALDH6A1'	0.958581606217616	0.892514606989307	0.9548908275257	0.95704410138924	0.990443293033966	0.436960276338515	0.996269430051813	0.850922643396055	0.993091537132988
'ALDH7A1'	0.831677918902898	0.893039748355734	0.937112047872112	0.920195747298223	0.810728305152097	0.325135830712039	0.766987087833528	0.883084972304303	0.771750982789015
'ALDH8A1'	0.853295306641207	0.74970705861375	0.870248193528118	0.876389057796966	0.879707413022989	0.979029217719133	0.745927023024101	0.860359009510753	0.804473620761458
'ALDH9A1'	0.90216381185714	0.977394417349798	1.00851170942721	0.96503822778487	0.787337895735687	0.963038562994599	0.914886634844869	0.942242049175778	1.01462991458359
'ALDOA'	0.781705198822207	0.809935607021613	0.876808062093356	0.849991839585223	0.756083505490921	0.8788662969809	0.593234750462107	0.787317724378722	0.82574800430623
'ALDOB'	0.963342652997825	1.00473628261883	0.995718305213497	0.987044297095603	0.970868767474371	0.818464949324324	1.00141593799682	1.00141593799682	0.937698114781448
'ALDOC'	0.881238990017616	0.998476770753998	0.929814710836609	0.905880177514793	0.766666666666667	1.32692307692308	0.746394230769231	0.787860576923077	0.975678733031674
'ALG1'	0.927207678902731	0.925388512840571	0.919264655638238	0.923659405900776	0.915429382305683	0.875940271696419	0.897304668567063	0.853364491498057	0.932090289112856
'ALG10'	0.999340813875135	0.945077964252956	0.985344443932907	0.996500970698451	1.05450804432435	0.574784258960862	0.9237604161871	0.920629024945788	0.944288425435702
'ALG10B'	1.00839502199335	0.981453170260702	0.918672977113199	0.944578838626618	0.954006553156015	0.994776063974648	0.881733329432074	1.07767406930587	1.05073221757322
'ALG11'	0.977111197697993	0.913795912345038	0.973948343152143	0.980689226948153	0.955033612327266	1.08325571768602	0.92850490087373	0.899935519308385	0.888269688502535
'ALG12'	0.871051132466936	0.89008422379802	0.907169820754481	0.898413724965724	0.813324666883328	0.903694074314809	0.847213194670133	0.816405442136674	0.95554537366074
'ALG13'	0.868269593985961	0.848919585891417	0.951495435252818	0.943173556190867	0.800257465275664	0.755394546767786	0.924972914409534	0.852380103405242	0.806047825414023
'ALG14'	1.04600215775593	1.00712719298246	0.999320005439956	1.01363318260121	1.1125242248062	1.33502906976744	0.821556350626118	0.959552143895349	1.07544008397933
'ALG1L'	0.974773846258917	0.956902992410837	0.946522657351856	0.955776428963214	0.920060733597933	1.13439306358381	1.06073117633811	0.930061393745736	1.02821834334691
'ALG2'	0.919387277185442	0.827424827424827	0.883918853351168	0.894662618419525	0.981858570899667	0.853281853281853	0.816816816816817	0.897897897897898	0.944181294696759
'ALG3'	0.940473243733233	0.916338582677165	0.909059635418477	0.909256098232476	0.849937236106356	0.999642090193271	0.901637963703735	0.97742782152231	0.99613457408733
'ALG5'	0.844207811273435	0.854329216400031	0.914795439478572	0.90498114622612	0.755367327696802	1.08409199808337	0.70049021414618	1.01181919821115	0.845591758505031
'ALG6'	0.825840140240946	0.849027190332326	0.92841449781498	0.926211480362538	0.809190137413507	0.964803625377644	0.877094204888767	0.829938602475392	0.728153679530297
'ALG8'	0.936902297150744	0.875767782841292	0.955481096244385	0.961696022736931	0.985215762423432	0.80449571132801	0.871537020605344	1.05364923386616	0.82460810411121
'ALG9'	0.894310748095825	0.97311271975181	0.968070684934443	0.95876002477022	0.989606155679806	1.00915393159447	0.834096616930123	0.814107373387135	0.901909350013872
'ALK'	0.793729616612463	0.78392871194479	0.868810950357725	0.868375283121192	0.793513105533191	0.526519284142023	0.776615944109484	0.732997434785954	0.74789671042901
'ALKBH1'	0.912466710095223	0.978723118550298	0.947117344655802	0.926026716875106	0.980947489274276	0.946368635292437	0.867504582351401	0.73549301547184	0.944748141053923
'ALKBH2'	1.03806018749905	0.99010632014176	0.995081728785689	1.01139892917707	1.08544989171097	1.10011813349084	1.06868618681968	1.01313204851715	0.998155965020962
'ALKBH3'	1.0274237619418	1.02846261306611	1.03583699287811	1.02330417989713	0.983049978203452	0.86016873092802	1.05566162432075	1.05020600869119	1.05566162432075
'ALKBH4'	0.901024363233665	0.86911663216011	0.957302555168409	0.948055448594532	0.857575757575758	1.01071428571429	1.02675736961451	0.965793650793651	0.863081861958266
'ALKBH5'	0.539812699517376	0.638467085171361	0.701061897443063	0.679912778075754	0.409880104060627	0	0.22070467141726	0.496585510688836	0.626324067535469
'ALKBH6'	1.02934059286146	0.883270087444316	0.903811252268603	0.932656292234622	1.03292714544983	1.3557168784029	0.903811252268603	1.31335072595281	0.871532278973295
'ALKBH7'	0.861813406590089	1.02238025517674	0.95054982710819	0.936872088380141	0.761346998535871	1.09633967789165	1.05417276720351	0.880987241162937	0.890775988286969
'ALKBH8'	0.951189787938602	0.922319504927802	0.926180765584323	0.936690649133689	0.971307170940451	0.800624570249828	1.04809034650887	0.920718255787302	0.886845677815194
'ALLC'	0.917695674898733	0.879561531905099	0.944229248749244	0.94468672416046	0.905124501269983	1.1516181018337	0.832866662933304	0.87538538146143	0.947506684531088
'ALMS1'	0.949239433900274	0.941889962389929	0.971130917488086	0.969107236005163	0.926827943195177	0.892545958196928	1.02053826295061	0.947710257002155	0.92932336211097
'ALOX12'	0.880856717172532	0.879733175441445	0.916259247669602	0.909093639732386	0.83974530383047	0.771887097460331	0.75626185257247	0.880312709812618	0.858751884781365
'ALOX12B'	0.806597714460662	0.884535837176953	0.901258405242985	0.888942500954834	0.806414438451923	0.712577121977517	0.653195695146058	0.813161987834888	0.783834834175269
'ALOX15'	0.88093150710805	0.88592249751683	0.903800710218973	0.902599486521181	0.886846295741561	0.824489915572233	1.01043870504171	0.913281137249242	0.810973687448098
'ALOX15B'	0.958253342603414	0.937693554447616	0.901328738294387	0.92774807342102	0.981693714626875	0.731458061878848	0.863360335332411	0.936037738560589	0.908656352925555
'ALOX5'	0.806047068725519	0.88833018747302	0.882544374584514	0.867041849494263	0.830472737474777	0.384704282800816	0.678889910824969	0.72480517049429	0.847464507039478
'ALOX5AP'	0.749520944741533	0.821172248803828	0.86428774741636	0.857993001076757	0.717345872518286	0.433396464646465	0.472796143250689	0.73677398989899	0.665213178294574
'ALOXE3'	0.905110090056975	0.977453979563268	0.969663601391732	0.948253310362478	0.913867146671231	0.814398613700213	0.769482579853176	0.880497592643779	0.948640143431017
'ALPI'	0.853413684871312	0.924902090209021	0.867701492537313	0.871625925925926	0.753178947368421	0.782976430976431	0.779433551198257	0.925241379310345	0.799068136839129
'ALPK1'	0.918260813288963	0.93991538887203	0.956285300624923	0.9490709345909	0.87906971734465	0.882800913088897	0.854983275419738	0.895583550744483	0.947028944658836
'ALPK2'	0.91026456168974	0.841733900853398	0.889532308419787	0.90269448642152	0.913221172063616	0.72702615379383	0.832442290775624	0.908222653608104	0.87635054755854
'ALPK3'	0.941367834618131	0.923215475212606	0.936725797588486	0.940682996800177	0.905953862866041	0.889506505310286	0.980561136642982	0.879344587884806	0.942341517871631
'ALPL'	0.785830038410847	0.833545875346518	0.870911724931018	0.86426630773449	0.60088325683181	0.804802914127673	0.729937526766959	0.69749585891065	0.83613745381707
'ALPP'	0.913402412094445	0.923269413459663	0.940100119413126	0.934599514484823	0.867086016198147	0.8880301228696	0.808741719041957	0.8880301228696	0.901089389382388
'ALPPL2'	0.860176304060414	0.806421155231597	0.87886878275487	0.879149481823141	0.840175915072304	0.59171363591417	0.751021153275677	0.809793661521712	0.875891895267686
'ALS2'	0.850310681215113	0.845584268788208	0.893114737539179	0.889731411708097	0.841491948891685	0.780717530360619	0.919511757980285	0.763927906051789	0.839862797812181
'ALS2CL'	0.934928607709239	0.884804230139746	0.921144403877628	0.933047556508145	0.82358369648808	0.78873977086743	0.996526054590571	0.922261163143418	0.925065163363036
'ALS2CR12'	0.932915865555793	0.960951500896057	0.936104964869376	0.928348776023793	0.912718413978495	0.831093189964158	0.586654016445288	0.997311827956989	0.971645714737508
'ALX1'	0.902445731045966	0.836974178009298	0.929752511921287	0.920535220222047	0.889378643537608	1.0705483672212	0.883202402957486	0.823498744016304	0.901993943445943
'ALX3'	0.847297688081214	0.953919358878037	0.918923500741682	0.894588199374094	0.864817001180638	0.807162534435262	0.733784122213874	0.843644456895613	0.915531578410366
'ALX4'	0.844061315098681	0.870557224801967	0.893970744295418	0.883230635308607	0.786309751434034	0.524206500956023	0.714827046758213	0.706989030894636	0.819072657743786
'ALYREF'	0.666299699369098	0.736711017893426	0.865316799390738	0.842335850579351	0.632704756543766	0	0.72396025027604	0.617742144057933	0.597554492291334
'AMACR'	0.994370178161852	1.0464414705069	1.02100896894521	1.01593381589178	1.08254093287571	1.1241771226017	1.08344606743497	0.866950153870802	0.961795982670343
'AMBN'	0.904660286130226	0.936921822572047	0.984764037791907	0.985081691899799	0.97151359449733	0.895006898930666	0.72323789812579	0.929877297590302	0.862657251981365
'AMBP'	0.876330475806916	0.872535107892548	0.906162293459069	0.923445017516965	0.894894673450827	1.13459860383944	0.877168668514526	0.957551349174386	0.705790089910973
'AMBRA1'	0.83410461991369	0.872869215996597	0.921553243055798	0.904450385943709	0.783231131525566	0.691548557601169	0.776998523051888	0.768973841403844	0.885865593677544
'AMD1'	0.8121907197613	0.920368342055089	0.884416453693562	0.862559136490683	0.78340876734451	NA	0.562447320144777	0.790941543953592	0.916401237132438
'AMDHD1'	1.02808321585715	0.920076787533848	0.994096630480697	1.00233810486981	0.972284940912392	1.08690389736141	0.912999273783587	1.04770408466969	1.03255870249334
'AMDHD2'	0.836632557230188	0.843338544893163	0.918492609104478	0.915051794675859	0.798218751594957	1.08145766345123	0.811093247588424	0.797228405749306	0.818709146626813
'AMELX'	0.85048794489093	0.817611940298507	0.883525767389468	0.891640587385652	0.684603299293009	0.650373134328358	0.650373134328358	0.75306362922231	0.812966417910448
'AMELY'	1.08270964597765	0.873765679210035	0.896759512873457	0.953198922774583	1.31064851881505	1.31064851881505	1.31064851881505	1.31064851881505	0.873765679210035
'AMER1'	0.941346827976505	0.999108191095457	0.983851444988685	0.962846413910614	0.904785754587777	1.09579608055631	0.889528583039827	0.813489293701124	0.997247976667352
'AMER2'	0.831655892334095	0.87686996547756	0.90563436125955	0.893108298171589	0.822599748315938	0.916611148123473	0.796556049720607	0.811526290165531	0.863985201492081
'AMER3'	0.926657755296335	0.854497006402513	0.915843969227761	0.918139202472279	0.84031646685938	0.81725222520947	0.919809367196541	0.958213974921572	0.926250920359714
'AMFR'	0.82861396887763	0.943221203636224	0.92440146569924	0.891459064412285	0.740348199549222	0.489506539833531	0.909789932619897	0.737806958589671	0.917622820546026
'AMH'	0.93681514515977	0.909097804501324	0.921714244312418	0.914369112020734	0.922020055276026	0.954393203883495	0.905496398371437	0.953954604065534	0.948122159677752
'AMHR2'	0.929098210391007	0.967546227936316	0.974297218540978	0.963707736239437	0.824895181509808	0.536181867981375	1.00534100246508	0.855117634280641	0.887833612566562
'AMIGO1'	0.778784540607814	0.919587100552729	0.834642190416926	0.802926590107673	0.581632188443851	0.828018046048538	0.946306338341186	0.736016040932033	0.929357568102239
'AMIGO2'	0.836612514356924	0.867490467137724	0.899887186495398	0.880564106830851	0.788177052999418	0.394088526499709	0.683086779266162	0.670218582482498	0.902130361866803
'AMIGO3'	0.931959564541213	0.918624690008827	0.944964661318387	0.946449270651538	0.871515731546836	0.776894023550322	1.05743908761016	0.95536967760918	0.911197511664075
'AMMECR1'	0.803341288782816	0.928593425205944	0.937231503579952	0.888703609133829	0.823939783366991	NA	0.730310262529833	0.66945107398568	0.951325210400704
'AMMECR1L'	0.69793417690342	0.722166414948544	0.831362769546721	0.808178687480433	0.591620947630923	0.876475477971737	0.707922501438711	0.827782395862196	0.795747473421709
'AMN'	0.82247091815538	0.831053223388306	0.850469198994253	0.855619830498602	0.882451114381833	1.06190134099617	0.767982219827586	0.86533207867897	0.761418269230769
'AMN1'	0.822647075885273	0.593411428257163	0.862278087726767	0.879217748805511	0.835523290986086	0.65275257108288	0.932503672975542	0.773632676838968	0.6811331176517
'AMOT'	0.92686734353401	0.940918873017638	0.934346524510459	0.925066435483102	0.888666263666264	0.994101244101244	0.843479843479843	0.888345792601112	0.917631917631918
'AMOTL1'	0.796822577462009	0.837184942170752	0.910232530872641	0.886314364094925	0.806782859680284	0.884783511337685	0.719388408492347	0.695408794875935	0.851674788522189
'AMOTL2'	0.924560373334982	0.938442661222894	0.932279077119654	0.926169103788212	0.909089148881585	0.868059461631177	0.97331308605321	1.01223984256845	0.861597480527223
'AMPD1'	0.93215862503942	0.943562610229277	0.955901505901506	0.955357142857143	0.939898289412853	0.968095238095238	0.869918699186992	0.96996505024028	0.911432676518883
'AMPD2'	0.760592244103018	0.767005886810048	0.869686200405134	0.855720506712615	0.693720537699255	0.747083655983813	0.60140234306697	0.753814139371055	0.77172704046939
'AMPD3'	0.824632433784367	0.838098105527509	0.88077574423099	0.87265470889826	0.730321566917799	0.737467570507992	0.81901446532378	0.794195845162453	0.863227768789984
'AMPH'	0.888869357243489	0.867616503413476	0.92988235657643	0.935295028615806	0.814713058083386	0.688989576240113	0.796790666400131	0.897882195393016	0.807780882488409
'AMT'	0.999210935073004	1.08361004682844	1.02669882675243	1.01819324712644	0.802949468661895	1.03435504469987	0.979915305505142	0.991778686927723	1.01528859226301
'AMTN'	0.857941443644749	0.879256759014805	0.994703886316342	0.966085323095768	0.862843966179862	1.15559459756231	0.829657659788329	1.01114527286703	0.847436038212364
'AMY2A'	0.916633278283218	0.934375946682823	0.961324851055236	0.955722117442417	0.833603192345057	0.84822780975462	0.777542158941735	0.943995465694658	0.908815510451378
'AMY2B'	0.969936141810879	0.921096447342923	0.979384751659917	0.986339239558448	0.956495016506042	0.705984416944936	0.98837818372291	0.866435420796057	0.93973051801746
'AMZ1'	0.961713185976588	0.927414191816115	0.967640088485835	0.983514753002503	0.926438075658566	0.708452646091844	0.931370935594881	0.935557425786609	0.908272623194672
'AMZ2'	0.924046701751735	0.977281709527509	0.964714094156977	0.953428634826791	0.869502833775737	0.822922324823466	0.853400929446557	0.984693380130643	0.923351825302832
'ANAPC1'	0.880014326647565	0.949501853263584	0.902960598082993	0.901750157835948	0.780324737344795	1.03495702005731	0.739255014326648	0.92714899713467	0.862464183381089
'ANAPC10'	0.809214795587281	0.762126865671642	0.921546115575966	0.906057945566286	0.855721393034826	1.28358208955224	0.641791044776119	0.855721393034826	0.758480325644505
'ANAPC11'	0.958270290464182	0.948577287874904	1.01325301204819	1.02309041993216	0.949354173450559	1.01325301204819	1.03923385851097	1.02933639319181	0.844377510040161
'ANAPC13'	0.81119341563786	0.792181069958848	0.869845880739127	0.87413083581666	1.01399176954733	1.26748971193416	0.422496570644719	0.633744855967078	0.844993141289437
'ANAPC15'	0.639822447685479	0.630343596608657	0.804965809182677	0.79596959265634	0.748100092678406	0.607831325301205	0.607831325301205	0.467562557924004	0.643586109142452
'ANAPC16'	0.671761280931587	0.723435225618632	0.841724978516687	0.808855419897217	0.488553658859336	0.806113537117904	0.597121138605855	0.620087336244541	0.746401423257319
'ANAPC2'	0.673249513059284	0.737537778427195	0.775441558460331	0.768819122675265	0.563785348863933	0.513044667466179	0.61924341787463	0.648989683039014	0.667481582672834
'ANAPC4'	0.816096822995461	0.883569394975401	0.894336874747572	0.882986770528213	0.734832944434473	0.36432893883726	0.728657877674519	0.821283879073822	0.780316458554429
'ANAPC5'	0.744399469132719	0.814703247388363	0.870381041676284	0.865792311316272	0.694710876062488	0.515102698348772	0.618123238018526	0.853138844140153	0.696439872767472
'ANAPC7'	0.77766445690974	0.835925548189699	0.872324384453764	0.856277553420737	0.815319788507475	1.29092299847017	0.737670284840096	0.704139817347364	0.794414152904719
'ANG'	0.896683673469388	0.892857142857143	0.93644544431946	0.940076701821668	0.746894409937888	0.792857142857143	0.991071428571428	0.825892857142857	0.807539682539683
'ANGEL1'	0.80609838684471	0.818903996451677	0.863279445727483	0.855267876247888	0.848692542650674	1.05237875288684	0.839663898579922	0.828928469739631	0.755420391923719
'ANGEL2'	0.88556555993247	0.915969592628979	0.92834912356384	0.920719064590758	0.915550192632354	0.772031513787282	0.756893640967923	0.915000312636779	0.911426092665541
'ANGPT1'	0.794146583510852	0.795240913125612	0.857056694813028	0.841078580996874	0.731478104749348	0.580681080077944	1.0645819801429	0.677461260090934	0.786338962605549
'ANGPT2'	0.786685350721559	0.848035066505441	0.91217621741326	0.891130733106493	0.6036998068437	0.269217481430299	0.67649520974793	0.628174123337364	0.766372430471584
'ANGPT4'	0.896636697918873	0.873876734512431	0.872566227765191	0.895104509439859	0.911688708601912	0.862673186634067	0.685064001150583	0.875743992492159	0.835224494332074
'ANGPTL1'	0.807692307692308	0.810850439882698	0.887949260042283	0.873651771956857	0.717948717948718	0.477272727272727	0.93006993006993	0.879679144385027	0.757192174913694
'ANGPTL2'	0.792566936291633	0.774100393533592	0.829393278785991	0.828693565671155	0.773853550295858	0.72407349735285	0.692395281843662	0.747243849268141	0.765993541936436
'ANGPTL3'	0.871363679055987	0.852318367931468	0.894546796997658	0.899486141388975	0.791214661406969	0.920686151455382	1.11700893375102	0.788228945703547	0.838018908983156
'ANGPTL4'	0.95983367763123	0.962184247109484	0.934712244572158	0.932467350554114	0.93076225045372	0.916973180076628	0.884224137931034	0.95727969348659	0.99430826755297
'ANGPTL5'	0.870841567852437	0.876808549506759	0.956068079405675	0.951396532746285	0.796364434242506	0.902284826974268	1.1116149068323	0.918690005646527	0.799166561034352
'ANGPTL6'	0.901987779024816	0.982498663132687	0.953037931432993	0.939252944552178	0.888506983414391	0.786379743941472	0.980421498940017	0.828507230224051	0.97735768175583
'ANGPTL7'	0.903151484997371	0.983592729647366	0.881455789015421	0.881479172906892	0.850674793208533	0.729149822750171	0.9860094194008	0.794498155921177	0.946718721474012
'ANHX'	0.865670643824015	0.960426114486181	0.95387388284144	0.936213691431908	0.828939205955335	1.04209500177242	0.918209581981294	0.842096971129229	0.884201819685691
'ANK1'	0.812005350335892	0.848764077490937	0.882581244720812	0.882423232242765	0.738656812057267	0.531203937342294	0.679750899686336	0.771074352398338	0.804011082250532
'ANK2'	0.879545881588005	0.873791963893864	0.918651819183058	0.911775182096638	0.81174756409075	0.673678000734243	0.803514124512115	0.863907669958272	0.901271474228491
'ANK3'	0.859820241501428	0.857995825737761	0.906599584085686	0.90312113277181	0.786403353200078	0.70569834972112	0.771187420511042	0.84100675878466	0.847795171692473
'ANKAR'	0.979631423417439	0.942036186765325	0.94810294290633	0.953491125730529	0.929688331028614	1.0711626422721	0.904537342363106	1.03181381051516	0.980025047294252
'ANKDD1A'	0.873433570549521	0.824151005379361	0.902727265717568	0.911417949288327	0.867415615323592	0.772080462555829	0.815901245565754	0.861766576893122	0.824403270762091
'ANKDD1B'	0.940533151059467	0.865128338086596	0.892300681774366	0.902543164795354	0.966029531660476	0.816778789077958	0.948370927318296	0.940533151059467	0.903872584687525
'ANKEF1'	0.952801446523777	1.01322024103012	0.943826977319085	0.948398438596984	0.951661277261882	0.720354716816285	0.864425660179543	0.891438962060153	1.01602269759909
'ANKFN1'	0.903189296516189	0.934874335338994	0.939661614544112	0.9231757655179	0.888849752676151	0.810880476125612	0.806548849650582	0.866628508859247	0.947339326476847
'ANKFY1'	0.796245491263924	0.838765876406264	0.887126502584913	0.87595831740439	0.731864343138799	0.498090660498958	0.734028341787938	0.724419018056761	0.818900368807168
'ANKH'	0.693419506462985	0.689881651838174	0.791338767464055	0.780259160812607	0.48843515342542	1.01811594202899	0.572690217391304	0.696729112402324	0.715387115412393
'ANKHD1'	0.847403701527317	0.880828852837568	0.906600955542854	0.900411180780514	0.826673658709525	0.868007341645001	0.765760862804613	0.868968590085361	0.860478157764561
'ANKHD1-EIF4EBP3'	1.02874944194963	0.850292906101226	1.08527413656225	1.08753512434675	0.944769895668028	1.32267785393524	1.32267785393524	1.05814228314819	1.02874944194963
'ANKIB1'	0.881580715480172	0.911881670771757	0.937072871911923	0.918835786527	0.79815129950495	0.903230042016807	0.736725514069264	0.837105724299065	0.909172344924812
'ANKK1'	0.939510424668026	0.927007434225676	0.971388645014313	0.959722025759043	0.86744249634871	1.06467772459089	0.845620043610377	1.00908371532654	0.981139699663578
'ANKLE1'	0.982287298315445	0.991325623640982	0.971397803834596	0.979338676048997	0.994557816834836	1.02487970149443	0.929476153244722	0.982986071736228	0.962913592273107
'ANKLE2'	0.869263868546717	0.816490778031167	0.868222420776593	0.874199738083462	0.813286001905245	0.902364976123827	0.949060786077088	0.86691854047362	0.855430569857775
'ANKMY1'	0.891502866776089	0.879686083679214	0.92363937660288	0.916377714817181	0.851592992126549	1.02663593289794	0.903439620950186	0.875272942791191	0.884275750202758
'ANKMY2'	0.878549273307338	0.912476674269127	0.932092555331992	0.931070710761922	0.848443223443223	0.578484015984016	0.719332298136646	0.848443223443223	0.848443223443223
'ANKRA2'	0.922370636690484	0.932356090536499	0.910902181003432	0.906010394276732	0.945739192314535	0.86692759295499	0.709304394235901	0.827521793275218	0.975293542074364
'ANKRD1'	0.961510791366906	0.966441615938019	0.892327195512313	0.9084778220589	0.891836096340319	0.854676258992806	1.15381294964029	0.969327952272328	0.940143884892086
'ANKRD10'	0.807365702479339	0.878143939393939	0.924961038961039	0.906413831567206	0.817534668721109	0.977727272727273	0.651818181818182	0.708995215311005	0.898452088452088
'ANKRD11'	0.756208239062697	0.797694270594653	0.849787942818644	0.841159143289082	0.710012622829692	0.735438750539134	0.704843574888761	0.735505457001768	0.76103852998446
'ANKRD12'	0.856365560102889	0.862268075233485	0.908385940456039	0.904540562726247	0.755755727549958	0.8048989345813	0.891138106143583	0.870965200514979	0.869040540641229
'ANKRD13A'	0.867172487211642	0.907761559076835	0.934760320840234	0.925841390066353	0.838214085999352	0.730443703513721	0.737467200662892	0.801307644899381	0.927101623690493
'ANKRD13B'	0.820407446291356	0.814441879680512	0.824099844519396	0.834299306689412	0.779052586137307	0.493863692997757	0.746282913863278	0.777488223514542	0.834515547243735
'ANKRD13C'	0.825139059563049	0.814974972603145	0.866192322400719	0.860251359969987	0.75739521910401	0.794078178433834	0.860251359969987	0.58908517041423	0.845419439970504
'ANKRD13D'	0.79987383784691	0.87653629295182	0.861592498174603	0.867309595131274	0.774677353836841	0.564990250542659	0.659155292299768	0.715253615048685	0.714504209973795
'ANKRD16'	0.970825843009259	0.997953758924988	0.925041091947006	0.938290253409247	1.02506004173393	0.663274144651364	0.663274144651364	0.859799817140657	0.994911216977046
'ANKRD17'	0.750212984929873	0.787397992015112	0.892743231181196	0.868233213442757	0.625457764593285	0.692781343421034	0.74754666701163	0.719640513152598	0.799822657711743
'ANKRD18A'	0.881853158959867	0.945427166049817	0.953879403678312	0.930534872397457	0.786528771274534	0.99456313015635	0.801479445547242	0.855817035075869	0.944902083171485
'ANKRD18B'	0.920787817668415	0.911848696432003	0.908692941129894	0.911925438453248	0.88204260953298	0.870344431687715	0.912457871930669	0.88204260953298	0.881647606125218
'ANKRD2'	0.950074691406557	0.924173745649084	0.912903334116778	0.934827045310745	0.927930549493186	1.02560744943984	1.04392186817983	0.917313495151159	0.87909209951986
'ANKRD20A1'	1.01144250609642	1.26430313262052	1.1238250067738	1.14936648420047	1.26430313262052	NA	NA	0.842868755080348	1.26430313262052
'ANKRD20A2'	NA	NA	1.26386834319527	1.26386834319527	NA	NA	NA	NA	NA
'ANKRD20A4'	0	1.26272950974825	0.947047132311187	0.757637705848949	NA	NA	NA	NA	NA
'ANKRD22'	0.800490290656104	0.803724594860775	0.878356164383562	0.869575979733822	0.898574081210805	0.775020145044319	0.947246843943057	0.807312651087832	0.708351745470614
'ANKRD23'	0.928365606270171	0.985736514522822	0.957114664507641	0.943307415299117	1.0447122034259	1.3143153526971	0.803192715537114	0.764136832963428	1.06788122406639
'ANKRD24'	0.844408373313759	0.861898059838125	0.888621826509259	0.881553611625112	0.804577104239197	0.845977059091474	0.833775466893039	0.823625156861298	0.854385646973541
'ANKRD26'	0.923036747938958	0.946271404544979	0.917854037640214	0.923458951934492	0.886793868111781	0.932904001804195	0.926923847946476	0.946910993192863	0.928731801438344
'ANKRD27'	0.838284530044573	0.853480737358793	0.887214555939262	0.891232207472586	0.770410398714766	0.647144734920403	0.739593982766175	0.826297797130006	0.849786015552044
'ANKRD28'	0.859985196275991	0.91423477002413	0.937970373215031	0.916202790077019	0.748327175124962	0.648104785599298	0.821986557345451	0.807073883953842	0.916118042802014
'ANKRD29'	0.93787021192576	0.974169262720665	0.977310685476707	0.974674960936348	0.860105140186916	0.7398753894081	0.96183800623053	0.88785046728972	0.934230715580974
'ANKRD30A'	0.919219251084701	0.894664492977311	0.903361629881154	0.915386345978271	0.979673000441891	0.880937759635878	0.876756601959621	0.920914633636371	0.836445953593661
'ANKRD30B'	0.908487080086608	0.85197208252216	0.892295560152843	0.911774802455049	0.846744282113075	0.708917787083976	0.843949746528543	0.896011581541667	0.817425611637646
'ANKRD31'	0.928934286515983	0.931049080532976	0.926571462466306	0.932939691145989	0.948575551891453	0.731700372292339	0.946652092831495	0.902970958050517	0.872150598552787
'ANKRD33'	0.951360473208072	0.950315126568847	0.937961029923452	0.947405571445651	0.952065707065158	0.949127232660636	1.04217892213717	0.915083931632636	0.930908691352599
'ANKRD33B'	0.830338205121771	0.800921461480767	0.877531340405014	0.871644337702088	0.695451803856558	0.269109611057538	0.733935302884194	0.695973132045356	0.85836686285594
'ANKRD34A'	0.74166199364469	0.742546504072412	0.853393451102312	0.823861531641496	0.740394195364956	0.462746372103097	0.61699516280413	0.694119558154646	0.80090718248613
'ANKRD34B'	0.901391045548654	0.982254782254782	0.895209293394777	0.885145502645503	0.979464285714286	1.14270833333333	0.94978354978355	0.839540816326531	0.940285714285714
'ANKRD34C'	0.81852014251341	0.825763683597599	0.89016246491543	0.879975386426417	0.857720482498435	0.662784009203336	0.783290192694852	0.674411798838482	0.810935728907611
'ANKRD35'	0.919409705530111	0.933410221892329	0.958976053337541	0.948541753338976	0.914365735258902	0.769746664886321	0.962393644404318	0.897876403234274	0.988049592909937
'ANKRD36'	0.980705730009712	0.991165199846417	0.971159644822643	0.967987373796724	0.973076105390819	0.87033627387504	0.987714292829217	0.963750665733769	0.970815698689393
'ANKRD37'	0.892260881368202	0.945879023700035	0.975437743190661	0.951646578722597	0.882538910505837	1.04046692607004	0.994563973449302	0.928988326848249	0.87980659189746
'ANKRD39'	0.918518518518519	0.866666666666667	0.928571428571428	0.923611111111111	0.925925925925926	0.8	0.615384615384615	0.952380952380952	0.912280701754386
'ANKRD40'	0.864616454050436	0.898926630798469	1.00287760879991	0.960824086465466	0.899436515444413	0.987774030354132	0.762492233957575	0.742941151035586	0.960335862844295
'ANKRD42'	0.967204443268976	0.929068419018168	0.961269763451403	0.953517587939698	0.897428318060893	0.635678391959799	1.09477945281965	0.939698492462312	1.00119346733668
'ANKRD44'	0.797032648462522	0.865465815132376	0.890011788447322	0.879700690379159	0.72284730195178	0.773416866285855	0.706951354339414	0.774927446102819	0.787227881755245
'ANKRD45'	0.93213859171306	0.944244287709333	0.978061562164332	0.946675268937853	0.869414470791192	0.771132834962622	1.0281771132835	0.955677445039147	1.05154477494903
'ANKRD46'	0.759174870421261	0.945357291074256	0.900962632243909	0.871583996580534	0.749315456519687	0.437100682969817	0.491738268341044	0.561986592389765	0.806955107021201
'ANKRD49'	0.764276578899287	0.907148101531361	0.915880008391022	0.888634874969497	0.731816955857233	0	0.426893224250052	0.609847463214361	0.72386242372835
'ANKRD50'	0.870980773763833	0.852354177027617	0.912901075089591	0.914581945377385	0.776617758898926	0.685883347421809	0.772768719300876	0.84304715305769	0.828830988978288
'ANKRD52'	0.65637518663549	0.746358198930831	0.785813257905148	0.766843559549633	0.578868574183108	0.440443480356712	0.660665220535069	0.594598698481562	0.684430156525539
'ANKRD53'	0.882459970887919	0.895949405210059	0.906156687436353	0.903697328413909	0.914558787179698	0.736899563318777	0.844250363901019	0.806180718844474	0.844490959616009
'ANKRD54'	0.957601713062099	0.979871520342612	0.97357967888046	0.972162740899358	0.918629550321199	1.33618843683084	1.00214132762313	1.00214132762313	0.971773408604244
'ANKRD55'	0.876702115009465	0.986982741963369	0.961000395298836	0.938250766976751	0.870739553720704	0.826123146835842	0.735642992658583	0.859367539062636	0.930780257081892
'ANKRD6'	0.912573953313147	0.927376226830991	0.904195506098866	0.901446095507568	0.79765440282265	0.944777326009939	1.00291746914901	0.900897972697431	0.919019034745792
'ANKRD60'	0.934038616402679	0.919691624943104	0.943845142365852	0.945584511869291	0.949984497964946	0.89182218176301	0.89182218176301	0.838917476065205	0.958106262839991
'ANKRD61'	0.941616838077015	0.972403353516535	0.949578831256737	0.938652935310981	0.920310316721006	1.02642576204523	0.803289726818007	0.898919456201103	0.955637778455905
'ANKRD62'	0.939877631226715	0.916049528446179	0.933697594706876	0.933323559357262	0.862056706645078	0.777610335381886	1.00491181803198	0.922878200233448	0.942104829404978
'ANKRD63'	0.74390289729811	0.897888628225707	0.888819046122417	0.872614726097872	0.727865898937271	0.977700950734658	0.698357821953328	0.806991260923845	0.726292134831461
'ANKRD65'	1.04388453088674	1.08107052745404	1.04202591671053	1.03294807210425	1.00971022249407	1.1115045814705	1.06451414387987	1.00564700228283	1.10072635522593
'ANKRD66'	1.01555208311337	0.897833000809909	0.975602829326304	0.990566528904106	1.00687215077907	0.755154113084303	1.01714635639927	1.02900120903795	1.03035604933952
'ANKRD7'	0.978499867627183	0.913760734971041	0.918275036710264	0.941212774219098	0.93501098462153	1.06251248252447	1.10501298182544	0.956261234272019	0.872378669862193
'ANKRD9'	0.866982418120172	0.822192128162277	0.881789550514658	0.889232409381663	0.713168849629404	0.561620469083156	0.858031272210377	0.858031272210377	0.923211729999708
'ANKS1A'	0.807504057537473	0.826333301644643	0.864686804883433	0.85319600826278	0.766343719996509	0.655223880597015	0.655223880597015	0.795306227483273	0.808205667696759
'ANKS1B'	0.742043491658634	0.833312362362585	0.878708947194019	0.85741643895985	0.627836382535977	0.648421181963386	0.555789584540045	0.671579081319221	0.761517899747698
'ANKS3'	0.911448921568797	0.930911061449512	0.939508450096622	0.9413939996093	0.794861144077854	0.792470584246041	0.71921700082834	0.96028788443932	0.923391882269167
'ANKS4B'	0.855925685415717	0.892494278835044	0.92858674910059	0.92759142593311	0.894543634239947	0.646059291395517	0.98809068095785	0.687297118505869	0.827763467100506
'ANKS6'	0.846118906919495	0.851798327340203	0.917656657067207	0.903624334162883	0.808853495003468	0.801222801654379	0.756710423784691	0.843823605014325	0.883978208398023
'ANKUB1'	0.929583164710644	0.918646892184636	0.948268253448546	0.949236085740467	0.94794530129752	0.694088762983947	0.921836638338055	0.884963172804533	0.903336110648225
'ANKZF1'	1.01640931136785	1.03769298483207	1.01814322090293	1.00946271344208	0.945234804049763	1.20344528710726	1.04298591549296	1.11430119176598	1.04600531227065
'ANLN'	0.933410686467403	0.936453173164477	0.958964701815498	0.953476663651234	0.885750670850957	0.576097997301436	0.864146995952153	0.892325702341898	0.944160606688464
'ANO1'	0.746176425150626	0.753644978996537	0.826031045064705	0.834738581782659	0.672378756729135	0.63957979298625	0.617525317366035	0.754376166086347	0.711337525857879
'ANO10'	0.966849217103282	0.957586206896552	0.936493177387914	0.948825944951801	0.878963529856387	0.942808641975309	1.01015211640212	1.01655900086133	0.946576109076109
'ANO2'	0.876426829097355	0.923506129761694	0.907940873176645	0.894233288641332	0.792571895116564	1.0436668705091	0.856342047597207	0.840772192186349	0.957650370192413
'ANO3'	0.736006368810044	0.784212386253203	0.842870857425997	0.828340335009144	0.631195335276968	0.270512286547272	0.701328150307742	0.684428676806351	0.73556621748812
'ANO4'	0.849196200762464	0.915479406919275	0.925278859169561	0.899856656553114	0.71432537993077	0.847666117517847	0.79838320370867	0.778793245469522	0.916395802721997
'ANO5'	0.852491826640959	0.900341941495557	0.906532668389598	0.893228879599088	0.814548310409238	0.889486754966887	0.93433482664589	0.872800856244565	0.879712175241977
'ANO6'	0.902262068479142	0.885880040624566	0.901891360484789	0.893933495539335	0.83740842673474	0.976566003530366	0.920662404043833	0.910835599446591	0.892184114921841
'ANO7'	0.864855633024574	0.90743389008302	0.9081461615823	0.906708083733397	0.835226439406638	0.792525701195664	0.878883674153537	0.872769064539696	0.853077022517578
'ANO8'	0.846764074197657	0.869945721188094	0.883139614219812	0.876450182615589	0.77946711357923	0.692107969151671	0.755419301049121	0.833772862925864	0.849175284114041
'ANO9'	0.846280893232647	0.836451846853639	0.871543009448547	0.870159607846248	0.716602029991028	0.994850205600157	0.956148939020745	0.851570148815352	0.858533444885511
'ANP32A'	0.617816033203165	0.670365902694009	0.778946295383883	0.775886461451399	0.529236238968954	0.628468033775633	0.698297815306259	0.595390768840074	0.483436949058179
'ANP32B'	0.622686567164179	0.679294436906377	0.817028234623063	0.821416322642109	0.703906554185594	0.830248756218905	0.355820895522388	0.566078697421981	0.415124378109453
'ANP32D'	0.857917150600077	0.706520006376534	0.792807366849179	0.84566119130579	0.943708865660085	0.643437862950058	1.02950058072009	0.818920916481892	0.643437862950058
'ANP32E'	0.930357324646238	0.822572024839662	0.933848346502322	0.939700941966932	0.832026875699888	0.713165893457047	1.24804031354983	0.9120294599018	0.948510638297872
'ANPEP'	0.808210986776539	0.805118768484052	0.879280860117784	0.870712527244615	0.730183163683798	0.747950571905303	0.818809047138437	0.779247794417653	0.835780977472525
'ANTXR1'	0.696311537259214	0.760986023442735	0.872010126307359	0.849300240105628	0.585490514775597	0.710830126443101	0.592358438702584	0.696531819302004	0.730759943072346
'ANTXR2'	0.92793655607099	0.893010055141096	0.937050218675259	0.933032775143234	0.847028507586406	0.726024435074062	0.854474912048704	0.943831765596281	0.910830654911096
'ANTXRL'	0.944069440389004	0.961271407517161	0.960627315597294	0.956654583264678	0.931566290360684	1.09629949820519	0.877039598564153	1.00411067676521	0.951219587625678
'ANXA1'	0.894114322622316	0.850087739947356	0.895018381593622	0.907998085395954	0.855239786856128	0.549797005836082	0.833858792184725	0.855239786856128	0.810227166495279
'ANXA10'	0.89568044788975	0.881270392224922	0.925384136212625	0.914066850045845	0.807607973421927	0.628139534883721	0.753767441860465	0.68796234772979	0.958739290085679
'ANXA11'	0.88703159211761	0.87253410241593	0.945396444301668	0.936845052536378	0.896595275051493	0.879991658846836	0.806659020609599	0.929378945822934	0.838870553293245
'ANXA13'	0.879610963748895	0.878791577662496	0.933888228299643	0.916333938294011	0.906244175209692	0.644827586206897	0.846336206896552	0.891379310344828	0.889417360285375
'ANXA2'	0.851454690718568	0.831679886706892	0.876200501391986	0.872930418658199	0.803487348174455	0.533848575926721	0.832803778445685	0.88085015027909	0.819991412623444
'ANXA2R'	1.00544875089956	0.974089725530371	0.918040911958187	0.934880115426149	1.08161911081619	1.10164909434982	0.88131927547986	1.05758313057583	1.09206953700765
'ANXA3'	0.982486225742925	0.922941606000929	0.95115953824814	0.959100715019171	1.07939217551911	0.931061326874838	0.832136060894386	0.896146527117031	0.960156993339677
'ANXA4'	0.841625293421135	0.889994563157982	0.878402196999201	0.876815201159997	0.908124082037126	1.05585718629197	1.03239369326326	0.821222256004865	0.825068730271867
'ANXA5'	0.855925324675325	0.958972845336482	0.930537772087068	0.933932346723044	0.863636363636364	0.431818181818182	0.925324675324675	0.877565982404692	0.844861660079051
'ANXA6'	0.942644832940646	0.952168205535515	0.959972862957938	0.955379691364837	0.888138158927071	0.822833882535375	0.9508302642631	0.962908559786555	0.908361418712887
'ANXA7'	0.955776968521945	0.965904009755814	0.968175388967468	0.961739403945293	0.978896637858297	0.655860747365059	0.874480996486745	0.914230132690689	0.979418716065155
'ANXA8L1'	0.796094364351245	0.84434250764526	0.825987235739928	0.786111989876621	0.928776758409786	0.42217125382263	0.723722149410223	0.712413990825688	0.819508904479223
'ANXA9'	0.884919496906879	1.06466876971609	0.943119615492674	0.924947105506374	0.878774222622803	1.3181613339342	0.807905333701609	0.898746364046049	0.958662788315785
'AOAH'	0.918859519572297	0.930992608236536	0.94001814477148	0.947536903374827	0.90966707962983	0.872805570221753	0.825197993664203	0.893376745277485	0.967265047518479
'AOC1'	0.899005337895317	0.884246750278932	0.927842661880007	0.924995814498577	0.849213974964635	0.900940195793351	0.900940195793351	0.931584420140063	0.854325616065948
'AOC2'	0.930726545711721	0.946437479215165	0.956393509840675	0.951639666175749	0.956617647058823	0.816405199462125	0.970256635227023	0.900830897061086	0.93048324742268
'AOC3'	0.920354489286879	0.885465234137442	0.925773726139221	0.931745847760494	0.937551424380821	0.808468257255925	0.952837588908769	0.976938915349987	0.935585907767863
'AOX1'	0.876803997935548	0.941500930780336	0.923765241903913	0.919394968332028	0.869452115833327	0.699400691436821	0.740541908580163	0.891004389630714	0.862996771537427
'AP000350.4'	1.35695986336465	1.35695986336465	1.35695986336465	1.35695986336465	1.35695986336465	1.35695986336465	1.35695986336465	1.35695986336465	1.35695986336465
'AP002884.3'	1.29763663220089	1.29763663220089	1.29763663220089	1.29763663220089	1.29763663220089	NA	NA	NA	1.29763663220089
'AP1AR'	0.866486089949777	0.874292270940316	0.90638807089283	0.903286657476602	0.854460351667056	1.26460132046724	1.0538344337227	0.743883129686613	0.895759268664297
'AP1B1'	0.739418821693448	0.712760338657039	0.815442230403867	0.813473672673754	0.733738498994134	0.769706072474239	0.640898117488754	0.666365905336494	0.731727154424523
'AP1G1'	0.787752594949724	0.778929765886288	0.905620259657527	0.886282265671898	0.778929765886288	0.649108138238573	0.671491177488179	0.753802999244794	0.809277678842896
'AP1G2'	0.989754299180997	0.985010073795956	0.980179956379877	0.978918816359921	0.977109354592158	0.864071213570712	1.18363474090368	1.02117507058357	0.958213601170019
'AP1M1'	0.485506060251764	0.567862765410749	0.74802062825167	0.725780814425947	0.350499027454482	0.642581550333216	0.111753313101429	0.47598633358016	0.428387700222144
'AP1M2'	0.810043262177545	0.830336414902267	0.904529420016334	0.891484858712265	0.777125284999904	0.802466326902075	0.523089161239871	0.707816452446958	0.822722758454943
'AP1S1'	0.635651322233105	0.695243633692458	0.778948441118024	0.764034101600382	0.423767548155403	0.254260528893242	0.577864838393732	0.68862226575253	0.620147631446932
'AP1S2'	0.722619702806824	0.639240506329114	0.684257443394544	0.730560578661844	0.799050632911392	NA	1.27848101265823	0.767088607594937	0.581127733026467
'AP1S3'	0.937018807572621	1.0098420964621	0.938795778168942	0.922538457106643	1.03645190137546	1.07541625857003	0.83643486777669	0.940989226248776	0.983376128332054
'AP2A1'	0.636105465569036	0.651302681489454	0.77699411437547	0.753836795799265	0.513408545017833	0.48387341452109	0.576601769220254	0.556754969192745	0.625414617408212
'AP2A2'	0.701998488417925	0.752900533734193	0.813504803950645	0.799790665389639	0.576505642240586	0.536353123169578	0.529034464568823	0.609086923774376	0.70695782029977
'AP2B1'	0.645612895074096	0.7681636142735	0.8060041864052	0.777819042830963	0.580208687376793	0.486960862619808	0.458316105995114	0.638637196878437	0.649281150159744
'AP2M1'	0.545892151759194	0.543705083843492	0.752266014009621	0.716443822866306	0.372008741577126	0.856747404844291	0.489569945625309	0.626084642001597	0.576993150201257
'AP2S1'	0.529516855678111	0.585323779193206	0.71640515768215	0.69778055026594	0.212845010615711	0.638535031847134	0.364877161055505	0.595966029723991	0.676095916073436
'AP3B1'	0.880648322659909	0.919072997664063	0.956741850043234	0.938286055890946	0.940797564540875	0.787109073508073	0.757645097494402	0.754232281739923	0.835185337941095
'AP3B2'	0.827989854621656	0.858011436915305	0.899222783790456	0.888201461064599	0.742090097436717	0.77100269863555	0.772979628632051	0.745929440143337	0.800139428525847
'AP3D1'	0.777965398168346	0.82392809370594	0.861215057973852	0.854068383306035	0.710808805934434	0.589787479061976	0.685184037068459	0.738837729316439	0.771021948585905
'AP3M1'	0.818918831098499	0.86066763425254	0.850693009352262	0.844545618048962	0.632327241491662	0.688534107402032	0.645500725689405	0.695154627665513	0.806875907111756
'AP3M2'	0.828525997030247	0.881430469977045	0.909900631237462	0.89713664371149	0.669939701472866	0.650235592606017	0.945797225608752	0.817439030704707	0.825695990610815
'AP3S1'	0.576190476190476	0.840277777777778	0.859910436137072	0.823336693548387	0.572916666666667	0.420138888888889	0.75625	0.75625	0.678685897435897
'AP3S2'	0.873399390243902	0.829560810810811	0.89362905334728	0.904592225609756	0.879248046875	0.9591796875	0.852604166666667	0.879248046875	0.776478794642857
'AP4B1'	0.951628358813609	0.957157697901517	0.955805143453234	0.95010588483975	0.883327352057873	0.73418346145855	0.949247303703983	1.02835124567932	0.948393664042379
'AP4E1'	0.897911019620345	0.879874379051552	0.949533110306174	0.937849176302057	0.773009294455208	0.861073644456434	0.892385413345759	1.01573250292676	0.890765839092863
'AP4M1'	0.894143452511516	0.943017806935333	0.91889124052707	0.909929462832339	0.8049376017363	0.920697858842189	0.923539518900344	0.880607411535247	0.935435960160755
'AP4S1'	1.05098039215686	0.953510436432638	0.979280988768655	0.99555234280092	1.03296963946869	1.27134724857685	0.932321315623023	0.982404692082111	1.05024337925914
'AP5B1'	0.88532760063751	0.891884768815022	0.924380402363943	0.915748907149517	0.92396401479531	0.972238349510594	0.873495392138424	0.782651871356028	0.871892648299638
'AP5M1'	0.94112869245596	0.837045383233021	0.896574432397045	0.909084960415507	0.887305335821512	0.907781612802008	1.03746470034515	0.979239640631904	0.963860785793638
'AP5S1'	0.972722451242738	1.0244630071599	1.03440924994786	1.00793941027023	1.01825414044984	0.682975338106603	1.13829223017767	0.932844364243165	0.997360811203293
'AP5Z1'	0.82987811264434	0.835578019077329	0.882812623010187	0.882392154391597	0.763534896645414	0.618963750480338	0.868414868199444	0.827538930264049	0.851270607391039
'APAF1'	0.879876081130903	0.952628480835306	0.934677154845112	0.91974618359701	0.894830115404509	1.27513291445143	0.796958071532141	0.838903233191728	0.930285648279028
'APBA1'	0.735364941174525	0.784822446783873	0.860695448494346	0.85414304763594	0.64799484915379	0.907192788815305	0.596155261221486	0.740565541890045	0.683021597756697
'APBA2'	0.723014147239176	0.71210442394223	0.791072442142314	0.794661140844238	0.667647937330061	0.605272524499917	0.655236058361938	0.70434987226032	0.703772062685045
'APBA3'	0.936452138057888	0.923609189039579	0.910344588984224	0.921822710917646	0.898159197433675	0.791872969011081	0.863446102748621	0.911454941932552	0.945558841286258
'APBB1'	0.786887343578477	0.864803602448856	0.88658797187591	0.857800744810413	0.688409962253418	0.790484542863407	0.999463215114653	0.723319189548216	0.853118564019251
'APBB1IP'	0.81211272387743	0.816586849793681	0.906682525951557	0.882074479276247	0.775161549768422	0.782913165266106	0.652427637721755	0.785576135215991	0.836445689386866
'APBB2'	0.823605460750853	0.785853714285714	0.836641121495327	0.853984810126582	0.794803603603604	0.763176470588235	0.77844	0.799408080808081	0.791795588235294
'APBB3'	0.897945908735576	0.871633967474432	0.920374740405043	0.923949438202247	0.894993757802747	0.851637658808842	0.833572617561382	0.928066679471174	0.891154936537661
'APC'	0.920959062378723	0.940804961846655	0.952175314212053	0.948589743347418	0.866898215663792	0.783952231255206	0.836998585746132	0.897159618877246	0.917159720241589
'APC2'	0.882318745860516	0.84102794054479	0.892497862760725	0.892475009739145	0.847440470296745	0.757431447130926	0.769089152304984	0.852251567857229	0.880804390928835
'APCDD1'	0.921594312754355	0.923229311535114	0.956446027505689	0.954678105088858	0.799375712138186	0.807389503738569	0.797038356254741	0.858892774145907	0.933209486085096
'APCDD1L'	0.946139036037114	0.962335282925798	0.949484980566789	0.957643186635083	0.928139298059408	0.98372051143526	0.882826100006003	0.93194574767551	0.955841792487702
'APCS'	0.956873120518159	0.940143142718054	0.958481310636677	0.942012376144966	0.861185808466343	0.262456627342124	0.749876078120353	0.943203504510756	0.999834770827137
'APEH'	0.879763878330479	0.853567435303268	0.945487385989351	0.93409266504886	0.808815178465118	0.844706873691124	0.938296555719402	0.841293916625705	0.882064917245031
'APEX1'	0.938655478788917	0.946548193028118	0.978353461109665	0.965346273903184	0.818047105004907	0.989573110893032	0.857630029440628	0.938825771872877	1.03824064093695
'APEX2'	0.824424769424198	0.788647845468054	0.861621949340794	0.854902813515505	0.80709574828602	0.219068845963348	0.788647845468054	0.733038061492742	0.788647845468054
'APH1A'	0.779404571139411	0.931936127744511	0.858191132186494	0.832096971106331	0.821556886227545	0.674850299401198	0.736200326619488	0.578443113772455	0.799822577068086
'APH1B'	1.08926927215646	1.06964279878427	1.04542447126463	1.04523300158125	1.08469703076716	1.0993550987505	1.0993550987505	1.09307306961479	1.19052113132981
'API5'	0.778664139373254	0.809317986666538	0.849945138095744	0.838365424784475	0.730299907114046	0.807543166520339	0.502471303612656	0.775241439859526	0.855559246691819
'APIP'	0.863106281473628	0.84400269541779	0.895456908878201	0.893268597761685	0.907011191573404	1.02244897959184	0.786499215070644	0.920204081632653	0.865783410138249
'APLF'	0.933304319442933	0.973401662080907	0.935086101291087	0.928198715944887	0.82992232992233	1.00086978658407	1.07785977016746	0.907124407124407	1.02241961452488
'APLN'	1.01980728051392	0.934823340471092	0.931675787136173	0.962279690331082	1.23613003698657	1.35974304068522	1.08779443254818	0.906495360456817	0.865291025890598
'APLNR'	0.787526510403116	0.818326727554713	0.895741868556603	0.888947469633858	0.735885427753731	0.718280513214168	0.702318724031631	0.728139265356324	0.787245852345239
'APLP1'	0.909643920220791	0.909974828753546	0.924746088892332	0.931759465894393	0.89477858902925	0.756727035293309	0.851317914704973	1.00215201971276	0.774362622980229
'APLP2'	0.900637050400271	0.937222997996479	0.922189745847346	0.912930211180452	0.826796196724546	0.927315778144507	1.01572512139981	0.896863671023237	0.944189403854415
'APMAP'	0.863891999476452	0.877757559068753	0.886170016654928	0.886532903639635	0.7863164980629	0.734267179042188	0.904307999451958	0.895332237670797	0.854257181471034
'APOA1'	0.835328473974395	0.91349890530925	0.946708094715893	0.92336875368962	0.845373563218391	0.975431034482759	0.800353669319187	0.74881574364333	0.84296509152831
'APOA2'	0.917694550347611	0.854081632653061	0.921899529042386	0.937238585590234	0.836163836163836	0.875981161695447	1.02197802197802	0.750840995738955	0.852305995163138
'APOA4'	0.904846381494885	0.869688751130053	0.909911855869818	0.910455411339274	0.859805924412666	0.892575297212423	0.807568126049335	0.835487508108085	0.909582730539689
'APOA5'	0.890955538333477	0.857544705645972	0.906369994013987	0.924277275467149	0.864405063291139	1.16418190342241	0.906718597857838	0.947445910763983	0.798101265822785
'APOB'	0.899206875581274	0.907068793619142	0.923689317971172	0.920868198766615	0.886821722333001	0.995563310069791	0.85902181097158	0.91010246851419	0.897629099456597
'APOBEC1'	1.06177606177606	0.948821161587119	1.01930501930502	1.03075788469047	1.04660783232212	1.06177606177606	0.98010098010098	1.07811107811108	1.06177606177606
'APOBEC2'	0.873569684339721	0.87257518333296	0.928167789610954	0.908241998886143	0.865481076151391	0.649110807113543	0.865481076151391	0.949918254312502	0.854093167254662
'APOBEC3A'	0.830114503816794	0.783674531575295	0.855200381679389	0.861074485311127	0.744974554707379	0.547328244274809	0.687668819729888	0.766259541984733	0.715175572519084
'APOBEC3B'	0.927024859663192	0.951238195549917	0.919782477947073	0.902751141392709	0.855151096809558	0.955994386527666	0.849772788024592	0.970262959460915	1.00473135525261
'APOBEC3C'	1.04925160672004	1.11273545453475	1.02325332006451	1.02237927818038	0.972011414000364	1.26361483820047	1.13060274996884	1.04062398440039	1.0692125554004
'APOBEC3D'	0.910429632325886	0.933999749276445	0.968353763042935	0.944031820040614	0.915853468433359	1.27201870615744	0.932813717848792	0.8535915001846	0.971879460884339
'APOBEC3F'	0.819021791767555	0.886632214231506	0.906864406779661	0.879586895290804	0.708352180507144	0.962988585264614	0.890490865067136	0.914326928030498	0.882361003243638
'APOBEC3G'	0.95731687770476	0.96848594941238	0.980336347385411	0.973027421879529	0.841053587647593	1.15644868301544	0.917513004706465	0.968713507201246	0.993494550408719
'APOBEC3H'	0.875130616509927	0.891941035132151	0.924443532202153	0.923352099460474	0.933472657610589	0.933472657610589	0.933472657610589	0.82512315270936	0.845959595959596
'APOBEC4'	0.962322651328403	0.885096672639614	0.866436960979955	0.906473568885237	0.933287054090046	0.828530343937082	0.906950911470221	0.985572043114699	0.904101104992703
'APOBR'	0.860036214874925	0.876517745125141	0.936034382139811	0.933078073084724	0.80667177441371	0.610045529400368	0.83370857564406	0.902945415832432	0.837150097112146
'APOC1'	1.02666666666667	0.998048780487805	1.04076923076923	1.04322580645161	0.924	0.66	0.942857142857143	1.11692307692308	0.99
'APOC2'	1.04645409565695	1.12950600801068	0.894773277950848	0.925233644859813	1.08521165475536	0.878504672897196	1.31775700934579	1.07816482582838	1.0136592379583
'APOC3'	0.804308861485518	0.961198738170347	0.918859149891053	0.904748611149884	0.705775297257947	0.655362776025237	0.436908517350158	0.655362776025237	0.917507886435331
'APOD'	0.882243433522881	0.822950959852922	0.912884223429664	0.917880853005086	0.868670457622529	0.93071834745271	0.651502843216897	0.93071834745271	0.9446791226645
'APOE'	0.893340022121353	0.955971962946004	0.916902000841194	0.908773991287198	0.920394960844399	1.33605720122574	0.908518896833504	0.883853225426259	0.951711978955322
'APOF'	0.941816715936576	0.913260012450716	0.943105110896818	0.965881800146184	0.950091074681239	1.00204918032787	0.82219419924338	1.02535264963782	0.927823315118397
'APOH'	0.899011690359568	0.922096015887813	0.942564607130229	0.93857933057771	0.880138207757468	0.920005095216865	1.00178332590281	0.805004458314757	0.956247720179954
'APOL1'	0.940112852009629	0.886158418692665	0.935233978006606	0.929368822969158	0.925183655176445	0.930078806791136	1.02057296096541	0.857860922969706	0.999599848914917
'APOL2'	0.996511371911463	0.941916793768646	0.94815334906611	0.958705075445816	1.01300962724944	1.21048620637098	0.99039780521262	0.995476768316274	1.00360310928212
'APOL3'	0.840441319579603	0.92081410220764	0.948018250658484	0.938010243132247	0.820672515495404	0.916845075905021	0.854867203641046	0.889061891786687	0.883505254963021
'APOL4'	0.937329427794051	0.945162728488631	0.97482508395746	0.967939108356061	0.999743309150353	0.897369594293357	0.866027641551494	0.937653987845226	0.944463384997334
'APOL5'	0.927836438759518	0.858367264867039	0.931831129878182	0.945914291092381	0.986828037463114	0.881566380133715	0.781388382391248	0.806857364868146	0.955915351952222
'APOL6'	0.921550946798918	0.845557779292852	0.930272249134554	0.936809587812531	0.837773587999016	0.911424013317611	0.997349509522638	0.921550946798918	0.868022869826296
'APOLD1'	0.850783984755277	0.885880648277342	0.887097935324099	0.869937569317735	0.750581095041322	0.914994096812279	0.533746556473829	0.87605817779899	0.95159386068477
'APOM'	0.96742671009772	0.944392740809679	0.899537116406652	0.914271396356087	0.806188925081433	0.644951140065147	1.05537459283388	0.96742671009772	0.948457558919333
'APOO'	0.875836831952797	1.00388315241373	0.965014512333628	0.946518400847233	0.729529992747867	1.29070691024623	0.860471273497485	1.03256552819698	0.911087230762043
'APOOL'	0.979717813051146	0.955822256635265	1.0005628729033	0.99308628223508	0.96762253140854	1.30629041740153	1.30629041740153	0.979717813051146	0.90872376862715
'APOPT1'	1.12213376962712	1.03754391038454	1.0334917132411	1.05634487429778	1.15729540805644	1.10683194549584	1.13845571536715	1.14728095347077	1.0842435384449
'APP'	0.83877133105802	0.846451612903226	0.889003215434084	0.883128491620112	0.73531914893617	0.731428571428571	0.736	0.738018018018018	0.83968
'APPBP2'	0.754792042667056	0.713557567318156	0.837193779477242	0.834750257415071	0.658882377095076	0.54906864757923	0.457557206316025	0.842868537950573	0.716581116332216
'APPL1'	0.83631121549602	0.819574480192914	0.925329021139977	0.915063340534321	0.799521661296097	0.56703663921709	0.911308884456038	0.815115168874567	0.804329145845981
'APPL2'	0.870328020912387	0.871773748521876	0.876209250441211	0.896048186020451	0.915415657788539	0.57671186440678	0.760939265536723	0.817771320957762	0.791871756005696
'APRT'	0.865644724977457	0.738172147333098	0.85350118893852	0.86795311091073	0.858911932672077	0.863021559144192	0.999288121114328	0.84761045987376	0.652008046056739
'APTX'	0.915840970209655	0.982865096195471	0.983958383288013	0.966068230864594	1.00492097493197	1.28406569019086	0.941648172806628	0.891712284854762	0.926211317514716
'AQP1'	0.810140730991192	0.716805886718565	0.878758419923078	0.888608368573136	0.78740289342699	1.17712755785045	0.827667814113597	0.91179142800711	0.622004902727794
'AQP10'	0.79505028654617	0.774636833242958	0.881096868191357	0.869415310382666	0.830769937101143	0.584929853673254	0.620380147835269	0.826085144222753	0.76563988976743
'AQP11'	0.863773297231934	0.778805657888752	0.884049665711557	0.889189489349415	0.813727533211774	0.736708054759631	0.828796561604584	0.983861724743507	0.847214262973575
'AQP12A'	0.885	0.887294727744166	0.865214096248579	0.88916797488226	0.850961538461538	0.628402366863905	0.7375	0.897377622377622	0.856451612903226
'AQP12B'	1.0408043089099	0.997016425363525	1.03379460613844	1.05543619861185	1.07712731418017	0.956011049467258	0.93699946609717	0.924075335530313	1.0077949813134
'AQP2'	0.792565309210636	0.803053329649074	0.908481683311835	0.887097935324099	0.671644602979226	0.784280654410524	0.718923933209648	0.746442552662648	0.800619834710744
'AQP3'	0.934155146178004	0.819969082703767	0.937014016352411	0.949321946244128	0.897324656543745	0.576851564920979	0.712581344902386	0.787894820379874	0.99044325297753
'AQP4'	1.04887084766193	0.998837094220111	1.06560207576148	1.06805809742611	1.05083135391924	0.78812351543943	0.738865795724466	0.972019002375297	1.01912523548202
'AQP5'	0.920197486535009	0.939131591196223	0.898738834585633	0.883425462219283	0.702283154706853	1.13604627967285	1.07924396568921	0.994808093551361	0.976660682226212
'AQP6'	0.8639144122239	0.82380410022779	0.856945644489828	0.879829091718378	0.737735015129365	0.961104783599089	0.895439239378033	0.82380410022779	0.77022334574143
'AQP7'	0.944511554562776	0.839802190530916	0.905483488613865	0.921254961130974	0.883194195606043	0.93366243535496	0.967007522331923	0.987361016980199	0.938059589681593
'AQP8'	0.78698582384383	0.80636138361791	0.881038008416998	0.879887617995227	0.864305457350389	0.94785498489426	0.880151057401813	0.758283987915408	0.709279240397065
'AQP9'	0.917727162195023	0.979140722291407	0.95529494076441	0.954436248682824	0.828503688092729	0.883737267298911	0.767456047917475	0.906993511175198	0.966119554928471
'AQR'	0.793132779142208	0.765187982054079	0.867772618231194	0.864144616691685	0.698201828742948	0.673703518962493	0.653635754567866	0.844468647032848	0.774544491546051
'AR'	0.79109919830001	0.744534285862886	0.832737221814625	0.842202443066124	0.800201097147	0.740016480730223	0.913600593494103	0.820612335067178	0.690142874560791
'ARAF'	0.729819804552901	0.780769489021688	0.85159787659167	0.8404876943113	0.753748322734963	0.656837824097611	0.574733096085409	0.611538663815017	0.756358706536642
'ARAP1'	0.887131810244031	0.880449024608673	0.895808485114537	0.898217381881231	0.860158769652556	0.756393584742089	0.923824456364687	0.900346868324762	0.863683454918272
'ARAP2'	0.966434540835255	0.945777924695265	0.949674971308008	0.953871913675442	0.876569998934261	0.96897688552142	0.905713105392336	0.976415495955726	0.982933342720288
'ARAP3'	0.90289032478933	0.970983226258745	0.945025804279208	0.931534504500252	0.832989027139203	0.86311700864543	0.845892944171353	0.899909295225357	0.95142549372678
'ARC'	0.678989560029829	0.656944444444444	0.807619775739042	0.803118783745382	0.499277777777778	0.656944444444444	0.788333333333333	0.686805555555556	0.619404761904762
'ARCN1'	0.820380247915809	0.919881812638271	0.888664649447323	0.869460483335906	0.784354563009375	0.860259843300605	0.611237257082009	0.698961122681741	0.872910723349143
'AREG'	0.808372904478317	0.961131457386311	0.935433837367772	0.924065401182176	0.730979438131103	0.73595208737009	0.715508973832032	0.845194975339087	0.90154130702836
'AREL1'	0.862351501441886	0.911586286315644	0.939122612930241	0.910877225519288	0.848978051775299	0.897098265236247	0.700437083968241	0.847259472723123	0.925577575243747
'ARF1'	0.263913109409356	0.368640533778148	0.552960800667223	0.518508414332816	0.16128023352794	0.430080622741173	0	0.184320266889074	0.215040311370587
'ARF3'	0.377479742944957	0.294140059437629	0.647108130762783	0.601961051872356	0	0.431405420508522	0	0.38826487845767	0.431405420508522
'ARF4'	0.554407294832827	0.562442183163737	0.84582651391162	0.804917257683215	0.539007092198582	NA	0	0.646808510638298	0.646808510638298
'ARF5'	0.637985791125879	0.684447799827438	0.766888291123179	0.749633304572908	0.474076398148874	NA	0.782226056945643	0.536821803786225	0.651855047454702
'ARF6'	0.159860749220452	0.109238178633975	0.396865309532608	0.373008414847721	0	0	0	0.174781085814361	0.218476357267951
'ARFGAP1'	0.882442592968909	0.912837837837838	0.916728107985481	0.924498175182482	0.935595567867036	0.872944078947368	0.775950292397661	0.850600408788963	0.842643540669856
'ARFGAP2'	0.939938243381206	0.90930852300017	0.975046293218874	0.974583308274326	0.968795996467471	0.775036797173977	1.02675815010228	0.866217596841504	0.948183315691568
'ARFGAP3'	0.89743259349934	0.943955018914857	0.926060137039694	0.918627020471321	0.833672692358628	0.79819725864124	1.05174227020963	0.778729032820721	0.904025659225134
'ARFGEF1'	0.725312891273146	0.739882961395732	0.842988095469665	0.83288384191843	0.663232861131217	0.639202685003274	0.559302349377865	0.692876192904313	0.70156392256457
'ARFGEF2'	0.839155686185688	0.841846428610101	0.908251587505177	0.896742195795763	0.79456170203771	0.757534762523348	0.761176756573941	0.729638637880508	0.854654603872495
'ARFIP1'	0.884836975247802	0.889821972291452	0.93872554291327	0.943642910869861	0.873419723954282	1.03146710257458	1.03146710257458	0.96700040866367	0.767460641796563
'ARFIP2'	0.786723652354365	0.845330591102986	0.918289039264373	0.886284495516671	0.808577087141987	0.567054061112562	0.661563071297989	0.698316575258988	0.852681291895186
'ARFRP1'	0.722275899087493	0.81389935132873	0.827811144477811	0.810415619239149	0.610748002904866	0.64891975308642	0.763435003631082	0.687091503267974	0.787973985890652
'ARG1'	0.905394806571277	0.972318339100346	0.950441176470588	0.957733564013841	0.991764705882353	0.661176470588235	0.661176470588235	0.847662141779789	0.861067031463748
'ARG2'	0.942126915935486	0.93146803190856	0.958559362143663	0.947472637267814	1.01728306525971	0.662775330396476	0.701762114537445	0.795330396475771	0.943180277871908
'ARGFX'	0.996877521140228	1.01062755591458	0.976939970717423	0.968138709719969	1.04206930209858	0.930419019730879	0.940757008839	0.976939970717423	0.976939970717423
'ARGLU1'	0.665042149631191	0.766789174741062	0.875550074526226	0.833592777085928	0.573095034246575	0.982448630136986	0.873287671232877	0.476338729763387	0.873287671232877
'ARHGAP1'	0.862082996093887	0.800080967803391	0.882160726217833	0.882843973008748	0.830701350521793	0.644509668508287	0.743665002124947	0.820285032646911	0.852735869103272
'ARHGAP10'	0.886071013862337	0.89309450555305	0.891236274347514	0.890754264464146	0.8223121288895	0.680932148834814	0.965345881732282	0.803878231263322	0.857117390141724
'ARHGAP11A'	0.948925087481174	0.94464226232182	0.961541488689517	0.96500033482751	0.912471782800025	0.795488220902586	0.918474886634235	0.873424566869393	0.975598761484303
'ARHGAP11B'	1.17021708257253	0.984654088050315	1.05149940752894	1.0688679245283	1.20305480682839	1.29559748427673	1.29559748427673	0.971698113207547	1.20922431865828
'ARHGAP12'	0.83145763749012	0.911848421417511	0.939249244725607	0.911353879970317	0.776027128324112	0.508870248081385	0.622554026908077	0.789626247022839	0.861796387879765
'ARHGAP15'	0.840363350936955	1.01705901140399	0.951138519924099	0.913573807446844	0.736365305747689	0.507273877292853	0.792615433270082	0.776439608101305	0.925976125217112
'ARHGAP17'	0.868823775844649	0.842338637582693	0.937452391028354	0.925919882516113	0.860905556252352	0.728291316526611	0.812773109243698	0.739138208474879	0.888045540796964
'ARHGAP18'	0.84703285529163	0.894540192544322	0.873594861206699	0.8749866745809	0.91617839449911	0.697741350184571	1.00110715461265	0.771020122121764	0.817628180113191
'ARHGAP19'	0.94010576804821	0.960084403024442	0.959363618938087	0.945401328380052	0.921985815602837	0.806737588652482	0.95110115714819	0.847074468085106	1.00604922820192
'ARHGAP19-SLIT1'	1.2921215697846	1.2921215697846	1.2921215697846	1.2921215697846	1.2921215697846	NA	NA	1.2921215697846	1.2921215697846
'ARHGAP20'	0.921492034811546	0.918475245411865	0.915386132430522	0.9081741955091	0.88208907122388	0.891461267605634	0.747234097962195	0.912856338028169	0.956409767437637
'ARHGAP21'	0.886532175840172	0.909432367594611	0.936937253039103	0.930371679041059	0.863983348174813	0.828876586782034	0.868346900438322	0.832165779586725	0.873985516674934
'ARHGAP22'	0.868260983869919	0.904323321600932	0.915499751448546	0.901742943378629	0.812748516017607	0.770655887931463	0.829525434926228	0.872186743008148	0.89371986556876
'ARHGAP23'	0.895591926031627	0.847001803829118	0.934407220923061	0.930313567856386	0.804642042459268	0.845305973943121	0.855546787057697	0.910260947293437	0.863866196799636
'ARHGAP24'	0.900469060636183	0.883916396906519	0.922301826521669	0.921274648030186	0.827366160181767	0.816032377165578	0.906702641295087	0.94626784746069	0.876479219918584
'ARHGAP25'	0.868296329283033	0.885905461238341	0.933782365290413	0.92657510803631	0.861952952575766	0.602642736590787	0.939118264520644	0.765585541728786	0.858012596221134
'ARHGAP26'	0.783821765516747	0.784394525301561	0.87149337926863	0.851699829067468	0.737031533762589	0.637815750371471	0.675334323922734	0.700896428979639	0.82850293347222
'ARHGAP27'	0.843509742990236	0.909584376452666	0.85199833014743	0.851753854299468	0.919279423100249	0.955574597733981	0.800122270829888	0.822496510622092	0.861083967655023
'ARHGAP28'	0.867173261129065	0.89204609978055	0.915047619047619	0.899175672730536	0.796563159481459	0.641388518024032	0.948139548383352	0.85863301606443	0.900012920453077
'ARHGAP29'	0.893851533796645	0.923252419206713	0.928583272236195	0.924498546029244	0.863590000536836	0.815658689502256	0.854499579478553	0.9669337346731	0.860012479991318
'ARHGAP30'	0.954938936870806	0.945092781620403	0.905546864053045	0.913535781494087	0.91601926821769	0.795490417136415	0.899661781285231	0.956031567080045	0.999918122098846
'ARHGAP31'	0.905404536983484	0.899586766253433	0.886240992123345	0.900435516359083	0.924506253319813	0.615840455840456	0.87977207977208	0.915369793982511	0.832494608195543
'ARHGAP32'	0.896423480444146	0.876595037967209	0.886321674390186	0.887818289801021	0.799846245330687	0.485481588629288	0.853594001985562	0.854619956314872	0.882269425489765
'ARHGAP33'	0.838009078978507	0.872744286351693	0.922555011792035	0.905880783133992	0.796465222348917	0.66205430059478	0.796618182829491	0.774763764859952	0.809316799695933
'ARHGAP35'	0.740877097048157	0.759269180034672	0.843786013069169	0.820226437065282	0.632860240286687	0.738336947001134	0.501014356893627	0.680966170713884	0.791489475908284
'ARHGAP36'	0.909076051204733	0.919372049119777	0.897298547707344	0.898117749059481	0.78254967682653	0.660276289822385	0.754601474082726	0.892265256516737	0.979030360771123
'ARHGAP39'	0.783731164034807	0.868505687227692	0.867666175557486	0.854779042742755	0.686116743604124	0.655846887268648	0.646862683333461	0.731368650045038	0.80044305139087
'ARHGAP4'	0.885869565217391	0.909447842618615	0.923076086956522	0.917293992361927	0.799078290246768	0.885869565217391	0.913552989130435	0.840672138420586	0.854231366459627
'ARHGAP40'	0.860380463848025	0.89553851481151	0.895866624054544	0.882203355939938	0.805111176771301	1.09412544535587	0.861623788217748	0.867042805753709	0.879315495533709
'ARHGAP42'	0.765204579488914	0.792205446796215	0.821442680489681	0.819304609395736	0.710702828813065	0.407038892865665	0.598804936616965	0.718925836749745	0.73100862392201
'ARHGAP44'	0.77363850806322	0.808291066236885	0.908497483947114	0.893904682727208	0.839293826993621	0.391240045506257	0.563148550349916	0.726012455578621	0.734868868543499
'ARHGAP5'	0.862974777791038	0.839328278393283	0.928634668489887	0.926265803171749	0.80351545683755	0.638986101389861	0.784719773636671	0.86599432162047	0.835862900196467
'ARHGAP6'	0.752180772691119	0.7494575620018	0.860171546806982	0.848905345659972	0.774596599720938	0.587625006684849	0.908982432215626	0.779733181947204	0.701317671021701
'ARHGAP8'	0.911171722094275	0.854265956452668	0.923313071473934	0.948539333736979	0.827315526425181	0.603998188522999	0.991411168030176	0.863447582218446	0.876804037005887
'ARHGAP9'	0.949290667057512	0.928862735297125	0.966145876571087	0.95987793783322	0.911042386142888	0.89358946686812	0.900570634578027	0.968055255773797	0.980155946470969
'ARHGDIA'	0.835594287202639	0.801070144636736	0.835850501056538	0.830602684531178	0.754068580027948	0.772460496613995	0.669465763732129	0.728736317560373	0.927506331059815
'ARHGDIB'	0.759446574956901	0.796839805009245	0.887187175327634	0.871092100109817	0.695202074778474	0.640317700453858	0.295531246363319	0.753314941710421	0.804970823427707
'ARHGDIG'	0.810903914590747	0.863502661165874	0.828627332536671	0.820604531735664	0.681431861000628	0.572852058973055	1.00249110320285	0.797302865705188	0.779715302491103
'ARHGEF1'	0.881839416636801	0.823444263547349	0.884408358672446	0.887763087097566	0.825840255820961	0.659966358284272	0.87995514437903	0.87995514437903	0.846623510122249
'ARHGEF10'	0.861441882540216	0.856034400801515	0.89692008531274	0.899584262995796	0.801555713365593	0.647245522557243	0.780647271481255	0.80177819057264	0.858186263892055
'ARHGEF10L'	0.819483830376818	0.78004204612909	0.853449155153141	0.851405937208358	0.743407200316344	0.480302005393797	0.609999718634816	0.832523476015916	0.80891267036356
'ARHGEF11'	0.921442440219062	0.930952979071416	0.956955163687707	0.940908651525315	0.950108997225525	1.11411933290649	0.7936192508375	0.89505092475072	0.948014268727705
'ARHGEF12'	0.883963497849566	0.899937957821746	0.919464155939139	0.916188469327862	0.87458076841435	0.606520409055153	0.797863157149933	0.849897710877102	0.826007076420415
'ARHGEF15'	0.94659066153511	0.901782328403489	0.929863995148596	0.92645098653389	0.957692496967697	0.681835419036784	0.935852535932841	0.902711681541658	0.974050598623977
'ARHGEF16'	0.89191459660954	0.863066672129037	0.895569984300563	0.906536147373631	0.901160825821052	0.935779248901813	1.02110029806639	0.864995946741291	0.875406394133954
'ARHGEF17'	0.889525041583521	0.909099076273317	0.91516376451078	0.910794632071091	0.835589470210443	0.906980286309869	0.838084232577185	0.868134166524561	0.910168862378128
'ARHGEF18'	0.82614157745248	0.84404415060511	0.865466527364783	0.867054289432414	0.719158278003855	0.642315470171891	0.723369565217391	0.869187145557656	0.765950358154256
'ARHGEF19'	0.921401787981809	0.980356194313319	0.931158089205595	0.924789294555271	0.918027513855899	0.913635037713047	0.907004885044593	0.911920900681691	0.934718923198733
'ARHGEF2'	0.797274937331845	0.901250828535052	0.909595997166435	0.886725359786106	0.786373975642034	0.241140459287788	0.663136263041416	0.736818070046018	0.772980920109626
'ARHGEF25'	0.867144763405048	0.889339469059835	0.881733596479616	0.876253602447812	0.755826352804847	0.659337882234016	0.906589588071772	0.918628060640651	0.899097112137294
'ARHGEF26'	0.911658201728093	0.938479736152057	0.933587835372464	0.926936418270802	0.952816476634099	1.0332795147735	0.977123019405377	0.907488965148901	0.871319889915622
'ARHGEF28'	0.86041333949353	0.888573194010747	0.908100499993995	0.901539030574586	0.848230786057493	0.853312352978575	0.779773450554618	0.846155026625539	0.863593224701208
'ARHGEF3'	0.818635338209582	0.839123986829955	0.851598498545525	0.84056341978982	0.760852390351288	0.731867537385525	0.525443360174223	0.825758438563273	0.863548249604511
'ARHGEF33'	0.828778755596727	0.850714787907195	0.876862745098039	0.874654156140984	0.733672996757758	0.895927601809955	0.781862745098039	0.837370242214533	0.811837778589697
'ARHGEF35'	0.830407939651903	0.816415717958134	0.832953783391081	0.862163150429926	0.767498247254031	0.432947729220223	0.708459920542183	0.881357877341168	0.61849675602889
'ARHGEF37'	0.95371256517497	0.965937776035443	0.945477173634601	0.953530090182737	1.01016284161835	0.879435885644209	0.920918710438747	0.981188798032795	0.893285269670102
'ARHGEF38'	0.861908146746571	0.911958130360648	0.909626921647556	0.901616107017242	0.896031349713502	0.706746263491446	0.763285964570761	0.782857399559755	0.852212484714927
'ARHGEF39'	0.979487603647567	0.976123027114529	0.975369845766446	0.952754584762189	0.968779508970727	1.16253541076487	1.04890413001342	0.907344710840876	1.07554296506138
'ARHGEF4'	0.898495554027493	0.88187142051004	0.905163787125206	0.909935227248386	0.863351368596002	0.770259568851738	0.876718208449133	0.908242575516788	0.902904439191082
'ARHGEF40'	0.933140376266281	0.967092221649997	0.963703943010237	0.953286740628513	0.921006747771265	0.86910454758556	0.939614598286137	0.906891701828411	0.931237787783536
'ARHGEF5'	0.857231217942271	1.07587723709354	0.975375264004828	0.976901672868685	0.753609861927271	0	1.31881725837272	0.811579851306292	0.902348650465548
'ARHGEF6'	0.849712934819318	0.931731557871376	0.875003740611066	0.881955866834097	0.803782505910165	1.28605200945626	0.744556426527311	0.850102175742277	0.814499605988968
'ARHGEF7'	0.76404018440207	0.787632199024604	0.874825579186399	0.860234399492925	0.654182198485996	0.729718066743383	0.564033288304064	0.767555299833781	0.780119014296229
'ARHGEF9'	0.63928805002231	0.617153076459331	0.784476859666146	0.75929880309509	0.518043764673251	0.625969548980178	0.500775639184143	0.542506942449488	0.736434763506092
'ARID1A'	0.744858953491074	0.853140763128358	0.854627853191036	0.835046579392867	0.695587611942513	0.790082532810174	0.801533004300177	0.658402110675145	0.773067646803963
'ARID1B'	0.773906043355759	0.810532099235028	0.867122371849972	0.85792080369927	0.696706953932387	0.669123669123669	0.769972451790634	0.758776792313378	0.770806658130602
'ARID2'	0.812315108161996	0.835596964478108	0.873953138412272	0.868864312496393	0.773296409405624	0.759750470779326	0.77901175032021	0.761214344518785	0.809180019480631
'ARID3A'	0.785556384933395	0.770336961678351	0.835417662437357	0.83933746179191	0.763004526992723	0.525146968073013	0.690337429183892	0.704620272546318	0.714715776288434
'ARID3B'	0.8733048592443	0.83757747264792	0.94227465672891	0.94266553663961	0.815542822449057	1.0394934705184	0.76326443639463	0.92034204504396	0.839317308551515
'ARID3C'	0.868459126290499	0.894953803874117	0.970549535439454	0.953667244684094	0.872492218208257	0.735489307911092	0.99664130854619	0.953177235252594	0.816135065357484
'ARID4A'	0.889404041072966	0.877047501504287	0.917747613039063	0.920802723713092	0.75502540625316	0.688637181262196	0.841667665987129	0.771528693821535	0.8721227460064
'ARID4B'	0.877134467534669	0.820219316511885	0.8635308091307	0.871921132097762	0.822576698671568	0.914487578235994	0.833035243332384	0.891039178794046	0.87166876186374
'ARID5A'	0.839608469038112	0.915145779962557	0.903486344659014	0.881687183988571	0.686873461814594	0.94925059163818	0.99671312122009	0.815791597566278	0.900983612402341
'ARID5B'	0.774102532131366	0.824956824868876	0.87839844927288	0.853320306234727	0.684096712293719	0.597986636620384	0.551335196884042	0.82358366232213	0.786369710006574
'ARIH1'	0.484131253362023	0.642706652322037	0.700926292642269	0.671582931043727	0.65034965034965	1.25067240451856	0.15633405056482	0.345013077108568	0.581708095124911
'ARIH2'	0.603514526710403	0.706582077716098	0.738930505080472	0.719145338059774	0.626288659793814	0.835051546391752	0.417525773195876	0.575508498188911	0.669983217453848
'ARIH2OS'	0.924554485768428	0.987315991787883	0.972312986597903	0.970608791282206	0.945808611878047	1.12526973310619	0.859581046122784	0.818377987713592	0.980348631115241
'ARL1'	0.825699481865285	0.812320092112838	0.855968513351933	0.832358348654521	0.793941809485851	0	0.75259067357513	0.645077720207254	0.877305699481865
'ARL10'	0.898144168357826	0.861073172648934	0.876069031236003	0.892803895751849	0.905628703094141	0.894448101821374	0.819910760002926	0.997653652031532	0.858670177748519
'ARL11'	0.927042424912882	0.949257266431532	0.966466607310086	0.961182608974642	0.835993615323224	1.07007182761373	0.8447935481161	1.06321239282133	0.980899175312583
'ARL13A'	0.912705793640819	0.992880733944954	0.939257660250645	0.934201219824714	0.839842726081258	1.08868501529052	0.870948012232416	0.888366972477064	0.950125104253545
'ARL13B'	0.973274528367238	0.928561202576951	0.969150483755513	0.967478573777786	1.04833214030064	1.09581756825851	0.958840372226199	1.02276306370795	0.924420461428335
'ARL14'	0.946964143426295	0.892885600455322	0.907297975727149	0.919619175878645	0.994528552456839	1.29721115537849	0.891832669322709	0.819291256028517	0.926579396698919
'ARL14EP'	0.83072429906542	0.877084478651274	0.956782084673919	0.939733369983508	0.937227414330218	0.639018691588785	0.85202492211838	0.786484543493889	0.821595460614152
'ARL14EPL'	0.848382082803448	0.911638641608968	0.890463890015584	0.885889501201074	0.979923543721763	0.625123639960435	0.625123639960435	0.781404549950544	0.766280590919243
'ARL15'	0.930368098159509	0.861451942740286	0.905403572471933	0.881030395984384	0.861451942740286	0.646088957055215	0.939765755716676	0.861451942740286	1.01807956869307
'ARL16'	0.875133787957555	0.827328263308814	0.870264384116694	0.887911536321633	0.720218800648298	0.672204213938412	1.18624273047955	0.869911335685003	0.861800274280015
'ARL2'	0.920918367346939	0.768134427684117	0.837870209059233	0.856461694625494	0.785204081632653	0.523469387755102	0.923769507803121	0.872448979591837	0.897376093294461
'ARL2BP'	0.946251478123768	1.05736434108527	1.05736434108527	1.00951281616024	1.04225913621262	1.26883720930233	0.317209302325581	0.872325581395349	1.0481698685541
'ARL3'	0.845824125581041	0.8822820620285	0.829620598271059	0.825788111811655	0.824991019039636	0	0.962489522212909	0.85554624196703	0.830383117203294
'ARL4A'	0.917749279418522	0.746301611834842	0.941554940512562	0.934706185410795	0.783616692426584	0.653013910355487	0.52241112828439	0.904173106646059	0.870685213807316
'ARL4C'	0.596502317741256	0.512782694198623	0.732546705998033	0.718333113195087	0.703244837758112	0.65929203539823	0	0.60857726344452	0.43952802359882
'ARL4D'	0.70015067805123	0.768196012490992	0.882233207327712	0.894520239034841	0.556002009040683	0.906077348066298	0.453038674033149	0.98158379373849	0.590920009608455
'ARL5A'	0.963724879033455	0.90769436281058	0.94964287318629	0.967246797196036	0.851663846587704	0.851663846587704	0.425831923293852	1.10716300056402	0.888692709482822
'ARL5B'	0.604735657169474	0.784055535660175	0.887220737720724	0.81019072018218	0.426416168516937	NA	0.426416168516937	0.451499472547345	0.767549103330487
'ARL5C'	0.861896697713802	0.851255997742027	0.920351452104204	0.903327508242204	0.828249078884134	0.893818797629128	0.729647998064594	0.912059997580743	0.877857747671465
'ARL6'	0.864924804213736	0.943694741740344	0.922807448835351	0.917480998914224	0.998138669148441	1.27035830618893	0.635179153094463	0.635179153094463	0.952768729641694
'ARL6IP1'	0.896655819428097	0.922873825844123	0.984531344381122	0.973343488194973	0.865194211728865	1.2977913175933	0.576796141152577	1.19796121623997	0.948385962856641
'ARL6IP4'	0.987833028758296	1.01759213759214	0.94538582848442	0.936739034116083	0.93527444970744	0.967181467181467	0.960941586748038	1.04277726001864	1.05315315315315
'ARL6IP5'	0.860335195530726	0.887220670391061	0.877893056664006	0.879888268156425	0.764742396027312	0.774301675977654	0.553072625698324	0.95592799503414	0.93854748603352
'ARL6IP6'	0.902659944367177	0.872135211948963	0.944542968083511	0.933645561246989	0.923355851380886	0.802364394993046	0.835796244784423	0.825963347786959	0.923355851380886
'ARL8A'	0.690760059612519	0.904566744730679	0.868384074941452	0.869957234497505	0.633196721311475	0	0	0.633196721311475	0.791495901639344
'ARL8B'	0.898464087590055	0.912926286183054	0.913727098714794	0.9109344470132	0.890794739851344	0.958572600492207	0.85206453377085	0.902185976933842	0.941755537325677
'ARL9'	0.983260904554965	1.07880813143971	0.991035280508965	0.978872713699141	0.947587719298246	0.871345029239766	1.14364035087719	1.00539811066127	1.07465886939571
'ARMC1'	0.898690038639148	0.874064603467078	0.955419847328244	0.952506298650021	0.674017528979361	0.487459105779717	0.599949668651959	0.904271964344981	0.902702047740216
'ARMC10'	0.941000994365263	1.03169988538842	0.9529029832268	0.941604200130882	0.988051044083527	1.02464552719773	0.878267594740913	0.909634294553088	0.948529002320186
'ARMC12'	0.904230690800916	0.889221930810541	0.912986910863768	0.909825104690854	0.780064238662965	0.352724699221515	0.734843123378155	0.831422505307856	0.90018282613824
'ARMC2'	0.877382255210309	0.83794174797635	0.891879640551367	0.896539073009661	0.841750574103515	0.647500441618089	0.840000572909953	0.854952039418059	0.868696244655324
'ARMC3'	0.927198184930144	0.890568601798548	0.933995452256322	0.931137362171845	0.94996589336212	0.922128064985208	0.841943015856059	0.912813640086367	0.892140160432843
'ARMC4'	0.944101125771886	0.947796723356757	0.932311300085176	0.936344028994917	0.931158468588868	0.681661462651181	0.953039894008538	0.921000376204263	0.925111985026603
'ARMC5'	0.862863887393817	0.89162882879584	0.934509021491844	0.92139740595081	0.792263828647028	0.852896264512872	0.833599968935658	0.83896005104044	0.821170884431511
'ARMC6'	0.911233836206896	0.942173867885334	0.923365134901169	0.927570409821267	0.870997536945813	0.722962382445141	1.01356490872211	0.960261259676284	0.883620689655172
'ARMC7'	0.920665327290567	0.991573712746486	1.01466799450051	1.00027172777058	0.948894786803309	0.67077045274027	0.558975377283558	0.94697005092744	0.953984643897273
'ARMC8'	0.795853343770495	0.848520109167072	0.916612061356707	0.893965426826057	0.823098082154153	0.96555736560391	0.772445892483128	0.78364076049013	0.843475399837898
'ARMC9'	0.819254886242434	0.864354126801888	0.901949358859087	0.88473316569704	0.801162569948561	0.610079158861563	0.858629927286644	0.803677611940299	0.827964572740692
'ARMCX1'	0.833588618603806	0.76269691790143	0.87000276132912	0.867520312712509	0.831904601192485	0.65676679041512	0.56294296321296	0.73886263921701	0.831011040933417
'ARMCX2'	0.77919779197792	0.807084870848709	0.911657329197877	0.889586879868799	0.662223483773299	0.448380483804838	0.949511612763187	0.760297342103856	0.816693024073098
'ARMCX3'	0.915357285828663	0.739682655215081	0.852284705462211	0.860145259064394	0.940218841740059	0.976381104883907	0.813650920736589	0.959251611815768	0.897821705640374
'ARMCX4'	0.964584180618337	0.986357421988099	0.984398276167841	0.983096832378959	1.03861755244287	1.08613600255463	0.950543734539445	1.01409636973213	0.951933138183681
'ARMCX5'	0.936524198045878	0.872472632358097	0.929671581962615	0.951754461968948	0.974570493591492	0.779656394873193	0.81214207799291	0.826908297592781	0.875701023227137
'ARMCX6'	0.81296552777081	0.927928272527674	0.979991267536116	0.947439110048029	0.777139928241927	0.647616606868273	0.706490843856297	0.87890825217837	0.78840282575268
'ARMS2'	0.859233166237637	0.707259953161593	0.747816118307922	0.839773181636436	0.953098974314018	0.900149031296572	1.35022354694486	0.900149031296572	0.613737975884027
'ARNT'	0.855502985716192	0.916119385874728	0.931266862493027	0.921231659233404	0.836075791573174	0.722534634692866	0.797118855048259	0.888188916793182	0.867041561631439
'ARNT2'	0.753528830545557	0.800331863498697	0.891025920942209	0.873666142460236	0.598622206844554	0.645881854753335	0.885780829376002	0.708386550374625	0.824991948928629
'ARNTL'	0.8841423348211	0.852878122737601	0.920575323729898	0.918583296732573	0.921412971886158	1.28997816064062	0.950510223629931	0.806236350400388	0.891602552207488
'ARNTL2'	0.984345332661681	0.976756321564886	0.963772803726226	0.965301518912253	1.05953228101954	1.27576335877863	0.911259541984733	0.98296521086222	0.999567167702841
'ARPC1A'	0.817918859036368	0.839769163484309	0.874206756070892	0.857177516946319	0.877558775841103	0.957336846372112	0.558446493717065	0.752777691164396	0.877558775841103
'ARPC1B'	0.843229244160095	0.832963844665972	0.891910288943277	0.889313365501217	0.806567103109656	0.703913108168427	0.729417206290472	0.837697763229678	0.806567103109656
'ARPC2'	0.814136546184739	0.814931601405622	0.810029355088515	0.82002389724186	0.689047858099063	0.508835341365462	0.636044176706827	0.666331994645248	0.775663630130277
'ARPC3'	0.878252402388022	0.81163691938213	0.861358820749684	0.872361579408895	0.629018612521151	0.629018612521151	0.629018612521151	1.12561225398522	0.77878494883571
'ARPC4'	0.836864406779661	0.784751971192649	0.750130560698856	0.774818401937046	0.765133171912833	NA	0.765133171912833	0.850147968792037	0.784751971192649
'ARPC4-TTLL3'	0.730251830396653	0.820068900445439	0.903090498915731	0.856177609369162	0.55229130029999	1.28867970069998	1.28867970069998	0.736388400399986	0.799870159055157
'ARPC5'	0.813185443668993	0.587592062522111	0.871489305667902	0.863842897536897	0.487911266201396	0.43369890329013	0.557612875658738	0.758973080757727	0.821745290444456
'ARPC5L'	0.74353945546839	0.654314720812183	0.831756001032436	0.825443186255369	0.692803822036429	0.654314720812183	1.30862944162437	0.654314720812183	0.796557051423527
'ARPP19'	0.573536191793453	0.766208506224066	0.850850394418859	0.822349686762672	0.43015214384509	0.645228215767635	0	0.645228215767635	0.611268835990391
'ARPP21'	0.959920784609581	1.00542547221021	1.01432794556235	1.0137124522922	1.01307735466876	0.958137208272514	0.980986267293321	0.888893678935173	0.956795279409387
'ARR3'	0.934811100347598	0.929391905562974	0.933717754031402	0.935684755581568	0.899755684084563	0.981551655364978	0.785241324291982	0.872490360324425	1.03321226880524
'ARRB1'	0.861673560096302	0.93249231325737	0.95402123038331	0.926470198499987	0.625844294347672	0.64819587628866	0.845472882115643	0.782305367934589	0.939884020618557
'ARRB2'	0.849404117009751	0.872517154207295	0.948274631668408	0.940252038547072	0.842940301522302	0.747871846463396	0.817984832069339	0.727097628506079	0.80396223494815
'ARRDC1'	0.884639421255966	0.870371787025704	0.892991974802606	0.884095313601128	0.81980289279637	0.990667074663403	0.937059548978154	0.892129428385134	0.932459677419355
'ARRDC2'	0.83612936445665	0.833591760229657	0.834176099997149	0.846657461800655	0.750863561989876	0.731327519087425	0.69849240598554	0.857211764176244	0.819054920504673
'ARRDC3'	0.815143424385569	0.838780557652756	0.878691104529022	0.892550137843584	0.982140353113646	0.809149722735675	0.776783733826248	0.690474430067776	0.70360845455276
'ARRDC4'	0.90044593837535	0.906520910973085	0.915036703506617	0.93017049941928	0.939389830508475	0.742285714285714	1.09012008281574	0.77185265049416	0.879746031746032
'ARRDC5'	0.844410907697844	0.819746967523151	0.875611205309914	0.887138484527138	0.832425720620843	0.867110125646711	0.923052714398112	0.831572825415288	0.786822151049793
'ARSA'	0.923970099008779	0.882119629641496	0.904042386185243	0.910578054564875	0.925210711618479	0.816828885400314	0.929723934601983	0.865044479330194	0.911160830170954
'ARSB'	0.910151670574443	0.929022438863865	0.93121001675097	0.936220771973213	0.888616325940677	0.916516367571467	0.639103367425314	0.860507033997655	0.909432183087823
'ARSD'	0.839233028908615	0.816936881840177	0.8733468905799	0.86913828720181	0.80029437811598	0.919312516399895	0.902896221464183	0.748084326184363	0.828632030088341
'ARSE'	0.800060466293557	0.687662591050989	0.786737058375694	0.799687825182102	0.759323772036978	0.523933402705515	0.554160329784679	0.782705388188117	0.830626126240451
'ARSF'	0.851403802093009	0.848296488946684	0.909701328629152	0.903511053315995	0.801911416798534	0.474571462347795	0.940865515468594	0.727111276240015	0.836584308625921
'ARSG'	0.87224114844113	0.899397655657237	0.941595254340555	0.936682680534782	0.82156516622536	0.854427772874375	0.811899693681533	0.850561583856844	0.895596313072041
'ARSH'	0.857541746509718	0.898338471060117	0.866120463481343	0.884106898439639	0.882222984774235	0.89286383217831	0.869969887763482	0.888882276627906	0.779973002822432
'ARSI'	0.865554884399277	0.909905744609281	0.936957884211483	0.915186372989383	0.787272757987407	0.663894191437142	0.829867739296428	0.783395145895828	0.875570600301158
'ARSJ'	0.836584942143267	0.871856109991703	0.89061285572085	0.898464481164657	0.856618190261097	0.723763054271529	0.759951206985105	0.90531717635998	0.795199407680147
'ARSK'	0.951192274847271	0.955991584827783	0.987408647380967	0.984496226100412	0.875889553088528	1.03045829775121	1.00183445614701	0.903910787501061	1.06544299304523
'ART1'	0.93850620216416	0.982422802850356	0.927946524288987	0.92391597969354	0.961159800147432	0.884877276326207	1.04289107567017	0.878070528046775	0.950078759844981
'ART3'	0.991171273977172	0.941665714089756	0.945920720792281	0.966032099384367	0.857588418188885	1.27050136027983	1.07992615623785	1.06367555744358	0.974051042881202
'ART4'	0.941550011498602	1.06062223682229	0.96237191618502	0.956913857980167	0.950576148826878	0.927391364709149	0.888343307247711	0.875629986213755	1.01271137026239
'ART5'	0.893578352180937	0.979996198802623	0.909757563393561	0.881125471190092	0.94938809834687	0.79967689822294	0.940796350850518	0.882272634189629	0.962574044157243
'ARTN'	0.848513326546062	0.827217305801377	0.888674053692273	0.896410505935184	0.92533185840708	0.705014749262537	1.19310188336737	0.903865063157099	0.69001443544844
'ARV1'	0.96418383900518	1.0855822884683	1.0274584034399	1.00129559375666	0.853991400261731	1.2809871003926	1.2809871003926	0.945490478861202	1.06748925032716
'ARVCF'	0.931179999407282	0.944874250862637	0.948422615084401	0.940422830424707	0.854705336952554	0.929919406604379	0.857325123425972	0.934368781755596	0.958469563824689
'ARX'	0.670214113771696	0.737886218463207	0.779510569248311	0.759551765162739	0.529632616736658	0.169647947548461	0.616901627448948	0.549336211109301	0.678591790193843
'AS3MT'	0.996792412617221	0.925176056338028	0.907834499438542	0.94000687994496	1.11235516934046	1.03039215686275	1.04649203431373	0.91999299719888	0.957736299648064
'ASAH1'	0.950473965307166	0.967714225662302	0.967976549930575	0.963604882679157	0.921125833077875	1.14747871474529	0.943069550984993	0.964832694469262	0.984523157621696
'ASAH2'	0.907961694113876	0.92507313492449	0.934600762963622	0.938546570465152	0.772620721987811	0.606041502495403	0.927614544635821	0.900207751271581	0.848629543805444
'ASAH2B'	0.947679471580045	0.744605299098607	0.895853250478011	0.960148938311361	0.868706182281708	1.30305927342256	1.30305927342256	0.651529636711281	0.977294455066922
'ASAP1'	0.711579565939379	0.715748131564556	0.851379777669315	0.834895834063966	0.66003513597574	0.534022235918452	0.613085268249236	0.77814668662403	0.662451016190721
'ASAP2'	0.747776528718203	0.782963857939278	0.86382566073664	0.84248788665	0.683762757333644	0.542420493994653	0.689063243824603	0.588913679194195	0.729759364030379
'ASAP3'	0.875375631017545	0.883393806849247	0.908215949615156	0.903169027064088	0.855787750385208	0.760700222564629	0.852652996720793	0.881119948916559	0.906065942275495
'ASB1'	0.808990002940312	0.949355192398058	0.972893626724433	0.937959423698912	0.641564245810056	0.719703480876665	0.695027932960894	0.845599133508152	0.830307262569832
'ASB10'	0.954216729165072	0.984298815881124	0.929741561926282	0.929100333209922	0.931266905156618	0.939426369863014	0.972718829811934	1.00684931506849	0.959221627506124
'ASB11'	0.972141862209365	0.932577949212472	0.948140271154498	0.949016172605946	0.904912957417652	0.944689351150296	0.915621986499518	1.03915828626533	0.890188042430087
'ASB12'	1.03334968121628	1.03334968121628	1.02788222258551	1.02199419021391	0.941086316821972	0.996444335458558	1.09413495658195	1.00454550891757	1.08088877066691
'ASB13'	0.848600304804685	0.807406115251059	0.854928420425898	0.86994364262053	0.779042902771514	0.660022459292532	0.825028074115665	0.792026951151039	0.898363902925947
'ASB14'	0.953741014921098	0.92842941686056	0.923524465753861	0.937228220756331	0.983660942593647	0.911021365294424	1.1302144757412	0.891216553005415	0.867639395518499
'ASB15'	0.886663148390389	0.915617675328398	0.958074407456045	0.954764876501576	0.881311056951412	0.65250914793518	0.945013248733709	0.876226570084385	0.837789523274799
'ASB16'	0.925097276264591	0.958862673926195	0.924721351445489	0.92341929378364	0.981308777429467	0.869514106583072	0.853987068965517	0.936507167764432	0.902562480227776
'ASB17'	0.856255250271478	0.846165832554217	0.939324789476919	0.928968640026904	0.884553664726079	0.977664576802508	0.806961237995721	0.916010053941088	0.764151623247937
'ASB18'	0.897799285631985	0.905815350682271	0.912197953420423	0.925855513307985	0.845860483983854	0.841686830279986	0.782964493283708	0.972615892767984	0.882710222007918
'ASB2'	0.917140450200826	0.838746664712551	0.883428045678411	0.906938858780121	0.871397405377222	0.846235474218913	0.987274719922065	0.895560674901983	0.883845939739754
'ASB3'	0.897489370317878	0.868756472273843	0.954365710649516	0.941830259108585	0.879321569299298	0.865998515219005	0.835069996818326	0.865998515219005	0.93326053581854
'ASB4'	0.967526690391459	0.983492477361615	0.950167854586513	0.952169123877309	0.888691182285488	0.430011862396204	0.992335067068163	1.01359938993391	1.00579045780807
'ASB5'	0.900327300731613	0.883400466398134	0.959644385214281	0.948616738048385	0.847891231964484	0.655188679245283	0.693729189789123	0.891056603773585	0.860546324978879
'ASB6'	0.759896125772038	0.858588807785888	0.934857575218088	0.900910038866243	0.677946543580936	0.526861313868613	0.585401459854015	0.587653003930376	0.857681208623324
'ASB7'	0.46870904730114	0.577516504710333	0.700949094046592	0.658889603200114	0.304660880745741	0	0.16321118611379	0.315166428357663	0.59688662350186
'ASB8'	0.913814582436748	0.864003920607694	0.941935158828123	0.942261313661512	0.904190149473168	0.663072776280323	0.757797458606084	0.824360748889051	0.959339335894936
'ASB9'	0.785602503912363	0.72640826873385	0.875005733681941	0.877874350742568	0.792707436118289	0	0.589617101245008	0.943387361992013	0.670943597968458
'ASCC1'	0.929528133614399	0.945609935234026	0.985430396259339	0.9665325215836	0.90467444020225	0.79738933030647	0.956867196367764	0.883262027416397	0.956867196367764
'ASCC2'	0.874031361385837	0.899657982711561	0.878022372168421	0.877308978991034	0.883254094906954	0.908919167827709	0.847128610365738	0.875092079057422	0.831764538674632
'ASCC3'	0.894641065501382	0.902681064498563	0.916584621418284	0.90584773711545	0.813351211753675	0.83199637361481	0.873693161569865	0.882885133794015	0.959632180930718
'ASCL1'	0.604607702864485	0.742944192370063	0.812816159706229	0.793635222593652	0.421393247451004	0.331094694425789	0.70633534810835	0.593687038280725	0.504525248648822
'ASCL2'	0.827920636546802	0.985525487728131	0.934968736677561	0.89729432075247	0.562114537444934	1.0037759597231	0.864791596069129	0.887549269649896	0.985797882832533
'ASCL3'	0.986607142857143	0.914144471347861	0.970946712018141	0.983351013672796	0.892644557823129	0.789285714285714	1.0688244047619	0.933563748079877	0.996572871572872
'ASCL4'	0.954791518979184	0.924615638948587	0.981819188600539	0.974684810886532	0.995437262357414	0.904942965779468	1.00020012007204	0.919538820066233	0.953858801767547
'ASF1A'	0.469946844759438	0.516941529235382	0.789771780776279	0.731332008414397	0.53848075962019	0	0.516941529235382	0.258470764617691	0.502582042312177
'ASF1B'	0.969074286386219	0.963407185296241	0.907561329225497	0.919090454772614	0.878783581182382	0.7431998286571	0.867066466766617	0.900415177026871	0.959966445348754
'ASGR1'	0.94093047569263	1.02215609795328	0.936123678881939	0.920288124468702	0.918527369128519	0.428646105593309	0.701420900061778	0.788155742542536	1.03864248662994
'ASGR2'	0.831217973985022	0.855684751084267	0.926501601187222	0.930340214224156	0.760998323710188	0.547077135939121	0.829733656174334	0.861646489104116	0.794810178628535
'ASH1L'	0.855401243076652	0.893349198599004	0.928737267473092	0.915315015670949	0.820135408635312	0.648008224106913	0.864010965475884	0.876858712174411	0.872601983598514
'ASH2L'	0.780231879485764	0.8719967400163	0.880910110743564	0.857701711491442	0.771931540342298	0.935674594354301	0.473993051087376	0.709822106061883	0.864732053388913
'ASIC1'	0.735115553925165	0.905622390137204	0.901069854713213	0.872603090520647	0.693863278171789	0.430673758865248	0.646010638297872	0.679310155735907	0.800839634253561
'ASIC2'	0.702983835321042	0.74275042669988	0.834880057519807	0.816572762942265	0.543912898801768	0.523332410738998	0.598094183701712	0.741387581880247	0.642271594997861
'ASIC3'	0.977119855383192	0.953506008062938	0.996795979029607	0.994422201913038	0.968943120191701	0.79477866061294	1.04078157937409	0.930821854771912	0.96863649262202
'ASIC4'	0.852249932000544	0.880067323658942	0.933361089576095	0.905423713733388	0.76974902534113	0.845490920283164	0.862713883474117	0.862713883474117	0.868821243690536
'ASIC5'	0.806074032080157	0.880948458848502	0.895737108080204	0.875237046591374	0.75340373248323	0.565052799362423	0.820237934558356	0.782380799117201	0.880178399006851
'ASIP'	0.815941404566997	0.684395295769703	0.859183582223017	0.883401126991827	0.659952606635071	0.659952606635071	0.989928909952607	0.806608741442865	0.599956915122792
'ASL'	0.765990411553173	0.886989679815983	0.914610392524707	0.866721264454576	0.672716891995268	0.780936565924942	0.565896062264451	0.711791140817004	0.842186492664153
'ASMT'	0.858364239703299	0.785904920767306	0.859178234337195	0.860598363650149	0.846604894322505	1.01876563803169	0.861737851718537	0.854244479094898	0.877593828190159
'ASMTL'	0.843911297082205	0.805100901000702	0.866997432898156	0.87920689152056	0.808224290857996	0.754713133327291	0.810637167445033	0.853555612233068	0.780393702613091
'ASNA1'	0.671018638925011	0.765249342244534	0.762312442249875	0.761962557021075	0.577293363447631	0.860280306314116	0.501830178683235	0.62439699651831	0.673262848419743
'ASNS'	0.819259563504658	0.828838791676746	0.915101914842975	0.915769442521685	0.856163147446309	0.856163147446309	0.755438071276155	0.847055028856455	0.800764355552725
'ASNSD1'	1.00840022025458	1.00956030103716	0.967072342375293	0.969008291344977	0.97533791795115	0.97533791795115	0.827559445534309	1.000346582514	1.08787690848398
'ASPA'	0.83246237458194	0.786847997892518	0.848982558139535	0.837346153846154	0.8296875	0.547046703296703	0.850961538461538	0.788390837104072	0.86615728021978
'ASPDH'	0.891378299120235	0.995509309967141	0.966773618538324	0.93125	0.956149732620321	1.16103896103896	0.926794258373206	0.790151515151515	0.937762237762238
'ASPG'	0.868651687751903	0.821062586966605	0.862622654550399	0.875225407439177	0.871654017857143	0.807087053571429	0.77719494047619	0.781793727106227	0.801559060053816
'ASPH'	0.909030227459197	0.861348904036354	0.900506902563323	0.914315286921169	0.904403354937095	0.867745747689191	0.901862247170988	0.865250432814456	0.82995365347422
'ASPHD1'	0.855472018089316	0.913286885245902	0.965539617486339	0.943694829760404	0.864414234306278	0.778922716627635	0.757285974499089	0.736081967213115	0.951608413238478
'ASPHD2'	0.684150042888249	0.694332829727731	0.803705527259788	0.783091381969839	0.658169661512745	0.658169661512745	0.457857155834953	0.568419253124644	0.648630970766184
'ASPM'	0.931735775087538	0.906757105812281	0.945073710645665	0.94275204398136	0.951756203848019	0.739373486948513	0.952143659121467	0.913540964332943	0.916450330461392
'ASPN'	0.909450375642546	0.891261368129695	0.864937192699704	0.895172315137578	0.788190325556874	0.363780150257019	0.707350292166425	0.868111722204249	0.947520391367118
'ASPRV1'	0.895765086298111	0.84579688200987	0.890551433785318	0.907911217607108	0.908521865453225	0.998317631224765	0.726049186345283	1.00782541818881	0.855700826764084
'ASPSCR1'	1.02120590449745	0.972497215369081	0.977168119444542	0.995838662577758	1.05397980937245	0.92819375746205	0.975072230061144	1.01765821601261	0.970869332517777
'ASRGL1'	0.893551367331855	0.838878367003367	0.885135445362718	0.888063821397155	0.787862495927012	0.495075757575758	0.66010101010101	0.910484151863462	0.886421356421356
'ASS1'	0.769777777777778	0.875673133450911	0.874400352733686	0.860763416477702	0.78951566951567	0.54984126984127	0.603747276688453	0.702993404363267	0.821096296296296
'ASTE1'	0.91119268724661	0.874754846870193	0.900652314210552	0.90550043348425	0.82836311530681	0.5775080542444	1.13696898179366	0.91623873990698	0.832620835488285
'ASTL'	0.929951690821256	0.862848762693483	0.851915530170572	0.872623590052549	0.945727657004831	0.762939958592132	0.706841432225064	1.01471014492754	0.903582930756844
'ASTN1'	0.841634300679649	0.873951055512008	0.898987652693018	0.896088836878483	0.861362573457474	0.779533128979014	0.824902781988375	0.75626348333785	0.830058424375802
'ASTN2'	0.837023537369362	0.83259154150702	0.872096661978387	0.866178324470344	0.723360913369238	0.635738945967306	0.951967096371009	0.830469794281616	0.835717268256472
'ASXL1'	0.875548696755972	0.842955096507313	0.912925061289757	0.918863926399405	0.884958564610188	0.84602038776734	0.854155199188179	0.896770982636549	0.841213453745934
'ASXL2'	0.863916324523528	0.88056663499783	0.924159207031091	0.910985206823781	0.867013040094951	0.877716904787482	0.819754467678874	0.81903234429297	0.9195129478726
'ASXL3'	0.891071404121312	0.901995572724306	0.929290095367408	0.920751494185273	0.805687093728478	0.873599415805208	0.792334353869839	0.87026506688992	0.935423374462191
'ASZ1'	0.988793229242667	0.976200956462743	0.937071737251512	0.940125135126282	0.972507223113965	0.568717674335652	0.945802219275595	0.935103099148043	1.09348898292718
'ATAD1'	0.821310176499517	0.772477906118459	0.88385444632605	0.871287094713853	0.706585961313436	1.2806870548806	1.0672392124005	0.664059954382535	0.969168582071808
'ATAD2'	0.858566946077527	0.852890423720974	0.88560498863906	0.886749056218997	0.812693546650337	0.837130491978304	0.765656192663197	0.83790561280421	0.855733391800044
'ATAD2B'	0.83314670895723	0.823791215392801	0.879810595195846	0.870599305515076	0.778396771629849	0.803458788898234	0.75250774374859	0.76879978231831	0.835597140454163
'ATAD3A'	0.838459426680984	0.902154511332898	0.913310833832669	0.905687307221312	0.84048528055891	0.637281822306058	0.746983071319936	0.827859433929012	0.856441764111857
'ATAD3B'	0.883620010858175	0.865347358753211	0.890057213010254	0.887931043626759	0.837223569593732	0.838521590631861	0.7018696890514	0.874167245294349	0.930016244295158
'ATAD3C'	0.896073669723612	0.911053395889187	0.929660202833439	0.913776900016766	0.861033425270508	0.692213106492773	0.854883186518575	0.8646254450544	0.87680326822418
'ATAD5'	0.883971789664045	0.881886880541201	0.90922716328906	0.90943151032777	0.765430010751779	0.773134014106748	0.996571721508443	0.901058837218322	0.862815859613358
'ATAT1'	0.857974042179096	0.883382461311717	0.973708196792465	0.951075777521804	0.737934501580006	0.923536209553159	0.659668721109399	0.917799959804381	0.815906049793204
'ATCAY'	0.849739226182576	0.78016108738263	0.841971879609579	0.855949817413868	0.63065593835905	1.02586699306406	0.824357405140759	0.838448984715815	0.808427793447218
'ATE1'	0.822545123632291	0.833633760107817	0.886222805722095	0.870924233490566	0.757848872825288	0.807273799313894	0.845715408805031	0.750423531756577	0.807273799313894
'ATF1'	0.804112808460634	0.859507246376812	0.991739130434783	0.953461479786423	0.440772946859903	0.991739130434783	1.10193236714976	0.54094861660079	0.925623188405797
'ATF2'	0.920865495972792	0.98148079750024	0.962939788179367	0.954522667436073	0.766452074391989	1.31391784181484	0.963539750664214	0.808564825732208	1.01895669365232
'ATF3'	0.807313642756681	0.883713080168776	0.854268094774424	0.855418469262405	0.812236286919831	0.866385372714487	0.472573839662447	0.866385372714487	0.737598357851522
'ATF4'	0.800316310392327	0.948523034539054	0.911721900964759	0.870036949897309	0.725003097509602	0.8384266108872	0.750171178162231	0.863833477883781	0.915475696670312
'ATF5'	0.913725490196078	0.988621022179364	0.936909569798068	0.938325791855204	0.936857781087118	0.609150326797386	0.712705882352941	0.900672268907563	0.913725490196078
'ATF6'	0.855840517241379	0.921486681808796	0.903675374433995	0.898947368421053	0.757809878844362	0.941877394636015	0.588965517241379	0.863779668607255	0.891604503870514
'ATF6B'	0.958219991375452	0.952613472754429	0.948594277962708	0.951375837510646	0.914473862938674	1.09558719293627	1.17166963689018	0.988837671573248	0.912320470796746
'ATF7'	0.861494742824666	0.870531400966184	0.967108845143118	0.946374200287244	0.844303051726169	0.665700483091787	0.748913043478261	0.716908212560386	0.832125603864734
'ATF7IP'	0.866143686313723	0.880498547860907	0.940682049702026	0.930183353052482	0.841360741350392	0.837292265811947	0.742215122075059	0.91485393775658	0.855637845693892
'ATF7IP2'	0.959519572953737	0.999718025008265	0.995057334914986	0.991026185796994	0.919151435580279	0.752564370944107	0.901366871562601	0.892576346933709	0.943993366271637
'ATG10'	0.830904696132597	0.88061694290976	0.926563832548482	0.905185157533224	0.719052140883978	1.06526243093923	0.929683576092416	1.072135091784	0.742247371235074
'ATG12'	1.0309072781655	1.04519774011299	1.01528747092057	1.02086597350805	0.958882611424984	1.32768361581921	1.16172316384181	0.981331368214198	1.04605375791816
'ATG13'	0.861040093253793	0.818916857360793	0.906748217833903	0.910022972689782	0.804918278602489	0.817495126705653	0.832358674463938	0.857699805068226	0.82528079457904
'ATG14'	0.883991004464673	0.929538689117373	0.949395323330828	0.938161496994158	0.889635902322046	0.322493014591742	0.873852039538913	0.814719194758084	0.854397077619679
'ATG16L1'	0.750222249589175	0.864291129643669	0.845901956672528	0.851115959984467	0.703779919852702	0.648218347232752	0.594200151630023	0.73762777443727	0.725387198093794
'ATG16L2'	0.966009949892976	0.926435167635958	0.92242962879966	0.933263354071119	0.938238921493578	0.934992420035123	0.827857871906098	1.04324744211884	0.959173258484307
'ATG2A'	0.898025935904187	0.870320659830171	0.906096313851389	0.90480287394265	0.87502956135939	0.824547086665579	0.862807320800629	0.87903546898504	0.889114288927674
'ATG2B'	0.886728879225432	0.936087390003901	0.935935262301692	0.925420091842187	0.83582458530888	0.925202652910833	0.873563435073949	0.824774672637606	0.919379699151254
'ATG3'	0.774773110278762	0.755129688261081	0.85846322454944	0.846091137166347	0.770786284668408	0.423932456567625	0.741881798993343	0.635898684851437	0.799415489527521
'ATG4A'	0.848136804492088	0.9612217117577	0.853828997810827	0.859787035323023	0.890543644716692	1.27220520673813	0.706780670410073	0.777458737451081	0.935445004954509
'ATG4B'	0.771684882673248	0.796325459317585	0.819457382150839	0.81548790776153	0.765573053368329	0.721062992125984	0.543832020997375	0.701033464566929	0.804907526094122
'ATG4C'	0.973827178157824	0.968844984802432	0.995005262904159	0.993343450544096	0.847739361702128	0.989029255319149	0.968844984802432	0.98659322267058	0.945114828924669
'ATG4D'	0.99414998498322	1.00393714878843	1.04364883150709	1.02041824774433	0.91370232172471	1.24042012161415	0.820866256950541	1.0234993614304	1.04236985009593
'ATG5'	0.870834377349035	0.827547288416481	0.90116194272935	0.889323429946679	0.765661143369683	0	0.943403908794788	0.805038002171553	0.905667752442997
'ATG7'	0.90048395490026	0.905659150043365	0.976503523302571	0.970349089332177	0.928881179531657	0.776279271465742	0.862532523850824	0.842473627947317	0.883882338797627
'ATG9A'	0.846260236468845	0.896024540296541	0.928980491872494	0.914742873359649	0.820354310862656	0.438961517215982	0.758206257009424	0.761727338698322	0.921819186153563
'ATG9B'	0.983655571058402	0.968436024142521	0.95072599475387	0.95425424579645	0.980195743562796	0.80496681652751	1.09623770408681	1.0168455821635	0.97027250206441
'ATIC'	0.954332373148831	0.864902169048864	0.930840805734933	0.940795115059155	0.939899316590263	0.724505723204995	0.907207166447993	0.933333843422905	0.912877211238293
'ATL1'	0.644411764705882	0.777701974260494	0.811806203963067	0.785767137043497	0.524551701022289	0.767156862745098	0.672944616443068	0.467778574844572	0.690441176470588
'ATL2'	0.920146137787056	0.954785785604066	0.948877583794076	0.946468987181238	0.86921872490766	0.852818371607516	0.907838911711226	0.9368990561322	0.959420668058455
'ATL3'	0.893342801208867	0.836775719836727	0.921752056795756	0.92691369259855	0.958231773686446	0.320764025937412	0.703611411733678	0.898139272624753	0.84530755070565
'ATM'	0.90370790917759	0.931240928882438	0.939078164341055	0.931657130374479	0.935948361469712	0.913670345318619	0.888818188645865	0.89124898715129	0.88529154094416
'ATMIN'	0.851350776128721	0.8922156133829	0.908720953144088	0.900989093182402	0.826508210637239	0.492030669144981	0.779642799418135	0.830670482201599	0.837315349246723
'ATN1'	0.860362896955671	0.90291420502255	0.93829729895046	0.926584233522543	0.819505261614752	0.656325446045698	0.817882478918485	0.78918484807924	0.891282188565015
'ATOH1'	0.826337310111022	0.881042567574818	0.865686705830594	0.864475955193069	0.802727672679278	1.22638949992668	0.865686705830594	0.722454905411351	0.824720211656793
'ATOH7'	0.999785377021033	0.975279555524298	0.97037198806144	0.979620401437392	0.909958506224066	1.07053941908714	1.1470065204505	0.947873443983403	1.04442870154843
'ATOH8'	0.806413062258826	0.934824742268041	0.935122789372224	0.918563682483535	0.812347703842549	1.03105670103093	0.93732427366448	0.687371134020619	0.795903418339664
'ATOX1'	0.867283950617284	0.867283950617284	0.900641025641026	0.894386574074074	0.780555555555556	NA	0	1.0841049382716	0.975694444444445
'ATP10A'	0.86796047100492	0.861229363513654	0.875904198248711	0.883794463749301	0.837747847011017	0.717790829432133	0.86605582042959	0.841688826159876	0.848178521384025
'ATP10B'	0.913575699654861	0.938341305970806	0.952913194487058	0.943796540657569	0.859666051734803	0.852996930046794	1.04286878478408	0.901566702487152	0.934061708798304
'ATP10D'	0.916601363165971	0.955120631429378	0.955340063987596	0.950075227431318	0.876596265312677	0.962347748911321	0.972808050529922	0.902314713535	0.920307298596561
'ATP11A'	0.768283796740173	0.819449694866761	0.854461243454532	0.848560294436025	0.695909236177693	0.738789090389833	0.592445516929342	0.764825710315466	0.767785234899329
'ATP11B'	0.931731388590679	0.931762344150285	0.940820291804321	0.923289881106278	0.930814330137341	0.770329100803317	0.758657447760843	0.982562628575659	0.994556350802404
'ATP11C'	0.890603129179757	0.923084837877577	0.942415995371738	0.91619828083803	0.746957463183022	1.12562339937997	0.947893388951554	0.839750790013629	0.975422474815924
'ATP12A'	0.841923018559894	0.869218040405108	0.921489278946018	0.916090285156761	0.807474503754392	0.649649941656943	0.832363987747958	0.789204373568434	0.802508751458576
'ATP13A1'	0.733622200498868	0.732037028383046	0.82645234298636	0.82694363799105	0.664133141134845	0.578987866630377	0.633243227593689	0.657808063600227	0.743623980421255
'ATP13A2'	0.860237075343853	0.883543020582538	0.899623464860884	0.898030199231394	0.780959926812932	0.705321500334896	0.806081714668453	0.827673189168501	0.85982049564635
'ATP13A3'	0.890923258057097	0.924828433934001	0.923802944212853	0.923811595349205	0.840370548027341	0.818677481131013	0.914839597962275	0.798513011152416	0.882887479651092
'ATP13A4'	0.88488404848563	0.939918901873363	0.943343894742123	0.930262788195857	0.779791484407571	0.80912829996174	0.906223695957148	0.883902915268549	0.904902670161292
'ATP13A5'	0.922937717878627	0.944879350606027	0.916975164291572	0.924096519515178	0.943486184530749	0.826555765595463	0.895713153241051	0.890408481959398	0.893533213170968
'ATP1A1'	0.443601895734597	0.537654320987654	0.701348747591522	0.66213921901528	0.408571428571429	0.5	0.216666666666667	0.298648648648649	0.509278350515464
'ATP1A2'	0.661128439142202	0.801957272685121	0.813270579899923	0.782880460645284	0.567168064003507	0.618090274084317	0.500358793306352	0.532476418552368	0.755937745282978
'ATP1A3'	0.543683920636433	0.575394472095732	0.67887813741272	0.667078494357961	0.452991463210502	0.598721275018532	0.313512231282431	0.511634544106746	0.525612222071138
'ATP1A4'	0.898857715372211	0.896810009138805	0.906183506717987	0.905064044149083	0.859320841461812	0.923707088720464	0.86937137761926	0.874485326899373	0.897767930154562
'ATP1B1'	0.592750506850157	0.653153973953588	0.744331070600122	0.730910399424253	0.29070299977101	0.319773299748111	0.639546599496222	0.568485866218864	0.583933851713942
'ATP1B2'	0.835520012668752	0.841996911991765	0.87311418917407	0.884096757591354	0.851787573759111	0.25259907359753	0.631497683993824	0.775019884901511	0.850093036145532
'ATP1B3'	0.699898951987759	0.702010261043529	0.87448692000681	0.842884517463699	0.697451752854934	0.426220515633571	0.464967835236623	0.852441031267142	0.599372600109709
'ATP1B4'	0.901443624903277	0.906108629963659	0.918693472046488	0.909924359736106	0.961094709217864	1.27203711514129	0.880641079713201	0.917050013241395	0.908597939386636
'ATP2A1'	0.809322556621144	0.84245134183744	0.918005776889026	0.894980783416813	0.754743417400667	0.802511988122229	0.756866464988292	0.720056086045934	0.83149882535554
'ATP2A2'	0.563644926304109	0.664380399117148	0.745565750397586	0.7124961087819	0.507368457347769	0.653429073856975	0.412692046646511	0.552901524032825	0.584647066082557
'ATP2A3'	0.785345102129661	0.826173528453368	0.86606458574195	0.857269072174465	0.736976032461057	0.646316282436086	0.54435729670419	0.695227858337561	0.788732749794512
'ATP2B1'	0.626091936955092	0.734218350973399	0.842685145569342	0.811421479064898	0.58035230605421	0.598209300086647	0.384035600055625	0.547656401487775	0.654476511480935
'ATP2B2'	0.667653631019121	0.731391622204947	0.810197967441505	0.79843917935234	0.604815642217322	0.545791167537885	0.492993187461376	0.51715311850253	0.704743449115093
'ATP2B3'	0.722699358442699	0.736952873910187	0.824624501182382	0.817323252330768	0.646857575548978	0.655841708542714	0.558679973943793	0.693166033419128	0.692462311557789
'ATP2B4'	0.817777492757122	0.825349506578947	0.899025896372913	0.887960775926201	0.778761284482108	0.679144736842105	0.783628542510121	0.776321982673197	0.803219256072874
'ATP2C1'	0.7595962147695	0.837376219331954	0.889094806091526	0.862751256281407	0.776476130653266	0.776476130653266	0.768387837625628	0.65733429050012	0.727946372487437
'ATP2C2'	0.868421480971471	0.845901611811658	0.88508304033884	0.889846353034912	0.836309347432229	0.791399334385507	0.769755173066409	0.880766288208026	0.837115098374521
'ATP4A'	0.773827268275025	0.798946109679265	0.85067385611758	0.836124739639814	0.752485760365499	0.596891556796163	0.539334156676533	0.709298871871644	0.812629043243565
'ATP4B'	0.78562487381385	0.884689413823272	0.89501125526569	0.873490813648294	0.769739076733055	0.851093613298338	0.7000931335196	0.668716410448694	0.856283208501377
'ATP5S'	0.830160545020575	0.856257545951149	0.901726109246487	0.896299053959355	0.883834718190009	0.888367203924317	0.922978913168121	0.793185003503854	0.822562225855849
'ATP6AP1'	0.841288753318535	0.900551650248018	0.885809308573377	0.842861255661186	0.814374458836724	0.884177983879872	0.918184829413713	0.810496485223216	0.950908397757598
'ATP6AP1L'	0.919870679656692	0.910634529006137	0.89262978059081	0.911155486974676	1.03149677770718	0.988517745302714	0.811091483325304	0.948977035490605	0.819312005115763
'ATP6AP2'	0.809910733206188	0.912631118881119	0.93707659527972	0.885571975194617	0.814849213286713	0.869172494172494	1.11750749250749	0.586691433566434	1.08646561771562
'ATP6V0A1'	0.75002427184466	0.87722137057855	0.859217635274174	0.842452342356475	0.667390758227306	0.549468331021729	0.793676478142498	0.722305787258611	0.808939487337546
'ATP6V0A2'	0.836291755508173	0.859684531886024	0.872771649158389	0.875627913700264	0.738051161688787	0.796468338579213	0.787715939254166	0.843439548290295	0.82451299838834
'ATP6V0A4'	0.824764593720013	0.813070429914895	0.875667048728649	0.866346136524223	0.782581813223921	0.780116212048043	0.502595878910504	0.802509401045416	0.802101994506151
'ATP6V0B'	0.752854988149106	0.81418306302642	0.872975143778587	0.838821128664402	0.533272283272283	0	0.709421046525119	0.758558435029023	0.862361168243521
'ATP6V0C'	0.278055903212349	0.48234187291938	0.537318473488686	0.524488250164763	0.385873498335504	0	0.168819655521783	0	0.23833363132487
'ATP6V0D1'	0.824110064783277	0.786462931522354	0.877744988297548	0.891293972318145	0.801529271206691	0.772903225806452	1.0169779286927	0.715651135005974	0.873336978312375
'ATP6V0D2'	0.926790316846643	0.932692463434782	0.924760196990236	0.921069814407565	0.936749504827928	0.63973136915078	0.924056422106682	0.913901955929686	0.940781425221735
'ATP6V0E1'	0.862444017914267	0.948688419705694	0.945371327329101	0.905566218809981	0.862444017914267	NA	0.970249520153551	0.6468330134357	1.03493282149712
'ATP6V0E2'	0.80054174270073	0.821635841836735	0.881024639423077	0.855034147350993	0.854326923076923	1.0412109375	0.6247265625	0.65943359375	0.890986473880597
'ATP6V1A'	0.761400769973673	0.815603422189211	0.822520304333363	0.827409200089701	0.683667574482133	0	0.740211509213737	0.883206914402755	0.708787435709381
'ATP6V1B1'	0.845394736842105	0.985363596268477	0.932002711672757	0.917239693316583	0.766869929269815	0.831421270117442	0.673055313904596	0.846268078512397	0.907304957469431
'ATP6V1B2'	0.72492033274014	0.754701010521929	0.836388135974961	0.82478366666211	0.613323879400703	0.559991368148468	0.725914736488755	0.742995083229666	0.77113565449953
'ATP6V1C1'	0.73767479964959	0.818247089594338	0.82877898282674	0.794650337425539	0.591865394806571	0.634141494435612	0.522234171888151	0.568540650183652	0.856091017488076
'ATP6V1C2'	0.861439312567132	0.873403747463898	0.86664438394216	0.856055316863588	0.763548481593594	0.904511278195489	0.596381062546476	0.861439312567132	0.902741197416241
'ATP6V1D'	0.958006161258194	0.940587867417136	0.984904026555058	0.969981238273921	0.985377765865571	1.29330831769856	0.431102772566187	0.989000478240077	1.04696387623217
'ATP6V1E1'	0.860736842105263	0.85	0.928984615384615	0.910394736842105	1.02927272727273	0.419333333333333	0.733833333333333	0.838666666666667	0.728315789473684
'ATP6V1E2'	0.941083980762116	0.846763626834382	0.92747641509434	0.945305935375449	0.904088050314465	1.29716981132075	0.887537239324727	0.895664869721474	0.953801331853496
'ATP6V1F'	0.858855249480249	0.882633080307499	0.832829332829333	0.833710633710634	0.685526185526185	0.654365904365904	1.04698544698545	0.826567458146405	0.86002376002376
'ATP6V1G1'	0.880513057420039	0.978923340308161	0.904481967306003	0.882765008973542	0.845983133599645	1.26897470039947	1.26897470039947	0.906410500285334	0.898857079449623
'ATP6V1G2'	0.93946335078534	0.932984293193717	0.96432485084622	0.968713465155289	0.950261780104712	NA	0.777486910994764	0.80988219895288	0.914690483523252
'ATP6V1G3'	1.04396196963247	1.04895700297999	0.920334894281254	0.9272030651341	1.05966064586754	1.23627075351213	1.23627075351213	1.01810532642176	1.1287689488589
'ATP6V1H'	0.806378390648054	0.887016229712859	0.90567388923355	0.896043533973035	0.785642946317104	0.950374531835206	0.666929496024706	0.901095852406714	0.768608910992407
'ATP7A'	0.916735898543608	0.90498720871348	0.952548696457986	0.94775297029316	0.926872221259888	1.04950454591889	0.863079396314876	0.949246997833141	0.867175366331285
'ATP7B'	0.914726251197719	0.922138629179373	0.90840563153288	0.915781359965146	0.850330458730835	1.01128165752649	0.90510791754131	0.918091022915878	0.897009414735528
'ATP8A1'	0.793839265691816	0.824044587489614	0.872597616763686	0.857871004323907	0.649852368383349	0.803289733140529	0.642631786512423	0.808705169543723	0.820591358162017
'ATP8A2'	0.812321473568346	0.809741802992533	0.889390032391892	0.879452657460688	0.716610080115455	0.621370288822691	0.662313292349768	0.710925706132519	0.845034825655859
'ATP8B1'	0.815846905323523	0.905708610385753	0.917632798992152	0.901544263429368	0.791067385879734	0.855644315339304	0.830478306064619	0.81413918064001	0.829071510515103
'ATP8B2'	0.777537806804861	0.810438466901933	0.849123944224644	0.846182692212526	0.671047674289385	0.776903082064612	0.722121454483133	0.717410503708313	0.74319131124524
'ATP8B3'	0.907837118607866	0.914055181064084	0.919031958438587	0.920352792293729	0.805048739229564	0.889790711780044	0.911665027454256	0.90398061994164	0.900015792661194
'ATP8B4'	0.922830569371989	0.917992340945904	0.935319668906874	0.941676353870205	0.901595217477491	1.1037180641141	1.0524618072667	0.995005984114895	0.863506309050863
'ATP9A'	0.618666952984633	0.729799047915028	0.804416440004455	0.774069680628801	0.466319605446191	0.746111368713906	0.420478017114193	0.499836327087636	0.648938181471227
'ATP9B'	0.891133164539825	0.878308693113667	0.927124980525277	0.921284494795236	0.86597540460968	0.628245231806619	0.784273241679644	0.838430217447804	0.887730562922491
'ATPAF1'	0.867102944877926	0.955184428691577	0.976453201970443	0.944434764703087	0.777034951911799	0.783251231527094	0.913793103448276	0.852518347240374	0.870279146141215
'ATPAF2'	1.02883144692567	1.03007851534618	1.0259972005154	1.0342534835366	1.09991434689507	1.30942184154176	1.12236157846436	1.08586201493707	1.02476491946746
'ATR'	0.77080316181898	0.847585516624023	0.856903165255036	0.839794757180746	0.698437140153075	0.739301411057136	0.680701108975879	0.75741187492247	0.805678317932235
'ATRAID'	0.987019260495888	0.920770728992766	0.927874071164359	0.933417557791514	0.956393989983305	1.03314165584616	1.11858946196878	1.05662214802449	1.03850862548692
'ATRIP'	0.929507468773128	0.92285480119528	0.933067480081747	0.946397015511486	0.959450767449576	0.946397015511486	0.91485044832777	0.874970825661563	0.861759884042979
'ATRN'	0.834008187815084	0.822458350003467	0.866327184847994	0.868184092022321	0.806366773590356	0.769713738427158	0.828922487536939	0.799461129284246	0.826729570903243
'ATRNL1'	0.875351850605791	0.938852341902702	0.932227914316726	0.919762198568222	0.74738727922486	0.7668843386829	0.860286918394279	0.852093709647666	0.885458824784473
'ATRX'	0.837948337383541	0.830786587356743	0.88438572202492	0.876065017167543	0.825082889352695	0.772082773196359	0.789630108950822	0.854937862322694	0.833849395052068
'ATXN1'	0.878954067997438	0.919392468117975	1.00342973783299	0.976719743016514	0.784146899785936	0.890423219537144	0.853322252056429	0.796553301814854	0.925171442738593
'ATXN10'	0.881276365900943	0.965276176735262	0.931244003837544	0.912973122094563	0.896517993190241	0.778253917492805	0.679428023208004	0.728190799993267	0.934462589104264
'ATXN1L'	0.898766381682099	0.966488211556028	0.971927348962848	0.952382045294148	0.891225512528474	1.03872437357631	0.850215135408757	0.828922618913372	0.934851936218679
'ATXN2'	0.822104652450155	0.897191731714952	0.903342146328251	0.885452397455552	0.878500237304224	0.658875177978168	0.727712883140066	0.79191728122376	0.818328988173798
'ATXN2L'	0.835693289360482	0.892651156009632	0.905746187703395	0.908832160700001	0.863390552665001	0.601699168339547	0.811033487379353	0.684102413616022	0.792361044726975
'ATXN3'	0.855837853268627	0.896592036757609	0.949075473055615	0.938360847221421	0.831170847472664	0.789612305099031	0.842253125438966	0.740601886161849	0.851408050715477
'ATXN3L'	1.01971653275397	0.969084774356812	0.957791092540013	0.979745214514744	0.948017714044707	0.948017714044707	0.997913383204955	1.02325721515937	0.956558414171236
'ATXN7'	0.941990892603333	0.954770870795804	0.962407940219259	0.963088629450797	0.913402542263184	0.945471154521819	0.869269001769314	0.953692642822008	0.971553117405179
'ATXN7L1'	0.8467102668927	0.811493580278834	0.904151364837316	0.897976283914215	0.754446136563522	0.765832616716136	0.73746844572665	0.871389095993575	0.829652001442481
'ATXN7L2'	0.852989968899921	0.917465975372651	0.943053566209374	0.916030546063356	0.79518932221841	1.13970928617721	0.789486120112335	0.850364486779504	0.877395244120547
'ATXN7L3'	0.65150328844347	0.663945712037766	0.807455873402313	0.785	0.500562640660165	0.253225806451613	0.920821114369501	0.664717741935484	0.572772657450077
'ATXN7L3B'	0.62150974025974	0.721898790864308	0.867393842112943	0.843761378808108	0.704545454545454	0.654220779220779	0	0.408887987012987	0.572443181818182
'AUH'	0.994019542336216	0.918352472425131	0.968031266581917	0.970562015318105	1.04626585251292	0.570690465007046	0.915482620948802	0.955286213163968	0.923536720253337
'AUNIP'	0.909637510825189	0.994641880809185	1.00322776689851	0.979821926625188	0.891456243514355	1.02779661016949	0.856497175141243	0.905161787365177	0.957719568567026
'AUP1'	0.817709732854241	0.904228780042592	0.894971581303235	0.890438563928515	0.833961906566853	0.803236994219653	0.75667253078663	0.854016344428942	0.751888510570908
'AURKA'	0.791723530706582	0.811825885978428	0.813288635322534	0.810605095172446	0.853576931543033	0.779352850539291	1.09908735332464	0.752007136485281	0.721623009758603
'AURKAIP1'	0.917669100263185	0.819884687940059	0.926059519293769	0.923824959481361	0.949844496035744	1.08136142625608	1.01377633711507	0.788492706645057	0.960419687793227
'AURKB'	0.881551116333725	0.923370429252782	0.955925155925156	0.921621621621622	0.947250698974837	0.981081081081081	0.944744744744745	0.804989604989605	0.857775808595481
'AURKC'	0.826053895658302	0.886004331172083	0.924466869079991	0.905120747323075	0.624746643775187	0.437322650642631	0.787180771156735	0.921923425679059	0.827110230563236
'AUTS2'	0.809718510436856	0.831289847964689	0.881876587954691	0.871843633712342	0.719598448236908	0.774086350645178	0.718753298030184	0.797802231486022	0.81261553551892
'AVEN'	0.985983883270411	0.966064305959908	0.940043679427521	0.956149616138969	0.904587486489732	1.19405548216645	0.928709819462792	1.01577636503743	0.99935379459818
'AVIL'	0.894214285714286	0.950770942616436	0.909150326797386	0.911375661375661	0.902588218139399	0.792592592592593	0.939139660493827	0.942411924119241	0.884926933736458
'AVL9'	0.914347696561839	0.958078057391342	0.941186784452869	0.9287026433338	0.796190682692884	0.890835898650249	0.691072697134738	0.949008281276577	0.94526849454393
'AVP'	0.967281380130875	0.944250871080139	0.907846018219218	0.918408215661104	0.846048780487805	0.660975609756098	1.3219512195122	0.818350754936121	1.07600680657969
'AVPI1'	1.06557263440935	0.973802380137331	1.04180385567338	1.04601895462011	1.18647186545468	1.32337246531483	0.860192102454643	1.13431925598414	1.03723787821974
'AVPR1A'	0.878974985863021	0.761636436499225	0.882276678434747	0.891259203625603	0.824669806309975	0.936438241597407	0.969010006522535	0.882412958428326	0.853199286788749
'AVPR1B'	0.96717904383159	0.932208559717853	0.972572558916817	0.963586198884758	0.872513653678462	1.06787041954328	0.970791290493893	0.95340398379848	1.01603204966254
'AVPR2'	0.928955637635162	1.01667191448479	1.0116109676768	0.989424026793874	0.902741070754361	1.09131364997861	1.12894515515028	0.959162387676508	1.07594303519017
'AWAT1'	0.828362179587493	0.82478166673395	0.918613362032582	0.893627078585296	0.862271742494584	0.646703806870938	0.574847828329722	0.718559785412153	0.873924063339105
'AWAT2'	0.848379800480941	0.758459360798629	0.898036951501155	0.882133109384841	0.933025404157044	1.04498845265589	0.898036951501155	0.753597441819151	0.790616263522548
'AXDND1'	0.884884065208073	0.927413376869236	0.929013427626465	0.921572200287297	0.834008507322142	0.890814040328604	0.897951973344057	0.94354135112687	0.901418969380135
'AXIN1'	0.778427292179441	0.752184659720683	0.860010102117529	0.850797609329286	0.741204719857918	0.571435283799023	0.773118325139854	0.736920299511919	0.756013937415521
'AXIN2'	0.848640911046785	0.85868820608486	0.87515170662061	0.882310825355732	0.773584769700813	0.627119386637459	0.764178497867973	0.86555540343191	0.84135781584214
'AXL'	0.807245419443537	0.85675496256312	0.921212297095982	0.894651530530628	0.788659466799488	0.898457252307157	0.741760373421801	0.837418731437905	0.818695258778625
'AZGP1'	0.933285797384272	0.852888393073677	0.91033990288489	0.931271692615166	0.906809604550675	0.861011139674379	1.01476312890195	0.918411882319337	0.81464900138422
'AZI2'	0.887722552172741	0.936799896520502	0.95677654975719	0.933358941896	0.934722734887419	0.63872720217307	0.958090803259604	0.826588143988678	0.862281722933644
'AZIN1'	0.781153047587227	0.774863570553514	0.867824103235418	0.884520926836157	0.792474106247912	0.253591713999332	0.800815938945258	0.871721516872703	0.574169918489053
'AZU1'	0.884126565281726	0.77547686542065	0.914195708427574	0.927762539717025	0.940911930043723	0.44805330002082	0.846322900039327	0.878184468040808	0.824825393220146
'B2M'	1.14679517689989	0.942481093659104	1.12146187827225	1.14185209424084	1.1863398381723	1.30497382198953	1.30497382198953	1.15997673065736	1.04397905759162
'B3GALNT1'	0.8607497793638	0.839583801182723	0.898407582210967	0.886065949345089	0.90378726833199	0.640182648401826	0.853576864535769	0.711314053779807	0.940676544590439
'B3GALNT2'	0.850782985441795	0.907802946642605	0.920049200492005	0.906289112233228	0.87583805415519	0.740291688631172	0.844898122894272	0.834396564304626	0.873716353442604
'B3GALT1'	0.713299585826047	0.835579514824798	0.883394102446104	0.869618431230479	0.657627423029868	0.962954440865163	0.458549733745316	0.770363552692131	0.802462034054303
'B3GALT2'	0.758964431635358	0.839933239825597	0.891467985861408	0.854425711330465	0.754653574522828	0.644599928238249	0.773519913885899	0.644599928238249	0.924860766602705
'B3GALT4'	0.760122410546139	0.769623940677966	0.817645187560442	0.81540404040404	0.598596398305085	0.3909200968523	0.58638014527845	0.814416868442292	0.766203389830509
'B3GALT5'	0.763562021585128	0.804093567251462	0.840815950637749	0.848765432098765	0.829109811565952	0.321637426900585	0.783117213323163	0.673906989696463	0.696002300834052
'B3GALT6'	0.820345210629753	0.784477303152002	0.822913166610666	0.821953336502098	0.82321132355509	0.847389558232932	0.625912741876597	0.855414080564683	0.806731978418725
'B3GAT1'	0.671252880644352	0.758607707577521	0.783024207491902	0.77452840026347	0.660831603045307	1.35170100622904	0.450567002076346	0.74343555342597	0.696330821390716
'B3GAT2'	0.812014730489453	0.832409019820979	0.87900197731604	0.862211558226348	0.711616904766339	0.841868213228036	0.823160030711857	0.86345457766978	0.845169657201479
'B3GAT3'	0.885750431758091	0.911994888995368	0.92810787289988	0.923082972752151	0.861328506273403	1.13999361124421	0.683996166746526	0.934238666775743	0.890280724971669
'B3GNT2'	0.804303039248244	0.740646969831806	0.837556732223903	0.849509767449551	0.956127080181543	0.321198940998487	0.642397881996974	0.782049595474578	0.72999759317838
'B3GNT3'	0.770665051815243	0.808412510995063	0.929934327358469	0.896164298936243	0.770345141042385	0.781044379112418	0.535573288534229	0.656835165183489	0.78760777725622
'B3GNT4'	1.01150668764752	0.928056450375824	0.966189724527725	0.974567437982072	1.1280487804878	0.804878048780488	1.12682926829268	0.904357358180323	0.988446726572529
'B3GNT5'	0.808006637375814	0.839004989665755	0.876760214200714	0.854091684892772	0.669525981753273	0.956465688218961	0.765172550575169	0.759099752554731	0.907416165746194
'B3GNT6'	0.838243773468154	0.879642118514522	0.920982877443252	0.897497470026243	0.912776361432691	0.613703803614783	0.777358151245392	0.694929307034386	0.933435908707916
'B3GNT7'	0.804804347179685	0.801196233663916	0.886834602532381	0.871238208808413	0.726282695528927	0.569385388480866	0.664282953227677	0.820102411392194	0.778814496887621
'B3GNT8'	0.931978501847498	0.937479541734861	0.89692699158348	0.903143093465674	0.922680412371134	0.550769230769231	0.769457013574661	0.850907519446845	0.94742413549753
'B3GNT9'	0.807380231904239	0.884104961544262	0.850743899688406	0.85587448241679	0.842348400678323	0.342816209578387	0.822758902988129	0.728484445354073	0.829530581202023
'B3GNTL1'	0.807057057057057	0.850850850850851	0.879906455127694	0.883845010058602	0.735735735735736	0.573907240573907	0.818867648135941	0.801491146318733	0.732559482559483
'B4GALNT1'	0.958170438131921	0.982653007153581	1.01126717012547	0.987324128542953	0.827921712193748	1.14243398392652	0.928227611940299	0.882789896670494	1.03075910768737
'B4GALNT2'	0.834596079124903	0.850007781973672	0.918699705247719	0.905845380263985	0.771736593079733	0.909944228138483	0.830124559003528	0.802453740370077	0.835296674635949
'B4GALNT3'	0.866263603873219	0.890912230375289	0.884795717747467	0.880571930778768	0.850253713291516	0.894310663178951	0.821567690575878	0.877658657402344	0.85549128140296
'B4GALNT4'	0.845712842800087	0.842833055060973	0.881834499078404	0.875606091955057	0.784779802248594	0.666386297599021	0.848128015126027	0.789791167524766	0.875400449982478
'B4GALT1'	0.987005903797759	0.849148685759121	0.901003933223996	0.914807187439151	0.944065546066331	0.796076892899176	0.964941688362638	0.884529880999085	1.0191322541946
'B4GALT2'	0.848443203953356	0.811739149137523	0.936762834767269	0.924446614673137	0.872316697580622	1.06264034068912	0.637584204413473	0.849241255878601	0.880720934538538
'B4GALT3'	0.944020578966986	0.953361537076739	0.932008248367511	0.927271870828096	0.893672814755413	0.902699812884255	0.955799801877447	0.913983560545309	0.95825057060021
'B4GALT4'	0.920748449955713	0.901004221641954	0.903513793773899	0.913319535077096	0.822249778565102	0.642382639503986	0.856510186005314	0.954397064405922	0.936808015943313
'B4GALT5'	0.665621734587252	0.773736419461502	0.809288537549407	0.792508744166356	0.592476489028213	0.641849529780564	0.733542319749216	0.594884930040523	0.722080721003135
'B4GALT6'	0.809774182676104	0.89645732689211	0.91840242669363	0.881939799331104	0.605108695652174	0.955434782608696	0.909937888198758	0.736038647342995	0.85699604743083
'B4GALT7'	0.910948426573426	0.95239898989899	0.913329991087344	0.909972845929171	0.909459948752228	0.751893939393939	0.910948426573426	0.769245337995338	0.955531881313131
'B9D1'	1.1061934292123	1.16836823553805	1.1159294772657	1.10592674805771	0.984458420684836	1.29660377358491	1.08050314465409	1.17193033381713	1.12852550663871
'B9D2'	0.985079647768873	0.973705875434735	0.964863460967646	0.958978258476993	0.85831869269091	1.05859305431879	1.05859305431879	1.05080928186056	1.01787793684499
'BAALC'	0.887245119305857	0.849619129294254	0.918173053747891	0.923259885070594	0.792183142237372	0.521908893709328	1.01482284887925	0.994112178493957	0.802936759552812
'BAAT'	0.933147146098796	0.928183597449334	0.972523578219207	0.971818108910097	0.903338278931751	0.660979228486647	0.804670365114179	0.922296597888345	0.972028277186246
'BABAM1'	0.804532551275544	0.845461482083873	0.90855346768337	0.904548954084558	0.767251344982437	0.716101255316942	0.563929738562091	0.675181183584545	0.832880844645551
'BACE1'	0.777748900068688	0.851774613463684	0.912880183559992	0.88542301214749	0.742540972124947	0.439137134052388	0.572787566155289	0.776331719128329	0.833068974893501
'BACE2'	0.884603622772173	0.901377928609396	0.944452626082765	0.935390861384266	0.90243837323129	0.833774583963691	0.867125567322239	0.788295970292945	0.899700946416634
'BACH1'	0.895310757838194	0.941207365987925	0.919296750536075	0.915475565180533	0.884786975788965	1.05412419603566	0.730078609846918	0.908468858406798	0.960203277101662
'BACH2'	0.742744585179983	0.819674277179766	0.832079725509241	0.82569453837432	0.693487059977922	0.558392178164041	0.730903582800087	0.663749192911974	0.74306875792142
'BAD'	1.04228636156347	1.04697711926628	1.07215908167081	1.06472042014211	1.01485114943828	0.86685202347853	1.09223354958295	0.93908969210174	1.05494255687481
'BAG1'	0.897692089454662	0.998302656711235	0.954420020686829	0.938729442115447	0.805490424524867	0.938729442115447	1.09518434913469	0.926418236317211	0.894400551793328
'BAG2'	0.864117077530349	0.820274803547631	0.954373650107991	0.927222024769664	0.685385169186465	1.28509719222462	0.642548596112311	0.771058315334773	1.0280777537797
'BAG3'	0.904602188701568	0.950804988662132	0.953681373501782	0.95352002289589	0.912251502542765	0.777128535624776	0.805387755102041	0.889847894213865	0.905528560630601
'BAG4'	0.899258633633634	1.0013458994709	0.995283816425121	0.976204631813417	0.961207561728395	1.06472222222222	0.665451388888889	0.802456086601307	0.974745696400626
'BAG5'	0.8588830391246	0.835287351236562	0.869357222528559	0.886806366629772	0.889125399657156	0.966243419015175	0.966243419015175	0.8588830391246	0.718488696190771
'BAG6'	0.869538862878671	0.857955958180106	0.923649400314996	0.907256126106543	0.781923730307246	0.795148655978405	0.822333225413564	0.800709136090142	0.915032607187457
'BAHD1'	0.969321569196867	0.966099672926463	0.95728081721548	0.965201612055698	0.94518171689678	0.998244550126073	1.07827873417408	0.953751364463311	0.974314030088804
'BAIAP2'	0.662173217377591	0.638081910250967	0.7634147195502	0.765397931922637	0.622173432062764	0.2985520864477	0.729190853566201	0.551031320048533	0.630890931649769
'BAIAP2L1'	0.808811406079494	0.827381235830599	0.90300210147103	0.882116338579863	0.752501751225858	0.379412647676903	0.810001885040459	0.636401481036726	0.86851687270198
'BAIAP2L2'	0.874562167998511	0.930950472427526	0.947379151668619	0.922450219431566	0.962875603244315	0.972643906465634	0.8514841118886	0.869010371481504	0.870211768308437
'BAIAP3'	0.836557717754155	0.858735812074255	0.873703437749995	0.869125488592271	0.789551946815781	0.96022277168303	0.7921837866385	0.818794611512662	0.874702931080011
'BAK1'	1.03619376752302	0.866815940139448	0.956531067227596	0.982013701247305	0.994288872512896	0.662859248341931	0.994288872512896	1.01638418079096	0.994288872512896
'BAMBI'	0.790341345082799	0.824524849165655	0.904364903151561	0.88058680529977	0.660722705645334	0.573325522358914	0.788322593243507	0.686160864525296	0.86703736782967
'BANF1'	0.283210470889123	0.651384083044983	0.599273356401384	0.574101225734561	0	NA	0.868512110726644	0.217128027681661	0.434256055363322
'BANF2'	0.696502976190476	0.67568359375	0.871147260273973	0.847916666666667	0.777256944444445	0.763125	0.476953125	0.684855769230769	0.6359375
'BANK1'	0.919468186134853	0.919569549621363	0.92369540007731	0.918101122438472	0.848378698224852	0.921958041958042	0.967449392712551	0.923911342894394	0.940865384615385
'BANP'	0.570348572343229	0.631527226482716	0.775127529756943	0.731869885801637	0.40342894823607	0.235770164553547	0.510835356532686	0.504286185295087	0.628315335433938
'BAP1'	0.778529638593664	0.821182124826385	0.848814224993648	0.840221055111823	0.743939832073756	0.714535095628153	0.589491453893226	0.667833455391019	0.755758274222085
'BARD1'	0.95573734715067	0.988666446284545	0.949640139194366	0.949309254128445	0.979485972140475	0.98555090076054	1.02577746813852	0.969020550198333	0.947070766523386
'BARHL1'	0.781475534987683	0.842379262127568	0.891440911460272	0.884054348573575	0.712538849543995	0.902549209422394	0.812294288480155	0.676911907066796	0.82291251447336
'BARHL2'	0.790094578832598	0.842008538550708	0.843883482080845	0.837140213667182	0.718702707247352	0.880990415335463	0.704792332268371	0.821464035920905	0.799846561291407
'BARX1'	0.891831525207403	0.904132649693022	0.947337123629402	0.926964282261028	0.840379706445437	0.67230376515635	0.986045522229313	0.816368857689853	0.938098276962348
'BARX2'	0.905724250708001	0.811111937925763	0.911459586642068	0.920557640592216	0.869297873214555	0.660022459292532	1.04214072519874	0.950432341381247	0.825028074115665
'BASP1'	0.856800502120699	0.740285049222417	0.780738601875162	0.809098764763789	0.85742681827722	1.18881069669247	0.903774213859773	0.818958479943702	0.929522766961191
'BATF'	0.681190154874365	0.826889160222493	0.90731719597699	0.866798848450225	0.575227241893909	0.647130647130647	0.184894470608756	0.462236176521891	0.711843711843712
'BATF2'	0.94139950166113	0.771619293712317	0.872674418604651	0.894126031507877	0.89617763483424	0.905813953488372	0.926400634249471	0.876594148537134	0.905813953488372
'BATF3'	0.718470104091019	0.727023319615912	0.91332304526749	0.864638447971781	0.572530864197531	0.872427983539095	0.523456790123457	0.538852578068264	0.910359634997316
'BAX'	0.970743405275779	0.93340712045748	0.952650431955691	0.96753433616743	1.05120609394837	1.32374100719424	0.842380640941792	0.84572342126299	0.934405416842996
'BAZ1A'	0.800877140202036	0.905074037724111	0.923587424416989	0.889989968252784	0.701498224994484	0.640117130307467	0.783816894254041	0.800146412884334	0.879714045003558
'BAZ1B'	0.752646826350051	0.807444601362763	0.847575517028627	0.82807462713716	0.701622904979818	0.638656746840603	0.653509229325269	0.798320933550754	0.760305651000718
'BAZ2A'	0.86892785823429	0.953896187237351	0.952432063258569	0.922012580526608	0.880959054005301	0.686298059939806	0.785316187990822	0.792930819252883	0.925284615032913
'BAZ2B'	0.898721964070756	0.859263765652322	0.937381745475265	0.93097281800861	0.898301963737049	0.869809110215978	0.857203181082412	0.905056756725363	0.936800619325779
'BBC3'	1.27310148646011	1.28128359638266	1.30669021478066	1.30078652935343	1.19092280221209	1.01530284981215	1.42142398973701	1.26775653138706	1.23007845265703
'BBIP1'	1.17654433553681	1.20716510903427	1.2196261682243	1.18821720099373	1.19509345794393	1.30373831775701	1.30373831775701	1.10316319194824	1.22704782847719
'BBOX1'	0.905549617267775	0.925776670574443	0.9074919156235	0.904839588527649	0.699595664760629	0.282141461508402	0.597476036135439	0.855061368040768	0.919392003880826
'BBS1'	0.959342768049892	0.888654353562005	0.964284511311963	0.962577813061854	1.05719224820308	0.933087071240105	0.879767810026385	0.869335780658483	0.934332848371267
'BBS10'	0.910082923034972	0.895932483114474	0.939620343950425	0.94218636625154	0.935424753329546	0.929160748284929	0.867216698399267	0.961479383007882	0.875100486566533
'BBS12'	0.916294080766345	0.869702856320599	0.933534258619358	0.926920149499585	0.87831377569011	0.706633570760486	0.836252746462114	0.817311117988032	0.94980706677118
'BBS2'	0.972582054643123	0.981045113713825	0.922063629087205	0.928631553631554	1.01269714690767	0.758382435465769	0.886421028466483	0.963591800356506	0.972025551464804
'BBS4'	0.947834002677376	0.917255813953488	0.957590045841519	0.951381898454746	0.830818181818182	1.17577777777778	0.855111111111111	1.01613852813853	0.982222222222222
'BBS5'	0.895903783576852	0.96082434760416	0.945243412237606	0.946697632871818	0.675985372934346	0.727110317105851	0.925413130861992	0.898195097601345	0.978802349950184
'BBS7'	1.01340235215175	0.969579547734373	0.915164369034995	0.932801369723035	1.00363025804171	0.80076882290562	1.00270183042095	0.936283546781956	0.996512312949216
'BBS9'	0.89751908290384	0.943360635714621	0.929095484747207	0.91672181677062	0.747964484280435	0.889691881599446	0.891489238936011	0.958590579501087	0.922922092821977
'BBX'	1.05630983195018	1.03047307014396	1.04084739123455	1.04351770886348	1.04568076008115	0.821606311492329	0.950348041213349	1.02800016751939	1.07835828383368
'BCAM'	0.861774697330409	0.859227966012997	0.897000455162642	0.891192709086668	0.822280523691887	0.85720625315179	0.871663104643437	0.872362449239589	0.851631935031584
'BCAN'	0.906536012733784	0.894772091838856	0.944937885495424	0.934880155449726	0.830796139146207	0.978981412041997	0.844567488191837	0.931110353819712	0.968792785987442
'BCAP29'	0.908278262624224	0.91470002674353	0.946209305046759	0.950134403758981	0.874909616775126	1.25986984815618	0.866160520607375	0.969130652427832	0.856711496746204
'BCAP31'	0.766869000564653	0.732313927781872	0.78405069399761	0.792119565217391	0.812661850892735	0.872859025032938	1.04743083003953	0.805716023107327	0.701404573687182
'BCAR1'	0.88589065855762	0.868924658011108	0.93585904955414	0.931461770394266	0.889477001135458	0.707001237613483	0.809837781266353	0.861529554538673	0.896673534036171
'BCAR3'	0.893661371782259	0.939210391313022	0.938824043969824	0.93048063544986	0.912423642184665	0.954277937697723	0.778930468074595	0.854911624609168	0.960911448684698
'BCAS1'	0.836306839258869	0.826638552099807	0.906756677295596	0.905749193101003	0.850188370822109	0.797633690622621	0.700361289327179	0.843617007598647	0.826638552099807
'BCAS2'	0.878821924404141	0.978066953510337	0.958092346713295	0.940753416555607	0.673140197415938	1.27148703956344	0.953615279672579	0.964576374841229	0.915470668485675
'BCAS3'	0.893415262423527	0.882537760045597	0.912707052419971	0.91706835484265	0.738188055512241	0.869421487603306	0.833195592286501	0.903854021765813	0.878477961432507
'BCAS4'	0.925226644264762	0.909722846441948	0.908954715696289	0.93139904233632	0.872496336101612	1.07026217228464	0.919756554307116	0.880149812734082	0.908713165147339
'BCAT1'	0.932005568047971	0.993042795445622	0.963911255285872	0.96373373940092	0.859628458661377	0.933310897975209	0.908963657158464	0.894013597007832	0.918727915194346
'BCAT2'	0.888466471812772	0.937341306135117	0.948761188066857	0.930929942892059	0.864798307604645	0.565207465327321	0.909529254549713	0.74183479824211	0.993183488455828
'BCCIP'	0.902845151187526	0.926718460473735	0.944672767457578	0.92905570753672	0.888738195700221	1.02090951711205	0.893295827473043	0.801295260523992	1.02509357251005
'BCDIN3D'	0.906423020158848	0.857615626765679	0.947649578013526	0.954839124683898	0.895759219921685	0.65582371458552	0.874431619447359	0.905661320141908	0.858532862730135
'BCHE'	0.986563750714694	0.960246825679364	0.965366227509945	0.969172714078374	0.869141813755326	1.02641509433962	1.19748427672956	1.02641509433962	0.951452194191223
'BCKDHA'	0.825295397659368	0.737595953321205	0.888152609219608	0.888368464261054	0.785215472285623	0.866116460339294	0.666243431030226	0.83518372961289	0.703719624025676
'BCKDHB'	0.899121941594317	0.84940479580794	0.910139964817046	0.917523770955838	0.913002040178106	0.817383583267561	0.915469613259668	0.852921999931368	0.899121941594317
'BCKDK'	0.88603969823482	0.991984790545942	0.939662963934809	0.916823655954091	0.855371500532791	0.883883883883884	0.764899514899515	0.838389860448684	0.955164842261616
'BCL10'	0.814906832298137	0.731326644370123	0.897537245363332	0.901969528056485	0.65819397993311	1.05311036789298	0.731326644370123	0.860715204527914	0.726283012339984
'BCL11A'	0.730634543227757	0.723940059235621	0.867019657963605	0.845171682497679	0.540479786782507	0.535512141683403	0.520211794778163	0.804274814295187	0.749104984480555
'BCL11B'	0.571439302179281	0.647565299182404	0.748339483394834	0.731923805724544	0.430336576093034	0.471797575118608	0.440344403444034	0.60257655208131	0.600469641060047
'BCL2'	0.726774205035075	0.641708587854833	0.792929292929293	0.774337961909098	0.470586297760211	0.448177426438296	0.768304159608507	0.733381243262666	0.780696162182838
'BCL2A1'	0.886244541484716	0.888034934497817	0.883645583885054	0.893764192139738	0.805676855895197	0.736618839675608	0.773449781659389	1.05036390101892	0.755669326908598
'BCL2L1'	0.752182410423453	0.809803009151543	0.904948462808442	0.864704908077072	0.678296537579925	0.74751046998604	0.37375523499302	0.74751046998604	0.872095548317047
'BCL2L10'	0.992822966507177	0.930735930735931	0.958378970427163	0.981470758540822	0.978260869565217	0.818181818181818	0.779220779220779	1.16407982261641	0.826446280991736
'BCL2L11'	0.880081874647092	0.89940799689441	0.96152579944253	0.94437839673913	0.784937888198758	0.490586180124224	0.70443143812709	0.872153209109731	0.897804774083546
'BCL2L12'	1.00491515086284	1.00652233839368	1.05193411663716	1.03822437084676	1.01341632701282	1.36500974658869	0.834172622915313	1.0307216453833	1.04000742597234
'BCL2L13'	0.927771546773944	0.915702662312504	0.953873859765885	0.955019070198949	0.895472022098623	0.844943820224719	0.833109873162748	0.856061502069781	0.960513643659711
'BCL2L14'	0.942124221183801	0.948424139988069	0.979101316172428	0.974455698846134	0.820353063343717	0.738317757009346	0.710630841121495	0.949265687583445	0.939677145284622
'BCL2L15'	0.977917222963952	0.922563417890521	0.957557202707058	0.975281327484265	1.09785046728972	1.29158878504673	0.807242990654206	0.981607476635514	0.861059190031153
'BCL2L2'	0.820810419388489	0.699625717801477	0.911745684510246	0.904566584632212	0.678424938474159	0.77534278682761	0.904566584632212	0.887171073389285	0.74303683737646
'BCL3'	0.845402616546895	0.869887278582931	0.883572136613499	0.874296296296296	0.790598290598291	0.685185185185185	0.685185185185185	0.91358024691358	0.869015356820235
'BCL6'	0.858736849921192	0.786865656132694	0.855545837679536	0.86482972406504	0.838503714816402	0.708179090519425	0.670104945867843	0.951100987848762	0.839436421951904
'BCL6B'	0.853801169590643	0.791666666666667	0.886807181889149	0.907584448693435	0.860759493670886	0.592592592592593	0.64	0.8559670781893	0.725925925925926
'BCL7A'	0.832792207792208	0.743303571428571	0.852559205500382	0.837209302325581	0.723214285714286	0.642857142857143	0.385714285714286	0.788018433179724	0.78397212543554
'BCL7B'	0.804275846946607	0.756476507205594	0.858687743568787	0.85780824092942	0.727381256928456	0.65464313123561	0.65464313123561	0.826917639455507	0.763750319774879
'BCL7C'	1.06816875221704	0.953229770682702	1.04710102922801	1.06177152407138	0.996399295181184	0.450752062105774	0.991654536632703	1.12688015526443	1.00066957787482
'BCL9'	0.941854240993071	0.946980536592195	0.958272981760417	0.961008121133083	0.855348793931287	0.718472326303394	0.967499386008552	0.913361580806743	0.924788161346691
'BCL9L'	0.830645630467824	0.838384153595906	0.904756949918259	0.898168621948622	0.723802870117557	0.722200891934198	0.718399834608228	0.814037626628075	0.829125818979174
'BCLAF1'	0.85379134377824	0.938787792722429	0.934912933123065	0.916468596493338	0.810130676334803	1.09056052583531	0.59485119591017	0.846954797986385	0.927967865619865
'BCO2'	0.943906427320554	0.950179769470996	0.980634249261733	0.977716200500907	0.933962758982428	1.03057959611854	0.858816330098785	1.012176389045	0.898761275684775
'BCOR'	0.796171769100013	0.753087716771066	0.853988724042948	0.849475775044111	0.712870723755614	0.758567565021999	0.675687034769595	0.742805122112451	0.763675764113056
'BCORL1'	0.832613657366315	0.827078713775086	0.894273874465106	0.897829023813554	0.744370842397577	0.934958546006618	0.928943187714296	0.758966349111255	0.819965078048809
'BCR'	0.744888983595165	0.823431350422535	0.842765284051335	0.838276112574096	0.706998130724978	0.730127464103188	0.622330867424331	0.701623989528589	0.745762516869842
'BCS1L'	0.895242863010885	0.864508371767493	0.912254374722253	0.896592821474881	0.894068223827928	0.443006777572397	0.632866825103424	0.783781221858856	0.952133969707838
'BDH1'	0.783253481775785	0.870147452688583	0.916254905387585	0.891743323030225	0.8081986834231	0.819120287253142	0.819120287253142	0.786355475763016	0.692741728648371
'BDH2'	0.895267957557088	0.935388800725459	0.89227322319202	0.910205256090543	0.844042238154613	0.918685429283933	0.857439733998337	0.878352898242199	0.892437274161535
'BDKRB1'	0.914285844703004	0.892113205016431	0.895097849546116	0.887603383680106	0.983912483912484	0.592463431173109	0.740579288966386	0.864676359009402	0.968042927720347
'BDKRB2'	0.723248033676748	0.78618373275236	0.853324834577794	0.813856893542757	0.706673095467695	0.653137254901961	0.653137254901961	0.83126559714795	0.720125691302162
'BDNF'	0.774492776505881	0.72395268350638	0.84392198534458	0.840376094649854	0.651557415155742	0.72395268350638	0.651557415155742	0.845263673715557	0.740986864294765
'BDP1'	0.933265285764163	0.932947307813307	0.948085801393728	0.946347439162292	0.943903393632762	1.00196505431441	0.927274804363969	0.983060053289608	0.900201862400056
'BEAN1'	0.925077164600074	0.943152454780362	0.980891080316152	0.972832530655682	0.878107457898957	0.73105596973406	0.849926859121712	0.981605668281414	0.936352509179927
'BECN1'	0.993297553213323	0.964202074272332	0.990944196517173	0.995674545539381	1.02299488367918	0.953245232519237	1.1650775064124	0.983995078729535	0.990944196517173
'BEGAIN'	0.751481975967957	0.739489078221133	0.80086782376502	0.79528614513907	0.547311927454428	0.877436582109479	0.604719806588966	0.845237074509132	0.797669620099527
'BEND2'	0.826366061269955	0.757561080812364	0.912952118587799	0.914868846226953	0.813872043702301	0.369022727889863	0.832351264018248	0.782224233062316	0.726513495533169
'BEND3'	0.710137048738592	0.727816244128953	0.795973473691003	0.803164879070661	0.623799978611444	0.522432482087084	0.571410527282749	0.653040602608855	0.637492016832454
'BEND4'	0.871417001512399	0.802717053996276	0.89185992695296	0.895004739988132	0.895338252534308	0.656066822977726	0.70653350166832	0.888423822782337	0.779853015992391
'BEND5'	0.773456159927824	0.756308939851938	0.886497281058233	0.865556765195243	0.713405215834048	0.906288848263254	0.50662109530244	0.632294545299945	0.857053840409918
'BEND6'	0.848946986201888	0.902970885323826	0.969910935013038	0.96337027564649	0.707455821834907	1.27342047930283	0.79588779956427	0.923229847494553	0.915270969498911
'BEND7'	0.892408730925246	0.920064632639483	0.928224851110787	0.938079884187669	0.866212779919613	0.564585115483319	0.658682634730539	0.825548902195609	0.810686319668356
'BEST1'	0.862955465587045	0.835884575299635	0.930218126702399	0.910656991547293	0.795683335157019	0.649418016194332	0.750438596491228	0.774306096231704	0.924928689731321
'BEST2'	0.779022915126672	0.759479952722975	0.811349870690315	0.816109004014327	0.750223252618925	0.731925124506268	0.92578637369982	0.765554116713313	0.703500847826413
'BEST3'	0.881918614718615	0.865066666666667	0.925640262582057	0.934931397459165	0.850648888888889	0.51904	0.77856	0.965287804878049	0.764901052631579
'BEST4'	0.887033344513285	0.87008825555835	0.886846332929436	0.880801333651414	0.77782889742587	0.884589726484323	0.829302868579053	0.876244540385414	0.947774706947489
'BET1'	0.872051886792453	0.993951612903226	0.985816592261905	0.965233424574209	0.641927083333333	0.855902777777778	1.28385416666667	0.90625	1.10044642857143
'BET1L'	0.888220689655173	0.896416497633536	0.925590317424069	0.917280123982952	0.585541022592152	0.979655172413793	0.816379310344828	0.886354679802956	1.00477453580902
'BEX1'	0.894050885507608	0.958700067704807	0.975177725118483	0.959935505936385	0.915122791900043	NA	0.719025050778605	0.898781313473257	0.943720379146919
'BEX2'	0.97734610123119	0.948937774984287	0.979651162790698	0.977491301959348	0.92885443583118	0.94046511627907	0.537408637873754	0.968964059196617	1.00316279069767
'BEX4'	0.954545454545455	0.8300395256917	1.01474201474201	0.975757575757576	0.578512396694215	NA	1.27272727272727	1.09090909090909	1.04812834224599
'BEX5'	0.966853646098929	0.806922967796851	1.06469002695418	1.0188679245283	0.878369272237197	1.27762803234501	0.851752021563342	1.06469002695418	1.02210242587601
'BFAR'	0.908857576966815	0.865025954039179	0.919508251696895	0.928685872734703	0.942466372781734	0.856787611619758	0.879334654030804	1.00200585087734	0.846338982209761
'BFSP1'	0.95409461759454	0.92118123812557	0.916736377605943	0.921684763253291	0.888662078227296	0.90352526439483	0.82520700680458	0.919952996474735	0.96162334126279
'BFSP2'	0.92108323952974	0.872025777596095	0.939653306134656	0.932874274564694	0.92719204248975	0.659336563548267	0.909429742825196	0.885136756544249	0.923071188967574
'BGLAP'	0.811651583710407	0.758136094674556	0.922177237966712	0.909763313609467	0.803062678062678	NA	0.657051282051282	0.938644688644689	0.773001508295626
'BGN'	0.7776695973722	0.763339505915004	0.791178121055637	0.809841682085406	0.795251692617136	0.326621230896324	0.602993041654752	0.783890954151177	0.684349245687536
'BHLHA15'	0.848729986595987	0.860880280255815	0.921422461200049	0.899502582137313	0.716317365269461	0.909609352723125	1.06121091151031	0.813860999804901	0.818648417450813
'BHLHA9'	0.886933178352498	0.801497282628466	0.911637159543023	0.919215879840582	0.854019642437074	0.565419901199718	0.771027137999615	0.906805501924075	0.895248176899553
'BHLHB9'	0.994065639763125	1.06472226611884	1.00759934880614	0.992821502541894	0.864122418879056	0.77771017699115	0.925845448798989	1.03029980712503	1.0561496230744
'BHLHE22'	0.879547312009084	0.957214387669561	0.867713276153006	0.86307115183568	0.793576522113459	1.27113953631388	0.782239714654695	0.808906977654287	0.975719218545351
'BHLHE23'	0.864608476341245	0.84122359796067	0.888718518802469	0.881152956190501	0.832331170920917	0.917698470502549	0.825928623452294	0.847106280463892	0.917698470502549
'BHLHE40'	0.788779708383712	0.935460075397281	0.843324887915862	0.83617319530182	0.746620792935618	0	0.71079807812305	0.783428421352615	0.78025236018497
'BHLHE41'	0.850102477623557	0.834630759880501	0.806227415080704	0.826221957229898	0.789380872079017	0.598988195615514	0.872056343616705	0.776922924313064	0.82489969180671
'BHMT'	0.894690730681619	0.9631523903669	0.91301204257271	0.913348341226951	0.904631738800304	0.822392489818458	0.726936218678816	0.807706909643128	0.886169866579889
'BHMT2'	0.966492767730847	0.922681969193597	0.960939514257722	0.968816067653277	1.02813133710144	1.09302325581395	0.71046511627907	0.775052854122622	0.95293383703601
'BICC1'	0.899558425049343	0.890551134572959	0.912489064238851	0.903879644613788	0.839744240332894	1.04305074062402	0.787208106131332	0.924345339172402	0.987737443772742
'BICD1'	0.811352137030249	0.831199302808876	0.903389829350743	0.894531987540422	0.773120084628645	0.58771667875375	0.751730635615262	0.832764649895145	0.787029291548501
'BICD2'	0.814067287354959	0.777812888977011	0.869347998939836	0.852771092392031	0.815351745584304	0.809079809079809	0.629986622174122	0.823150762281197	0.784370695592286
'BID'	0.909593970668115	0.880847112918914	0.903763240086909	0.91524801244383	0.851793684906596	0.489781368821293	0.816302281368821	0.870722433460076	0.954445744369699
'BIK'	0.883069508312699	0.807267478348186	0.87009786581771	0.898343809238751	0.965888456549935	1.02442715088629	0.804907047124946	0.865536409116176	0.818750657272058
'BIN1'	0.796042132141717	0.743608219246155	0.848824886483137	0.853488471574625	0.666383754558028	0.352791399471897	0.734187507009084	0.763205394190871	0.769981229006125
'BIN2'	0.901471356341116	0.830089770438448	0.906205642268968	0.926289998724286	0.802348366413423	0.793433384564385	0.801919303115876	0.962303163739051	0.796318596871892
'BIN3'	0.911344901948929	0.892117860434692	0.885953878406709	0.893198293835237	0.830663390663391	1.11043543543544	1.07382767382767	0.880160805967258	0.912143393393393
'BIRC2'	0.878425495473453	0.903043024738259	0.910188787138172	0.912308687907178	0.963196627204457	0.638854905798874	0.78628296098323	0.802663856003714	0.851806541065166
'BIRC3'	0.900393860601872	0.927166453630509	0.931441924760557	0.916291965743367	0.821806629354314	0.550881366929815	0.976896290688872	0.759548551372927	0.9813191375058
'BIRC5'	0.862979515828678	0.906491088055334	0.985316400060146	0.968514162501225	0.846058348851645	1.26908752327747	0.906491088055334	0.829787995989113	0.940064832057383
'BIRC6'	0.847466042505686	0.864411384204602	0.919291550317902	0.90738047822188	0.795748919643669	0.605316721823555	0.797897990110205	0.820663285694164	0.838734420709998
'BIRC7'	0.854255632021646	0.946835060122514	0.938944767954826	0.913099844203659	0.812445567718028	0.736427268984177	0.832334076107698	0.854255632021646	0.906256414688692
'BIVM'	0.864104280787178	0.839557226636936	0.935046689540143	0.928762014741357	0.824993478827928	0.91665942091992	0.933325955845737	0.805222393278675	0.879314037104664
'BIVM-ERCC5'	1.28563584449813	1.28563584449813	1.28563584449813	1.28563584449813	1.28563584449813	NA	1.28563584449813	NA	1.28563584449813
'BLCAP'	0.588868940754039	0.857323899038969	0.815356994890209	0.76353345707939	0.44165170556553	1.32495511669659	NA	0.331238779174147	0.662477558348294
'BLID'	0.980797469784254	0.929176550321925	0.982393993066594	0.965401756962156	0.988948141278306	1.34214390602056	1.07371512481645	1.13566022817124	0.933665325927345
'BLK'	0.84353013708566	0.881687187643334	0.914989171464762	0.910018410293369	0.79995936554198	0.754737491076644	0.782182490752158	0.849339573291484	0.79440409217016
'BLM'	0.89058064516129	0.930956423316355	0.939204301075269	0.923368165985158	0.792460899315738	0.746415770609319	0.815957612591554	0.813553697066242	0.938749874384484
'BLMH'	0.847448060584941	0.815680647314978	0.867457250904308	0.865779383881282	0.932602261841785	0.504702400526143	0.721003429323061	0.757053600789214	0.832222043420767
'BLNK'	0.822040801383842	0.821100466447462	0.864408831011967	0.855147307822553	0.754994920419912	0.970707754825601	0.986115814426007	0.771588215374196	0.803344348821187
'BLOC1S1'	0.964197663200772	0.996993502085152	0.890543675039602	0.867297399706342	1.17769857433809	1.30855397148676	0.951675615626736	0.763323150033944	1.10723797587341
'BLOC1S2'	0.713482441471572	0.694503105590062	0.803838014621008	0.809587296195652	0.875343249427918	0.639673913043478	0.639673913043478	0.581521739130435	0.688879598662207
'BLOC1S3'	0.981922251371333	0.875261586211761	0.88186001058675	0.89411115299693	0.784641068447412	0.605294538516575	0.907941807774863	1.0406818381513	0.972954924874791
'BLOC1S4'	0.867276875785649	0.787320494266949	0.822879759469035	0.854766373887751	0.970924878305486	0.667510853835022	0.801013024602026	0.949348769898698	0.801013024602026
'BLOC1S5'	1.00900321543408	1.0405345659164	0.97421000110877	0.990985300872761	0.984393380911301	0.420418006430868	1.2612540192926	0.995726857336267	0.921685629483057
'BLOC1S6'	1.03470682798883	0.956502242152466	0.987760485360063	1.00064849948258	1.02026905829596	1.27533632286996	1.27533632286996	0.956502242152466	0.991928251121076
'BLVRA'	0.887715247715248	0.829174025974026	0.898850431864786	0.911300902487343	0.813506493506494	0.824462809917355	0.890714285714286	0.671784511784512	0.931911597174755
'BLVRB'	1.02659375	0.981227889150943	0.962200342465753	0.973055186170213	1.0130859375	0.874034926470588	1.1095703125	0.978151939655172	1.0130859375
'BLZF1'	0.994181734885252	1.05132744140282	0.994181734885252	0.994123058594351	1.02740774880319	1.11690319730521	0.849817650123527	1.08587810849117	1.12062620796289
'BMF'	0.922541988761603	0.917686504610226	0.950922635561905	0.955594380876397	1.13618329142218	0.873987147247835	0.764738753841855	0.774670425969672	1.01965167178914
'BMI1'	0.648826818185266	0.702198056455345	0.80472284155764	0.767357273187188	0.739155848900363	NA	0.638361869504859	0.604763876373024	0.671959862636693
'BMP1'	0.806044581091468	0.803900845503459	0.880059872972208	0.870558551806516	0.737335807340752	0.744666046361099	0.643120676402767	0.786036382270049	0.795674883363424
'BMP10'	0.86170432483787	0.883073482007763	0.888287470965979	0.886887257145996	0.756920127435225	0.644404973357016	0.761569513967382	0.802466570595529	0.902166962699822
'BMP15'	1.00668364971101	0.952572587731598	0.954437178067261	0.976653249134343	0.983804475853946	0.787043580683157	0.925933624333126	1.11374091606107	0.93014241353464
'BMP2'	0.890898544610842	0.84470380526065	0.886072844160866	0.888114486658933	0.733558567726354	0.593932363073894	0.979988399071926	0.805768239236917	0.892878319154421
'BMP2K'	0.881387351222817	0.958817400876728	0.948930004368155	0.937391621410904	0.833251795967763	0.857404021937843	0.871936293496111	0.900274223034735	0.910702109788033
'BMP3'	0.892982466736325	0.86961327047593	0.92918445863104	0.916782612673953	0.968527262607946	0.90014744429882	0.853894808821015	0.944688687227301	0.868416829379196
'BMP4'	0.877706846914507	0.908426586556515	0.903674505107244	0.892802542070285	0.785316652502454	1.31656027037176	1.11084772812617	0.794904314186724	0.890068915180909
'BMP5'	0.904097865780388	0.996639958645645	0.975563405170832	0.943528411386504	0.74588073926882	0.81985238283267	0.530492718303492	0.865603073838958	1.01349370753981
'BMP6'	0.838204235585897	0.906970491362506	0.882180500555159	0.888000889807633	0.814745060438996	0.523411978221416	0.785117967332123	0.825771324863884	0.79602238354507
'BMP7'	0.703948884803199	0.73238687473112	0.820015264462032	0.801845448241793	0.568652888821843	0.428018303414291	0.642027455121436	0.659861551097031	0.764968882697881
'BMP8A'	0.934199050897116	0.848317626401978	0.87225604266729	0.884132705376239	0.927353430104026	0.77762449086848	0.833169097359086	0.843371167938993	0.919359003982439
'BMP8B'	0.818978333266087	0.743663018101331	0.851365937964282	0.860445141633553	0.879519284797759	0.666732361056366	0.71118118512679	0.697038377468019	0.742930345177093
'BMPER'	0.954546433803464	0.928747881538506	0.923877114870882	0.943657546526415	0.931888574857718	0.63980409617097	0.978523911790896	0.911720837043633	0.900465024240625
'BMPR1A'	0.818502232277206	0.820372026068816	0.857009299848417	0.856121470175642	0.722724505556981	0.73563030029907	0.57215690023261	0.866487613333039	0.832993134162182
'BMPR1B'	0.931419820175872	1.00458661870203	0.973046935858617	0.95070387442382	0.89647477641747	0.900372492836676	1.08044699140401	0.972527779719058	0.971526550021338
'BMPR2'	0.886607503883888	0.981665149016809	0.928329210267536	0.922471161319027	0.891517309355702	0.86774351443955	0.793667848572759	0.885821504323707	0.891105839828307
'BMS1'	0.929695718624085	0.933339464736533	0.911808829324697	0.910597948180321	0.879537362984031	0.863106445214	0.820070666782277	0.928722724674713	0.952222123624074
'BMX'	0.822303206997084	0.81231571865299	0.911018066774709	0.893772117095732	0.662661925052596	0.948811392688944	0.421693952306197	0.850658489996984	0.914751496541135
'BNC1'	0.868962133678232	0.920498499476819	0.911372826612702	0.900295461384838	0.841438911754258	0.964753235028589	0.929021633731233	0.828323484620505	0.876201005726448
'BNC2'	0.870629458279832	0.872814013955886	0.897352760240213	0.89887579892499	0.831055391994385	0.763899400722111	0.843880320883187	0.804153336435511	0.886268694097105
'BNIP1'	0.810413279807129	0.767470184817349	0.856737154469471	0.8628285854299	0.791623455779342	0.430532054897537	1.10708242687938	0.665367721205285	0.76321591550018
'BNIP2'	0.81827990645525	0.841356629764018	0.886454756768793	0.877387298170075	0.876254169490625	0.69804863238663	0.518550412630068	0.859225974416101	0.844959377723102
'BNIP3'	0.846292364340044	0.804826650500852	0.843006282877552	0.848365066993282	0.722491443288488	0.85216939464796	0.722491443288488	0.934108759517957	0.85216939464796
'BNIP3L'	0.828201782996304	0.753173050041935	0.870728190338861	0.873064670277158	0.69414694894147	0	0.636301369863014	0.689326484018265	0.848401826484018
'BNIPL'	0.976180719188608	0.944454845814978	0.948406539730522	0.950739784292876	1.12383642980272	1.17826725403818	0.917688919010505	0.987112194207517	0.959881512987999
'BOC'	0.88130996036967	0.92668774877911	0.930411981433477	0.914325563502903	0.838113229840518	0.623222051466501	0.88289790624421	0.817581479506755	0.930765865016486
'BOD1'	0.973005093378608	1.12043010752688	1.03003529622018	1.02597524381095	0.884550084889643	1.32682512733447	0.884550084889643	0.862436332767402	0.995118845500849
'BOD1L1'	0.91245859790637	0.916541795689364	0.93790712808888	0.939911040862474	0.894337380249754	0.966084595456357	0.931826276468543	0.917895102571361	0.890351992540555
'BOD1L2'	0.899247701309557	0.873214285714286	0.869712292938099	0.883328736900165	1.00014609203798	0.660810810810811	0.859054054054054	0.969189189189189	0.906254826254826
'BOK'	0.808359415753782	0.862362159894522	0.856698124406458	0.86835232668566	0.805266203703704	0.585648148148148	0.874567901234568	0.726868268978198	0.816111539780521
'BOLA1'	0.836469969240732	0.855284187393867	0.906328999638859	0.905980545582865	0.819088775074691	0.554460093896714	0.693075117370892	1.10892018779343	0.83169014084507
'BOLA3'	1.07237724895254	1.033381712627	1.06208676019997	1.08412813601493	1.09299988835548	1.29172714078374	1.29172714078374	1.09796806966618	1.05686766064125
'BOLL'	0.977016011384815	0.988820753526636	0.977983559249241	0.979782619168808	0.908479067302597	0.865218159335806	1.03826179120297	0.932813328033916	1.05229235594895
'BOP1'	0.854305779657661	0.89181935006813	0.886477347006293	0.885896451158759	0.82673210430677	0.800720975174669	0.773109907065198	0.885784397471539	0.893602847501143
'BORA'	0.890481387458777	0.931138023481557	0.941328606368468	0.934066130473637	0.930800164982471	0.926346575676334	0.756275134048257	0.77944460005602	0.922801882146961
'BPGM'	0.86978602383532	0.934398699891658	0.911378799110452	0.913489558037882	0.768366958507804	1.29225352112676	1.11995305164319	0.803292729349067	0.894637053087757
'BPHL'	0.778516321358258	0.91377155092392	0.870074112799643	0.855339900728785	0.718244090027297	0.436579740996984	0.770434837053502	0.807672520844421	0.82720371978376
'BPI'	0.878858987993403	0.897289048198954	0.909775371365503	0.916809717020391	0.858608051816418	0.989773812146581	0.936316306744229	0.871423097365916	0.823657927590512
'BPIFA1'	0.888518672775232	0.87719298245614	0.963217145265186	0.952890519503682	0.777453838678328	0.453514739229025	0.793650793650794	0.921658986175115	0.857734398107069
'BPIFA2'	0.869575078531657	0.918043718691042	0.890924073865977	0.904337077443973	0.831435820701321	1.02389781623403	0.987330037082818	0.843871826566511	0.837734576918755
'BPIFA3'	0.884956961333516	0.896697683871937	0.888702810905298	0.894284570939139	0.980998802098393	0.639135583185317	0.827116637063351	0.904143020115814	0.929651757360461
'BPIFB1'	0.934062215971287	0.90894457655021	0.889849988765207	0.903495911144396	0.856754161331626	0.857705053852527	1.09830802999817	0.959876815753455	0.915582058423644
'BPIFB2'	0.780681361223493	0.91746223118941	0.881034829581705	0.847847772419336	0.759723110739301	0.811229762314847	0.728026709769734	0.777891552904648	0.87632844694505
'BPIFB3'	0.879711490485123	0.871157760074432	0.917657407798653	0.907812739537023	0.797606291692161	1.02419898819562	1.10128923461894	0.931089989268741	0.889227028510922
'BPIFB4'	0.913222108145106	0.888912197915021	0.909779021791916	0.913081525924025	0.948058614896397	0.69978705604989	0.88950205338809	0.856882109448845	0.968407605373293
'BPIFB6'	0.91370862369338	0.884600578960335	0.891612045965421	0.90583552729621	0.937137049941928	0.983993902439024	0.85432028738892	0.921518099109562	0.932620726809678
'BPIFC'	0.898340875189277	0.876193053488348	0.873946746797254	0.895323750326091	0.928110336690174	1.09696069098423	0.993912868497837	0.946814896712644	0.818121609780828
'BPNT1'	0.970867616238454	0.972171961446119	0.92646316851665	0.957194923084128	0.830491086444669	0.834464728006605	1.09275142953246	1.01327859829373	0.887057042796937
'BPTF'	0.834454056590159	0.862984697397171	0.884240708251818	0.872245902942292	0.720788931541098	0.795569719450394	0.829282550404749	0.825035264615224	0.859979328227785
'BRAF'	0.73325231306028	0.716659943525615	0.823564303788184	0.819269744642879	0.670047914678421	0.72677154766707	1.04655102864058	0.654094392900363	0.654094392900363
'BRAP'	0.766149750827994	0.846936348244644	0.849846782431052	0.842779449521023	0.741145449794522	0.141641130405175	0.674878327224659	0.756219594536106	0.745620290246112
'BRAT1'	0.884985110717353	0.931237397637957	0.929937282991585	0.910351779830292	0.856492556762707	0.787094252061843	0.909420433289457	0.850824696820987	0.939772898995407
'BRCA1'	0.95303348971806	0.943350094706175	0.942926549765695	0.942526484818252	0.944678756811395	0.933916593759113	0.904201065775869	0.972259210511687	0.978823176779837
'BRCA2'	0.937822934296652	0.9322174053135	0.95121995807024	0.948892282102364	0.934467140188232	0.850567613669784	0.931449810061696	0.892779405911461	0.919133778445205
'BRCC3'	0.811780947998159	0.787763760187563	0.86058225902843	0.850153447301654	0.853410740203193	0.640058055152395	1.28011611030479	0.640058055152395	0.890515554994636
'BRD1'	0.737268697107453	0.750483592007646	0.855203814591824	0.850541112839021	0.582741419287417	0.567667755717517	0.759642669469259	0.685641166402945	0.723469209018342
'BRD2'	0.763935421314435	0.885327899221934	0.89265257912735	0.882524299926587	0.772723747813574	0.550024501308728	0.504460341437	0.691944814789963	0.765098184512783
'BRD3'	0.613930604104268	0.706980496096338	0.802893957455525	0.780589906696053	0.452291870173434	0.433446375582874	0.574568451354042	0.557288197177981	0.66848419896232
'BRD4'	0.682763079299468	0.740451660534543	0.815796922724695	0.798604594187391	0.601870253569275	0.605000646705038	0.501183967684647	0.664068757182157	0.746555285196922
'BRD7'	0.823663292616666	0.893575494714015	0.90302614728393	0.88930512197942	0.805571847507331	0.920653540008379	0.67926267281106	0.795707702435813	0.853745579251956
'BRD8'	0.80248090240594	0.830880011041277	0.892274220032841	0.878071820420958	0.797793513957307	0.796134899583175	0.853854679802956	0.838521711366539	0.825597128597355
'BRD9'	0.788417029822663	0.821173647642025	0.914594626986761	0.908029358714207	0.580962294702753	0.575152671755725	0.809474130619169	0.764234936124446	0.758881997455471
'BRDT'	0.95484314145361	0.89554376079817	0.92631900468531	0.92364024396623	1.01539802991148	1.16872023955623	0.923920729919454	0.909635008457197	1.00820156467891
'BRF1'	0.792215445558972	0.824028856318565	0.898441287122658	0.893900379878873	0.717475529527597	0.908642365154236	0.653086699954607	0.767117711057793	0.730915684923291
'BRF2'	0.962533692722372	0.917726089785296	0.940237714529368	0.948750394019904	0.99511175616836	0.735025728987993	0.962533692722372	0.898364779874214	0.938165751134464
'BRI3'	0.659887427309761	0.611514323528156	0.721422942003678	0.745499138273896	0.649046419575387	0	0.556780016792611	0.728875658346691	0.534508816120907
'BRI3BP'	0.780414275989497	0.808117293578735	0.865965966495459	0.841490175849545	0.691389240061806	0.772981759075312	0.783152571694724	0.692855601122383	0.863437071307529
'BRICD5'	0.937689424397244	0.956323896117114	0.964512218806716	0.955841383233919	0.930297128508885	1.04383065785332	1.00655099150142	0.954000136523431	0.953574623527658
'BRINP1'	0.793497234969622	0.816851888471426	0.870049181269017	0.852376974653894	0.707485512613829	0.672759117489195	0.696601120112078	0.793587251672398	0.815221445580265
'BRINP2'	0.899279439857407	0.927214828354373	0.927164238282987	0.913004639414076	0.77525748533152	0.983167447306792	0.771111723377876	0.910723530136818	0.980739873362824
'BRINP3'	0.872894913918012	0.909692076839173	0.909473230511747	0.903535615887499	0.892575568475846	0.859517214087851	0.886377127028097	0.859517214087851	0.863354344507886
'BRIP1'	0.959432389453165	0.965419915529565	0.952085275134423	0.951720706653195	0.868998350577298	0.96281067251462	0.898623294346979	0.965298555389335	0.99240059862027
'BRIX1'	0.971103756818043	0.929921518156812	0.896239321436172	0.908736551120657	0.939486425200711	0	0.972840972840973	0.885285285285285	0.934773282599369
'BRK1'	0.642411642411642	0.856548856548856	0.864335664335664	0.821444395214887	0.642411642411642	NA	0	0.513929313929314	0.963617463617464
'BRMS1'	0.899183572488867	0.937330754352031	0.918356447583771	0.912560688276453	0.751817375886525	0.805518617021277	0.892266775777414	0.979510638297872	0.850627659574468
'BRMS1L'	0.772929566563467	1.00603530886039	0.882017732584473	0.867811803377791	0.625704887218045	1.25140977443609	1.11236424394319	0.764750417710944	0.782131109022556
'BROX'	0.923824521934758	0.9544934931914	0.989811987787241	0.996281347184543	0.935586176727909	1.28308961379828	0.898162729658793	0.855393075865517	0.876256321618334
'BRPF1'	0.744837228955465	0.815104487302655	0.835324201500165	0.820284596853404	0.663193947737919	0.610807198925008	0.783254921035301	0.722254883406284	0.757146423667457
'BRPF3'	0.8584505224415	0.939094722488646	0.937408839923822	0.914451944285354	0.846054125005522	1.04873522308377	0.786551417312826	0.856110386190831	0.878997730330325
'BRS3'	0.770029189914304	0.81716431002421	0.918596968646357	0.863630515888331	0.734379690381234	1.32188344268622	0.528753377074489	0.917974612976543	0.793130065611733
'BRSK1'	0.700838658265712	0.701162072505798	0.826052455730037	0.812730067078995	0.633895868434547	0.510831835368499	0.64118202784184	0.664081385979049	0.707627706371118
'BRSK2'	0.6651577487709	0.710397806065488	0.787416424086952	0.770229059823289	0.541248214763268	0.596290406095125	0.562216668603975	0.663458750689749	0.637699462073954
'BRWD1'	0.846269261119092	0.830276169432566	0.901574619552572	0.89817071588675	0.783277118887129	0.759218126186269	0.785857358684033	0.877113241909843	0.837604299860002
'BRWD3'	0.73119245365186	0.808011016061027	0.869071775676386	0.843616608459449	0.642434988179669	0.367105707531239	0.778709076581417	0.609319782603397	0.803043735224586
'BSCL2'	1.06454809481391	1.07103153611394	1.06818304798597	1.05501692029813	1.04149106234559	1.13617206801337	1.13617206801337	1.02176585283147	1.13617206801337
'BSDC1'	0.848527399468417	0.916631173081665	0.905016024530362	0.901109401369999	0.885737506036442	1.30646282140375	0.56613388927496	0.912734299884813	0.82513441351816
'BSG'	0.863888425957696	0.924106812634071	0.889843984752979	0.892673872048602	0.848705307997894	0.49186330349878	0.852563059397884	0.723660952274066	0.859347380825454
'BSN'	0.925128128430924	0.937286441552249	0.933770023088056	0.931005220960177	0.871317154841761	0.885905783054141	0.835971006949788	0.913705491987307	0.935849895902838
'BSND'	0.825223529411765	0.819439252336449	0.88498372042544	0.87025314150428	0.812890025575448	0.483529411764706	0.820534759358289	0.752156862745098	0.846176470588235
'BSPH1'	0.947080103359173	0.814767441860465	0.835658914728682	0.864474739374499	1.04457364341085	0.752093023255814	0.877441860465116	0.805813953488372	0.877441860465116
'BSPRY'	0.917014417155691	0.927146247907263	0.904675550098157	0.907814716225931	0.882139148494289	0.472574543836226	0.962333616539224	0.910780029938908	0.943277505320625
'BST1'	0.929694078024137	0.958300049655649	0.925117122563095	0.919959061500324	0.874493492141454	0.976178781925344	1.05365328842736	0.95293642997474	0.914617957839962
'BST2'	0.835846331600231	0.78472059581245	0.890836221837088	0.895220031268558	0.918092080476226	0.439919121894858	0.989818024263432	0.918092080476226	0.686273830155979
'BSX'	0.713331978752431	0.777817189631651	0.813133900847567	0.807806340032871	0.745035622252539	0.804638472032742	0.838165075034106	0.782287403365166	0.670532060027285
'BTAF1'	0.817599477538835	0.867548849593773	0.886270709072546	0.872930345559236	0.765779243986254	0.774383505154639	0.677056616528646	0.727264932089674	0.88347324496809
'BTBD1'	0.91140651562021	0.819474101641145	0.913515403936031	0.9154752947078	0.886060022943419	1.31828442437923	0.917067425655118	0.96124905944319	0.907671243015209
'BTBD10'	0.822036417688591	0.837916666666667	0.918323900180087	0.89612827817956	0.741233974358974	0.644551282051282	0.530806938159879	0.784671125975474	0.831679073614558
'BTBD11'	0.811907969379811	0.839031373530417	0.88855489885307	0.877812474718874	0.752731003681574	0.737676383607943	0.807364705561688	0.805966913481422	0.804233651301892
'BTBD16'	0.852755194218609	0.785122885711616	0.888833298589396	0.894074260330232	0.895392953929539	0.639566395663957	0.795904847937368	0.784922394678492	0.794800957718315
'BTBD17'	0.822229132742939	0.862311448831857	0.836693164552836	0.841071171905324	0.688423850885599	0.67613056783407	0.703175790547433	0.849992713848545	0.876740736312311
'BTBD18'	0.955627725877515	0.907007203667321	0.961354194008521	0.95206115626779	0.910189685083698	1.3302772320454	0.846540056756167	0.989596477497191	0.954669542997291
'BTBD19'	0.941912726233778	0.943337468172619	0.883932035768748	0.902828816038716	0.961276088898514	0.679522752497225	0.81542730299667	0.94087765730385	0.988396730905055
'BTBD2'	0.795067432567433	0.729954407294833	0.876053833483079	0.877936727177059	0.693788819875776	0.725324675324675	0.733661740558292	0.731369047619048	0.753221778221778
'BTBD3'	0.727458532258136	0.718779177255498	0.811281539713039	0.806395354979707	0.655871894473718	0.514203565267395	0.714171618426938	0.894267070030252	0.642754456584244
'BTBD6'	0.784045169946333	0.745808678500986	0.814561725727456	0.825282716497339	0.698195764909248	0.472184065934066	0.639733250620347	0.808823529411765	0.704304457225018
'BTBD7'	0.952613701449657	0.95686196259971	0.91507329721105	0.910703101827017	0.956148929452224	0.851879240162822	1.02567400153383	0.826237390124477	1.0209517455415
'BTBD8'	0.948565426097153	0.957076130140664	0.948513478373927	0.946957688086819	0.918691774690846	0.952338129496403	0.966552131429185	0.986843134188301	0.932902657465864
'BTBD9'	0.831038086818793	0.918102778468424	0.895027841918951	0.888165091994033	0.821798291216491	0.968547986076579	1.00442013370904	0.635449472346538	0.840186204789321
'BTC'	1.05916379135377	0.929863276565124	0.854489743807984	0.911040133314817	1.17568920025475	0.983509234828496	1.00872742033692	1.10644788918206	0.972933866712061
'BTD'	0.913821416067886	0.937396064301552	0.95834308851276	0.947879524480134	0.925487221379391	0.808100055432373	0.83867681428657	0.907823040996367	0.936281443535439
'BTF3'	0.707055630936228	0.712784090909091	0.946812638580931	0.906365955473098	0.598140495867769	0.657954545454545	1.09659090909091	0.657954545454545	0.633585858585859
'BTF3L4'	0.771559553671828	0.810137531355419	0.964855526065401	0.928999408542701	0.727470436319152	1.27307326355852	0.84871550903901	0.810137531355419	0.636536631779258
'BTG1'	0.77983651226158	0.806727426477497	0.722070844686649	0.729343500676298	0.81232970027248	1.29972752043597	0.649863760217984	0.557026080186843	0.866485013623978
'BTG2'	0.872968490878939	0.882457278823275	0.884765362377303	0.885806262803629	0.758104215763289	0.654726368159204	0.654726368159204	0.90654420206659	0.92928903867758
'BTG3'	0.762896515235324	0.845383365342	0.833194914028216	0.813756282917679	0.667049676356812	1.28645294725957	0.692705433139766	0.6093724487019	0.797600827300931
'BTG4'	0.89016975917884	0.776045431078988	0.896601621600652	0.886320754716981	0.807087248322148	1.26107382550336	1.08092042186002	0.802501525320317	1.02462248322148
'BTK'	0.558944573053314	0.650174606816038	0.771198956182611	0.719291734378772	0.391409462297281	0.763248451479697	0.18172582178088	0.565369223318294	0.763248451479697
'BTLA'	0.842380375566124	0.870538762504471	0.869048369142881	0.853615767693063	0.830968818754268	0.32315454062666	1.13104089219331	0.861745441671092	0.851236350919006
'BTN1A1'	0.979660570453609	0.944428022465267	0.908142103707391	0.937147635140054	1.02470440437482	1.03887082471179	1.14973846213163	0.881466154300916	0.911245416270542
'BTN2A1'	0.95852157119702	0.885148068911159	0.914608027505509	0.933015305883638	1.03439521926671	0.874610591900312	0.90584668446818	0.911436301032956	0.967260019008395
'BTN2A2'	0.929225063938619	0.95060294117647	0.971012763596004	0.958067559697146	0.97280834914611	1.01980392156863	0.863457675753228	0.967773109243698	0.934820261437908
'BTN3A1'	0.918367943415803	0.924605552226882	0.936807456902109	0.949563148904966	0.8960666334737	0.8883668127779	0.984979649180802	0.945735229937347	0.825013730776912
'BTN3A2'	0.925262193259342	0.887865676973763	0.945393068469992	0.943409880462169	0.778682195075638	0.65480093676815	0.827116972759768	0.830479236876678	0.935429909668786
'BTN3A3'	0.812326408525934	0.901524904353502	0.87715212767609	0.876814915874146	0.915100498673445	0.699850444268497	0.787331749802059	0.857316794228908	0.749839761716246
'BTNL2'	0.82113465856895	0.789075923539519	0.845299297218956	0.843682604574002	0.821334626421511	0.771760777881912	0.712394564198688	0.777764102861114	0.771760777881912
'BTNL3'	0.824491050545164	0.868371526624599	0.913857654209697	0.897391654763724	0.892763985237649	0.868371526624599	0.738115797630909	0.770526847568306	0.820128664034343
'BTNL8'	0.963489354702744	1.000756000756	0.935911096625382	0.949294360879727	1.0361809919332	1.02709168498642	0.825013483550069	0.979391546807277	0.91345600920069
'BTNL9'	0.895473372781065	0.873307365228509	0.893294605450698	0.897598744257004	0.872134560596099	0.294806048652202	0.693464228079613	0.972859960552268	0.856192034915439
'BTRC'	0.854283280350724	0.92760066296188	0.948296198621786	0.92472862749908	0.956091254752852	0.215335868187579	0.969011406844106	0.763463532665054	0.9256228363884
'BUB1'	0.939699562475913	0.887008224565668	0.931706720496503	0.937198174984354	0.917235296848164	0.363618278393379	0.858308261789023	0.927736355153202	0.947728491557212
'BUB1B'	0.808162911611785	0.944439397327668	0.935585959430761	0.909914322430335	0.81263238975544	0.581770915393099	0.67194540727903	0.717698699363449	0.88395695921599
'BUB3'	0.688168954465744	0.834463375057951	0.853255307423833	0.816827330423801	0.615272534604941	0.775243393602225	0.969054242002782	0.646036161335188	0.73217431617988
'BUD13'	0.922111056542968	0.976541223075019	0.966274555918386	0.954162153379549	0.997069116653172	0.890879712278964	0.943989848972518	0.894340783422239	0.928671555277224
'BUD31'	0.644751571514682	0.902652200120555	0.864077319773522	0.822882935923855	0.280825128926395	0.631856540084388	0.315928270042194	0.758227848101266	0.702062822315987
'BVES'	0.933964658481647	0.931338703490602	0.944618247741894	0.945482866043614	0.92321656363458	0.731766124171187	0.606595602931379	0.960443037974684	0.944698070139033
'BYSL'	0.978774344224533	1.07236144368366	1.02031327000937	1.00666926442055	0.897264926707186	0.845906328208795	1.08759385055417	0.926468835657252	0.996961029674651
'BZW1'	0.574027730808252	0.688428319135116	0.732192820562593	0.701826552330617	0.708676210874385	0.911155128267066	0.537101970346902	0.595288017134483	0.591139668583023
'BZW2'	0.769322949523555	0.759999078602855	0.851977765677582	0.845530536369206	0.680380127511127	0.637856369541682	0.877052508119812	0.623681783551867	0.714399133886684
'C10orf105'	0.892320149486141	0.96786047960137	0.899953892261584	0.897041420118343	0.981896689588997	1.34556213017751	0.672781065088757	1.05722738799662	0.779009654313298
'C10orf113'	1.15155567057741	1.09995590828924	1.07033653254583	1.07462797619048	1.09416666666667	1.30257936507937	1.20953798185941	1.20609200470312	1.19837301587302
'C10orf120'	0.975992511781034	0.976529066213019	0.984450560736146	0.982307344711321	0.922277451423407	0.957749661093538	0.957749661093538	0.957749661093538	0.995626766334526
'C10orf128'	0.961553588987217	0.962483524759932	0.95138917472731	0.989686818341075	0.915372627595035	0.764872173058014	0.828132277596646	0.912145697062973	0.839174041297935
'C10orf53'	0.86084142394822	0.82171226831421	0.866188265090756	0.867265613679177	0.564927184466019	0.903883495145631	1.12985436893204	0.890525610980917	0.848543689320388
'C10orf55'	1.0388304390079	1.16670006010819	1.0009783177485	1.00174633180304	1.00465838509317	1.33954451345756	1.33954451345756	1.05753514220333	1.10315430520034
'C10orf62'	0.898452468680914	0.94380704041721	0.936544751709783	0.918146035826171	0.848716707021792	0.553510895883777	0.645762711864407	0.896892655367232	0.927249022164276
'C10orf67'	0.944046003747496	1.00477410925172	0.938755297586143	0.928127879122904	0.835534968833991	1.02023217247098	0.910921582563374	0.956467661691542	0.99632048092869
'C10orf71'	0.90824473984624	0.912287764116433	0.93092213599731	0.929381135857076	0.890435255999368	0.940546331012319	0.881562917033581	0.83024933155224	0.921735404392073
'C10orf76'	0.811986264770251	0.924340239535823	0.902789029862838	0.888385216190438	0.804423647598371	0.508844725922691	0.908651296290519	0.720063291400034	0.826046632991381
'C10orf82'	0.88898837838342	0.79268130405855	0.966019476199117	0.96101131071191	0.680521310320535	0.642714570858283	0.982975226018551	0.889912482726854	0.810379241516966
'C10orf88'	0.880189904029733	0.969398340248963	0.92599244441692	0.917381843942921	0.917280149912997	0.807831950207469	1.10788381742739	0.836343666097144	0.797060857538036
'C10orf90'	0.935648939819508	0.878148334971631	0.91471151741879	0.928418499164525	0.972323703854047	0.871738493110525	0.923017227999379	0.927212760853922	0.91188434476693
'C10orf95'	0.927213114754098	0.940091074681239	0.980985662161468	0.968154992548435	0.927213114754098	0.869262295081967	0.894098360655738	0.85152224824356	0.962875157629256
'C10orf99'	1.11380673299714	1.11178896717649	0.928172277497615	0.969803534061846	1.15358554488989	1.34584980237154	1.34584980237154	1.15358554488989	1.15358554488989
'C11orf1'	1.03838002972423	0.884452051826494	0.949191073118958	0.989235619685411	1.03473232470177	1.25967413441955	1.16277612407959	1.21301953684846	0.793128158708607
'C11orf16'	0.941451601743583	0.90284584568961	0.922539899598755	0.936852424402383	0.940794048677933	0.819303291786513	0.739597315436242	0.948171892216768	0.887706662301522
'C11orf21'	0.87145205479452	0.992384490364523	1.01472820870779	1.00331651045422	0.892111478507322	0.907762557077625	0.964497716894977	1.04125705076551	0.833659491193738
'C11orf24'	0.934774528551071	0.887207359563153	0.971719667406635	0.96637963856215	0.840897431962573	0.813439556633183	0.918399499424562	0.956987713686098	1.05268648505471
'C11orf40'	0.928662096978929	0.91520776066825	0.985080561945366	0.98166927662154	0.877727823802789	0.47036132184647	0.776096181046676	0.930407702424378	0.905445544554455
'C11orf42'	0.960435058501341	0.941549330648223	0.945170674227639	0.969220818610022	0.995492261049944	1.13770544119994	1.04401205192465	0.928367640019148	0.88741024413595
'C11orf45'	0.899080331637985	0.872169083616168	0.955097797783654	0.933197219222462	0.958543316534677	0.796328293736501	1.06177105831533	0.853208886146251	1.05261785953675
'C11orf49'	0.967966554535764	0.92032354284793	0.967966554535764	0.978648573958457	0.906024730741535	0.760545149992386	0.719333343835163	1.04303334856099	0.903764691224719
'C11orf52'	1.09560301507538	0.888927395598683	0.939855527638191	0.963906488966572	0.85929648241206	0	1.16005025125628	1.1717679305619	1.03115577889447
'C11orf53'	1.0169898211711	0.979552505903406	1.03899621023945	1.03982585853083	0.939092728485657	0.536624416277518	0.914700709563952	1.01362389741309	0.975680756868215
'C11orf54'	1.02097114707952	1.00160604629192	1.01337931034483	1.01789752896831	0.94519056261343	1.28275862068966	1.17586206896552	1.06896551724138	1.0384236453202
'C11orf58'	0.792941550948952	1.05034257748777	0.925782720542101	0.912182761479421	0.795714073854368	NA	0.625203915171289	0.833605220228385	0.781504893964111
'C11orf65'	0.963389288569145	1.03105208141179	0.946324421943926	0.940279500537501	0.863908872901679	0.753956834532374	0.977351452171596	0.863908872901679	1.00062172484235
'C11orf68'	0.893855634877052	0.88211825886743	0.995157985891099	0.976511338173753	0.940792791581212	0.581077900682513	1.0168863261944	0.774770534243351	0.869789562027913
'C11orf70'	0.936236079520279	0.997684813753582	0.941812427832186	0.939734518449214	0.900095510983763	1.27908309455587	0.813961969262829	0.746131805157593	1.08230108000882
'C11orf71'	1.00779941071119	0.889023051591658	0.886885976948408	0.925468492214254	0.990423558802377	1.36772777167947	1.36772777167947	1.12986207225696	0.83252994797881
'C11orf74'	0.968179447052687	0.867230124372982	0.948148148148148	0.972880318334864	0.978129117259552	0.312457912457912	1.12484848484848	1.01176847843515	0.882234105763518
'C11orf80'	0.954902814537947	0.931377902966199	0.972139327435744	0.969063714068878	0.967325822028053	0.560227310054857	1.01670882195141	0.935677893284603	0.933712183424761
'C11orf86'	0.873352033660589	0.783777466105657	0.852905664979572	0.866536577433583	0.951729780271155	0.671809256661992	1.1943275673991	0.93469113970364	0.723486891789837
'C11orf87'	0.946979406989661	0.941516064257028	0.981337113158516	0.948100092678406	0.743430866322432	0.821686746987952	0.989067380633646	0.970046854082999	1.12492828456684
'C11orf88'	1.00723679091121	1.0168961384431	0.917304934579855	0.929437753067162	1.04484465810433	0.851354906603525	0.91216597136092	1.00818344203049	1.01411393286596
'C11orf91'	0.828009200102223	0.753169907016061	0.829247675401521	0.862909482509061	0.782514189107596	0.456466610312764	0.958579881656805	0.969991546914624	0.756773590781688
'C11orf94'	1.0446513674023	1.06001388751116	0.932081176949468	0.944650552744988	1.10893760539629	0.924114671163575	0.924114671163575	1.00812509581481	1.15514333895447
'C11orf96'	1.16825160707645	1.18949254538693	1.23690608494896	1.21916165417382	1.1419396339441	1.36296020825586	1.19259018222387	1.11056016968996	1.14312791660169
'C12orf10'	0.918873911380156	0.969124828408758	0.923706501565269	0.913234697581076	0.85078840549542	0.796835970024979	0.981609528291641	1.01091130525557	0.948614250029737
'C12orf29'	0.937413650179608	0.854194275112642	0.941464897647371	0.923732998758692	0.92312925170068	0.629406307977737	0.786757884972171	0.786757884972171	1.07459613557175
'C12orf4'	0.863996796155386	1.00644145067104	0.959722593629928	0.930653404688641	0.783293798712301	1.27285242290749	1.13142437591777	0.784925660792952	0.921720720036458
'C12orf40'	1.01776805744783	0.940500154311747	0.980147862184691	0.985442105207153	1.059840930195	1.0237099893929	1.08437428506063	0.956800839759377	1.01107159446212
'C12orf42'	0.9740912494581	0.932356587399978	0.937289691037014	0.957644972206	0.95635321017675	0.820128479657388	1.00938889803986	1.06461961132884	0.937289691037014
'C12orf43'	0.763168245096517	0.820121099208197	0.879992198737171	0.861174614880367	0.753144542772861	0.432841691248771	0.504981973123566	0.712915726762682	0.727174041297935
'C12orf45'	0.839381898454746	0.982469809115699	1.00317517917082	0.956438557763061	0.802980132450331	1.02781456953642	1.16797110174594	0.825922421948912	0.984988962472406
'C12orf49'	0.926180531384151	0.957470414201183	0.925196130576424	0.932695685066602	0.925554733727811	0.851084812623274	0.877681213017751	0.938696484510964	0.9506798438877
'C12orf50'	0.882774242979446	0.909447314192051	0.927618046376805	0.912840774319634	0.918085212698624	1.13613045071455	0.664403772347689	0.87163447277042	0.962822415859786
'C12orf54'	0.878949761309388	0.91566265060241	0.90589186012342	0.894268663438802	0.81467044649185	1.00722891566265	0.899311531841652	1.00722891566265	0.839357429718875
'C12orf56'	0.993763478463601	0.887845113987857	0.916680262221167	0.927286862196092	0.906602405128445	0.750968992248062	0.742716585739842	1.01792474696747	0.944075304540421
'C12orf57'	0.872903240816137	1.01678839040121	0.919795212146352	0.886461941948995	0.881216605014385	0.881216605014385	0.720995404102679	0.783303648901676	0.991368680641184
'C12orf60'	0.997208035410283	0.934226475279107	0.941640971114655	0.959633027522936	0.905627705627706	0.633939393939394	1.07282051282051	0.845252525252525	1.0068449197861
'C12orf65'	0.987579587440522	0.975212758975256	0.933034807149577	0.961558197212007	0.891100658513641	0.748824082784572	0.982831608654751	0.740684690580392	0.928229852618376
'C12orf66'	0.863198458574181	0.765107724645297	0.855491329479769	0.861007599542267	0.771368835321609	0.863198458574181	0.92485549132948	0.903347224089259	0.863198458574181
'C12orf71'	0.823024977020716	0.904977499537662	0.928529288725369	0.936738669788575	0.88442712738668	0.518021603183627	0.740030861690896	0.852840444265728	0.716412855466718
'C12orf73'	0.908251231527094	1.04259672619048	0.948988970588235	0.9755291005291	1.20721726190476	1.31696428571429	0.87797619047619	0.987723214285714	0.768229166666667
'C12orf74'	1.00730383973289	0.931927361929747	0.952050886498595	0.973041804367824	1.08100899873773	0.671535893155259	0.863403291199618	1.09435478884561	0.940150250417362
'C12orf75'	1.03162486368593	0.93784078516903	1.03944020356234	1.04593090956139	1.21197886083382	0	1.31297709923664	1.16709075487701	0.919083969465649
'C12orf76'	1.0113466503601	0.987409451535012	0.980070597503333	0.999814092885955	0.952372341964415	1.28363228699552	1.28363228699552	1.01805319313437	0.962724215246637
'C14orf119'	0.995992653197529	1.10853982300885	0.96595885411915	0.97129203539823	0.953109636184857	NA	0.94263590391909	1.07224834070796	1.11131811830461
'C14orf132'	0.880772292993631	0.913790099316593	0.9301885602573	0.953910015867167	0.766930976212141	0.894752805580831	0.838830755232029	0.805277525022748	0.833045715540774
'C14orf177'	0.923980388987662	0.968271807728884	1.03228977848782	0.998115801802719	0.963789067878287	1.30111524163569	1.15654688145394	0.867410161090458	0.985693364875521
'C14orf178'	0.897887323943662	0.968981041675272	0.893591212345845	0.915328802652746	1.03106678347598	1.30601792573624	1.30601792573624	0.943235168587281	0.783610755441741
'C14orf180'	1.08755463538072	1.04238970352821	1.11197620505643	1.10126260054984	1.07729468599034	0.923395445134575	0.969565217391304	0.973893633540373	1.0388198757764
'C14orf28'	0.915951706553915	0.966397339262151	0.910877806536075	0.909810720383105	1.01076565325984	0.848544005205791	1.03416300634456	0.857767309610202	1.00006972042111
'C14orf37'	0.937781164681062	0.95475896094396	0.927437376705573	0.930648169077758	0.866146615533147	0.838607594936709	0.882463349263756	0.975773464853218	0.943036476313771
'C14orf39'	0.849517916988915	0.942088336101496	0.916998804632987	0.906194349729204	0.860997888840116	1.12436194895592	0.81684415095088	0.906743507222513	0.842895169230674
'C14orf93'	0.966020750371789	0.897322793783766	0.939398425270711	0.956029626668998	0.899741453605286	1.32461936225223	1.14398944921783	1.0235695071949	0.895013082602856
'C15orf39'	0.928751930899909	0.920284692048703	0.945447818574157	0.956754175763501	0.9610119695143	0.98600011471398	0.979875890398986	0.938152142807803	0.880604621153325
'C15orf40'	1.06418918918919	1.01351351351351	0.960519342872284	0.977807075368051	1.05105105105105	1.18243243243243	1.22850122850123	1.02264426588751	1.12612612612613
'C15orf41'	0.927954237543279	0.91112494811125	0.929911029515605	0.926499763816722	0.909084354722422	0.85296803652968	0.814196762141968	0.758193810248605	0.942754145638068
'C15orf48'	0.858982767873114	0.871765249537893	0.887615526802218	0.905730129390019	0.887615526802218	0	0.95101663585952	0.724584103512015	0.845348120764017
'C15orf53'	0.960081805787002	0.871653218411883	0.959779417816675	0.972720857407489	0.968205574912892	0.794947735191638	0.883275261324042	0.903349699081406	0.993684668989547
'C15orf59'	0.830691154598678	0.8369705844719	0.910351192703061	0.894597447046524	0.805797700458405	0.568798376794168	0.473998647328474	0.812569109705955	0.813442839931445
'C15orf61'	1.00425639030641	0.946718349648512	0.904943962077631	0.948349919402322	1.01061531815096	1.33401221995927	1.06720977596741	1.2673116089613	0.982956372601565
'C15orf62'	0.917974673946012	1.04104380605745	0.958083105853807	0.932545700516583	0.839291130464925	0.451925993327267	0.968412842844144	1.0496345651472	0.916066202690407
'C15orf65'	1.07161803713528	0.815289648622982	0.926855600539811	0.935185185185185	1.03589743589744	1.2948717948718	1.2948717948718	0.971153846153846	1.2948717948718
'C16orf45'	0.788876726059375	0.861466643289209	0.82685176683312	0.831865054564684	0.697377758853169	0.254694485842027	0.979594176315488	0.836853310623803	0.792916795545933
'C16orf46'	0.932844792037965	0.941019673370333	0.941107422314138	0.958986131644474	0.863147836288293	0.901110356865787	0.994328669645007	0.9206149100447	0.843672810607885
'C16orf54'	0.943168683054635	0.993314529325639	0.996325181566473	0.969606918629178	0.918984870668619	0.918984870668619	1.17170571010249	0.993785964792809	0.958940734610733
'C16orf58'	0.923449312980244	0.94523801628227	0.968343480893184	0.948460769782275	0.895235820456759	1.13567058366515	0.794969408565602	0.953963290278722	0.956907621421558
'C16orf70'	0.84185878962536	0.889575482154733	0.899021107297066	0.897597418869816	0.980613908691036	1.14217098943324	0.734252778921367	0.826034376286538	0.71717713289994
'C16orf71'	0.914420624647	0.966644352288963	0.92530976563308	0.930727623599063	0.97109127792762	0.736186096114111	0.959580497693565	0.825493917609921	0.912870759181497
'C16orf72'	0.666326785817349	0.696172673098751	0.762864845143506	0.745314273552781	0.482794671127307	1.12323658180639	0	0.806426263860997	0.719458725601478
'C16orf74'	0.725334255417243	0.830290456431535	0.818394002263297	0.794190871369295	0.598493120768727	1.26348547717842	0.360995850622407	0.721991701244813	0.878946418906729
'C16orf78'	0.927016622998417	0.93293118218161	0.886530881650766	0.90606652846915	0.84332762231106	0.903565309618993	0.862494159181766	0.998677447473624	0.954710515823842
'C16orf86'	0.8709453197405	0.915235014130596	0.91963170407382	0.926916836400041	0.709416613823716	0	0.919016976998905	0.89859437751004	0.873633422579206
'C16orf87'	0.733283283283283	0.918198198198198	0.872556767293609	0.817484150817484	0.557932932932933	NA	NA	0.765165165165165	0.927472927472928
'C16orf89'	0.89985190695624	0.969239312752165	0.937621832358675	0.933209494324046	1.02225672342114	0.835335814283183	0.768392526030523	0.836647173489279	0.914565557792478
'C16orf90'	1.03686216118257	0.93936563291402	0.943649069078904	0.965901385256224	0.985454044876795	0.66870095902354	0.891601278698053	0.983383763269911	0.932128609547964
'C16orf91'	0.8588894327514	0.967832036741963	0.956959740577582	0.906789035731767	0.863151911325849	NA	0.80273127753304	0.823314130803118	0.973007609130957
'C16orf92'	0.943216783216783	0.846476600322754	0.936553556333776	0.950126796280642	0.840112114606042	0.66508875739645	0.997633136094675	1.08832705755783	0.855114116652578
'C16orf95'	1.04697281796518	1.11846158998058	1.09898589065256	1.07504758412349	1.02272972681136	1.05502645502646	1.02572016460905	1.02019067585105	1.17491582491582
'C16orf96'	0.97822515097753	0.955468021547675	0.950275860949601	0.961665072493951	0.908907809104377	0.962132140268147	1.06943165056143	0.963928838942784	0.970308026661318
'C17orf100'	0.853348510719029	0.819640357488963	0.864288876241067	0.869648921094147	0.937370517928287	0.918990703851261	1.37848605577689	0.729786735411296	0.795280416794361
'C17orf107'	0.864925023430178	0.9493831333446	0.938132561314315	0.92595379637294	0.723904639175258	0.689432989690722	0.919243986254295	1.02430044182621	0.861791237113402
'C17orf47'	0.846303737963454	0.920339761248852	0.919956086517743	0.900100919182827	0.786420353265273	0.742730333639425	0.81025127306119	0.826776134551254	0.845175896900035
'C17orf49'	0.764469961266929	0.789631087443081	0.819358375440938	0.814419506390661	0.768020131365691	0.663290113452188	0.53063209076175	0.837840143308027	0.736989014946876
'C17orf50'	1.24426593814349	1.27659245516388	1.26481887520849	1.26436275588818	1.26009126009126	1.33209647495362	1.33209647495362	1.28912562092286	1.20818052379514
'C17orf51'	1.00809633856844	1.0118025751073	0.944349070100143	0.97807582260372	1.0118025751073	NA	0.963621500102187	0.86340486409156	1.0234324897637
'C17orf53'	0.955233794208109	1.0636378725566	0.970336304788475	0.961657467856466	0.933948693358907	1.14361064492927	0.992106670601037	0.926100385011353	1.00371943454037
'C17orf58'	0.961260785349533	1.03700941549361	0.961115689381933	0.940870746424388	1.02198029352994	1.30586370839937	1.16076774079944	0.945625444013334	0.924986793449551
'C17orf62'	0.918660794821457	0.962055645200724	0.993808738627021	1.01354594733823	1.03902009681678	0.560741004631279	0.654197838736492	1.01764108247899	0.747654672841705
'C17orf64'	0.905763732658418	0.849785780453914	0.856080489938758	0.865897926749982	0.799008457276174	0.481545275590551	0.933905989024099	0.770472440944882	0.904721426867096
'C17orf67'	0.937804986247893	0.965473145780051	0.807799125842287	0.79254305820147	1.07571748422552	1.30622837370242	0.261245674740484	0.870818915801615	1.08852364475202
'C17orf75'	0.928461788755906	1.02752009894867	0.906635381425297	0.9138884644767	0.997298919567827	0.507715813598167	0.923119661087575	0.895969082820294	0.911284793637735
'C17orf78'	0.835364612775579	0.949277969063158	0.956080120115362	0.922563994802873	0.870171471641229	1.30525720746184	0.949277969063158	0.870171471641229	0.903639605165891
'C17orf80'	0.907115425084175	0.959171933236104	0.95430789732893	0.955040656171701	0.913045746723433	0.779848484848485	0.855097022860181	0.870585572708214	0.898199474418987
'C17orf97'	0.857349541075275	0.858053523103137	0.891778982816942	0.889098491076682	0.878313120176406	0.774631652801443	0.609727955693444	0.901254134509372	0.843545371746321
'C17orf98'	0.858593025159635	0.897721613545817	0.879778757311181	0.86260412893879	0.765455419700508	0.870517928286853	0.652888446215139	0.844914459807828	0.962151394422311
'C17orf99'	1.03291551268951	0.916464900779446	0.991271724372481	0.986317820387728	1.08366310092165	0.874535134077119	1.06583969465649	1.00907900085821	1.05374315335522
'C18orf21'	1.01729487417906	0.938025143723545	0.929649919226014	0.967338429464906	0.992141978938365	0.644892286309937	1.12856150104239	1.05946589893775	0.859856381746583
'C18orf25'	0.924131304138935	0.926179240546999	0.956284936586015	0.966061036631627	0.805851340570913	1.09436601805926	0.875492814447412	0.984929416253338	0.844225213931433
'C18orf32'	1.10830356364904	1.14038603522835	1.19807615230461	1.19097210815073	1.04281289852432	1.27454909819639	0.637274549098196	1.11523046092184	1.01963927855711
'C18orf54'	0.956928078017066	0.964969490437378	0.959350680746223	0.96927134582584	0.839410594751813	0.893132872815928	1.04689567509559	0.859848417928378	0.896170739730268
'C18orf63'	0.95277112604945	0.917319177173192	0.973073668446333	0.980929575026687	0.84425292410518	0.674499394980288	0.910038866243246	0.980041855954265	0.907946822872572
'C19orf12'	0.734954702329594	0.695184426229508	0.777490542244641	0.81568306010929	0.73884335154827	0.664959016393443	0.443306010928962	0.733747880158281	0.61104342046965
'C19orf18'	0.82626521126025	0.844208314815563	0.924228832687077	0.90438060959497	0.759033725910064	0.852248394004283	0.878881156316916	0.946942660004758	0.804901261004045
'C19orf24'	0.821255846088435	0.803755102040816	0.87308324969332	0.87800963081862	0.717638483965015	0.465136054421769	0.943952581032413	0.856829573934837	0.77925390935595
'C19orf25'	0.921801724137931	0.868965517241379	0.919002000706132	0.925198938992042	0.974234482758621	1.20275862068966	0.832679045092838	0.894014778325123	0.909116379310345
'C19orf33'	0.980389043271139	0.962882096069869	1.00774757008029	0.986755205889783	0.784570596797671	1.28384279475983	1.28384279475983	1.01356010112618	1.15545851528384
'C19orf38'	0.835425255764239	0.837706879361914	0.876855528652139	0.863734237288136	0.855564971751412	0.496779661016949	0.927322033898305	0.740299102691924	0.903235747303544
'C19orf44'	0.895367503726637	0.881724484665661	0.94525833146947	0.941677807486631	0.951286764705882	0.708270487682252	0.799532231193131	0.816907464740282	0.902271376870307
'C19orf47'	0.888560157790927	0.9107741617357	0.939543117664177	0.939719682027374	0.833025147928994	0.999630177514793	0.904427303465765	0.809224429416737	0.902553231141965
'C19orf53'	1.1362081908416	1.07823838518642	1.05523746229743	1.07662597999601	1.04635499207607	1.32171156893819	1.22730359972832	1.32171156893819	1.05736925515055
'C19orf54'	1.08434518449799	1.06774467646832	1.08960181923574	1.09316716876518	1.03312325603772	1.23067974073459	1.1670238920759	1.12465194768668	1.01531078610603
'C19orf57'	0.945466869818723	0.923283857586929	0.921104055806466	0.926305865499953	0.884274849597034	1.04610877050407	0.996445020793275	0.971192126783079	0.96043978065621
'C19orf66'	0.961364020648293	0.954884335485284	1.03767820535348	1.03387765819873	0.921379621959485	1.28993147074328	0.950475820547679	0.935200316288877	0.902952029520295
'C19orf67'	0.809515587529976	0.867666666666667	0.893037037037037	0.882571759259259	0.828088888888889	0.669777777777778	0.744197530864198	0.987040935672514	0.744197530864198
'C19orf70'	0.938940092165899	0.737411487018096	0.910049627791563	0.911397849462366	0.92016129032258	1.31451612903226	0.657258064516129	1.20497311827957	0.899405772495755
'C19orf71'	0.90611430172293	0.97457627118644	0.931381755011972	0.924780403315601	0.961752899197145	0.88597842835131	0.94000150325078	0.870157384987893	0.979945837418873
'C19orf73'	0.92671130952381	1.09699675324675	0.981223739495798	0.973941029900332	1.08839285714286	0.946428571428571	1.10416666666667	0.824308755760369	0.780803571428572
'C19orf81'	0.976183475448397	0.949871252390489	1.02200433245924	1.03041589075109	1.21126439402577	1.32482043096568	0.857236749448383	0.866228743323715	0.966760855029011
'C19orf84'	0.902460456942004	0.925600468658465	0.94374949745569	0.920728887244473	0.944112478031635	1.3884007029877	0.854400432607814	0.78097539543058	0.954525483304042
'C1D'	0.796937953263497	0.813025210084034	0.863488843813388	0.855321319279157	0.722689075630252	0.632352941176471	0.903361344537815	0.993697478991597	0.734345351043643
'C1GALT1'	0.896987366375121	0.912526643310385	0.908252513833522	0.907716671642469	0.809170421415319	1.05962793280578	0.953665139525198	0.890087463556851	0.912201437806711
'C1GALT1C1'	0.874201288907171	0.991331191331191	0.898950085726945	0.883739764508995	1.03894438894439	1.26480186480186	1.26480186480186	0.665685192000981	0.924278285816747
'C1QA'	0.909982356134636	1.03197999069335	0.962079706662395	0.942606157973086	0.790572906687105	0.447991313789359	0.755985342019544	0.867079962172954	1.0690701806337
'C1QB'	0.812707107594509	0.858532939898457	0.940791554484155	0.941378815129901	0.886589571921282	0.75993391878967	0.569950439092253	0.716091577321036	0.732793421690039
'C1QBP'	0.691837706853344	0.793666633403187	0.801444566410538	0.768269301134285	0.654774972557629	0.873033296743505	0.69329114741396	0.616258797701298	0.748314254351576
'C1QC'	0.705458896256045	0.832158960852719	0.80569980894025	0.798090203188982	0.68932094764888	0.539468567725211	0.629379995679412	0.627289032238617	0.724659270078641
'C1QL1'	0.864013810962451	0.656481081858725	0.920095843317012	0.900425949846807	0.778247734138973	0.444712990936556	1.2007250755287	0.786799907041599	0.868741656713272
'C1QL2'	0.699357152933116	0.727763663604977	0.783849058017856	0.795343233183684	0.550030446961393	0.53266106442577	0.49936974789916	0.753765657206279	0.574438402812105
'C1QL3'	0.719712893331465	0.717159713970021	0.744130817931556	0.749789107086473	0.462792127921279	0	0.793357933579336	0.771320213202132	0.680021085925145
'C1QL4'	0.900477854470471	0.882360363391655	0.913827760395728	0.912904203066257	0.754259265338279	0.840343203230148	0.896366083445491	0.998807921553547	0.827414846257377
'C1QTNF1'	0.868118131152664	0.808324280282455	0.891410999132206	0.892091218899185	0.702890678506483	0.554279506479398	0.808324280282455	0.797546623212022	0.849343721371416
'C1QTNF2'	0.926847793732743	0.88102954595513	0.874882828192653	0.898147375448552	0.796189663752044	0.839731285988484	1.01785610422847	1.02187018463951	0.854999127551911
'C1QTNF3'	0.792388427065434	0.709857535821324	0.862989215674355	0.862295308505493	0.71231549127777	0.859301227573182	1.10481586402266	0.877584232415165	0.685612681574348
'C1QTNF4'	0.848429165077588	0.891773701420247	0.890299695302197	0.88242009680464	0.807606928464232	0.906786726696682	0.634750708687677	0.850112556278139	0.93314680596112
'C1QTNF5'	0.760262467191601	0.708319068812051	0.854537218380697	0.840949663680704	0.814566929133858	0.678805774278215	0.522158287906319	0.853355830521185	0.744496655659978
'C1QTNF6'	0.895609634909558	0.918691542534765	0.925421883505716	0.922886481085152	0.829987751769189	0.863727091272001	0.863727091272001	0.880023828843171	0.886456751568633
'C1QTNF7'	0.850513147052214	0.910650440278128	0.927995387410314	0.912781551444495	0.700422591690058	0.793812270582066	0.992265338227583	0.882013633980073	0.889617199790246
'C1QTNF8'	0.957714654615881	0.947304712717882	0.948256012891329	0.944688881164026	0.954192883227504	1.02017430600387	1.00538917113425	0.85713275024983	0.96916559070368
'C1QTNF9'	0.821314004456743	0.770975404183587	0.863973578889142	0.870440749538137	0.80822059279149	0.817102137767221	0.737661652150963	0.809628642604716	0.79667458432304
'C1QTNF9B'	0.998822643943874	0.983657812242204	0.987613771270281	0.984920891185018	0.924735392199507	0.94771018455229	0.77396331738437	0.955291866028708	1.02525010874293
'C1R'	0.697166214170216	0.792606178300428	0.887415529771771	0.855137608350769	0.465866929267007	0.429328346579398	0.542309490416082	0.69919187871502	0.787101968728897
'C1RL'	1.01327602712458	0.981047522030747	1.02546995446964	1.03812567613961	0.958206677824335	0.932245413154217	1.03643754756557	1.00004507956543	0.990108921556893
'C1S'	0.799278403652161	0.825350289263015	0.910230401329782	0.886455726668183	0.705624136319037	0.774685222001325	0.765121206914889	0.877314460813467	0.799822500591339
'C1orf100'	1.08045977011494	0.998366013071895	0.87037037037037	0.91796875	0.979166666666667	1.30555555555556	1.30555555555556	0.979166666666667	1.09666666666667
'C1orf105'	0.943162862991887	1.01496973974038	0.974474342653966	0.959327073079034	0.947375501089618	1.06408117876008	0.766138448707256	0.95767306088407	0.928652665099704
'C1orf109'	0.970958922379301	0.844489482909728	0.981080608837462	0.98523773006135	0.840736196319019	0.328412576687117	0.525460122699387	0.930502300613497	0.965919343197402
'C1orf112'	0.917396775603149	0.9024714719994	0.910405558750836	0.910827971723229	0.869053715853859	0.918713928188365	1.05652101741662	0.928921860723791	0.932199637225992
'C1orf115'	0.949050617926985	0.903691581040769	0.922623869081124	0.923230858468678	0.928115677825655	0.854843387470998	0.586178322837256	0.943275462036963	0.954843934684586
'C1orf116'	0.963795119242665	0.977767664463645	0.97708537692453	0.965375416023831	1.04634238640002	1.12108112828574	0.876007579311648	0.908075713911449	0.989189230840358
'C1orf122'	1.01930827067669	0.931800088456435	0.965497856791511	0.972956200023869	0.826466165413534	NA	0.459147869674185	1.08227712137487	1.11507339778016
'C1orf123'	0.81996855345912	0.728387650085763	0.73120131556171	0.759056603773585	0.759056603773585	0.948820754716981	0.506037735849057	0.875834542815675	0.77005742411813
'C1orf127'	0.936852064335608	1.00545619188144	0.959125924654826	0.960133787269336	0.981092300707012	0.855311236513805	0.885041306232199	0.908622416039403	0.958405409374004
'C1orf131'	0.91592453547498	0.922634605331939	0.957739726900667	0.939887122342211	0.781811428728643	1.29168844746472	1.01975403747214	0.87378924387319	0.947238194807458
'C1orf141'	0.930720864676868	0.906947016503056	0.91906134068681	0.931710563513004	0.953034300791557	0.884960422163588	0.79599614691963	0.820639990477513	0.933584621183566
'C1orf146'	0.921581779427328	1.03324471729657	0.980414465664364	0.946991245243988	1.138865288398	1.28122344944775	0.854148966298499	0.931798872325635	0.946991245243988
'C1orf158'	0.966134185303514	1.02021381174736	0.956723787394714	0.961979157954603	1.00175203545295	1.03514376996805	1.29392971246006	0.862619808306709	1.05866976474005
'C1orf159'	1.00075585789872	1.04749541450309	1.0001250894125	0.998764006147885	1.02795031055901	0.922519509476031	0.756299778038908	1.04987068755185	0.980124033483717
'C1orf162'	0.812010604846168	0.763618053648265	0.919206724297807	0.901873111782477	0.707351460221551	1.32628398791541	0.947345705653863	0.821032944900014	0.972608257804632
'C1orf167'	1.01001658907876	0.984547514369134	1.00203168220513	0.993081573785411	1.01305315853925	0.950158141563966	0.937201439633548	0.99714199793647	1.01734104046243
'C1orf174'	0.931637806637807	0.982454414272596	0.969858844858845	0.956837845669813	1.00898132266057	0.724607182940516	0.686469962785752	0.878401360544218	0.918933654729109
'C1orf185'	0.942611746480157	1.06829331267751	0.944073160040591	0.939009408595519	0.921402982184353	1.28195197521301	1.02556158017041	0.980316216339363	1.02556158017041
'C1orf189'	0.77060849598163	0.73047263681592	0.794102657444485	0.808737562189055	0.81027216856892	0	0.536673773987207	0.75134328358209	0.724980361351139
'C1orf194'	0.894486044928523	0.975618566010475	0.966633890527696	0.946395355391466	0.801953005797986	0.738305941845765	0.775221238938053	0.98440792246102	0.928650442477876
'C1orf198'	0.913994511725751	0.815612584872121	0.835505574747051	0.854725719006275	0.8599030223703	0.727960230578032	1.00201584679564	0.91722989052832	0.919185604580619
'C1orf21'	0.901762031072376	0.664456233421751	0.752943141020289	0.800426041805352	0.987192118226601	0.616995073891626	1.23399014778325	0.822660098522167	0.785266457680251
'C1orf210'	0.991828396322778	0.884603704828424	0.918453336390736	0.935474510168075	0.96265697290152	0.909176029962547	1.11580694586313	1.0490492653414	0.929839121552605
'C1orf216'	0.982260117719716	0.904874425467851	0.963887974954885	0.962500381121856	0.933561567579604	0.878646181251392	0.82373079492318	0.988476953907816	1.00165664662659
'C1orf226'	0.901712100324632	0.988768844221106	0.933908860542026	0.923268356434186	0.837939698492462	1.07256281407035	0.990954773869347	0.921733668341709	0.965306532663317
'C1orf228'	0.918103849451762	0.89736932711724	0.894484758001142	0.897865934381832	0.827295032342351	0.945480036962687	0.800021569737658	0.850022917846262	0.908243665643951
'C1orf35'	0.840075200579009	0.919356344735286	0.834779954598348	0.840848829639197	0.89341330855228	0.97043169722058	0.67776182028104	0.833852421315461	0.839905796424829
'C1orf43'	0.880707626105666	0.954664484451718	0.94030862754267	0.915070104912246	0.946001467351431	1.3063829787234	0.746504559270517	0.938962765957447	0.907210401891253
'C1orf50'	1.00029423701299	1.04949448529412	1.02342303240741	1.03063322368421	0.9791015625	0.652734375	1.00420673076923	0.9791015625	0.909872159090909
'C1orf52'	0.676711859971213	0.783830922335077	0.851016429963798	0.814544297251064	0.470298553401046	0.510609857978279	0.638262322472849	0.683852488363767	0.724513987671882
'C1orf53'	0.830431017254014	0.853199320498301	0.875618653135031	0.894048068453504	0.968598785133326	0.665911664779162	0.570781426953567	0.597024251181318	0.822596762374259
'C1orf54'	0.992864693446089	0.782103134479272	0.963662790697674	0.978959025470653	0.963662790697674	0	0.856589147286822	1.02790697674419	0.906976744186047
'C1orf56'	0.829988769701429	0.92078853046595	0.967141150366957	0.934796816087139	0.797920359210682	1.35299539170507	0.601331285202253	0.913271889400922	0.857997077666629
'C1orf61'	0.940287413280476	1.01750908490254	0.895101976944343	0.92708926745901	0.99674359337392	0.654112983151635	0.981169474727453	0.963955975170831	0.941922695738355
'C1orf68'	0.960354047575143	0.893416927899687	0.984265148978909	0.980688107124889	0.952444474087908	0.877742946708464	0.752351097178683	0.934371523915462	0.998810939357907
'C1orf74'	0.989445091191308	0.941332539188348	0.945191834803558	0.947468632777131	0.852153667054715	1.34924330616996	0.899495537446643	1.20721769499418	1.11312572759022
'C1orf87'	0.938126570910021	0.957326888437949	0.931486797068427	0.936105008288864	0.986064656195936	0.888541778110624	0.842263560500695	0.950703137073095	0.929845874372002
'C1orf94'	0.861467009271128	0.882908928546512	0.899070727929788	0.897125739875857	0.840526587506453	0.768391843056273	0.90844355829313	0.836998257614868	0.83312815217823
'C2'	0.938219944658744	0.982167547656052	0.959157815920308	0.956774417665781	0.927389122786781	1.09334296581178	0.927389122786781	0.899988989613535	0.908841340331046
'C20orf141'	0.950535890565506	0.975549992948808	0.924880400941605	0.941155602171767	1.05059230009872	0.700394866732478	1.05059230009872	0.919268262586377	0.908620367652944
'C20orf144'	0.878068698004389	0.83099955053072	0.936012317669654	0.930039949332554	0.886511666254432	1.35584137191854	1.25154588177096	0.797553748187378	0.854769560557342
'C20orf173'	0.934591671792524	0.87225813083872	0.916785080332133	0.926089520314394	0.890709745144923	0.42886024766237	0.857720495324741	0.918986244990794	0.847260489284195
'C20orf194'	0.883997727715544	0.866003183222545	0.903431884755225	0.909161722506084	0.824943495600605	0.731646314550537	0.748530460270934	0.850253041323378	0.866140122372327
'C20orf196'	0.702106183971469	0.867457278022721	0.916778938063465	0.870749336003832	0.772316802368616	0.804496669133975	0.64359733530718	0.686503824327658	0.747403357130919
'C20orf202'	0.963456620106236	0.847552064303983	0.91375250056975	0.91982394575626	1.01877470355731	0	0.585961921000284	1.05473145780051	0.91274837694275
'C20orf24'	0.951849489795918	0.888392857142857	0.988695276497696	0.958023648648649	0.940651260504202	0	0.9328125	0.951849489795918	0.928774350649351
'C20orf27'	0.767330395606564	0.832658668825593	0.834551074891106	0.816434069763918	0.599514241554427	1.31143740340031	0.524574961360124	0.706158601830936	0.756598501961717
'C20orf85'	0.946085858585859	0.94916958041958	0.874928977272727	0.918162225705329	0.92775974025974	0.779318181818182	0.999125874125874	0.878643048128342	0.96487012987013
'C20orf96'	0.919937015503876	0.899245423057892	0.983571756425949	0.977075960566229	0.877654196157735	0.252325581395349	0.767947421638018	0.750968992248062	0.919491525423729
'C21orf2'	0.934070952441995	0.922406878111746	0.927993836792011	0.931478729026292	0.88943393347574	0.970135467980296	0.896405172413793	0.976198814655172	0.941970244716352
'C21orf58'	0.883908492808251	0.942621790569079	0.930769140623856	0.912413505586813	0.81858096348903	0.830404910739427	0.85821751540534	0.790025813599877	0.93824970434195
'C21orf59'	0.913570181443394	0.964643633836289	0.925674516627049	0.936291035749257	0.878029504741834	0.547343067891013	1.02170706006322	0.798208640674394	0.90560398505604
'C21orf62'	0.984005468215994	0.921784981935358	0.938544708879637	0.942499251192332	0.893422367106578	1.07541581225792	0.860332649806334	0.788638262322473	1.01396348012889
'C21orf91'	0.787352842246889	0.869954591321897	0.905751765893037	0.881937436932392	0.830411200807265	1.26538849646821	0.903848926048724	0.702993609149008	0.738143289606458
'C22orf15'	1.05571400880569	0.9772565742715	0.979609991668902	0.999466950959488	1.01279317697228	1.1422479439537	1.06609808102345	1.1660447761194	0.999466950959488
'C22orf23'	0.940843621399177	0.901729559748428	0.95429104477612	0.943612774451098	1.02131782945736	0.553571428571429	0.922619047619048	0.842391304347826	0.996428571428572
'C22orf31'	0.965654952076677	0.815767712835933	0.886444545869466	0.91887762189193	1.0357428115016	0.87220447284345	1.0357428115016	0.918598327781932	0.880591054313099
'C22orf39'	0.846477565270545	0.977480045610034	0.924438492747474	0.902778318547154	0.829377008396393	0.651653363740023	0.68998591454826	0.840843049987126	0.890063130961983
'C22orf42'	0.843665901698889	0.7191647692564	0.862232993180248	0.902084501384926	0.754608501922455	0.824679291386683	0.916310323762981	0.835334062593229	0.750337133043649
'C22orf46'	0.9169754347065	0.874025765633596	0.946958058881711	0.943197844770518	0.970089858793325	0.881899871630295	0.881899871630295	0.881899871630295	0.893817437463137
'C2CD2'	0.779189762624245	0.825224098802093	0.881321622513148	0.870834135912012	0.630061385263188	0.463468883396989	0.718208439162405	0.75122703627534	0.781180851768821
'C2CD2L'	0.914325915425494	0.902228035475021	0.929592235099817	0.940182701683371	0.909436472027497	0.622839866698732	1.0223381650358	0.899657585231502	0.895877511343975
'C2CD3'	0.940753544760074	0.912451811078813	0.930120396226053	0.935220378816547	0.929346087249379	0.907884281797325	0.959509074291683	0.93660385440179	0.924918621770196
'C2CD4A'	0.959887645986301	1.04088219472835	0.946945054945055	0.94826396014851	0.907252747252747	0.885989010989011	0.977643046608564	1.00722961249277	1.06318681318681
'C2CD4B'	0.928649262728369	1.01746522597103	0.933562750890953	0.911979267852682	0.964853912347408	1.20871808799565	0.908776932826363	0.904348859315589	1.05144336601961
'C2CD4C'	0.808386298284959	0.883903031117736	0.879396370592882	0.877918875671243	0.732919298543106	0.779855017169019	0.584891262876765	0.804482017711199	0.823359325978035
'C2CD4D'	0.876137405316737	0.891922383727734	0.918464172169234	0.915513683535681	0.840882994074483	0.201080715974333	0.938376674546887	0.826665165672258	0.879728132387707
'C2CD5'	0.825173046040236	0.911174173678711	0.905107943805875	0.887810733327975	0.762046427766509	0.755696040868455	0.842061302681992	0.766143451571705	0.893095321026356
'C2orf15'	1.05250481695568	0.793192035966602	0.88090077071291	0.907594733461786	1.1648274654055	1.28131021194605	0.854206807964033	1.15317919075145	0.960982658959538
'C2orf16'	0.961236717589103	0.927570214195282	0.936893750130293	0.941064278032405	0.927171944459689	0.902107502433058	0.972008083765584	0.955887696534825	0.970169198040483
'C2orf40'	0.807539682539683	0.78203842940685	0.861375661375661	0.858425744727115	0.957084068195179	0.430687830687831	0.646031746031746	0.894505494505494	0.704761904761905
'C2orf42'	0.894691491664863	0.970248475844049	0.958059424639978	0.931979652032659	0.743175398176901	0.935953978906999	0.851718120805369	0.932781253554772	0.999130872483221
'C2orf49'	0.849318876841813	0.900884665792923	0.864691164205465	0.851329099035521	0.793786488740617	0.862385321100917	1.01638269986894	0.768061926605505	0.889334862385321
'C2orf50'	0.988255232406551	0.96102392324711	0.921361171196589	0.964624612356316	0.919712940121103	1.32847424684159	1.03325774754346	0.925906293253232	0.943915912229553
'C2orf54'	0.909277916242497	0.872559893116638	0.938372533210806	0.939211314451386	0.893171544135141	0.558232215084464	0.783631637778945	0.92842831561416	0.854337998737961
'C2orf66'	0.976298243052514	1.03148031765983	0.973524668498387	0.985173681625719	1.1862023653088	NA	0.659001314060447	0.98850197109067	0.958547365906104
'C2orf68'	0.920547777147326	0.932780970199118	0.898499276422569	0.910030214828408	0.996602826054847	0.783536014967259	0.783536014967259	0.92180707643207	0.911088389496813
'C2orf69'	0.823396226415094	0.861992924528302	0.859036241650064	0.852177956623225	0.75251423994304	0.771933962264151	1.04149820305481	0.874858490566038	0.850435721138471
'C2orf70'	1.26434200318484	1.27288041671284	1.22842319627618	1.22523248667547	1.25790535298681	1.31031807602793	1.23752262735971	1.27912002659869	1.28357689080287
'C2orf71'	0.960219195262646	0.924095175219674	0.953942807147747	0.955880791625352	0.927716329363501	0.836634867877408	0.910000274634156	0.944134200510591	0.935435331329954
'C2orf72'	0.910749470918777	0.788521784915098	0.941725992317542	0.937464788732394	0.885383411580595	1.00442655935614	0.964249496981891	0.905359830214162	0.855119908641035
'C2orf73'	1.00460461602064	1.06641053787047	1.00920219179068	1.0163660913309	1.06502648785377	1.07436882546652	1.13453347969265	0.927349933560575	0.95403951701427
'C2orf74'	1.03254392666157	0.923294117647059	0.986425339366516	0.981915966386555	1.04488017429194	1.28235294117647	1.09915966386555	1.06862745098039	1.00183823529412
'C2orf76'	0.877680754453371	0.868538246594481	1.03020454409923	1.01845571417304	0.930873527450545	0.853300733496333	1.2799511002445	0.959963325183374	0.799969437652812
'C2orf78'	0.926569389951738	0.943218418227365	0.952326406186256	0.946733517922622	0.904135988398037	0.793875502008032	1.00128441694707	0.924903497485086	0.913143183060882
'C2orf80'	0.909569987266138	1.03777918692313	0.987272962819018	0.952550944518816	0.857295850066934	1.2859437751004	1.2859437751004	0.803714859437751	0.97314664061652
'C2orf81'	0.943136824367452	0.96372570512772	0.935076778254986	0.941471725020865	0.879822241358101	0.873207036535859	0.759062325877577	1.00176251691475	0.933846414073072
'C2orf88'	0.940209815860905	1.01072555205047	0.976268999139661	0.954900594233732	0.902433528616494	1.26340694006309	0.721946822893195	0.947555205047319	1.15812302839117
'C2orf91'	0.867383512544803	0.773612321999419	0.883298806352964	0.905095839177186	0.900744416873449	NA	0.813172043010753	0.813172043010753	0.650537634408602
'C3'	0.734761313945583	0.811184522710601	0.847936535027979	0.836500385183657	0.619468175155008	0.608672155275504	0.678105867803228	0.646258362098968	0.742722131884817
'C3AR1'	0.938770049267287	0.885150997150997	0.954327004832055	0.947192078278221	0.915334717594605	1.31718898385565	0.908406195762518	0.830009496676163	0.932164511651691
'C3orf14'	0.957326710318356	1.13203883495146	1.02912621359223	0.999263176144244	1.10263522884882	1.28640776699029	0.701676963812886	0.989544436146378	1.1256067961165
'C3orf18'	0.993316056581363	0.880073609991109	0.907764979528111	0.930719024823333	1.00072886297376	0.889536767087788	1.06744412050535	0.981106728405648	0.967371234207969
'C3orf20'	0.928565670346025	0.956748197232508	0.930495229050963	0.930445357937819	0.919976211856943	0.995231923601637	0.969041609822647	0.93673385048944	0.96690984009645
'C3orf22'	0.836129753914989	0.874720357941835	0.914328939532937	0.88920146284612	0.947613721103654	0.334451901565996	0.624310216256525	0.754660700969426	0.944334780892223
'C3orf30'	0.992211838006231	0.896836254194087	0.940757054062514	0.954856135634487	1.00929133172124	0.992745572184825	0.946417445482866	0.955356453232409	0.997258052058392
'C3orf33'	0.953252114785283	0.987116320347645	1.01345563103016	0.98832159058006	0.921717309475751	1.02785445420326	0.949648137035623	0.828914882421986	0.958515066419709
'C3orf36'	0.937818069922125	0.90650892628342	0.883630367667696	0.903487229862476	0.926653569089718	1.15831696136215	1.11198428290766	0.941599594397617	0.896761518473921
'C3orf38'	0.987491802880529	0.92675139375647	0.927935696071276	0.94492750103223	1.08331097541344	0.924253411563056	0.924253411563056	0.837264855180651	1.02928220833159
'C3orf52'	0.943181612359856	0.889916535077825	0.927386704975839	0.921570648253118	1.01870120438177	1.00400839854934	0.924524400330852	0.89573298301951	0.961734360715685
'C3orf56'	0.962422764227642	1.0205	1.02833794162826	1.02711802853437	0.976130434782609	0.907111111111111	1.04666666666667	0.971904761904762	0.989575757575758
'C3orf58'	0.716653097518867	0.780098772434969	0.820026082459175	0.812597457023181	0.557888819074705	0.175336485994907	0.657511822480902	0.747758543213575	0.657511822480902
'C3orf62'	0.891914710548251	1.04083611220609	0.947181221866309	0.916350730015326	0.969295438860656	1.02631281761717	0.72162619988707	0.983549783549784	1.04656899164908
'C3orf67'	0.881008026820541	0.939074464951895	0.936721216148862	0.930493283050445	0.879047550211731	0.962405507559395	0.898245140388769	0.778698473352901	0.877487374539449
'C3orf70'	0.837212125416204	0.933781560569433	0.894234410502398	0.894313549792677	0.87692179144385	0.643075980392157	0.771691176470588	0.818460338680927	0.846152605779154
'C3orf80'	0.97700609783041	0.960473359672119	0.952499618572954	0.965728779942023	0.981603773584906	1.16857592093441	0.90147285329226	1.07234025685746	0.876431940700809
'C3orf84'	0.93494812937145	0.955392747843828	0.927952746490662	0.928799341460546	0.675363838993051	0.652851711026616	1.04456273764259	0.979277566539924	0.957515842839037
'C4A'	NA	NA	0.440726491903015	0.440726491903015	NA	NA	NA	NA	NA
'C4B'	0.881339769950533	0.826256034328625	0.881339769950533	0.891587906810423	0.721096175414073	0.6610048274629	0.944292610661286	0.99150724119435	0.881339769950533
'C4BPA'	0.811643518518518	0.899781174472532	0.892929783292813	0.872734966148945	0.814674866860324	0.819841937897493	0.736184597295708	0.800321891757077	0.849744987304089
'C4BPB'	0.847523531146925	0.880011933174224	0.872455234294508	0.861068427763429	0.800010848340204	0.628579952267303	0.665555243577144	0.874546020545813	0.827078884562241
'C4orf17'	0.859393603765748	0.860279272199722	0.902755299282508	0.905132389035912	0.839306151645207	0.758082975679542	0.840898762938652	0.835438381361128	0.842314417421714
'C4orf19'	0.916804407713499	0.855614973262032	0.938616938616939	0.962179938924125	0.919416386083053	0.96969696969697	0.7003367003367	0.923520923520924	0.775757575757576
'C4orf22'	0.861074705111402	0.96	0.961165048543689	0.936507936507937	0.739285714285714	0.571428571428571	1.04464285714286	0.935064935064935	0.839650145772595
'C4orf3'	0.866030521202935	0.866896551724138	0.920723461798512	0.904014315992537	0.863143752798925	0.875653082549634	1.05078369905956	0.695371565554121	0.912138627655869
'C4orf33'	0.945083344101305	0.799613713182038	0.963546318096939	0.953651852734422	0.959132610508757	1.05504587155963	0.920767306088407	0.8984906777153	0.935779816513761
'C4orf36'	0.815065403698692	0.976864987559474	1.03450608930988	0.987483085250338	0.921650879566982	1.31664411366712	0.789986468200271	0.789986468200271	0.89531799729364
'C4orf45'	0.94298130553306	0.867929207929562	0.896323376353039	0.923995104750515	0.916241673605329	1.01981681931724	1.01981681931724	0.956078268109908	0.924208992506245
'C4orf46'	0.997110585763068	0.913424518743668	1.01977218998496	1.00683849391685	1.13355729749907	0.673049645390071	0.448699763593381	1.0293700458907	0.950187734668335
'C4orf47'	0.791688175663038	0.955229947821866	0.91953157939118	0.897522766788893	0.791849087893864	0.856053067993367	0.906409130816506	0.737156808549843	0.832273816104662
'C4orf48'	1.01621597639699	0.953679608618715	0.846743057193579	0.868908087852607	0.994887986768907	1.37753721244926	1.18074618209936	1.13796552332765	1.04692828146143
'C4orf50'	0.894652908067542	0.863814557970375	0.914578820596757	0.919112215444413	0.851087619835036	0.806428276147168	0.947431669823202	0.9163737528351	0.879785381074859
'C4orf51'	0.8923904688701	0.756591919259433	0.8399345416677	0.872559569561876	0.966756341275942	0.773405073020753	0.920720325024706	0.991544965411222	0.793235972328978
'C5'	0.922238800400852	0.856065444150473	0.907986573159599	0.910789497379962	0.880112226289531	0.885584942224627	0.849480325349315	0.879412683536395	0.904294483257542
'C5AR1'	0.8110426096457	0.855957046979866	0.901510586573026	0.899296644295302	0.816090173808295	0.541744966442953	0.761828859060403	0.723883360333256	0.754328434287656
'C5AR2'	0.890953632887189	0.893309406638874	0.915729874068702	0.917411953370752	0.919694072657744	0.919694072657744	0.815183382583	1.01873804971319	0.830859986094212
'C5orf15'	0.927763580011962	0.80131284021774	0.961179860993389	0.95002990593225	0.936599423631124	0.874159462055716	0.834424941053183	1.0006825420901	0.90537944284342
'C5orf22'	0.919055595364695	0.934527911784976	1.01470419941966	0.986144279005658	0.94078591119425	0.917839913360244	0.99942568343671	0.937685100676141	0.943654160923501
'C5orf24'	0.883603153671334	0.713355806114146	0.938626060676508	0.941288829642966	0.903427583401139	0.657038242473556	0.657038242473556	0.857006403226377	0.836230490420889
'C5orf30'	0.828868949440303	0.80845904370853	0.93103186646434	0.896830695859527	0.818489552935683	0.665022761760243	0.532018209408194	0.636108728640232	0.938855663661519
'C5orf34'	0.939472271914132	0.909449602122016	0.961811205621302	0.951029411764706	0.916438356164384	0.900576923076923	0.887267904509284	0.824188701923077	0.954062229904927
'C5orf38'	0.972950126796281	0.917957293542578	0.934600267783873	0.947915152773452	0.934032121724429	1.08970414201183	0.972950126796281	0.74298009682625	1.04162895927602
'C5orf42'	0.925591629362262	0.934050169446374	0.927864597857905	0.932457902151472	0.875712285385917	0.899380184990941	0.942764015806831	0.909485580327918	0.92695413717266
'C5orf46'	0.615704431635642	0.77026398031784	0.801259191854603	0.773702658801402	0.547292828120571	0.86654697785757	0.86654697785757	0.649910233393178	0.693237582286056
'C5orf47'	0.904063407454553	0.864143724527988	0.905895349516264	0.914889006597005	0.999085086916743	0.880146386093321	0.528087831655993	0.880146386093321	0.916819152180543
'C5orf49'	0.989416601067087	0.871628910463862	0.933888118354138	0.9305920426423	0.933888118354138	0.980582524271845	1.07671806586712	0.989416601067087	0.980582524271845
'C5orf51'	0.946054406750558	1.00280725778843	0.91258178093592	0.908696970647593	0.85424321959755	1.02509186351706	1.06780402449694	0.909355685378037	0.996617089530475
'C5orf52'	0.968912496505452	1.10141335072842	0.978228962818004	0.962322800820963	1.04344422700587	1.11797595750629	0.760844748858448	1.0144596651446	0.99996738421396
'C5orf58'	0.812075983717775	0.867761194029851	0.844755097750683	0.845429104477612	1.09381663113006	1.27611940298507	1.27611940298507	0.546908315565032	0.850746268656716
'C5orf63'	0.970869978116355	0.755599472990777	0.901824796103972	0.943308295410933	0.719272575250836	0.639353400222965	0.895094760312152	1.02296544035674	0.879110925306577
'C6'	0.931600912810181	0.891017165713016	0.927443003432474	0.935235664735455	0.917111021218696	0.986589128886779	0.868198433420366	0.952505284097973	0.917672976501306
'C6orf10'	1.01421274826205	1.06221831035109	1.00920087645502	1.00505384866427	1.02594744121715	1.04926442851754	1.08205394190871	1.03816110123164	1.07498169392238
'C6orf106'	0.627777071682766	0.715415466305146	0.836024775284338	0.799697288363012	0.445758867467053	0.429249279783088	0.515099135739705	0.609985818639124	0.627364331990666
'C6orf118'	0.901684978681535	0.920489476481831	0.896878431912807	0.902002585225628	0.900264107300064	0.838481276406922	0.784321002572025	0.858685644513113	0.916864174458684
'C6orf120'	0.823034692208854	0.892415909676408	0.84973514877884	0.870403595357565	0.914043336058872	1.107931316435	0.620441537203598	0.916908675670342	0.680218296601951
'C6orf132'	0.959808088678898	0.922111971650516	0.972232350713825	0.975183003445041	0.975330844600082	0.842917629447831	0.974161383155717	0.936914036152705	0.937415121538395
'C6orf136'	0.955478858342545	0.932590583354723	0.968266192955039	0.973370070859474	0.854074684976697	0.570726008042604	0.82184545158135	0.89413741260008	0.953618140020554
'C6orf141'	0.957844415471534	0.974648703462263	0.965975522563822	0.950151543371882	0.975488917861799	1.36114732724902	0.907431551499348	0.919694140033123	0.998174706649283
'C6orf15'	0.914654273227795	0.961498249090303	1.00326546026533	0.983736235727485	0.954239310626507	0.783714293060448	0.88689924700571	0.794556190395276	0.902458882918091
'C6orf163'	0.878164556962025	0.87486318644713	0.916091929854073	0.922865872669452	0.93077349355422	0.798331415420023	0.80647765435288	0.927254501140027	0.826843251685024
'C6orf201'	0.954778735353926	1.05143212306417	0.947290274684484	0.94211028685299	0.943978070926846	1.29175946547884	0.968819599109131	0.932937391734719	1.08341116459516
'C6orf203'	0.952029620756309	0.886847264851104	0.929827746551411	0.924430675938437	0.858693383427259	0.644020037570445	1.10403435012076	0.978910457107076	0.956829770104661
'C6orf222'	0.923395445134576	0.920716112531969	0.939130434782609	0.938003220611916	0.936758893280632	1.07416879795396	0.83208395802099	0.855310049893086	0.938735177865613
'C6orf223'	1.04866048079344	1.04137811634349	1.03366420437058	1.03714487196811	0.998748602808961	0.980120580087991	1.09923245614035	1.12262038073908	1.07293502895996
'C6orf226'	0.884962049335863	0.91609667122663	0.864874638379942	0.889059095860566	0.83132798573975	0	1.17238562091503	0.937908496732026	0.921737660581474
'C6orf229'	0.824980693738336	0.850923482849604	0.940925005074082	0.928280163108659	0.756376429199648	0.797740765171504	0.957288918205805	0.86464805515363	0.806138036383836
'C6orf47'	0.924911728486533	0.897257153271369	0.906722229624491	0.914681644216909	0.885802806633862	1.2217969746674	1.12460857895522	1.03927242662257	0.841543834592339
'C6orf48'	0.98300362217888	1.08247422680412	0.902061855670103	0.921361783744905	0.952577319587629	NA	1.29896907216495	1.03917525773196	0.840509399636143
'C6orf52'	0.882970297029703	0.887642097543088	0.928838883888389	0.955314502038439	0.900990099009901	0.630693069306931	0.840924092409241	0.822643133878605	0.780858085808581
'C6orf58'	0.92544358699938	0.992895344597058	0.980745450967802	0.972941273507093	0.895288683602771	0.895288683602771	0.879301385681293	1.01662817551963	1.00094386986645
'C6orf62'	0.678041822536803	0.772529256000683	0.82607735320445	0.802934926426366	0.571119842829077	0.634577603143418	0.507662082514735	0.717348594857777	0.75356090373281
'C6orf89'	0.781405869388702	0.856652360515021	0.903915939026195	0.886710338076952	0.731108480094717	0.428326180257511	0.700897385875927	0.78216085090502	0.731723891273247
'C7'	0.909553788070412	0.926712385359002	0.915480263399919	0.920980049246082	0.877018521384719	0.855921855921856	1.03538934184095	0.880080940564811	0.913822452057746
'C7orf25'	0.822318394928155	0.851733085941702	0.914719547414432	0.904415008096723	0.747327094761751	0.586138897852354	0.593465634075508	0.815265921558274	0.85084678720503
'C7orf26'	0.834200588948554	0.793442259761839	0.905148482362592	0.88700652868454	0.757267080745342	0.662608695652174	0.745434782608696	0.744504152418173	0.851057040287196
'C7orf31'	0.957935949801216	0.90298393155411	0.947611774822604	0.956928860502139	0.949805320597656	1.06853098567236	0.901031533864263	0.932536132950426	0.946116756245821
'C7orf33'	0.964314734561213	0.916868397887324	0.939600672215109	0.96753314001657	0.790297339593114	0.800176056338028	0.916868397887324	1.14310865191147	0.873755463817387
'C7orf43'	0.7772940287226	0.823321495010993	0.852012120301505	0.825377229080933	0.675308641975309	1.05048010973937	0.864395061728395	0.759722222222222	0.886768923805961
'C7orf49'	0.713128899508828	0.80788029175126	0.900209467951403	0.903028042875143	0.814844777024977	0.984604105571848	0.787683284457478	0.57763440860215	0.556947776889126
'C7orf50'	0.806916904697	0.756108453583692	0.854130955318851	0.855818029034862	0.736692609214338	0.500720757825371	0.971094803055264	0.928873289878948	0.721037891268534
'C7orf57'	0.907392952720785	0.915023359408953	0.917598929153961	0.909706447667307	0.948296936114733	1.09802803129074	0.865112994350282	0.865112994350282	0.951624293785311
'C7orf61'	0.927698899974418	0.968768292207032	0.938287210509684	0.935391262329098	0.725040117212028	0.996930161166539	0.966720156282704	0.916717389578427	1.02011458351925
'C8A'	0.910651523040875	0.889665945470378	0.920046308862386	0.921661784939332	0.930439516224468	0.852902889872429	0.869960947669878	0.848551344515937	0.880866919048574
'C8B'	0.887484422289478	0.897211598268994	0.938389933449794	0.92601808532428	0.877608655785806	0.959884467265725	0.943044388892642	0.784811199651222	0.930797059166764
'C8G'	0.836950653277184	0.881045751633987	0.853106185002737	0.846803427253254	0.913822751322751	0.891534391534392	0.922276956759716	0.815980629539952	0.797237484737485
'C8orf33'	0.888617246717332	0.992450240219629	0.951823622198943	0.92900593262568	0.914257190990204	0.75615256397686	0.882177991306337	0.93596933223965	0.890660471991975
'C8orf34'	0.876547118843259	0.88490573681936	0.934475504720727	0.933655180488074	0.747009176738409	0.929950199613121	0.773021103428407	0.916852309477725	0.901336347317333
'C8orf37'	0.952060804025413	0.998897426763693	0.968538779479699	0.965634615223388	0.821152443471918	0.842207634330173	0.812128790246952	0.962523010663054	0.908005105762217
'C8orf44'	0.94256590124404	0.78647859922179	0.940890363927672	0.952001492457758	0.812819987712472	1.28696498054475	0.857976653696498	1.02069636388032	0.900875486381323
'C8orf46'	0.89451476793249	0.928571428571428	0.931899641577061	0.89922480620155	0.745098039215686	1.33333333333333	0.740740740740741	0.820512820512821	1.08333333333333
'C8orf48'	0.97005772005772	1.03272294745163	1.03123253123253	1.00628961516911	1.00445692998884	1.10863739435168	1.07784191117524	0.881018605656287	0.989078459666695
'C8orf58'	1.04236655037237	1.00850178627956	0.991674726441751	1.00658046453013	1.06006608688601	1.10196208112875	0.823444192491811	1.10816449434336	1.05645595470157
'C8orf59'	0.874147292217736	0.817963912377655	0.877947932618683	0.885325646338168	1.06125574272588	0.627105666156202	1.04517611026034	0.696784073506891	0.940658499234303
'C8orf74'	0.858206644351711	0.834305237047784	0.818754521872629	0.83333256991045	0.856520845176038	1.05145317545748	0.850440068384727	0.894465374955149	0.836383207750269
'C8orf76'	0.879606298988415	0.887193898032919	0.921282948581223	0.893569121564906	0.90848105812504	1.2786029706945	0.807538718333369	0.823988581114234	0.969974667423414
'C8orf82'	1.0249991391481	1.05708289116849	0.991477437714153	0.997808459897076	1.05071492194459	1.2263813229572	1.00936734399769	0.981906614785992	0.973318510283491
'C8orf86'	1.03600240016001	1.04413966580823	1.05007227754578	1.02777549511053	0.937455830388693	1.14790509843513	1.0881183745583	0.961493159373018	1.12914847917966
'C8orf88'	0.925324675324675	0.871228771228771	0.898886827458256	0.879392896260366	0.800826446280992	0.629220779220779	1.25844155844156	0.861038961038961	1.09064935064935
'C9'	0.956783994625061	0.962871697666153	0.970892572908517	0.960818427529226	0.925199661749507	0.936948228882834	0.929204855090414	0.949609691435304	0.981614275270818
'C9orf116'	0.881449631449631	0.978329681032384	0.913163163163163	0.933208042479566	1.10810810810811	0.969594594594595	0.574574574574575	0.861861861861862	0.845287595287595
'C9orf129'	0.975678733031674	1.08566433566434	0.90472027972028	0.896569646569647	1.22485207100592	1.32692307692308	0.884615384615385	0.816568047337278	1.16105769230769
'C9orf131'	0.970294774842306	0.976389420488235	0.960382846536499	0.966003919291466	0.964475915622862	1.06551624964049	1.01477738060999	0.975472622910312	0.96396843026868
'C9orf135'	0.88274076262185	0.916847419419002	0.917998681512352	0.914663929494213	0.841877834852409	0.638197713517149	0.976067091261521	0.75082083943194	0.923349883386513
'C9orf152'	0.904349180266246	0.907742945706708	0.93324134305802	0.928604118993135	0.741593567251462	0.494395711500975	0.802497386784191	0.796526424084904	0.945800491567082
'C9orf153'	0.93860976192372	0.984321276303122	0.914542844951317	0.898383629269846	0.955370650529501	1.27382753403933	0.849218356026223	0.783893867101129	0.99075474869726
'C9orf16'	0.969682835820895	0.955629461388709	0.997388059701492	0.981365761553677	0.83115671641791	NA	1.29291044776119	1.03432835820896	0.994546498277842
'C9orf24'	1.01663674446439	0.950571991084051	0.96538610003601	0.978283581332603	0.995988208435845	1.04943147815679	1.13290898210108	0.8873869116767	1.05583045058458
'C9orf3'	0.936414140838001	1.00187951903126	0.990221070153994	0.978559909536568	0.879945345009627	1.18242655735669	0.935824227212778	0.894809286648303	0.993716056283599
'C9orf40'	0.837922932330827	0.68203029375765	0.841540172008233	0.847751940334708	0.848310406698565	0.266611842105263	1.06644736842105	0.666529605263158	0.787716806220096
'C9orf43'	0.957104722973509	0.889779242174629	0.908627990251474	0.931085584467363	0.942833607907743	1.09578724405743	1.10208487189684	1.02730054130384	0.90622067441036
'C9orf47'	0.973919685726757	1.07045982950142	0.969906280428432	0.961440699506888	1.05073180379747	1.15280289330922	0.949367088607595	0.960669077757685	0.986286919831224
'C9orf50'	0.923508414074452	0.896763785061657	0.916785105716403	0.913975562201032	0.916258649954302	1.01970720720721	0.918655141628115	0.934731606606607	0.885327187652769
'C9orf57'	1.03444358541473	0.965832531280077	1.00485606789745	1.03022136669875	1.05363548866918	0.919840505981026	0.804860442733398	0.965832531280077	0.925589509143407
'C9orf64'	1.00920883289304	0.904967467467467	0.898189225081655	0.927811306452083	0.992878592878593	1.11698841698842	0.781891891891892	1.0607060548921	1.06379849236992
'C9orf66'	1.02203850351826	1.07026722808188	1.00455155324162	0.994063728543834	1.01052479815456	1.29253171856978	1.02547971060082	1.02815023068051	1.06053884600597
'C9orf72'	0.872640180332488	0.90199504878404	0.937896825396825	0.92716198530152	0.718694885361552	0.554421768707483	0.877834467120181	0.878706199460916	0.924036281179138
'C9orf78'	0.76384788371421	0.782375257914938	0.904726206915988	0.896729889430619	0.845324991310393	0.543423208699538	0.554744525547445	0.76847726482763	0.588708476091166
'C9orf84'	0.948050912890326	0.978712856893644	0.984947014410547	0.971757719640373	0.877496779194118	0.954574198988196	0.914240077904187	0.924173746791119	1.01225801997968
'C9orf85'	0.908137543224639	0.948332678296097	0.9279770526256	0.935576234788833	0.816619806310528	1.22492970946579	0.816619806310528	0.902579785922162	0.902579785922162
'C9orf92'	1.05929449988396	0.871138383410918	0.962818530222551	0.986976841884157	1.11014636566609	1.28776978417266	1.07314148681055	1.04248030147311	1.04248030147311
'CA1'	0.94420416910189	1.01851060303392	0.956102331448808	0.957682665880955	0.885191408533022	0.858367426456263	1.03004091174752	0.914838967670491	0.980991344521444
'CA10'	0.81064645333563	0.840720569752828	0.86243400063434	0.85344295991778	0.71282190295473	0.850384024577573	0.811730205278592	0.784969868840837	0.842361533779671
'CA11'	0.823755261976085	0.773267036242067	0.895787672776684	0.877736193916184	0.84746942860873	NA	0.665868836764002	0.832336045955002	0.791844022097732
'CA12'	0.820483193277311	0.87716955941255	0.870463006049325	0.876229830775285	0.691287878787879	0.651785714285714	0.896205357142857	0.794363839285714	0.869047619047619
'CA13'	0.895484408253909	0.913349983886561	0.994883177570093	0.970382363206267	0.993889288281812	0.646028037383177	0.684029686641011	0.822217502124044	0.969042056074766
'CA14'	0.97075006212062	0.809735211135969	0.875634517766498	0.904141046907544	0.89752538071066	1.08790955237656	0.921523385542496	0.989008683978689	0.879208536206361
'CA2'	0.942734542617515	0.90180169951879	0.941885996674565	0.969607561166705	0.973899320885863	0.64277355178467	0.749902477082114	0.934943348050428	0.887639666750258
'CA3'	0.751551524244698	0.832266098903306	0.89682751266329	0.885315064442199	0.70173439463762	0.517067448680352	0.603245356793744	0.766025849896818	0.86177908113392
'CA4'	0.838461538461539	0.867603550295858	0.885856079404467	0.872963497628377	0.806410256410257	0.653846153846154	0.73767258382643	0.757085020242915	0.871794871794872
'CA5A'	0.931653153955809	0.776881769613583	0.886515902620988	0.907109831946618	0.918570071971212	0.649334016393443	0.935040983606557	0.802812965722802	0.84199355971897
'CA5B'	0.877605928790076	0.971121314644756	0.94507591540141	0.930265078106303	0.75903734937751	0	0.647414209763171	0.73373610439826	1.06242331858572
'CA6'	0.840120705152899	0.774893942330469	0.861037996179155	0.874260507582657	0.712902426944032	0.729104754829123	0.903402524502079	0.799314842331187	0.803270340218627
'CA7'	0.734720185858071	0.96342818080834	0.908033197563992	0.842593818497433	0.560623446165615	1.29374641422834	0.161718301778543	0.713791125091499	0.970309810671256
'CA8'	0.842322481415022	0.765038684719536	0.894264093002852	0.876487478817549	0.776808510638298	0.431560283687943	0.517872340425532	0.801469098277609	0.971010638297872
'CA9'	0.920044256151939	0.825866497648197	0.925283709677855	0.930815598976759	0.918727084704334	0.89831092726646	0.734981667763467	0.91435219382479	0.936653466844906
'CAAP1'	0.914608691909882	0.884041822127835	0.905128202265132	0.915675686884005	0.785160107208351	0.64240372407956	0.976453660600931	0.841770397069768	0.949640287769784
'CAB39'	0.621599742560916	0.683508311461067	0.752186180076773	0.746413304028053	0.538995125609299	1.25765529308836	0.677199003970657	0.538995125609299	0.548208717500056
'CAB39L'	0.889578727874198	0.832486361756899	0.857002605445003	0.876870460333138	0.871509159964254	0.316912421805183	0.671108657940388	0.900698461972626	0.809138098226
'CABIN1'	0.862993793080045	0.855537827416567	0.883310426920712	0.881114114506399	0.816565305166684	0.915013719162104	0.761508128118461	0.864225502800669	0.83610265229638
'CABLES1'	0.792149972214281	0.842484046565679	0.863553781691823	0.841614385614386	0.659941828083421	0.443889443889444	0.582604895104895	0.794114142737996	0.847425301970756
'CABLES2'	0.861856335997116	0.90021001419649	0.913487448034197	0.889130380840452	0.775604184028277	0.856756594363997	0.712763889428871	0.813408790482485	0.990277102576568
'CABP1'	0.753942481251589	0.815443487853877	0.893702774016213	0.876517988091556	0.725426998934942	0.510895234006011	0.835011565257137	0.722478108695369	0.705815102401879
'CABP2'	0.901353965183752	0.932169485360975	0.904516610675625	0.89207172922793	0.983015093653392	1.32198581560284	0.961444229529336	0.803560005562509	0.913372018052869
'CABP4'	0.931818181818182	0.928571428571428	0.946666666666667	0.948571428571429	0.838709677419355	0.740740740740741	0.727272727272727	0.905982905982906	0.945736434108527
'CABP5'	0.897401176055946	0.84520628849453	0.846434984439684	0.854431690646269	0.821646531323951	0.912940590359945	0.83077593722755	0.766870095902354	0.871443290798129
'CABP7'	0.741074107410741	0.669306930693069	0.841307594446596	0.824474152484373	0.688464195256735	0.858085808580858	0.585058505850585	0.735502121640735	0.688464195256735
[truncated: 15,995 more rows]
