# Supplementary material for: Diverse ancestral representation improves genetic intolerance metrics
Source: Nat Commun. 2025 Mar 18;16:2648. doi: 10.1038/s41467-025-57885-5 (PMC11920395; doi:10.1038/s41467-025-57885-5)
Supplement: Supplementary file 10 — Supplementary Data 8 [file 41467_2025_57885_MOESM10_ESM.xlsx]

## Sheet: Logistic Regression
Ancestry	Gene List	Log.Reg.P.val	AUC
Maximally Diverse (n=43k)	DEE Monoallelic	1.57199e-42	0.873815
NFE (n=43k)	DEE Monoallelic	1.04297e-32	0.846896
NFE (n=440k)	DEE Monoallelic	8.10382e-27	0.852555
Full Dataset (n=460k)	DEE Monoallelic	3.71743e-30	0.86367
AFR	DEE Monoallelic	1.02897e-41	0.867045
ASJ	DEE Monoallelic	5.14108e-15	0.754916
EAS	DEE Monoallelic	8.38459e-25	0.79704
SAS	DEE Monoallelic	6.90753e-38	0.846166
NFE (n=20k)	DEE Monoallelic	9.6638e-35	0.837545
Maximally Diverse (n=43k)	DD Monoallelic	3.38414e-117	0.834993
NFE (n=43k)	DD Monoallelic	3.0389e-91	0.808693
NFE (n=440k)	DD Monoallelic	7.70768e-61	0.806905
Full Dataset (n=460k)	DD Monoallelic	9.72894e-72	0.824284
AFR	DD Monoallelic	1.45996e-113	0.80869
ASJ	DD Monoallelic	6.12903e-31	0.674284
EAS	DD Monoallelic	6.67476e-78	0.751111
SAS	DD Monoallelic	1.79426e-106	0.799879
NFE (n=20k)	DD Monoallelic	3.78064e-97	0.795694
Maximally Diverse (n=43k)	ASD Monoallelic	3.32633e-41	0.797931
NFE (n=43k)	ASD Monoallelic	1.81723e-36	0.779722
NFE (n=440k)	ASD Monoallelic	1.51146e-24	0.752725
Full Dataset (n=460k)	ASD Monoallelic	7.35823e-28	0.771363
AFR	ASD Monoallelic	1.94023e-39	0.786646
ASJ	ASD Monoallelic	1.58081e-10	0.657787
EAS	ASD Monoallelic	1.57418e-20	0.722053
SAS	ASD Monoallelic	5.68959e-37	0.775989
NFE (n=20k)	ASD Monoallelic	3.74822e-32	0.760679
Maximally Diverse (n=43k)	Mouse Essential	5.54766e-113	0.661508
NFE (n=43k)	Mouse Essential	2.83321e-82	0.637952
NFE (n=440k)	Mouse Essential	2.18857e-64	0.638118
Full Dataset (n=460k)	Mouse Essential	1.98569e-77	0.651639
AFR	Mouse Essential	1.48045e-103	0.649085
ASJ	Mouse Essential	1.69889e-38	0.592072
EAS	Mouse Essential	1.2987e-77	0.622682
SAS	Mouse Essential	2.85237e-90	0.640464
NFE (n=20k)	Mouse Essential	1.04175e-88	0.634385
Maximally Diverse (n=43k)	Haploinsufficient	3.23279e-49	0.733735
NFE (n=43k)	Haploinsufficient	5.36067e-41	0.713722
NFE (n=440k)	Haploinsufficient	3.02499e-30	0.712012
Full Dataset (n=460k)	Haploinsufficient	6.84769e-35	0.726941
AFR	Haploinsufficient	3.1254e-39	0.706908
ASJ	Haploinsufficient	2.55984e-09	0.598259
EAS	Haploinsufficient	9.15399e-23	0.660246
SAS	Haploinsufficient	5.45424e-39	0.700994
NFE (n=20k)	Haploinsufficient	2.71051e-37	0.704141

## Sheet: DeLong Test
Gene_List	Score1	Score2	De.Long.P.val	Adjusted.P.val
DEE Monoallelic	Maximally Diverse (n=43k)	NFE (n=43k)	0.326822	0.494352
DEE Monoallelic	Maximally Diverse (n=43k)	NFE (n=440k)	0.45138	0.63299
DEE Monoallelic	Maximally Diverse (n=43k)	Full Dataset (n=460k)	0.71883	0.832481
DEE Monoallelic	Maximally Diverse (n=43k)	AFR	0.795833	0.857784
DEE Monoallelic	Maximally Diverse (n=43k)	ASJ	8.14215e-05	0.000444117
DEE Monoallelic	Maximally Diverse (n=43k)	EAS	0.00716333	0.022621
DEE Monoallelic	Maximally Diverse (n=43k)	SAS	0.317894	0.484923
DEE Monoallelic	Maximally Diverse (n=43k)	NFE (n=20k)	0.220642	0.389124
DEE Monoallelic	NFE (n=43k)	NFE (n=440k)	0.844764	0.894456
DEE Monoallelic	NFE (n=43k)	Full Dataset (n=460k)	0.560948	0.72424
DEE Monoallelic	NFE (n=43k)	AFR	0.453643	0.63299
DEE Monoallelic	NFE (n=43k)	ASJ	0.00282594	0.010381
DEE Monoallelic	NFE (n=43k)	EAS	0.0878827	0.186105
DEE Monoallelic	NFE (n=43k)	SAS	0.979476	0.990074
DEE Monoallelic	NFE (n=43k)	NFE (n=20k)	0.757245	0.850317
DEE Monoallelic	NFE (n=440k)	Full Dataset (n=460k)	0.707172	0.832481
DEE Monoallelic	NFE (n=440k)	AFR	0.600643	0.756054
DEE Monoallelic	NFE (n=440k)	ASJ	0.00193575	0.0074135
DEE Monoallelic	NFE (n=440k)	EAS	0.0637399	0.150963
DEE Monoallelic	NFE (n=440k)	SAS	0.826336	0.88536
DEE Monoallelic	NFE (n=440k)	NFE (n=20k)	0.627794	0.773993
DEE Monoallelic	Full Dataset (n=460k)	AFR	0.902787	0.930255
DEE Monoallelic	Full Dataset (n=460k)	ASJ	0.000544496	0.00239047
DEE Monoallelic	Full Dataset (n=460k)	EAS	0.0258261	0.0683632
DEE Monoallelic	Full Dataset (n=460k)	SAS	0.547052	0.718754
DEE Monoallelic	Full Dataset (n=460k)	NFE (n=20k)	0.398019	0.57777
DEE Monoallelic	AFR	ASJ	0.000156735	0.000806067
DEE Monoallelic	AFR	EAS	0.0124341	0.034433
DEE Monoallelic	AFR	SAS	0.441412	0.630589
DEE Monoallelic	AFR	NFE (n=20k)	0.310528	0.477735
DEE Monoallelic	ASJ	EAS	0.185038	0.34174
DEE Monoallelic	ASJ	SAS	0.00325168	0.0114765
DEE Monoallelic	ASJ	NFE (n=20k)	0.0116133	0.0332922
DEE Monoallelic	EAS	SAS	0.0950369	0.198915
DEE Monoallelic	EAS	NFE (n=20k)	0.194916	0.349126
DEE Monoallelic	SAS	NFE (n=20k)	0.777149	0.853646
DD Monoallelic	Maximally Diverse (n=43k)	NFE (n=43k)	0.07431	0.167198
DD Monoallelic	Maximally Diverse (n=43k)	NFE (n=440k)	0.0616376	0.14793
DD Monoallelic	Maximally Diverse (n=43k)	Full Dataset (n=460k)	0.462686	0.640642
DD Monoallelic	Maximally Diverse (n=43k)	AFR	0.0659027	0.154058
DD Monoallelic	Maximally Diverse (n=43k)	ASJ	6.63342e-23	1.19402e-20
DD Monoallelic	Maximally Diverse (n=43k)	EAS	6.31367e-08	5.6823e-07
DD Monoallelic	Maximally Diverse (n=43k)	SAS	0.0155176	0.0423206
DD Monoallelic	Maximally Diverse (n=43k)	NFE (n=20k)	0.00729209	0.0226306
DD Monoallelic	NFE (n=43k)	NFE (n=440k)	0.909583	0.930255
DD Monoallelic	NFE (n=43k)	Full Dataset (n=460k)	0.308769	0.477735
DD Monoallelic	NFE (n=43k)	AFR	0.999858	0.999858
DD Monoallelic	NFE (n=43k)	ASJ	2.35742e-15	8.4867e-14
DD Monoallelic	NFE (n=43k)	EAS	0.000378626	0.00176569
DD Monoallelic	NFE (n=43k)	SAS	0.563298	0.72424
DD Monoallelic	NFE (n=43k)	NFE (n=20k)	0.398001	0.57777
DD Monoallelic	NFE (n=440k)	Full Dataset (n=460k)	0.265265	0.438053
DD Monoallelic	NFE (n=440k)	AFR	0.90734	0.930255
DD Monoallelic	NFE (n=440k)	ASJ	1.36066e-14	4.08199e-13
DD Monoallelic	NFE (n=440k)	EAS	0.000703082	0.00294313
DD Monoallelic	NFE (n=440k)	SAS	0.651056	0.791825
DD Monoallelic	NFE (n=440k)	NFE (n=20k)	0.474076	0.641606
DD Monoallelic	Full Dataset (n=460k)	AFR	0.295333	0.470442
DD Monoallelic	Full Dataset (n=460k)	ASJ	5.13372e-19	4.62035e-17
DD Monoallelic	Full Dataset (n=460k)	EAS	5.20408e-06	3.23012e-05
DD Monoallelic	Full Dataset (n=460k)	SAS	0.10605	0.219414
DD Monoallelic	Full Dataset (n=460k)	NFE (n=20k)	0.0605147	0.147198
DD Monoallelic	AFR	ASJ	5.49281e-16	2.47176e-14
DD Monoallelic	AFR	EAS	0.000269481	0.00134741
DD Monoallelic	AFR	SAS	0.552439	0.720572
DD Monoallelic	AFR	NFE (n=20k)	0.385125	0.569938
DD Monoallelic	ASJ	EAS	1.31972e-05	7.66286e-05
DD Monoallelic	ASJ	SAS	6.94586e-14	1.78608e-12
DD Monoallelic	ASJ	NFE (n=20k)	6.54078e-13	1.47168e-11
DD Monoallelic	EAS	SAS	0.00229269	0.00859757
DD Monoallelic	EAS	NFE (n=20k)	0.00567041	0.0185577
DD Monoallelic	SAS	NFE (n=20k)	0.782509	0.853646
ASD Monoallelic	Maximally Diverse (n=43k)	NFE (n=43k)	0.386291	0.569938
ASD Monoallelic	Maximally Diverse (n=43k)	NFE (n=440k)	0.046106	0.113686
ASD Monoallelic	Maximally Diverse (n=43k)	Full Dataset (n=460k)	0.224315	0.389124
ASD Monoallelic	Maximally Diverse (n=43k)	AFR	0.582726	0.738666
ASD Monoallelic	Maximally Diverse (n=43k)	ASJ	6.6063e-10	9.14719e-09
ASD Monoallelic	Maximally Diverse (n=43k)	EAS	0.000382566	0.00176569
ASD Monoallelic	Maximally Diverse (n=43k)	SAS	0.281067	0.459928
ASD Monoallelic	Maximally Diverse (n=43k)	NFE (n=20k)	0.0768761	0.170836
ASD Monoallelic	NFE (n=43k)	NFE (n=440k)	0.248756	0.418468
ASD Monoallelic	NFE (n=43k)	Full Dataset (n=460k)	0.711856	0.832481
ASD Monoallelic	NFE (n=43k)	AFR	0.745755	0.849595
ASD Monoallelic	NFE (n=43k)	ASJ	1.95508e-07	1.47535e-06
ASD Monoallelic	NFE (n=43k)	EAS	0.00921642	0.0276493
ASD Monoallelic	NFE (n=43k)	SAS	0.860087	0.905355
ASD Monoallelic	NFE (n=43k)	NFE (n=20k)	0.383515	0.569938
ASD Monoallelic	NFE (n=440k)	Full Dataset (n=460k)	0.440644	0.630589
ASD Monoallelic	NFE (n=440k)	AFR	0.139897	0.273711
ASD Monoallelic	NFE (n=440k)	ASJ	0.000139108	0.000736457
ASD Monoallelic	NFE (n=440k)	EAS	0.195899	0.349126
ASD Monoallelic	NFE (n=440k)	SAS	0.307858	0.477735
ASD Monoallelic	NFE (n=440k)	NFE (n=20k)	0.734377	0.84196
ASD Monoallelic	Full Dataset (n=460k)	AFR	0.490954	0.65949
ASD Monoallelic	Full Dataset (n=460k)	ASJ	2.67583e-06	1.78389e-05
ASD Monoallelic	Full Dataset (n=460k)	EAS	0.0316816	0.0826476
ASD Monoallelic	Full Dataset (n=460k)	SAS	0.833571	0.887827
ASD Monoallelic	Full Dataset (n=460k)	NFE (n=20k)	0.637417	0.780511
ASD Monoallelic	AFR	ASJ	2.1303e-08	2.1303e-07
ASD Monoallelic	AFR	EAS	0.00290703	0.0104653
ASD Monoallelic	AFR	SAS	0.606734	0.758417
ASD Monoallelic	AFR	NFE (n=20k)	0.224827	0.389124
ASD Monoallelic	ASJ	EAS	0.00678362	0.0218045
ASD Monoallelic	ASJ	SAS	2.27833e-07	1.6404e-06
ASD Monoallelic	ASJ	NFE (n=20k)	1.16174e-05	6.97046e-05
ASD Monoallelic	EAS	SAS	0.0121969	0.0343037
ASD Monoallelic	EAS	NFE (n=20k)	0.0816433	0.176624
ASD Monoallelic	SAS	NFE (n=20k)	0.470524	0.641606
Mouse Essential	Maximally Diverse (n=43k)	NFE (n=43k)	0.0051577	0.0175167
Mouse Essential	Maximally Diverse (n=43k)	NFE (n=440k)	0.00566319	0.0185577
Mouse Essential	Maximally Diverse (n=43k)	Full Dataset (n=460k)	0.238999	0.405848
Mouse Essential	Maximally Diverse (n=43k)	AFR	0.134046	0.265145
Mouse Essential	Maximally Diverse (n=43k)	ASJ	2.13926e-16	1.28355e-14
Mouse Essential	Maximally Diverse (n=43k)	EAS	3.89809e-06	2.50591e-05
Mouse Essential	Maximally Diverse (n=43k)	SAS	0.0113083	0.0332922
Mouse Essential	Maximally Diverse (n=43k)	NFE (n=20k)	0.00122113	0.00499552
Mouse Essential	NFE (n=43k)	NFE (n=440k)	0.984574	0.990074
Mouse Essential	NFE (n=43k)	Full Dataset (n=460k)	0.107709	0.220315
Mouse Essential	NFE (n=43k)	AFR	0.186058	0.34174
Mouse Essential	NFE (n=43k)	ASJ	8.84574e-08	7.25794e-07
Mouse Essential	NFE (n=43k)	EAS	0.0736235	0.167198
Mouse Essential	NFE (n=43k)	SAS	0.765855	0.85095
Mouse Essential	NFE (n=43k)	NFE (n=20k)	0.675234	0.810281
Mouse Essential	NFE (n=440k)	Full Dataset (n=460k)	0.113397	0.226794
Mouse Essential	NFE (n=440k)	AFR	0.194415	0.349126
Mouse Essential	NFE (n=440k)	ASJ	8.87081e-08	7.25794e-07
Mouse Essential	NFE (n=440k)	EAS	0.0716036	0.165239
Mouse Essential	NFE (n=440k)	SAS	0.781725	0.853646
Mouse Essential	NFE (n=440k)	NFE (n=20k)	0.662245	0.800027
Mouse Essential	Full Dataset (n=460k)	AFR	0.760562	0.850317
Mouse Essential	Full Dataset (n=460k)	ASJ	3.04358e-12	5.47844e-11
Mouse Essential	Full Dataset (n=460k)	EAS	0.000654297	0.00280413
Mouse Essential	Full Dataset (n=460k)	SAS	0.183197	0.34174
Mouse Essential	Full Dataset (n=460k)	NFE (n=20k)	0.041747	0.104368
Mouse Essential	AFR	ASJ	1.50889e-11	2.46909e-10
Mouse Essential	AFR	EAS	0.00168629	0.00659851
Mouse Essential	AFR	SAS	0.299264	0.472523
Mouse Essential	AFR	NFE (n=20k)	0.0795606	0.174645
Mouse Essential	ASJ	EAS	0.000351037	0.00170775
Mouse Essential	ASJ	SAS	1.08886e-08	1.30663e-07
Mouse Essential	ASJ	NFE (n=20k)	7.30687e-07	5.0586e-06
Mouse Essential	EAS	SAS	0.0347677	0.0881434
Mouse Essential	EAS	NFE (n=20k)	0.168634	0.322916
Mouse Essential	SAS	NFE (n=20k)	0.469293	0.641606
Haploinsufficient	Maximally Diverse (n=43k)	NFE (n=43k)	0.286558	0.464688
Haploinsufficient	Maximally Diverse (n=43k)	NFE (n=440k)	0.257764	0.429607
Haploinsufficient	Maximally Diverse (n=43k)	Full Dataset (n=460k)	0.721483	0.832481
Haploinsufficient	Maximally Diverse (n=43k)	AFR	0.14311	0.276987
Haploinsufficient	Maximally Diverse (n=43k)	ASJ	2.75025e-12	5.47844e-11
Haploinsufficient	Maximally Diverse (n=43k)	EAS	8.07568e-05	0.000444117
Haploinsufficient	Maximally Diverse (n=43k)	SAS	0.0824244	0.176624
Haploinsufficient	Maximally Diverse (n=43k)	NFE (n=20k)	0.110832	0.224155
Haploinsufficient	NFE (n=43k)	NFE (n=440k)	0.930118	0.945883
Haploinsufficient	NFE (n=43k)	Full Dataset (n=460k)	0.494785	0.659714
Haploinsufficient	NFE (n=43k)	AFR	0.71466	0.832481
Haploinsufficient	NFE (n=43k)	ASJ	4.43642e-09	5.70397e-08
Haploinsufficient	NFE (n=43k)	EAS	0.00477954	0.0165446
Haploinsufficient	NFE (n=43k)	SAS	0.506494	0.670359
Haploinsufficient	NFE (n=43k)	NFE (n=20k)	0.611698	0.759349
Haploinsufficient	NFE (n=440k)	Full Dataset (n=460k)	0.450081	0.63299
Haploinsufficient	NFE (n=440k)	AFR	0.788822	0.85535
Haploinsufficient	NFE (n=440k)	ASJ	1.4631e-08	1.64599e-07
Haploinsufficient	NFE (n=440k)	EAS	0.00751348	0.0229225
Haploinsufficient	NFE (n=440k)	SAS	0.573383	0.731978
Haploinsufficient	NFE (n=440k)	NFE (n=20k)	0.683196	0.814406
Haploinsufficient	Full Dataset (n=460k)	AFR	0.289631	0.465478
Haploinsufficient	Full Dataset (n=460k)	ASJ	1.1098e-10	1.6647e-09
Haploinsufficient	Full Dataset (n=460k)	EAS	0.000523601	0.00235621
Haploinsufficient	Full Dataset (n=460k)	SAS	0.181804	0.34174
Haploinsufficient	Full Dataset (n=460k)	NFE (n=20k)	0.233822	0.400838
Haploinsufficient	AFR	ASJ	1.63875e-08	1.73515e-07
Haploinsufficient	AFR	EAS	0.0116523	0.0332922
Haploinsufficient	AFR	SAS	0.751948	0.850317
Haploinsufficient	AFR	NFE (n=20k)	0.880569	0.916199
Haploinsufficient	ASJ	EAS	0.00151555	0.0060622
Haploinsufficient	ASJ	SAS	1.96713e-07	1.47535e-06
Haploinsufficient	ASJ	NFE (n=20k)	5.38694e-08	5.10342e-07
Haploinsufficient	EAS	SAS	0.0321956	0.0827886
Haploinsufficient	EAS	NFE (n=20k)	0.019138	0.0514155
Haploinsufficient	SAS	NFE (n=20k)	0.868086	0.908462
