# Supplementary material for: Diverse ancestral representation improves genetic intolerance metrics
Source: Nat Commun. 2025 Mar 18;16:2648. doi: 10.1038/s41467-025-57885-5 (PMC11920395; doi:10.1038/s41467-025-57885-5)
Supplement: Supplementary file 11 — Supplementary Data 9 [file 41467_2025_57885_MOESM11_ESM.csv]

Gene	Maximally.Diverse..n.43k.	NFE..n.43k.	NFE..n.440k.	Full.Dataset..n.460k.	AFR	ASJ	EAS	SAS	NFE..n.20k.
'A1BG'	0.703268773152927	0.671693440480755	1.1270361847767	1.07847114810583	0.388353729599493	1.21899920679841	0.886544877671569	0.761874504249004	0.571405878186753
'A1CF'	0.228338313760572	0.141257739444428	0.517835644273742	0.447686930128995	0.149621684543111	0	0	0	0.392112000871602
'A2M'	0.414754722159842	0.358043987792089	0.635836736941123	0.603559865135235	0.380843958712811	0.489326783315854	0.396751445931774	0.240652516384846	0.458743859358614
'A2ML1'	0.732450408328377	0.682673859739098	0.73648866239983	0.780428109624662	0.605522203011533	0.885535601005239	0.471763213986862	0.786852297867386	0.607512742797896
'A3GALT2'	1.3231020877359	1.49568062091885	1.35415604208446	1.33292363027477	1.02993983585462	1.39108757050494	1.99590825333318	1.66655045575344	1.33060550222212
'A4GALT'	1.7701808275282	2.05762711864407	3.315065913371	3.07781748243342	0.989571914439104	2.55005070259308	1.00456542829424	0.933821384048169	2.73005428159965
'A4GNT'	0.753672649380317	0.48845360564458	0.710694053954888	0.728473867790093	0.483201416336574	2.99584878128676	0.99861626042892	0.226958241006573	0.948053411799607
'AAAS'	0.554371624086908	0.732256333362218	0.79907472378152	0.749864843431339	0.370585379145053	0	0.177572160840338	0.549900885182982	0.743071196131875
'AACS'	0.576211229484429	0.808271298858822	0.967713899066488	0.966382928903237	0.466731095882387	0	0.990035657932337	0.327530593601675	0.456483506950838
'AADAC'	1.22490594643675	1.30942999930173	1.32338630650431	1.34832395967702	0.80106305839635	0	0.469588689404757	1.80239188139179	0.756559555152108
'AADACL2'	0.803591077485264	0.798919036337094	0.945744186616307	0.919437236465804	0.613455688615983	0	2.0612111137497	1.2524720309243	0.696355105996521
'AADACL3'	3.01565766752709	2.906077083678	2.95184207712175	3.35771143074197	1.60206813587377	2.7769181021812	2.45022185486576	4.06378258855785	2.45022185486576
'AADACL4'	1.4487873359564	1.68368142784048	1.5733570702216	1.7531332867389	1.33784416158136	0	1.76786549923251	0.825003899641837	0.916670999602041
'AADAT'	0.401293680300988	0.3645594460432	0.713108566266105	0.657118401492868	0.333774426155107	0	0	0.375496229424496	0.589013693214895
'AAED1'	0.99767068474498	1.11567474423094	1.16581742936492	1.12649903142376	0.99767068474498	0	1.26021560178313	0.760130045519985	1.04673645612588
'AAGAB'	0.497797427450226	0.436530051764044	0.742952260801758	0.663650699221232	0.412719321667824	0.51589915208478	0.31527170405181	0.370101565626037	0.616835942710062
'AAK1'	0.159887290823757	0.390220444708966	0.505302334353373	0.441634624923999	0.0469554055235286	0	0.113475563348527	0.244617980871077	0.280351391802244
'AAMDC'	0.591907022881497	0.582041905833472	0.556735736014626	0.590477295773088	0.831488436904961	0	0.831488436904961	1.55211174888926	0.223862271474413
'AAMP'	0.522487767198685	0.517664803193774	0.749125318165387	0.705979151532392	0.295808458967871	0	0.310121771498574	0.325890675134095	0.600860932278488
'AANAT'	1.20076581790843	0.876705929742013	1.26526688536286	1.54819410274553	1.06178829268755	1.73747175167053	0	1.61511458605993	0.251476174583893
'AAR2'	1.01459020728103	0.775542057313796	0.868688100750962	1.05621442091307	1.73624288369272	2.88058478430838	0	0.609354473603697	0.528107210456537
'AARD'	0.909714129272615	0.770388541906539	0.904900827001331	1.00455950838914	1.58357644725233	3.56304700631774	0	0.890761751579435	0.695228684159559
'AARS'	0.229045651819484	0.381695183842064	0.527537522370652	0.475206802895808	0.105216104777417	0	0.277203968355888	0.187202679928652	0.305970417902254
'AARS2'	0.495104686800508	0.641469243261764	0.752753938290115	0.707328962294324	0.402876557731728	0.29593114422476	0.211379388731972	0.453882123044111	0.55836064948068
'AARSD1'	2.88038957368638	1.80024348355399	1.71451760338475	1.94143905089156	3.37545653166373	NA	0	3.60048696710798	3.00040580592332
'AASDH'	0.804012480842651	0.83717687525868	1.09896508380863	1.02845730594112	0.687848977565068	0.544164968918142	0.669055289653454	0.752568574035729	0.943401579280197
'AASDHPPT'	0.715379366067473	0.446734793999941	0.813931013053397	0.807152533954151	0.551438261343677	0	1.32345182722482	0	0.959023063206394
'AASS'	0.729517081282331	0.693761145390532	0.74102132923658	0.782336584933147	0.541889486635976	0	0.600978499806388	0.588458114393755	0.614043249802179
'AATF'	0.65548232585428	0.747409725211892	0.804173968770184	0.755471155221882	0.455387721119815	1.31096465170856	0.206008730982774	0.460232271344494	0.970618059438068
'AATK'	0.483146910534406	0.578173815326082	1.1806856567653	1.1030173028387	0.434170374398042	0	0.248000292105298	0.554980596373173	0.326074458138447
'ABAT'	0.406657353832152	0.473688785782507	0.708467675247383	0.699821623216367	0.248686612535816	0	0	0.616214615132996	0.205809610374468
'ABCA1'	0.254614661891833	0.36018717677858	0.518863514604895	0.477344833741506	0.066617482275066	0.119228211866657	0.0516655584755512	0.250729916131351	0.321334571006477
'ABCA10'	0.889566518982552	0.699129564628523	0.728886455881456	0.779116558726405	1.07344173602207	1.61322958042173	1.09518818498458	1.15107046242538	0.869809082753796
'ABCA12'	0.233390563673858	0.254252025282295	0.481688693077983	0.440967998717662	0.171526078645239	0.154585231371635	0.0443078688644815	0.279050704195216	0.225855045835182
'ABCA13'	0.674374992543001	0.720533193739209	0.830339425610821	0.802676381605941	0.50875293209472	0.334065389824542	0.553359848175622	0.543223017832631	0.745277236197549
'ABCA2'	0.570974744533277	0.740651201635147	0.879237278103707	0.814610230310513	0.442555250289427	1.17763541059988	0.356859215333298	0.535761037462581	0.753830936647399
'ABCA3'	0.236643852532974	0.330805459656397	0.813171666132207	0.752861672080352	0.128508864442889	0.464505999600858	0.0990946132481831	0.122507076817809	0.233818750360881
'ABCA4'	0.428408713009475	0.494328644398775	0.609323034396425	0.578346627517591	0.171046460141523	0.384641790965017	0.319852836813108	0.2798855471433	0.522157516231595
'ABCA5'	0.566325590182939	0.684513579855473	0.746448590393901	0.713132377078135	0.519710942682098	0.167375579284836	0.571709843849328	0.51803120466438	0.65722810799179
'ABCA6'	0.780924181708479	0.789461327538434	0.81082699269509	0.794300081549749	0.667347604953671	0.902241517186781	0.58380333465027	0.506790979866618	0.952973090385
'ABCA7'	1.1034639643584	0.872979716568688	1.04664199173636	1.13187252633438	1.01389376530615	0.572286703083918	0.77038594645912	0.994137747085114	0.912504388775538
'ABCA8'	0.760399761516403	1.05944159080507	1.06392599965503	1.02500773713566	0.606061196060103	1.40949100531083	0.485810958746591	0.724576003812387	0.720964135586696
'ABCA9'	0.568359830095251	0.692003021203692	0.734038317084393	0.693607665890541	0.473330066503325	0.559491804377453	0.382210971013667	0.528270163508175	0.659759152832193
'ABCB1'	0.117217980279468	0.379600879427397	0.375975827236448	0.337638747544118	0.0827115038362515	0	0.114575771707594	0.0957413982762089	0.105363649359245
'ABCB10'	0.577662151903333	0.832197120123972	0.998937812947475	0.91527934382292	0.248911333746965	0	0.577662151903333	0.41825265096826	0.720378683550039
'ABCB11'	0.315695968019087	0.355715536502303	0.53215498124268	0.499293455565384	0.175027718083141	0.268792567056252	0.367131311101222	0.206763513120194	0.301047675103002
'ABCB4'	0.381061676082863	0.315972222222222	0.56371748830123	0.538400036549708	0.342592592592593	0.423202614379085	0.532921810699588	0.4046875	0.265058479532164
'ABCB5'	0.569054428799822	0.502140524786019	0.562538429218005	0.588616177153335	0.661430374868034	0.645996999454446	0.379998234973204	0.61173958281671	0.560833407886497
'ABCB6'	0.800319754479154	0.717241579273705	0.880822992090515	0.847181124643131	0.68887609308774	0	0.275550437235096	0.615147732854565	1.0913583289566
'ABCB7'	0.0805515473982536	0.145678330401097	0.104055950286498	0.100689434247817	0.25358820477228	0.622443775350142	0	0.122265741586635	0.095095576789605
'ABCB8'	0.742347062807624	0.756989016709155	0.990309996559565	0.95813301883847	0.375164644644713	0.387670132799537	0.946636370789567	0.4678777464822	0.677988124626993
'ABCB9'	0.690060507500063	0.765827286195171	1.25042879195933	1.28623702064894	0.562214475976614	0	0	0.842247418787895	0.497115957705637
'ABCC1'	0.235304516028729	0.16725270405752	0.59014036597021	0.530436784741252	0.170589703312881	0	0.102991540504786	0	0.348002994758278
'ABCC10'	0.467973942795834	0.71448246069667	0.831399409808277	0.793498094661707	0.488700061474437	0	0.415976838040741	0.341638771926997	0.330776762779385
'ABCC11'	0.661775295554441	0.562991777811747	0.788270857887113	0.792511277724031	0.748136724877354	0.546433196111401	0.657654112134076	0.445889488026903	0.596564681993181
'ABCC12'	0.806811185477945	0.720150247907348	0.80539360201306	0.845222627290404	0.627151115386205	0.982204921451411	1.22989137990438	0.826748027408742	0.78396172629608
'ABCC2'	0.576357859742325	0.517469720758395	0.697666202448777	0.70661593977968	0.459788386642377	0	0.781502182701457	0.609665859396619	0.333246941382448
'ABCC3'	0.829577807365208	0.788260943912449	0.904121887189936	0.936424218645059	0.62431088219553	0.407940973668976	0.540521790111394	0.686950770041236	0.804082001818602
'ABCC4'	0.324585599139702	0.48059921301191	0.623606783713014	0.589143163136212	0.236314149617563	0.605555008395006	0	0.159094911893598	0.388751363414078
'ABCC5'	0.157787748295987	0.331868796687755	0.539893871684714	0.484698632290629	0.0884983457834013	0.313147992772036	0.133472914952015	0.150774959482832	0.210565029622576
'ABCC6'	0.542154196917585	0.603042166507271	0.819746199860543	0.793877523626158	0.332470866402422	0.18373389985397	0.405399959677792	0.616048958333899	0.632799534240259
'ABCC8'	0.526734047860258	0.605876705225557	0.812554272895957	0.794305052454061	0.520255154282641	0.494698760738932	0.180755316423841	0.525833647778446	0.49325649029946
'ABCC9'	0.292745273100831	0.608364549619576	0.67023555569554	0.625212995751151	0.292090361975325	0.453348582649203	0.134325505970134	0.402976517910403	0.343771437079964
'ABCD1'	0.119233914195348	0.37342489610631	0.270650433549618	0.253973584048387	0	0	0.49973037567168	0	0.145220792930232
'ABCD2'	0.228837881861251	0.404888620421992	0.532098524595895	0.49997609946049	0.251416552871561	0	0	0.181310014090068	0.214275471197353
'ABCD3'	0.108102050107249	0.199216635197644	0.371871052368935	0.323804128417223	0	0.581048519326461	0.172162524244877	0.0664055450658813	0.181106031997858
'ABCD4'	0.515668752157452	0.784360836380987	0.844010528521215	0.805718728137217	0.31117017736736	0.365501478177534	0.52934696839505	0.351551040079155	0.609169130295891
'ABCE1'	0.0375503906833226	0.235936083054505	0.37418634926539	0.332517490772585	0	0	0	0	0.0874123848693738
'ABCF1'	0.358656100308306	0.469283242359421	0.752583264244601	0.69617162239872	0.364295347168499	1.07264741110725	0.178774568517875	0.344779524998758	0.442160001525125
'ABCF2'	0	0.126205998357644	0.400776300128091	0.343709952974009	0	0	0	0	0
'ABCF3'	0.327964769774209	0.475207286204088	0.607365525562622	0.578982547982266	0	0.626646970818578	0	0.384783227695618	0.404910350375081
'ABCG1'	0.529878460917777	0.686522665862493	0.860440521380164	0.807285419868848	0.690708779678728	0	0.382689999551728	0.333165411374445	0.51961577920785
'ABCG2'	0.697376308820466	0.862583404368429	0.716222782937552	0.719687526655622	0.769063178172535	0.358680725954418	0.564590031594917	0.729624040830354	0.779388945870878
'ABCG4'	0.330810366934595	0.540098558260563	0.754479784236796	0.737234532025669	0.639960531272282	0	0.472586238477993	0.141232668970435	0.104129171190066
'ABCG5'	0.623469576732321	0.614840934376515	0.742033607804239	0.720527335320102	0.210324880700363	0	0.861017480367111	0.524810654699954	0.73700261693975
'ABCG8'	0.690066581198864	0.677512914598929	0.949853812362135	0.95354405221371	0.484092162265263	0	0.304286501995308	0.810230330756738	0.61831616784761
'ABHD1'	0.840165621288575	1.0477914031554	1.17201409528207	1.13381950754427	0.515579896790753	0	0.751887349486514	1.24450319915009	0.739561327363785
'ABHD10'	0.604745887486772	0.5189766390211	0.393393370686548	0.449779753818287	0.29911461460822	0	0.444837119160943	0.680339123422618	0.686104709214336
'ABHD11'	0.700318159022321	0.601188315890425	1.02922702873619	1.04226700919077	0	0	0	1.3369710308608	0.562493306547399
'ABHD12'	0.514637927987747	0.552216687580911	0.62728818764212	0.639737661470934	0.410102098865235	0.874884477579169	0.320079686919208	0.578967668986215	0.440378092741192
'ABHD12B'	0.748568006072753	0.886615612387468	0.905429736788263	0.879760337033957	0.456346271081785	0.517192440559356	0.646490550699195	0.940349891926103	0.750763220166808
'ABHD13'	0.085733038406788	0.142448740737432	0.4768670290781	0.394007155231196	0	0	0	0	0.220456384474598
'ABHD14A'	0.676128561073182	0.61859549767349	0.892111991910348	0.929475062477692	1.12517168993327	0	0	0.665726583210517	0.256048685850199
'ABHD14A-ACY1'	0.734682939455415	1.28569514404698	1.64568978438013	1.46936587891083	1.46936587891083	3.42852038412527	NA	2.05711223047516	1.28569514404698
'ABHD14B'	1.70681836336042	2.45774776753038	1.67550059522537	1.66854253627509	1.67243191281653	2.60899378399378	0	2.69895908689012	2.22042024169684
'ABHD15'	1.25117199751491	1.23461584631906	1.31654944339296	1.2826927873751	0.89672098311595	3.04244619271483	0.443690069770913	1.12090122889494	1.40807427100852
'ABHD16A'	0.41786188007432	0.334496806196984	0.569342997870705	0.554370552235001	0.0725836206911102	0	0.186957810871041	0.402365723396372	0.509417154391737
'ABHD16B'	2.85752922806183	3.30307051994739	2.59089380042241	2.75781174136829	2.14972564831287	2.06441907496712	2.40848892079497	4.16382830374724	3.47691633678672
'ABHD17A'	0.727630470922207	0.387218554701291	1.19151827757698	1.09363078287257	0.334416024514752	0	0.959628592085809	0.45043791057089	0.929324531283099
'ABHD17B'	0.273630346628777	1.07879550452495	0.741249036558605	0.617707530465504	0.576683311174626	0	0.687583947938978	0	0.425647205866986
'ABHD17C'	0.111847226516278	0.367259549754944	0.44115041534309	0.377913837034524	0	0	0	0	0.236599902245973
'ABHD2'	0.0765318936230323	0.420925414926678	0.554499079930077	0.490417818334384	0	0	0	0	0.182401013134894
'ABHD3'	0.729494346377073	0.982624898262013	0.850465770650658	0.827060462662072	0.542444513972695	0	0.67159796968048	0.771288293304926	0.773975708961041
'ABHD4'	0.453698899775009	0.537458696656549	0.682353517698754	0.64039650528362	0.341176758849377	0	0.942297714917326	0.425553806736857	0.482640293006435
'ABHD5'	0.470845469348907	0.532393896714777	0.676615874499184	0.64192948312021	0.420310971090614	0.319436338028866	0.399295422536083	0.628399353499409	0.420310971090614
'ABHD6'	0.468830708441032	0.472179499215611	0.814102584854502	0.778023038480268	0.566615399058733	0	0	0.602782339424184	0.196741458006505
'ABHD8'	0.169795196529784	0.221248286387294	0.608432787565058	0.548310970611989	0	0	0	0.449304212355735	0.202810929188353
'ABI1'	0.0926397529919803	0.0666659904708643	0.153816948364043	0.146573855761284	0.115052596457782	0	0	0.15507089087788	0
'ABI2'	0.199786147055486	0.184340495350356	0.631916183649574	0.548732003902136	0	0	0.304673874259616	0.101557958086539	0.308965055587216
'ABI3'	0.288230977501079	0.330297120163399	0.921180410505961	0.801376619412836	0.16294657928061	0	0.470038209463298	0.165148560081699	0.464088358710598
'ABI3BP'	0.412572275611873	0.52139647470897	0.589908648536661	0.579371123223279	0.358527825384599	0.491315908860376	0.267990495742023	0.400684818876423	0.369449038516418
'ABL1'	0	0.0796009487643927	0.171257808525198	0.144453498392235	0	0	0	0	0
'ABL2'	0.255348838849395	0.267508307366033	0.455907977663348	0.4336147744545	0.271591048619795	0.647095194102816	0.252257448548555	0.18603986830456	0.213838929085701
'ABLIM1'	0.19424743892829	0.331839374835829	0.458511476619218	0.413274551146892	0.117987333274961	0.663678749671658	0.137312844759653	0.066925588202184	0.289605272583996
'ABLIM2'	0.286125059407506	0.337173524128925	0.483183501795756	0.487604788740292	0.162534929580097	0.664915621009489	0.110819270168248	0.240594468128434	0.218330502421026
'ABLIM3'	0.283701232161556	0.243384374549243	0.468366515900861	0.450010333257474	0.201606584272287	0.609619909585247	0.145477478423752	0.185536494221597	0.349145948217005
'ABR'	0.284073761438078	0.506760307198563	0.771231717123918	0.726227517678357	0.284918859750898	0	0	0.182012871582044	0.239861923790291
'ABRA'	0.827849741876137	0.775939861660349	0.733391932738136	0.772894721168182	0.364330185940881	0	0.64538490080956	0.728660371881761	1.06298689545104
'ABRACL'	0.542735134968474	0.765395703160669	0.716410378158386	0.715592558091995	0.438976947400972	0	0	0.877953894801943	0.324461221992023
'ABT1'	1.00855022467875	1.70410210376754	1.66719526936691	1.53936613240441	0.985095568290873	3.02565067403625	0	0.920850205141468	1.303357213431
'ABTB1'	0.700683799190683	0.838067487090551	0.943413792987455	0.969069343378295	0.338092182826274	0.610444218991883	0.511069578690879	0.872063169988404	0.742432158233371
'ABTB2'	0.233351968745981	0.192417601044172	0.517853255785227	0.498753280567851	0.129727874150308	0.717557303893891	0	0.276648599091621	0.247433553066859
'AC011997.1'	3.77950273867079	3.77950273867079	3.77950273867079	3.77950273867079	NA	NA	NA	NA	3.77950273867079
'AC026369.1'	92.2465384469482	92.2465384469482	92.2465384469482	92.2465384469482	NA	NA	NA	NA	92.2465384469482
'AC037459.4'	NA	12.7915238338876	9.5936428754157	9.5936428754157	NA	NA	NA	NA	NA
'AC135048.1'	NA	NA	64.5073312503749	64.5073312503749	NA	NA	NA	NA	NA
'ACAA1'	0.638241944237474	0.605229429880363	0.753684323552316	0.750332420048853	0.672845423141915	0.725274936633493	0.498626518935526	0.754677974605121	0.657981385811829
'ACAA2'	0.958195133635798	0.773926838705837	0.996861267653888	1.00296128033445	0.418338831732885	0	0.928712206447004	0.725556411286722	1.27470302845667
'ACACA'	0.138511145314768	0.325135485495476	0.43363903277044	0.396487185666255	0.120141526957474	0.226473683000297	0.0980259224926658	0.103701107479083	0.191558990204418
'ACACB'	0.633531983168067	0.64494814069186	0.804150534899827	0.835353139860473	0.432854979729573	0.619613477477253	0.408944895134987	0.623663238767954	0.54803151381306
'ACAD10'	0.668899507986934	0.838215940919899	0.832169208138901	0.812253500271937	0.507313091793995	0.764872046089408	0.889386100103962	0.630389048974786	0.661000533657513
'ACAD11'	0.567727105533635	0.725213049191938	0.673590249610531	0.67511074632596	0.661756907387644	0.8631611835491	0.43158059177455	0.386024862642792	0.529405525910115
'ACAD8'	0.625706151050994	0.713758615804439	0.592413834014051	0.579658512229059	0.579658512229059	0	0.637624363451965	0.522642920862266	0.591610234130689
'ACAD9'	0.700878254598685	0.657327819134271	1.0652069941979	1.06054613099039	0.461249918540241	0.596911659287371	0.441195574255883	0.457094513868707	0.667598566308244
'ACADL'	1.02731315555851	0.935716220660404	0.891145929910992	0.901189510084819	0.653457753469835	0.962234494120416	0.463298089761682	1.10373956678518	1.16063335888751
'ACADM'	0.652250555440541	0.65938597526163	0.698438447600587	0.685785011175705	0.72873316339075	0	0.261393417303204	0.44206239690983	0.688880568517818
'ACADS'	0.832717693345655	0.876704602465918	0.916782527150074	1.02515618051925	0.77882010801584	0	0	1.12455800643409	0.414565742251325
'ACADSB'	0.93597922545291	0.667097920686437	0.639638684241717	0.779394965451289	0.850791551020384	0	1.2230128545918	0.870619320217893	0.587046170204065
'ACADVL'	0.661107692820277	0.93018157037736	1.00037640950261	0.965629017169166	0.598663571246328	0.368742054753173	0.360896479120127	0.557964951271249	0.703093658803978
'ACAN'	0.110236917416993	0.108960041925676	0.373566441929577	0.337938693047459	0.0650245411491939	0.352758135734377	0	0.0659361001372667	0.107099244245731
'ACAP1'	0.252970600335414	0.545936552502514	0.575736582660948	0.519198155123533	0.180717803360374	0.896895764825558	0.15827572320451	0	0.361435606720747
'ACAP2'	0.125192800115482	0.122738039328904	0.373232368317026	0.325077923005178	0.0704914415064653	0	0	0.130409166786961	0.140982883012931
'ACAP3'	0.140334090904204	0.389699681007163	0.651495137102758	0.598039125853301	0.0727950246825179	0.617024494928009	0	0.0644652457387472	0.156114631246846
'ACAT1'	0.69311343303976	1.05528081246594	0.782864963633881	0.782572849841481	0.557791286589141	0	0.867675334694219	0.403917828219722	0.828235546753572
'ACAT2'	0.497482000180676	0.63424681122691	0.753329885987881	0.732404055821551	0.19530774821908	0	0.976538741095401	0.527330920191517	0.31388745249495
'ACBD3'	0.0852034542388557	0.174464215822419	0.314191708583998	0.297307933330339	0.19697572754144	0	0	0.0969245643457882	0
'ACBD4'	0.704630633753873	0.790291612759246	0.926049159630204	0.90591497088541	0.455937468899565	0	0	0.795818127533786	0.858235235575651
'ACBD5'	0.275436477079168	0.324237534579681	0.606153538330014	0.558131260535643	0.0939083270406903	0	0.17138269684926	0.274212314958816	0.279808484651853
'ACBD6'	0.463530528341087	0.697317001210792	0.748970112411592	0.687819493667419	0.720351496746284	0	0.555270945408594	0	0.63459536618125
'ACBD7'	0.332401090625423	0.770566164631661	0.911422345263255	0.825119521419744	0.403629895759442	0	0	0.529764238184267	0.403629895759442
'ACCS'	0.530550612328112	0.653001279968753	0.815529947575813	0.807286769283013	0.651912036799497	0	0	0.512686955347368	0.437551798098185
'ACCSL'	0.72257953159214	1.04412742315064	0.934558496029895	0.878088811518124	0.492512935448416	0	0.395502811799485	0.656683913931221	0.890659875390967
'ACD'	0.645906296727898	0.673442302009456	0.734163763262637	0.74507397543748	0.534478017467822	0.687186022458629	0.267239008733911	0.648580066140728	0.529574549417659
'ACE'	0.576711055888466	0.543342881587812	0.818994042327911	0.825538228442175	0.436970120262874	0.581716472599951	0.368174982658197	0.650292804735718	0.472940221625977
'ACE2'	0.100001566384702	0.128621543296149	0.312580262196454	0.267511192989889	0	0	0	0.102689780534828	0.174431955976969
'ACER1'	0.622006480515772	1.28564016436079	1.37465197586078	1.33439431085343	0.294847227776957	0	0	0.794282327888946	0.533148411870662
'ACER2'	0.225145524332267	0.291243292943575	0.570589392547951	0.529091982180827	0	0	0	0.299486027649525	0.244196299468074
'ACER3'	0.400581662214104	0.227413547819465	0.545792514766717	0.535217649909631	0.735074093961908	0	0	0.147014818792382	0.297029940009098
'ACHE'	0.300527821318076	0.315617973590765	0.551724496142319	0.516449745613046	0.128797637707747	0	0.411321488163449	0.12029213333082	0.361729535689842
'ACIN1'	0.218202011410308	0.187556362782602	0.263563690707389	0.25217320982516	0.24037074155621	0.265464390399991	0.0958621409777744	0.251638120066658	0.229220174736523
'ACKR2'	1.90581374310323	1.89504643382016	2.2262603016781	2.24739175066109	1.99656677848909	1.86346232658982	1.33104451899273	0.998283389244547	1.36350901945597
'ACKR3'	0	0	0.620150836703159	0.55370610419925	0	0	0	0	0
'ACKR4'	0.67444760496742	1.54413004295172	1.52804535500431	1.45370801340951	0	0	0	1.62991504533793	0.651966018135172
'ACLY'	0.441251744192169	0.204678994604788	0.501646285884055	0.506165621792921	0.179646311811396	1.84969165494697	0.438084865645335	0.364537771412906	0.459868091008915
'ACMSD'	0.597354134226768	0.388584959764862	0.707110576679036	0.73477883300992	0.50024730452488	0	0.604465492967563	0.671628325519514	0.525622167797881
'ACO1'	0.568933606690577	0.788543044291879	0.656156411041273	0.661712728713124	0.481676945380764	0.282985205411199	0.512576975839152	0.36383812124297	0.516323883557275
'ACO2'	0.115614889332488	0.248964215966714	0.533556069735561	0.486160364800059	0	0	0.281329564042387	0	0.164280037397014
'ACOT1'	1.88128024344376	2.30456829821861	1.93144771660226	1.97534425561595	1.25703725357379	0	0	1.1522841491093	2.24835931533523
'ACOT11'	0.721220813948041	0.562589725240171	0.773517002139324	0.831874700913587	0.624693785818631	0.286317985166873	0.339339834271849	0.937860486845819	0.490830831714639
'ACOT12'	0.550134153332554	0.522299984860371	0.668695098157582	0.673152955814238	0.805012820702224	0	0.189927267221953	0.482123062948035	0.467731329725706
'ACOT13'	1.10036314878924	0.802042472895266	1.13764889772378	1.12646414732481	0.417730454632951	2.5063827277977	0	1.6257617693823	0.939893522924139
'ACOT2'	1.2724956232219	1.52135831830396	1.65120431613705	1.58239927306341	1.01882819506329	1.23714852257685	0.509414097531644	0.81506255605063	1.31783212187534
'ACOT4'	1.28029977537678	1.5687829065818	1.12086020185538	1.18120124730865	1.67784268083615	3.52346962975592	1.6149235803048	1.04751799803554	1.345769650254
'ACOT6'	1.07630320132565	1.34016239764814	1.32339058960201	1.3203041642829	0.778465052707063	0	0.788708013926893	0.951457286641966	1.09649650716666
'ACOT7'	0.812972915483384	0.849926229823538	1.20418886229024	1.16138987926198	0.45329398923922	0	0.575334678649779	0.498623388163142	0.997246776326284
'ACOT8'	0.943754479475065	0.759106863925596	0.855725708688162	0.780795631466327	0.831402755728034	2.13789280044351	0.831402755728034	0.727477411262029	1.42169871229494
'ACOT9'	0.389856760600277	0.66535553809114	0.628102558744891	0.570304746935262	0.304278447297777	0.693078685511603	0	0.35986777901564	0.479823705354187
'ACOX1'	0.466558536442808	0.516747316281147	0.69948595056433	0.665364684683144	0.291374654974728	0	0.194856800514349	0.508322088298302	0.511099804627801
'ACOX2'	0.933144590863325	0.956758606821153	1.05227575321168	1.07740251009356	0.753064055784438	1.17143297566468	0	1.1241023503853	0.96770550163604
'ACOX3'	0.720039823972596	0.698220435367366	0.930266248314635	0.948758356293303	0.377512404885067	0	0.999439892420082	0.634364199348009	0.728563659895013
'ACOXL'	0.78515952692656	0.963500788489567	0.924837143163863	0.919181784682915	0.712474997776064	2.10503976615655	0.410739466567132	0.684565777611887	0.712474997776064
'ACP1'	0.716471905969304	0.821080751744436	0.995219915917723	0.906744688442183	0.366157632534681	0	0	0.635054643927337	1.03081333507046
'ACP2'	0.934839591729766	0.52808548692339	1.19023391318171	1.20054789856457	0.742120135032491	0	1.16618878362249	0.477077229663744	0.908281648782897
'ACP5'	0.976173547704437	0.62041601181537	1.02239388613741	1.13796884717903	1.09542202086151	0	0.53928468719336	0.475301758204318	0.757913614433912
'ACP6'	0.658375938584195	0.639635914553603	0.815301123791595	0.830979991556818	0.886162256621138	0.859308854905345	1.05026637821764	0.290842997044886	0.402229676764204
'ACPP'	0.619321405604111	0.878082413937489	0.747889593412076	0.706114359480544	0.367931390207489	0.559562322607223	0	0.610431624662425	0.879312221239922
'ACR'	0.724568800836479	0.801205885540337	1.04519680678154	1.06889741464507	0.520783825601219	0	0.64096470843227	0.819594217339624	0.497465146842956
'ACRBP'	0.85574068256102	0.689876314021676	0.816907070299771	0.797239137716848	0.400356653512092	0.718822173351257	0	0.779567709127419	1.27532966239739
'ACRV1'	0.598890187680903	1.36889185755635	0.949184448399922	0.841189271246459	0	0	0.684445928778175	0.701139731919106	0.958224300289445
'ACSBG1'	0.524020879531328	0.36373213990998	0.789011188376157	0.779364228439697	0.266911354466317	0.916066130143654	0.537690989432145	0.190259888568297	0.534371909250465
'ACSBG2'	0.748656882530572	0.473634989180744	0.809485254236181	0.847011060723951	0.605737265074693	0	0.588716548535404	0.597161253125051	0.70390022107494
'ACSF2'	0.57491026613398	0.636113627799203	0.825825073437863	0.75830743840973	0.552262285952944	0.619886239334938	0.369293929816559	0.429624126271739	0.794502081401117
'ACSF3'	0.899496633207161	1.15823601243776	1.20482749728198	1.21492114169754	0.798688814263955	0.762549048912645	0.617301611024522	0.745019185719251	0.644941981667411
'ACSL1'	0.144892965993984	0.287904205156878	0.413340057549631	0.369963857834442	0.0613373892739934	0	0	0.185715984190702	0.180696633266629
'ACSL3'	0.262252392733799	0.420590551074547	0.470218141005198	0.456970509168829	0.218985162956169	0	0	0.332253350692118	0.197086646660552
'ACSL4'	0	0.146819217870801	0.236081400164345	0.200170426618219	0	0	0	0	0
'ACSL5'	0.335564442742238	0.43488380366882	0.592658431181675	0.580798764110331	0.297243811935254	0	0.445865717902881	0.176386437851689	0.246941012992365
'ACSL6'	0.420372090930887	0.446165713143177	0.710725084084314	0.673007474990331	0.408325228596517	0.568738711259435	0.185170743200746	0.506694488212951	0.468373056331299
'ACSM1'	0.718325051411927	0.752720656192237	0.746395272526756	0.788248692198793	0.650269363279682	0.382334301557961	0.860252178505413	0.750765537604724	0.609028090977284
'ACSM2A'	0.663073900021765	0.864126427940011	0.758475348902448	0.724469631505262	0.573206741410757	0.620973969861653	0.93146095479248	0.752333848101618	0.807815695306752
'ACSM2B'	0.649536832654618	0.65685603700581	0.760025056765971	0.716929680267721	0.472579682732687	0	0.351059192887139	0.524448184496031	0.893605218258172
'ACSM3'	0.753119457764642	0.593502689569574	0.670633682058096	0.714589612087864	0.906990162350108	0.733150381233004	0.300779643582771	0.941328884546079	0.580713173253864
'ACSM4'	0.761266552607166	0.811636278686929	0.828569096550825	0.851668203543575	0.826445841404403	1.45763250049897	0.497728170902089	0.840731854220382	0.761855920260798
'ACSM5'	0.726713927555714	0.603725819445719	0.741203622430291	0.756608925528543	0.372889476716473	0	0.269678996553878	0.784520717247645	0.82187884664039
'ACSS1'	0.275403012363723	0.41545839044613	0.712816933861887	0.663064172252193	0.35416125087211	0	0	0.0931199840655118	0.242739733743806
'ACSS2'	0.36789402710538	0.522467302891802	0.829098817143788	0.755849389581438	0.300124074743862	0.838581973549027	0.169713018456351	0.0719994623754215	0.41024154101679
'ACSS3'	0.353923666003371	0.49641241465408	0.746329078233756	0.695126070584285	0.216890470888581	0	0.464145607701564	0.175812730189986	0.393343735340309
'ACTA1'	1.46540012113349	2.21845296116042	2.47754235808427	2.26608845419147	0.525423069748521	0	1.81509787731307	1.28813397744799	1.90153110956608
'ACTA2'	0.115519034745451	0.489580671064056	0.754583052649187	0.655374922221206	0	0	0	0	0.250760831520614
'ACTB'	0.10054177164348	0.169228724548432	0.353629679573621	0.29639481813974	0	0	0	0	0.237390294158218
'ACTBL2'	0.799238349651374	1.31400203247768	1.269028748628	1.10751599880262	0.606858081535681	0	0	0.184585999800436	1.4019189858261
'ACTC1'	0.590386273775729	0.586933722467099	0.989267322545352	0.975152216027176	0	0	0	0.983977122959548	0.491988561479774
'ACTG1'	0.309489607478015	0.224531676013462	0.649708679528316	0.681175679481355	0.172197225213332	0	0.238564905764303	0.384911444594506	0.1601554612124
'ACTG2'	0.710038955925136	0.477116123822711	0.61409462388794	0.690043980735325	0.812386913535967	0	1.17875748238552	0.227714513642657	0.53675563930055
'ACTL10'	2.45939693540198	2.0743398394552	4.00804646945582	3.82064454150819	3.24679279219075	0	0	2.96334262779315	1.93128191949278
'ACTL6A'	0.118582741147882	0.118582741147882	0.212817695139924	0.177685885148572	0	0	0	0	0.325413103615117
'ACTL6B'	0.580997298916463	0.734420828067564	0.946670325693229	0.883780569506024	0.502918610524528	0	0.428412149706079	0.385570934735471	0.734420828067564
'ACTL7A'	0.489670227676633	0.834087958335447	1.32926720738204	1.15142988354815	0.496029581282823	0	0	0.34102033713194	0.551763242101117
'ACTL7B'	1.64499862543949	1.15377688057616	1.16665385468973	1.41694890841923	1.20151937218621	2.04965069372942	3.8715624214889	3.0299184168174	0.725917954029168
'ACTL8'	2.92754983483546	1.84697452994497	4.62280543686808	4.70978505135968	5.67944667958079	3.54965417473799	0	0	1.91442022907218
'ACTL9'	1.1697568859056	1.04473525048077	2.25921009543324	2.15327112694509	0.48971964866286	3.52598147037259	1.30591906310096	1.10186920949144	0.819995690784324
'ACTN1'	0.163927352659497	0.22315657862041	0.354826196693589	0.338423544361064	0.37650802057877	0	0	0.191277067388923	0.0998284123134568
'ACTN2'	0.250682966736551	0.205545329910674	0.421980478624562	0.433257313047008	0.257450716251753	0.3933274831624	0.490146555940837	0.254367474140954	0.198501720474482
'ACTN4'	0.0593142112494906	0.0404952505374429	0.360197116187066	0.323383500720437	0	0	0	0.0776373911577728	0.064835480913672
'ACTR10'	0.646483766004993	0.642443242467461	0.669211710903606	0.635224779068951	0.571060659971077	0	0.688332045500851	0.438029483500542	0.770931890960954
'ACTR1A'	0	0.176097170606143	0.326447281972037	0.286157902234982	0	0	0	0	0
'ACTR1B'	0.328702825899088	0.407613272513935	0.826169183216163	0.777359580895927	0.234474682474682	0	0.3032000204414	0.371526785611293	0.43101963690199
'ACTR2'	0	0.0941853427591196	0.251160914024319	0.231840843714756	0	0	0	0	0
'ACTR3'	0.0700679510563852	0.194876488875571	0.264851444340545	0.25366973467193	0	0	0	0.239847986308395	0
'ACTR3B'	0.170134986019463	0.112190461795443	0.415846463762447	0.419195407791636	0	1.93528546597139	0	0.221175481825301	0
'ACTR3C'	0.983476020970539	0.940274231935658	1.07396947428901	1.10989232867699	0.269545279821555	1.61727167892933	1.7969685321437	1.01079479933083	1.26349349916354
'ACTR5'	0.54128977629648	0.669877422806726	0.729981145200809	0.686334338953005	0.290987477780297	0	0	0.316594375824963	0.807638713839192
'ACTR6'	0.984186377465894	1.02629060751791	1.00614591124302	0.957531683441029	0.612988055169069	2.31573265286093	0.771910884286976	1.19094822147133	0.850677301050953
'ACTR8'	0.681576926790277	0.715804996321207	0.597620012185652	0.619017864315175	0.755603754116666	0.29061682850641	0.567057226353971	0.512853226776018	0.715364500938855
'ACTRT1'	1.04449686417673	1.32029097999867	1.48247811897594	1.39024466875375	0.69943986440406	3.26405270055228	1.08801756685076	1.19903976754982	1.45069008913435
'ACTRT2'	1.30143141803088	0.384771027939563	1.37181185835329	1.53946658792917	0.696046466272693	0	0.794206865362432	1.36149748347845	1.1471876944124
'ACTRT3'	0.980816325567456	1.39429771771844	1.18386624892055	1.10819506914765	1.34485453623907	0	0	1.19260685289125	0.61968787454153
'ACVR1'	0.604401693889897	0.51363074352548	0.877654419066534	0.812217290213486	0.411339875111508	0.735425837320574	0	0.433375939849624	0.674140350877193
'ACVR1B'	0.242918022981044	0.244144881682968	0.465502907742193	0.4509392404219	0.345290618380198	0	0	0.277820037777171	0.198932866556493
'ACVR1C'	0	0.193245000404295	0.372295458253119	0.310646532907979	0	0	0	0	0
'ACVR2A'	0.0664798279652521	0.198476008128144	0.326067727639094	0.290496702805738	0	0	0	0.213981946263155	0
'ACVR2B'	0.133001062204602	0.075708296947235	0.386806582656179	0.365197721823397	0.131227714708541	0	0	0.144736450046185	0.0994149353852581
'ACVRL1'	0.362246833979103	0.446466686136709	0.669985615571463	0.657523665037699	0.13011314853127	0	0.341547014894583	0.499824899845731	0.35030463066111
'ACY1'	0.901029162416152	1.02324953607137	1.35422654650434	1.30214091010032	1.33698693445512	0	0.917160119288053	0.703156091454174	0.811333951677893
'ACY3'	0.729493752294938	1.40573978544426	1.5222498354122	1.42489901149198	0	1.1463473250349	0	0.844676976341507	0.844676976341507
'ACYP1'	0.837189149069792	0.216416242616681	0.697657624224827	0.850619991033479	0.706959725881158	0	0	1.51491369831677	0.311893996712276
'ACYP2'	0.33522171344978	0.486784722190372	0.953286747622811	0.879956997805672	0.448605528293088	0	0.847365997886943	0.2460094832575	0
'ADA'	0.72671351877901	0.798463566541671	0.697581561522257	0.744025807592028	0.462339427794628	0.841457758586222	0.494975152109542	0.747962452076642	0.601041256133016
'ADAD1'	0.496136068877735	0.502128812239895	0.476654704087557	0.497351923096905	0.482203065722439	0	0.607575862810273	0.241101532861219	0.49316222630704
'ADAD2'	0.817761517615176	0.976797556719023	1.22301241295792	1.16411704834606	0.511546546546547	0	0.70536231884058	0.862109500805153	0.923748517200474
'ADAL'	1.25841417325651	1.39823797028501	1.06699920583594	1.16928672368863	1.04401768447947	0	1.51475780114209	0.757378900571047	1.29595945208824
'ADAM10'	0.261320930337283	0.0928139856025522	0.319865100029922	0.335434230444269	0.368713093489591	1.22345708294273	0	0.249222739117964	0.0820611458071346
'ADAM11'	0.213650484620146	0.369838464077791	0.601791796302027	0.565423478893827	0.0669559923310998	0	0	0.258970284388055	0.217606975076074
'ADAM12'	0.270695301244389	0.394542824689534	0.767187760943113	0.683881497451629	0.109854508057322	0.297364789051717	0.200548346104647	0.173629105016775	0.38045200952205
'ADAM15'	0.803718168344876	0.603754006476446	0.691288960640352	0.766049503290334	0.629895359129042	0.304905869491449	0.960662328534703	0.588489650207273	0.587462617658918
'ADAM17'	0.313906595977753	0.459029243364453	0.676364767474896	0.616331523139559	0.188733097994889	1.55704805845783	0	0.092269514575279	0.337571394787606
'ADAM18'	0.703229260321722	0.47629669199887	0.725848789602428	0.733276814138188	0.69464165741413	1.10811883444635	0.831089125834763	0.300652396942808	0.669654547435204
'ADAM19'	0.23307322010664	0.429886214787617	0.530027481672497	0.491712634237997	0.254160797163907	0	0.104449642670099	0.106640893914926	0.217852111854777
'ADAM2'	0.810880844602368	0.858764756546559	0.734939394557802	0.77066115471009	0.93591743285403	0.478926498843273	0.766282398149237	0.783062304678053	0.711547941138578
'ADAM21'	0.861226295010238	0.74481549868569	1.13445364352658	1.07305020763029	0.700022398764732	0	0.710960248745431	0.777802665294147	0.854487435111879
'ADAM22'	0.0680752953468097	0.314779058768276	0.452583918206425	0.393359607546424	0	0	0.12673592218821	0	0.1175642436088
'ADAM23'	0.0442226737877913	0.176890695151165	0.339556717021692	0.294155313285084	0	0	0	0	0.106422044237286
'ADAM28'	0.630836077321505	0.502450141813392	0.764091338598407	0.754748021819722	0.33118894059379	0.632269795679054	0.695496775246959	0.534997519420738	0.57321162795079
'ADAM32'	0.554730940218041	0.736116570230685	0.658318952128635	0.674591246227404	0.445260754676121	0.71590944869494	0.459262665200528	0.597656548687294	0.48681842511256
'ADAM33'	0.779645495863535	0.875532128852119	0.866585597381179	0.879664061057573	0.77296554669457	0.88118072323181	1.02995149468653	0.814134363855476	0.809247602967989
'ADAM7'	0.589133113755013	0.637283416321529	0.653099209135348	0.649779169582735	0.325288222318719	0.764740099585835	0.530219802379512	0.493993604701409	0.670221660311181
'ADAM8'	1.10065750810536	1.15660541944373	1.35895588790737	1.35123454763517	0.885007054863343	0.940021006922415	0.874988107072437	0.980996281583136	1.03230617426868
'ADAM9'	0.206483493522665	0.369058639410866	0.523433630408011	0.492995287215798	0.191466512175562	0	0.2526294257872	0.191466512175562	0.123736861610057
'ADAMDEC1'	0.628060037055234	0.605778527980104	0.7106414777449	0.737208922389921	0.630778911674521	0	0.496738392943685	0.478783993198733	0.473084183755891
'ADAMTS1'	0.112302689437434	0.25899042051353	0.287418747543264	0.24359135841512	0.11562072344354	0	0	0	0.17052441893349
'ADAMTS10'	0.237234584252488	0.15821531513113	0.490824139023571	0.471967692409979	0.126572252104904	0.747184585006369	0.350950335381779	0.0647003411597694	0.276845284484432
'ADAMTS12'	0.460432749987201	0.590921075053898	0.691352654100435	0.648977690021226	0.459754503091176	0.933655298585158	0.243562251804824	0.389023041077149	0.517007820063443
'ADAMTS13'	0.375079686187051	0.623887192518714	0.89076229151354	0.814748963856386	0.251990472653955	0.260598842837786	0.310022761307021	0.298622161543655	0.373443824627357
'ADAMTS14'	0.564108295833125	0.53368864370178	0.753441897395592	0.732588088763109	0.30756000476241	0.38059713007636	0.157808566129222	0.433566833746781	0.635955033589131
'ADAMTS15'	0.286484235229169	0.511830191740877	0.668551554799369	0.641298574903437	0.0949427523302835	0.566382625970312	0.623737828600217	0.0917603137046874	0.219001282041854
'ADAMTS16'	0.275375686642276	0.180448427471657	0.499919378831985	0.48824916531962	0.227800142481951	0	0.198270494382438	0.186656323163383	0.223054306180243
'ADAMTS17'	0.356367221642898	0.624329942063389	0.675058963164115	0.639003293980368	0.109006444267239	0.22141933991783	0.0670967696720697	0.304356480986708	0.387887894746563
'ADAMTS18'	0.260912981531733	0.269610080916124	0.490491585971069	0.447986401522239	0.161228619816951	0.121324536412256	0.152930087914608	0.18956958814415	0.33515065307253
'ADAMTS19'	0.23842328985664	0.228408125500743	0.399605315561376	0.368486786695393	0.0380127697978982	0.697388122830671	0.163352172915292	0.194968722511801	0.293399533876981
'ADAMTS2'	0.248835872347498	0.309504506130472	0.68417208977493	0.630214543693883	0.100859510389371	0.285037746752569	0	0.280165306637141	0.187310519294545
'ADAMTS20'	0.422691484190916	0.506019089076753	0.607905589248094	0.566279555067935	0.30418412934631	0.26350834460814	0.333260553475001	0.414012149124713	0.512035894114652
'ADAMTS3'	0.224327498452881	0.306668886120292	0.459478901987652	0.407932008141234	0.0902748236198262	0	0	0.146993545038862	0.325225892953522
'ADAMTS4'	0.518685687406945	0.498422936760305	0.713253796938073	0.696625143549569	0.316618835248409	0	0.457966529555735	0.457966529555735	0.54858022791703
'ADAMTS5'	0.317560006105498	0.309670316512814	0.749728134715235	0.714440004917681	0.307758771349155	0.566555919983672	0.361282035931617	0.154835158256407	0.193744511497007
'ADAMTS6'	0.108566513806784	0.0773321001123718	0.1661556937859	0.167939410792121	0.0559991069779244	0	0.175564767822682	0.172457426799272	0.041375136365855
'ADAMTS7'	0.393284280469904	0.448414255972036	0.848221828226309	0.801325172704207	0.194061032900803	0.365943662041515	0.299507461492311	0.331990126388179	0.364617779208031
'ADAMTS8'	0.691188639746559	0.788259985475672	1.15069958847737	1.092663058797	0.375361897845558	0.44007946643962	0.911593180482069	0.458134008652527	0.699304357630081
'ADAMTS9'	0.108631519023974	0.174100598101862	0.286736007364834	0.259017815464705	0.0429161556637923	0.331067486549255	0.0579368101461196	0.0690637471940498	0.106960264885144
'ADAMTSL1'	0.350690274693749	0.447010611171195	0.618175718379077	0.5801807552962	0.352799345978408	1.01226273884574	0.499882833997896	0.293796573279766	0.368934027825326
'ADAMTSL2'	0.290720075218949	0.317621121140183	0.644628808959428	0.632217279221887	0.191818245708189	0.643600692836686	0.452904191255446	0.240716794564902	0.224374553466001
'ADAMTSL3'	0.327449698639762	0.442181127140436	0.590980876338817	0.548243358349569	0.213655122516724	0.183691294358891	0.0602507445497161	0.275231806497873	0.358635384224501
'ADAMTSL4'	0.707879777574806	0.782945156541462	0.939034701306507	0.942275945344547	0.739489827278874	0	0.479395809763532	0.475054111863787	0.566303822059845
'ADAMTSL5'	0.90052936704346	0.810393737100634	1.003854200453	1.03657531840321	0.897710808774154	0	0.9428619441267	0.402976611736343	0.9428619441267
'ADAP1'	0.258610376882297	0.246360411661557	0.528726471316066	0.503316970061245	0.218221343662917	0	0	0.33919187112823	0.219140815616553
'ADAP2'	0.484175241053517	0.610304925697711	0.703362681260177	0.681552985717226	0.494056368421956	0	0.9556090283951	0.504349209430747	0.448310408382886
'ADAR'	0.155726988458236	0.323324131008948	0.715691977125667	0.624493100433608	0.118217996221618	0	0	0.142192275175652	0.168509629973356
'ADARB1'	0.625246068131971	0.193789717023359	0.790808553145152	0.717632085528782	0	0	0	0.209204808150218	1.1506264448262
'ADARB2'	0.360672113296863	0.551175484711823	0.80651295875835	0.7074022216429	0.103192299082158	0	0	0	0.660430714125812
'ADAT1'	0.338755007468338	0.467071298176042	0.578638936201898	0.539351109929981	0.185578830178307	0	0.145180717486431	0.18886341124341	0.438525317887095
'ADAT2'	0.65423300765164	0.594757279683309	0.738109034273645	0.723709079260664	0.785079609181968	0	0	0.726925564057378	0.516499742882874
'ADAT3'	3.11639583960655	3.12800973714546	3.58842322247856	3.60480025087702	1.01045258362845	4.99612666349622	2.43054810656573	2.4174806436272	3.97650897706842
'ADCK1'	0.465722840932969	0.292278578950501	0.659954933353876	0.655017996997126	0.47256256222838	0	0.459674492349424	0.486194174600352	0.358611306088203
'ADCK2'	1.13979301704719	0.981984683965942	1.11488997633859	1.14046486674778	0.777287705297999	1.20391930294277	1.0722406291834	1.05035816736333	1.2317020560876
'ADCK5'	0.356251623139837	0.448287364828913	0.989991755460024	0.911834511607917	0.2807572929212	0	0.332115334309225	0.495153771151935	0.433653780467459
'ADCY1'	0.144348708652487	0.0833067824105127	0.344771338743055	0.308658137173325	0.168478642039171	0	0	0	0.193509754570705
'ADCY10'	0.607979125838233	0.672731337204733	0.755306883232364	0.747222419900111	0.4043894091147	0.406088524279047	0.70604027516698	0.511370734277319	0.547897215297127
'ADCY2'	0.204884266751077	0.117175606225881	0.401810120103236	0.387514219245674	0.0778166205448802	0.459825485037928	0.174416563290249	0.134882142277792	0.167671171339797
'ADCY3'	0.442789620637889	0.377482425624888	0.796155930267475	0.746407873548859	0.437147096967789	0	0.159438924065307	0.206610203374569	0.502076298135063
'ADCY4'	0.612436519690504	0.639655920565638	0.754650243363955	0.758697317923301	0.431228710493689	0.479741940424229	0.143206549380367	0.754650243363955	0.648299919492201
'ADCY5'	0.274244551801443	0.441913869363216	0.639979161813898	0.601001086063585	0	0.403921274259591	0	0.379723225571229	0.291165865544016
'ADCY6'	0.304490943361282	0.565633935841485	0.932982491957014	0.857695209828476	0.271408778783227	0.645087532180423	0.395653686403993	0	0.304037156560445
'ADCY7'	0.517466821293468	0.666247214744557	0.902462136335809	0.855943469514375	0.431456001435446	0.338423301125928	0	0.334245235679929	0.627539896127549
'ADCY8'	0.202974499624514	0.216750129326053	0.53162362800917	0.467639209184887	0.0562002121038266	0.351251325648916	0	0.117784875666702	0.339139210971367
'ADCY9'	0.29665140693463	0.408830510397305	0.718857754445149	0.693772987340882	0.149925518450784	0	0	0.442280279429812	0.186223275549395
'ADCYAP1'	0.210841604775015	0	0.43297829552012	0.405464624567337	0.319036638804299	0	0	0	0.327659250663875
'ADCYAP1R1'	0.179817972116149	0.258642288660214	0.535028865580488	0.488709829520215	0.161375103181159	0	0	0.106671678373987	0.205227033393431
'ADD1'	0.235945612650772	0.436632435441138	0.743010211690071	0.671095307168775	0.151921815339886	0.555714008743266	0.170299454292291	0.373754554552993	0.272479126867666
'ADD2'	0.273983195933391	0.229100650845443	0.37526490414855	0.376398471896985	0.222132612616964	0	0.600532935272607	0.243612417138888	0.104971204133017
'ADD3'	0.189415897209134	0.143873277115135	0.440913081302601	0.388747525950021	0.216995684440134	0.731355825335267	0	0.0854831484158105	0.237196483892519
'ADGB'	0.541852457585192	0.636023877030124	0.699706487903041	0.657290107486378	0.287560930852373	0.276020023928532	0.218912432770905	0.504209863205189	0.659129783916768
'ADH1A'	0.797919349321219	1.20596103283589	1.14986982200631	1.06322753297052	0.248048841202031	2.85256167382336	0.87771128425334	0.271672540364129	1.38306020549011
'ADH1B'	0.690900984337089	0.0960886714987131	1.15205259828457	1.07057895121488	0.357663388356321	0	0	0.183941171154679	1.0098730965355
'ADH4'	0.862794981806456	0.872122495123282	0.983421937358063	1.05551273942491	0.729232368803648	0	1.73486732900868	0.481619885366589	0.506173055993121
'ADH5'	0.955095528147581	1.21114664579256	1.11087314102727	1.04820850230265	0.662758212951861	0.977568364103995	0	1.19702248665795	1.04273958837759
'ADH6'	0.742399653792059	0.407288698955366	1.04420604123868	1.04298247474426	0.73773047357953	3.25830959164292	0.543051598607154	0.766661080386571	0.407288698955366
'ADH7'	1.15750513147144	1.46003488174239	0.98475420595271	1.0806557392424	1.03496143515916	1.29780878377101	1.29780878377101	1.03061285770051	0.925170618133789
'ADHFE1'	0.614836503842514	0.964490619493211	0.789280385848251	0.768750958584815	0.741833517545833	2.18428757944051	0	0.736868099088364	0.66568764325806
'ADI1'	0.937047144127321	0.236536172303984	1.29026429191363	1.38652504252986	0.68628804922001	0	1.26016684899881	0.589432880983315	0.632811058371697
'ADIPOQ'	1.13099920141554	1.00930941392146	1.47658229073696	1.4404421647399	0.577793070288374	1.89846294523323	1.66115507707908	0.483245113332095	1.24586630780931
'ADIPOR1'	0.219666155621282	1.09833077810641	0.873672209857372	0.776954248178168	0.305091882807336	0	0	0	0.323038464148944
'ADIPOR2'	0.0961392861405796	0.237520589288491	0.668133456199999	0.605019872389576	0	0	0	0	0.201892500895217
'ADIRF'	1.17900412883807	2.61256596731164	1.24948807132296	1.13917290826922	0	0	2.29905805123424	1.14952902561712	1.64218432231017
'ADK'	0.328691431630989	0.357524013353006	0.628115817979767	0.571002119876829	0	0	1.04507019287802	0	0.476698684470674
'ADM'	2.68363438360611	3.55186903712573	3.59026762131088	3.17986855217233	4.1512469371407	2.01272578770458	3.01908868155687	2.01272578770458	3.95226154676536
'ADM2'	0.85519997540656	0.694624452598156	0.96142764530769	1.0281092600516	1.00504270614019	0	1.30655551798225	0.244979159621671	0.627146648631478
'ADM5'	7.22870296928797	3.84604068237757	3.69707431791928	4.89116043302365	9.37472416329533	14.9995586612725	12.4996322177271	2.34368104082383	5.17226160733535
'ADNP'	0.0502262622441158	0.11852964904592	0.152771547659186	0.131214826210343	0	0	0	0	0.112469851037437
'ADNP2'	0.197070056368373	0.131153226983182	0.675205131046992	0.602011499511399	0	0	0.178649045808367	0.167289857924598	0.253869696675047
'ADO'	0.43489402860276	0.775245877074485	0.96181957363183	0.772661724150903	0	0	0	0.37937564197262	0.775245877074485
'ADORA1'	0.578418361170586	0	0.91363809321263	0.94185481813613	0	0	0	1.34000253671186	0.446667512237286
'ADORA2A'	0.493089444112796	0.509645732017313	0.813980812924024	0.872768316079648	0.572307092511245	4.98724752045513	0	0.264475247296863	0
'ADORA2B'	0.693183614341606	0.67421227331752	0.776365648062599	0.802009850168294	0.209314267860014	0	1.25588560716009	0.474445673816033	0.77355272904788
'ADORA3'	0.386211711365066	0.437429751940361	0.747811892103926	0.706693534290357	0.231141857559395	0	0.376675619726422	0.161432408454181	0.448687135262356
'ADPGK'	0.555862368239509	0.72806841277314	0.786794750869284	0.779043419374597	0.754957303017603	0.87849577078412	0.35790568439353	0.238603789595687	0.415632407682809
'ADPRH'	0.673404766435224	0.515865119241663	0.970090125193746	0.919846035840411	0.803275685676303	1.60655137135261	0	0.681567248452621	0.671394602953328
'ADPRHL1'	0.691113498812389	0.733928340386741	0.924056735782924	0.936743676529472	0.451051066510228	0.657076271701929	0.561299052436902	0.643736062298046	0.614490413933574
'ADPRHL2'	0.674954712656426	0.323978262075085	0.919434530490164	0.913109464927067	0.374374880620098	0	0.438720563226677	0.647956524150169	0.729301715493697
'ADPRM'	0.813670379869137	1.20888170723415	0.783534439873984	0.77312202206835	0.705180995886585	0	0.587650829905488	0.271223459956379	1.13332660053201
'ADRA1A'	0.872004969890401	1.26105334107227	1.15652158264124	1.17097810242425	0.528828820449663	0	0	0.890961599670628	0.896530109668569
'ADRA1B'	0.674954959181234	0.814849469951704	1.43659077784636	1.3280830166974	0.334517150822278	0	0	0.453987561830235	0.996992292646791
'ADRA1D'	1.71620384800561	1.92471459589414	1.87294692390705	1.81828288729219	0.927677755678709	0	1.64317389702665	1.02972230880337	2.24740980095973
'ADRA2A'	1.51026934863842	0.564383533262892	1.38067310062734	1.43999090791355	1.89349453800321	0	0.767363575927616	0.670340595063205	1.60218768600271
'ADRA2B'	1.09836974328393	1.01178223303376	1.4315726654062	1.32941743121788	1.46657323677116	1.84369206908374	0	0.666394723765209	1.35850994564065
'ADRA2C'	0.384539784658364	0.490160045511195	0.753908273125129	0.650131893161955	0.224158557398412	0	0	0.262585738666712	0.562683725714382
'ADRB1'	0.288675729327916	0.479078869948457	0.974885354071092	0.815441487751054	0.228209867103826	0	0	0	0.556731763703839
'ADRB2'	0.391520445257419	0.394079402415964	1.13312445383106	1.11374581740733	1.18223820724789	0	0	0	0
'ADRB3'	1.09302056120795	1.0941416079374	1.26451171822507	1.27868432776931	0.467889503394282	0	1.48165009408189	1.70491243702574	0.634992897463669
'ADRM1'	0.0692934841537362	0	0.219882788053657	0.21610399824599	0	0	0	0.195903800879081	0
'ADSL'	0.483862138222501	0.458957469343402	0.713111336775501	0.718304864718404	0.385297628584584	0.693535731452252	0	0.440340146953811	0.424613713134032
'ADSS'	0.201370373290581	0.496801907789263	0.557592014649553	0.487815826769819	0.143018731030243	0	0	0.153483516227577	0.299658293587175
'ADSSL1'	0.955822967795382	0.987649511298772	0.923672215020309	0.967527939000797	0.952654056174013	0.489826174631982	0.865739285396062	0.960214802651584	0.856444538466963
'ADTRP'	0.707297786645974	0.479343379504049	0.954852011972065	0.893428783131757	0.736768527756223	0	0	0.361686368171237	0.944062723701194
'AEBP1'	0.441677522394343	0.670596344062912	0.891541148826324	0.815170021410129	0.427944558452175	0.299281488590737	0.939283441115544	0.29494407571261	0.442416113568916
'AEBP2'	0.27716414649264	0.11002337439119	0.172788386627776	0.223158723787971	0.121440894375182	1.60909185047116	0.247552592380179	0.412587653966964	0
'AEN'	0.873852792586226	1.04939710011738	0.882874349756651	0.923606923705933	0.670649181224443	0.561023834293524	0.833521125236093	0.568309858115518	0.49168380983028
'AES'	1.4964603541037	1.62502224019508	2.23954505309875	2.15208573068793	0.225181653284176	1.25100918491209	0.592583298116252	1.82132219568083	1.90831909562861
'AFAP1'	0.504089011126242	0.531938322299938	0.848294926449541	0.795844107490636	0.291863848456649	0.2807452256583	0	0.359125872415694	0.580632171247849
'AFAP1L1'	0.45004934654552	0.628165030236036	0.83497324593215	0.801550910133646	0.2755109781737	0.71632854325162	0.140917090475729	0.415932702533199	0.424490988593553
'AFAP1L2'	0.300144234648592	0.334494700527699	0.64571714758726	0.609851553696547	0.183570990139016	0.3022431453804	0.289102139059513	0.233310498188379	0.29050554750155
'AFF1'	0.148370759675108	0.294280976072021	0.624366137566138	0.555012678306134	0.126932352340078	0	0.133221793221793	0.098584126984127	0.153438329936384
'AFF2'	0.0281631435214567	0.121223965592357	0.263388103378805	0.22999372549581	0.0822463483369974	0	0	0	0
'AFF3'	0.0982755164811688	0.171303014094005	0.296637770566368	0.261646897348842	0.150501933811161	1.17057059630903	0.247885538041913	0.224151816314496	0.130063399589893
'AFF4'	0.0803410484122375	0.0300481897335452	0.165178797295309	0.156974353474749	0	0	0	0.124133505128744	0.0901445692006355
'AFG3L2'	0.458369897659015	0.520196049268524	0.614937637427159	0.566676708920217	0.204106960507738	0	0.297458206011277	0.38067568031205	0.604285174416609
'AFM'	0.782268529175949	0.694942372186342	0.840938668864145	0.834332934784953	0.694171070996346	1.47164267051225	1.13203282347096	0.390701593941306	0.882985602307352
'AFMID'	0.608638216755165	0.661792621018449	0.810358311451162	0.787848358355296	0.679923925703886	0	0.405179155725581	0.651180785987541	0.46824949600362
'AFP'	0.366100660969446	0.70382142573971	0.710047538352023	0.643717310335271	0.305700215220278	0	0.465604943181654	0.0817954629913717	0.440208309917201
'AFTPH'	0.111892364483234	0	0.21012446362909	0.184057938000517	0.155298885187936	0	0	0.093826409801045	0.067724325871431
'AGA'	0.592742034174633	0.740927542718292	0.824442496955325	0.817013011652688	0.394364659833929	0	0.479423704111836	0.428958051047432	0.688749546752215
'AGAP1'	0.231440049212452	0.134614261874438	0.350095284319352	0.350039690695901	0.206429024107301	0.678119344192484	0.106371661834115	0.20182123339062	0.253164555165194
'AGAP2'	0.148290606797333	0.163634876533915	0.273314596978865	0.242340689631883	0.116479879855324	0	0	0.0631272076138996	0.287228794643243
'AGAP3'	0.705811541304419	0.895623582065988	0.865588659445859	0.867254716667444	0.883917381059808	2.2944238401978	1.39596013578377	0.713213759849845	0.707011901068542
'AGAP5'	2.31107483283259	1.8886202934976	3.15254310529984	3.08143311044345	0	0	0	2.92736145492128	2.78796329040122
'AGAP6'	3.63895671532421	3.62218732953931	2.73872700526143	2.9131270739927	5.61439036078592	0	0	6.60516513033638	2.33932931699414
'AGBL1'	0.475917855820445	0.575376671603258	0.613794679179252	0.580114430712715	0.464038865260933	0.38526683566417	0.533446387842697	0.38526683566417	0.526693901920637
'AGBL2'	0.672499249057012	0.769976492125902	0.742503214362875	0.746373577022417	0.801938507052859	0.320278846470027	0.676144231436724	0.476240719533693	0.549639826845337
'AGBL3'	0.709258124093135	0.639553416058157	0.832382209458917	0.83839108869874	0.467630454752201	1.14446400768302	0.508650670081341	0.719294172767698	0.639553416058157
'AGBL4'	0.481393091198817	0.577042437423941	0.741911705259353	0.693891530161661	0.150148797492964	0	0.586627859972512	0.637710623060006	0.450446392478893
'AGBL5'	0.447268690304813	0.697227430321143	0.737056437374798	0.668353907062074	0.165824106269471	0	0.257948609752511	0.566887060967728	0.742642368400374
'AGER'	0.926622449836286	1.13322039119051	1.15069172410373	1.0968992248062	0.636909227306827	0.438759689922481	0.774281805745554	0.650907232302581	1.0968992248062
'AGFG1'	0.0415040390674263	0.0624194603297513	0.42185036604231	0.351671931765401	0	0	0	0	0.111651710730682
'AGFG2'	0.634482968766557	1.22343590968181	1.17806837746869	1.11757657316786	0.202966326030162	0	0.349553117051946	0.714995012151707	0.662311169151055
'AGGF1'	0.444626078140595	0.654507457533741	0.639267143794235	0.599603728673225	0.24568682865666	0	0.177245497816591	0.443113744541477	0.512693588725676
'AGK'	0.564204847906447	0.588684810315611	0.676262550569461	0.657136532445333	0.444036542638061	0	0.431702194231448	0.392456540210407	0.506780836706483
'AGL'	0.429484687336939	0.624533809199472	0.617161541065624	0.582950653860227	0.375616550607901	0.345630355391304	0.156685761110725	0.260499725984579	0.510931829708884
'AGMAT'	1.34614653530611	1.45190785730193	1.52843004672978	1.49391056000348	1.33575522871778	0	0.817809323704763	1.13584628292328	1.65134574978846
'AGMO'	0.707885332235033	0.865810305688504	0.718271294638481	0.717917078657564	0.464170524994114	1.23778806665097	0.814334254375639	0.464170524994114	0.890832320695775
'AGO1'	0.0678153937588801	0.146184838864341	0.178839554027325	0.166973605661993	0	0	0	0.226399083779646	0
'AGO2'	0.219389461175916	0.116727789869674	0.223817505346439	0.230773995377477	0.123212667084656	0	0	0.11190875267322	0.288143008851518
'AGO3'	0.0366344324111075	0	0.181874091615774	0.159571741866689	0	0	0	0	0.0836127045618217
'AGO4'	0.0875577989742753	0.169809064677382	0.344671970565401	0.308561604251527	0.0838160126933234	0	0	0.102150765469988	0.0653764899007922
'AGPAT1'	0.117535234349394	0.150183910557559	0.212301863091837	0.191271961559155	0	0	0	0	0.25343534906588
'AGPAT2'	1.01011679577943	0.881506723870981	0.954111241597834	1.04178067366571	1.26008484666197	1.01506834869992	0.812054678959934	0.834302752356097	0.716518834376413
'AGPAT3'	0.0767569294137118	0.0885180718238773	0.299352024713476	0.26771319283319	0	0	0	0	0.152447790363344
'AGPAT4'	0.282344559469527	0.351942097938206	0.495494818449339	0.442973275193377	0.229485532354228	0	0.288835238997562	0.304589888397429	0.223365918158115
'AGPAT5'	0.364899519302035	0.165863417864561	0.493258950823027	0.482033711099122	0	0	0.27029594022373	0.663453671458245	0.341027588132743
'AGPS'	0	0.245069576812118	0.339603543916426	0.287988497518075	0	0	0	0	0
'AGR2'	0.66973236933377	0.881971500460669	0.825445145203872	0.738386942759199	0.455418011146964	0	0	0.437901933795158	1.03504093442492
'AGR3'	1.1975908068995	1.15404205028497	0.765436053760442	0.83799733941855	1.23647362530533	0	0.443862327032682	0.93570977050133	1.74448216903543
'AGRN'	0.196441595920932	0.246825845475526	0.588274297945037	0.542570179377743	0.0697436127294544	0.279430291523892	0.0625041441566602	0.113282550617794	0.236203506094782
'AGRP'	0.987378891140501	0.670007104702483	0.694108079691781	0.829532605822122	0.369659092249646	0	1.94911157731631	2.14402273504795	0.630594922072925
'AGT'	0.561426611240211	0.475561364815238	1.12732674129509	1.02233824183242	0.305077101956945	1.24377587720908	1.46991694579255	0	0.61246539408023
'AGTPBP1'	0.205513155436029	0.212288314406448	0.435268419333035	0.386258907861417	0.13415442090963	0	0	0.238496748283787	0.249038041025612
'AGTR1'	0.83931683372705	0.988295571713601	1.35046599861486	1.2483733537435	0.337878827936274	0	0.732070793861927	0.89337452810269	0.712285096730523
'AGTR2'	1.37129705752412	1.24788032234695	1.18971640901722	1.17694949919544	0.891343087390678	0	0.891343087390678	1.9661979868912	1.73316711437076
'AGTRAP'	2.17811167872898	2.02618166657072	2.50979402378554	2.57148168304655	2.10990818171827	8.28892499960749	2.92550294103794	1.18413214280107	1.93408249990841
'AGXT'	0.536175905157192	0.680344713809885	1.02919657708076	1.00196221488365	0.592393562316531	0.512467446765888	1.00109919833336	0.323663650588982	0.364807334985886
'AGXT2'	0.796552600183764	0.572951358429593	0.693984456636005	0.774848503780974	0.538883980360807	1.39920752795438	0.664623575778328	1.01138370227137	0.621143528764793
'AHCTF1'	0.07589944727208	0.0876735922976207	0.150471643063201	0.136316415931184	0.0873934849739861	0.124337094531171	0	0.141000828849782	0.0751487933979606
'AHCY'	0.466951398376076	0.492141583703057	0.879703080869214	0.8546640937477	0	0	0	1.26316339817118	0.143624992794974
'AHCYL1'	0.0411658108570708	0.132487667126205	0.284994075164336	0.242378138691164	0	0	0	0	0.106726176296109
'AHCYL2'	0.293588842610411	0.200354547997646	0.407794325590493	0.398688713998676	0.228095946951166	0.741311827591289	0	0.395366308048687	0.193385694154249
'AHDC1'	0	0	0.0415077276857501	0.0362614837076514	0	0	0	0	0
'AHI1'	0.465426186903937	0.612643261481833	0.659926617747372	0.647614857851997	0.407161552917447	0	0.460014254498077	0.468378150034406	0.45499591717628
'AHNAK'	0.199843270671328	0.444605605945961	0.646788254255917	0.566115458478996	0.052781807989712	0.208871599138775	0.141669432459343	0.139168434505903	0.264584397727956
'AHNAK2'	6.27930639447939	4.52056845941546	7.84168406098242	8.41035992449387	3.9463996568779	1.49132155362159	4.75849311517417	4.1275710071399	4.52056845941546
'AHR'	0.211900872151259	0.288790617189002	0.406249797880553	0.37187901404029	0.128351385417334	0	0	0.256702770834669	0.212234574312128
'AHRR'	0.914869064884562	1.04777555168112	1.36453136642297	1.2860809354899	0.737090604183835	0.668841474166814	0	0.550570725686097	0.950458936973893
'AHSA1'	0.280208672740488	0.453053180346726	0.611498008446128	0.559480714820005	0.275897770082942	0.896667752769562	0	0.318815200984733	0.135346075889745
'AHSG'	0.924048215777539	1.28124332439743	1.54008035962923	1.46065917516405	0.780885816150033	1.26006574878755	0	0.420021916262518	1.01917082622523
'AHSP'	3.91954323381966	3.13563458705573	3.90212304166935	3.69470121885636	2.50850766964458	0	0	3.85924256868397	5.57446148809907
'AICDA'	0.219767657890998	0	0.924256505149058	0.880850126769588	0.329651486836497	0	0	0.29086895897338	0
'AIDA'	0.246002599805413	0.447277454191661	0.43376784945281	0.42753555276527	0	0	0	0.492005199610827	0.159569253927836
'AIF1'	0.710966138397403	0.156693194975743	0.60348054821739	0.684407058514742	0.992390234846375	0	0	1.5878243757542	0.425310100648447
'AIF1L'	0.558846712686953	0.827523016863372	0.621638478157397	0.5867890483213	0.323542833660867	1.2294627679113	0.558846712686953	0.614731383955648	0.57631067245842
'AIFM1'	0	0	0.0188540970260916	0.0160357010788924	0	0	0	0	0
'AIFM2'	0.397363447081211	0.351193598944156	1.03096605750652	1.00234959529516	0.86833582156522	0.823109997525365	0	0.420311488098059	0.125426285337198
'AIFM3'	0.760707744946169	0.776843969838966	0.8336862115345	0.854528366822863	0.587080557359219	0.502663745189919	1.01729567478912	0.378109896824276	0.726069854163217
'AIG1'	0.531619800863284	0.320292675054277	0.67773930041485	0.653079036014926	0	0	0.566671655865259	0.566671655865259	0.736673152624837
'AIM2'	1.42611376570636	1.70007772596047	1.23642016433489	1.24436945322527	1.20572888365991	1.41673143830039	2.06070027389148	1.36006218076838	1.92099178074629
'AIMP1'	0.940568535427316	0.674549151670095	0.759146074981857	0.797194451973749	0.570772359105465	1.06000580976729	0.593603253469684	0.76102981214062	0.944368812338134
'AIMP2'	1.21197243536461	1.64397327677013	1.4535824742593	1.4648559333724	0.978555521886979	1.76139993939656	1.55417641711461	1.76139993939656	1.25814281385469
'AIP'	0.320371401438138	0.53574713349739	0.559244814791135	0.518927165352705	0.472251176934737	0	0	0.400967980416286	0.118062794233684
'AIPL1'	0.802153506836765	0.986321403814593	1.14277238510932	1.09084486664658	0.445435472690461	1.10467997227234	0.336792674473276	0.802819747290948	0.863031228337769
'AIRE'	0.513856944264595	0.525807105759121	0.903754008566343	0.90709597107307	0.465493937745575	0	0.717768430083879	0.411085555411676	0.340849832376516
'AJAP1'	0.112589626182754	0.0857133928359032	0.221888532602338	0.193596734274171	0	0	0	0	0.2657115177913
'AJUBA'	0.0896886314950254	0.239169683986734	0.472741272780552	0.422136543434562	0.154201506780921	0.732457157209374	0	0.274671433953515	0.108512171438426
'AK1'	0.385371208049492	0.362599273028385	0.519816501684803	0.478802041126442	0.177270755702766	0	0	0.46244544965939	0.354541511405532
'AK2'	0.712537919096586	0.652628648617982	0.701575797264331	0.660574614307325	0.529491167746665	0.779528663627034	0.412691645449606	0.539673690203332	0.846729410491434
'AK3'	0.804723858819042	1.08230472024164	0.950040954131636	0.942358457183398	0.692383491063677	0	0	0.719013625335357	0.99136727129572
'AK4'	0.705602861904914	0.136309643777086	0.902357506089939	0.995653050197844	0.291551182523211	0	0.437326773784817	1.35430226720459	0.355791273587648
'AK5'	0.111908294091599	0.176103749617013	0.438221136199742	0.38833134530931	0	0	0	0.196687304767053	0.0934871757226116
'AK7'	0.483699633589143	0.372855859319219	0.625898108255717	0.600041646771372	0.522107544941135	0	0.134877782443126	0.516054124130223	0.308292074155718
'AK8'	0.931916033606276	0.830791146091984	0.978399375588246	0.951699465888127	0.83216549041968	0	0.829193470811038	0.635397295640642	1.19772390228261
'AK9'	0.723909158438355	0.762672701058883	0.735584509594452	0.730293246231319	0.426044750246686	1.00100792013978	1.03329849820881	0.754005965819577	0.707205595527328
'AKAP1'	0.503828531732713	0.340364163659433	0.60614551736036	0.612000948118403	0.237162529576885	0.37741993954171	0.37741993954171	0.37741993954171	0.413637004447227
'AKAP10'	0.346713818372615	0.282527311484146	0.339594861828139	0.352099580432584	0.284901490572248	0	0.504513056221689	0.252256528110845	0.278352031018863
'AKAP11'	0.0765211197546983	0.104840617131164	0.275131529486367	0.243794936172115	0.104764369409614	0	0.0932368983418896	0	0.0655522220424207
'AKAP12'	0.314615225104026	0.407901756652913	1.06527070173295	0.941630421810329	0.0605087679555765	0.351188143428444	0	0.260517750034191	0.426442745591682
'AKAP13'	0.120810834017495	0.2088894582172	0.296629890749154	0.266321858795651	0.108326530887317	0	0.0845978622167618	0.0576803606023376	0.132359238070927
'AKAP14'	0.338722981165517	0.974861262866608	0.708675740736364	0.564538301942528	0	0	0	0	0.740172440324647
'AKAP17A'	0.22217295865191	0.146733633139508	0.68324618365346	0.662202043857571	0.249944578483399	0	0.2808900977242	0.143870537858737	0.106860363264641
'AKAP2'	0.271088542764843	0.20680981612988	0.519825851143893	0.485023021387776	0.227960820052255	0.33434253607664	0.267474028861312	0.06917431780896	0.274051259079213
'AKAP3'	0.631124924547427	0.670031919895998	0.910369456380432	0.847572389376907	0.565905337749998	1.49560696405357	0.473186384107343	0.915344152863385	0.834505335015396
'AKAP4'	0.303572294285208	0.0930302192164348	0.0878356384480044	0.189498927028138	0	0	0	1.0299774270391	0.105832542961816
'AKAP5'	0.30552784789297	0.526186849149003	0.925163690811435	0.808531012107005	0	0	0.549064538242438	0	0.443104715072845
'AKAP6'	0.11373042535714	0.207661889678934	0.420962238565441	0.359819679812346	0.127015650997588	0.169852301922265	0.0687497412542502	0	0.153318007044876
'AKAP7'	0.872420028085238	1.11827108269863	0.918491458964306	0.894830684721562	0.650718086915151	0	0.539166414872554	0.696768905373762	1.00644397442877
'AKAP8'	0.477385099471768	0.63938160073889	0.603705258635088	0.581242653806031	0.373675910491003	0	0.258816511774506	0.100559281644872	0.660884953321879
'AKAP8L'	0.422339456214007	0.317373253473319	0.604877132058714	0.583376611958258	0.319557730144226	0	0	0.165642309661916	0.597848071296318
'AKAP9'	0.278175345639308	0.381340960427991	0.646710790982584	0.581964764715657	0.10669354019787	0	0.131568142055177	0.22814970859922	0.360988716974431
'AKIP1'	0.717092503037213	0.62056081993605	1.02905597384671	0.961869270900877	0.430255501822328	0	0	0.823893514127862	0.74467298392326
'AKIRIN1'	0	0.198712927623714	0.333080716778796	0.286667830014538	0	0	0	0	0
'AKIRIN2'	0	0	0.0747765574592776	0.0644280160251812	0	0	0	0	0
'AKNA'	0.350855583369543	0.44992068926212	0.581713039840831	0.538289312969976	0.284600994137899	0	0.078736120620871	0.201280308354106	0.427010617354907
'AKNAD1'	0.627268987964304	0.614253995058949	0.809491677912731	0.753825308944799	0.425427766948235	0.529334087907942	0.43953634085213	0.883580746738642	0.466932914943185
'AKR1A1'	0.689706472284058	0.677166354606166	0.646599817766304	0.705746157686013	0.127330425652441	0	0.788235968324638	0.713489454086957	0.733358780656467
'AKR1B1'	0.513787291414491	0.699345180958403	0.813172534736016	0.823243507948473	0.643993659786657	1.04470082587613	0	0.671593388063228	0.442461526253421
'AKR1B10'	0.671722035638314	0.786296697235484	1.03497486955394	0.971307684820304	0.548024970800489	0.645886572729148	0.361696480728323	0.623614621945384	0.609600810216274
'AKR1B15'	0.651327171981777	1.19234554043464	0.889586954932429	0.839177975468946	0.56127025044194	0.806188177907514	0	0.295602331899422	0.739005829748554
'AKR1C1'	0.375723584233544	0.70776930179994	0.679020452016963	0.626036728864811	0.187178658327257	0	0.935893291636284	0.420196988081597	0.337535285508168
'AKR1C2'	0.331022894349926	0.7293471301716	0.47109581170617	0.436766318933931	0.174706527573572	0.550325561856753	0.305736423253752	0.573255793600784	0.323720918739266
'AKR1C3'	0.675508652432907	0.708800454151212	0.589357808708851	0.617214791434799	0.692107689832433	0.237294065085406	0.558338976671543	0.616964569222055	0.742833595049966
'AKR1C4'	0.697743876407013	0.682005292728659	0.683899751875127	0.715126962574201	0.719894475658029	0	0.294502285496466	0.875547335259765	0.751194235469247
'AKR1D1'	0.679741531496023	0.620264147490121	0.852779923509511	0.801701959340973	0.630109610148694	0	0.850647973700737	0.534998725597948	0.936247769796409
'AKR1E2'	0.660742503039702	0.98200791472438	1.00865648829587	0.895556637717832	0.726995816352626	0.532264794115315	0.465731694850901	0.465731694850901	0.85651805949591
'AKR7A2'	0.650022454656105	0.429790127754469	1.00162695732163	0.973834706285585	0.788687038559747	1.59380505708949	0.637522022835796	0.586227147435214	0.354178901575442
'AKR7A3'	1.0587332131912	0.540395077566341	1.03894380733716	1.14730970731194	0.461752803260959	0	0.861759592132371	1.43021855115302	0.60746987642118
'AKR7L'	1.05523501839756	0.99128138091892	1.32406870165599	1.32457555454676	0.95410832913446	0.95410832913446	1.29921134180012	1.07758117172833	1.28403363920899
'AKT1'	0.108388110533438	0.22691323859878	0.480075192773674	0.431771939291312	0	0.876137226811954	0	0	0.106198451734782
'AKT1S1'	0.505874117767702	0.551972958235741	1.16437872815908	1.07057080736886	0.216124623083854	0	0.613793929558144	0.464995401180412	0.554633068877841
'AKT2'	0.425419022548014	0.353657460229583	0.853030298862378	0.814095854848345	0.195616782689488	0.963036468625174	1.39105267690303	0.618245634179124	0.521644753838636
'AKT3'	0.394138813886368	0.188501171858698	0.338171102314504	0.353920567571432	0.557424893925006	0	0	0	0.464520744937505
'AKTIP'	0.18206958232545	0.439202939820164	0.582815329666123	0.556323723772208	0	0	0	0.54128794745404	0
'AL356356.1'	10.3330763918999	10.3330763918999	6.88871759459995	6.88871759459995	NA	NA	NA	NA	10.3330763918999
'AL359736.1'	22.8212884904174	0	16.3009203502981	12.6784936057874	0	NA	NA	57.0532212260434	38.0354808173623
'AL590714.1'	NA	NA	124.779615787223	124.779615787223	NA	NA	NA	NA	NA
'ALAD'	0.272897071323895	0.52405897767509	0.555569560128048	0.512715709760045	0.469989400613374	0	0	0.124408958985893	0.201424028834303
'ALAS1'	0.218590322845642	0.373167848699764	0.533777889941502	0.493565739225314	0.345212765957447	0	0	0.120971994908165	0.174737325978461
'ALAS2'	0.318613897768402	0.119294971024913	0.0672745410370003	0.136791566775234	0.387145943703492	0	0.9770826198231	0	0.3256942066077
'ALB'	0.310104852953703	0.242496407534968	0.577474408150536	0.536508142350141	0.158242805622466	0	0.441988526048956	0.180530524724222	0.380185045711602
'ALCAM'	0.0343163587732409	0.251873274329236	0.438384393171381	0.380028484376547	0.0913772809194437	0	0	0	0
'ALDH16A1'	0.720762133220393	0.853940549941379	0.869237994917727	0.866950980733323	0.376392528899781	0.546291934305933	0.364194622870622	0.62433363920678	0.841757221732099
'ALDH18A1'	0.417439497434676	0.391469759115007	0.549112924386461	0.543705421039428	0.22938507037252	0	0.214517519515042	0.371280322237572	0.526543002446012
'ALDH1A1'	0.127773740248805	0.211407461138933	0.337026387322936	0.318996169071092	0	0	0	0.258386896947584	0.0993795757490709
'ALDH1A2'	0.427081978489092	0.309139956985243	0.608978357742612	0.609652752380201	0.128003263439202	0.744746260009905	0.564979921386824	0.230766446763632	0.426677544797341
'ALDH1A3'	0.494025414667468	0.629682123127508	0.811708876234989	0.789705506600884	0.54498803639106	0	0.71908143690487	0.168096959276463	0.407668216198037
'ALDH1B1'	0.910855202458171	0.763244700763351	1.22256518997414	1.19883844484317	1.03052508269944	2.58776298544526	0.380553380212539	1.25214338005416	1.02148538899155
'ALDH1L1'	0.384936148747555	0.699258021395329	0.808265223965211	0.733708921756956	0.397335096801185	0	0.124084714615652	0.40523868823846	0.41757203961963
'ALDH1L2'	0.593826849519545	0.530568475452196	0.806708603716947	0.764302996463801	0.467988603988604	0.894684095860567	0.257790332705587	0.530568475452196	0.711561620099632
'ALDH2'	0.655879073356368	0.937479327677852	1.02068755202796	1.02068755202796	0.147432646404038	3.7911251932467	0.617159915179695	0.384606903662708	0.723760264165278
'ALDH3A1'	1.0642005618506	0.989519820668104	1.05425476220714	1.09843410452881	0.569723533111939	0	0.677509066403386	1.08990588943153	1.15443979077945
'ALDH3A2'	0.693396144548441	0.975088328271245	1.04144009443242	1.02736110463218	0.585855538796715	0.790904977375566	1.58180995475113	0.802044484099165	0.539253393665158
'ALDH3B1'	0.806242938392197	0.921828209205946	1.1963577106121	1.27510888825192	0.578703264668177	0	0.680827370197855	0.588511794577807	0.655135771322464
'ALDH3B2'	1.33209621153197	1.60889542431783	1.59706531090373	1.58852965945305	1.08117772514158	0.804447712158915	0.344763305210963	0.754169730148983	1.36973529367599
'ALDH4A1'	0.743970725272283	0.616544005107258	0.941265045212112	0.965625720117418	0.834582544375959	0	0.442019643873193	0.166916508875192	0.729332412390769
'ALDH5A1'	0.454521684698229	0.537466312920574	0.762259240991214	0.694305897802075	0.447095870925079	0	0	0.374235803070622	0.548298967289516
'ALDH6A1'	0.312033842289642	0.279128455284553	0.670455603379563	0.629883683749797	0.0923043833612939	0	0	0.620285456187895	0.135236654692128
'ALDH7A1'	0.352808236775881	0.48115123311323	0.577274378737965	0.53623924120749	0.256823642947149	0	0	0.399177319323568	0.358236055803202
'ALDH8A1'	1.14974323186683	0.646223328263975	1.21227102140782	1.22359961913421	1.04626634099882	0.980874694686391	0.320285614591475	1.24308872197879	0.621544360989396
'ALDH9A1'	0.486394231399541	0.788747402269526	0.718101719585937	0.673826403371976	0.437754808259587	0	0.475820443760421	0.357642817205545	0.4810492398457
'ALDOA'	0.429088536734222	0.262081367465996	0.833172566435442	0.836969528359149	0.138320721718165	0	1.72368899371867	0.141822512141409	0.326329469684602
'ALDOB'	0.601173051133132	0.743064827176977	0.885410980816904	0.837085274697329	0.962844564792702	0.712103792711269	0	0.689132702623809	0.469518984205233
'ALDOC'	0.465702085229982	0.600905916425784	0.737475442886189	0.709190992736014	0	4.65702085229982	0	0.698553127844973	0.574940845962941
'ALG1'	0.803044338708998	0.728093533762825	0.873077275224318	0.84813762893519	0.424721228028315	0.455058458601766	0.948038455420345	0.902595289788626	0.891023555304157
'ALG10'	0.818856202978311	0.968275342057187	1.18483049567923	1.13772352691719	0.500977242194805	1.15224765704805	0.768165104698701	0.98764084889833	0.823034040748609
'ALG10B'	1.2354934384909	1.32738964465965	1.27931829070585	1.27437260263922	0.952257788560181	0	1.31411574821305	1.16810288730049	1.56442350977744
'ALG11'	0.941790636583653	0.774260571422138	1.24842014616903	1.23079002282223	0.652008902250221	0	0.538616049684966	0.869345203000295	1.07723209936993
'ALG12'	0.972602592226993	0.923300156676316	1.11878716053286	1.14408932457717	0.465403331007574	0	0.753218548867521	0.991862049498815	0.829632024839588
'ALG13'	0.223058930368407	0.2563895751361	0.235667121361233	0.238923447266931	0.074352976789469	0.413072093274827	0	0.30661021356482	0.204641220521474
'ALG14'	0.724308761842111	0.845026888815796	0.857453754827793	0.816622623645517	0.640734673937252	0	0.555303384078952	0.675368980636563	1.0633469056831
'ALG1L'	1.22125520992172	1.20783482299951	1.51400161617415	1.48981373923035	0.955972767062015	1.55080026656727	0	1.62834027989563	1.24989872230795
'ALG2'	0.946361905634958	0.888347382684156	1.08993390413941	1.11007311153297	1.21233289872191	0.85873580326135	1.28810370489203	0.36802962996915	0.928363030552811
'ALG3'	0.732729733541447	0.438299520976847	0.667546300276531	0.728904376603167	0.914167572323138	1.01574174702571	0.685625679242354	0.703205824863953	0.419342923084008
'ALG5'	0.182307315949142	0.133132316252334	0.464787026350905	0.417717909709158	0	0.632378502198586	0	0	0.322916681973746
'ALG6'	0.554804181011856	0.755973635958903	0.754310186861498	0.701870464402644	0.589479442325097	0.471583553860077	0.294739721162548	0.544134869838551	0.687726016045946
'ALG8'	0.373602042731217	0.715808955821155	0.633038755362177	0.567579490633411	0.281497903974611	0.294744864161652	0	0.197789316740056	0.632925813568179
'ALG9'	0.352198631010586	0.538081241821729	0.640167801534942	0.624333262274361	0.262926061344708	0	0.996351390358895	0.20689263843518	0.318698256175404
'ALK'	0.255169867392737	0.349955579519897	0.643261913503678	0.57341659018647	0.180806496947155	0.264513208496764	0.252809084226996	0.102392209740683	0.30186521776576
'ALKBH1'	0.684778910129864	0.69931989439435	0.973280265394199	0.932887210901554	0.248769922907081	0	0.408693444775919	0.766300208954848	0.73265776075683
'ALKBH2'	1.01801466277682	0.584999975229499	1.61524993160589	1.60455291219128	0.798749966178739	0	1.06499995490498	1.35735288370243	0.307666653639218
'ALKBH3'	0.765865713158422	0.704498268193805	0.645215635058123	0.682619439989028	0.766800836129311	0	1.07352117058104	0.423758356808304	0.878335503202666
'ALKBH4'	0.261946096151504	1.25874768351998	1.60137811513385	1.48308653465827	0.334916794365137	0	0	0	0.254827995712604
'ALKBH5'	0	0.227848133682023	0.154563646240436	0.133824726618302	0	0	0	0	0
'ALKBH6'	0.719349437177855	0.631224007552078	0.773951101028849	0.802429231330791	0	0	0	1.66003716271813	0.55125762384602
'ALKBH7'	0.982777050043145	1.49331058253309	1.4373114356881	1.36480611103914	0.97998506978734	2.053302050983	0	0.435548919905484	1.1273030868142
'ALKBH8'	0.472725457708773	0.48739308664867	0.638917637539781	0.633611012643271	0.559404317468834	0.806414016091436	0	0.158402753160818	0.44352770885029
'ALLC'	0.820392226871223	1.02346184126984	0.962718865248227	0.843126459627329	0.72203914893617	0	0.45704835016835	0.508402097378277	1.28544848484848
'ALMS1'	0.421311512801654	0.55377052891864	0.742991308423218	0.672331591247591	0.336332925879152	0.0985452565886193	0.20396576363691	0.337327993707197	0.522055228356376
'ALOX12'	0.648510680772675	0.624645487720241	0.737355550428615	0.722766518049367	0.294644097981246	0	0	0.530645438597292	0.847387289542962
'ALOX12B'	0.471176743903138	0.25777039398597	0.518019349452574	0.521105259720762	0.40097616842262	0	0.472579055640945	0.242052687035606	0.451098189475447
'ALOX15'	0.788814568887722	0.836553912140542	0.991011680819206	0.980852388530061	0.595901416867235	0	0	0.856834006980313	0.841951034154352
'ALOX15B'	0.820869555409555	1.02455479862712	1.01015078730072	0.969544315351413	0.999019902566785	0.420799292293282	0.40842284251995	0.740606754436176	0.716360699975468
'ALOX5'	0.412614744693058	0.644081552691602	0.729550708008015	0.68028285776092	0.223791047969116	0	0	0.261458848122334	0.591209186425874
'ALOX5AP'	0.468355174927696	0.353013975132069	0.699072009867448	0.710573194579144	0.622419377206544	0	0	0.337884804769266	0.231881728763222
'ALOXE3'	0.534548835766997	0.39932699588918	0.582332362997048	0.618582157038574	0.710706974826576	0	0.543170591182594	0.290315315976904	0.396195019450833
'ALPI'	0.666228285689511	0.808394154183925	1.00751700872678	0.963953528197641	0.683915762300737	0.536683896805439	0.330267013418732	0.65812331871032	0.669112390822366
'ALPK1'	0.907587549126139	0.690324470812276	0.872197711161505	0.90434530088346	0.941281497038729	0	0.688352115181383	0.456486139541339	0.850317318753474
'ALPK2'	0.855969900222155	0.703444987725564	1.01741973827757	1.03406502802679	0.6773708739952	0.534766479469895	0.30942462963038	0.670888856062232	0.819975268520506
'ALPK3'	0.58031707287603	0.769250529832045	0.870554170322082	0.81283979095286	0.362572683924102	0.400850152021661	0.446991176714802	0.458819250929409	0.723559894661885
'ALPL'	0.858048029424297	0.806342618040224	1.19223515667376	1.12009353891325	0.574571159842776	0	0.518363111597287	0.290789062603356	1.07632340533048
'ALPP'	0.959806640056056	0.497595608323992	0.976794368198641	1.08248869179254	0.76175130163179	0	0.36915640002156	0.972777000056813	0.764177261191127
'ALPPL2'	1.30988569143049	1.23212491877868	1.37293919521053	1.39958218491666	0.579168323403313	0.74284632784338	1.06784159627486	1.0222073400238	1.3142665800306
'ALS2'	0.301301116780578	0.372900215710727	0.547977858432591	0.518495189468056	0.289689106194714	0	0.0746168909895476	0.314343498211286	0.273595266961674
'ALS2CL'	0.630934320006383	0.633672136904507	0.856566460935817	0.852562333205194	0.601434835959073	0.464898972636282	0.610924931989986	0.495087217612664	0.556250716286602
'ALS2CR12'	0.878856596767224	0.612776704813638	0.683910224393403	0.840336499121682	0.668712219406883	2.41122194497674	1.25383541138791	0.985156394661926	0.422641149906036
'ALX1'	0.17235905997146	0.418130312152987	0.447370194121728	0.369791547742237	0	0	0	0	0.442726212867869
'ALX3'	0.449359868628972	0.490897335477028	1.1777577201969	1.06859968759329	0.384320940274778	0	1.12339967157243	0	0.379329759232249
'ALX4'	0.419389955885517	0.286104380864366	0.563207725027382	0.535528712899968	0.301234901006232	0	0.870234158462447	0	0.516970787205414
'ALYREF'	0.117551993109771	0.178940256178208	0.292811328291612	0.252952194597466	0	0	0	0.322092461120773	0.259751984774817
'AMACR'	0.82632481398333	0.803371346928237	0.892430799101996	0.815452119062497	0.679171079986299	0	0.476725854221152	0.729110129985291	0.729110129985291
'AMBN'	0.576464998488429	0.288232499244215	0.716574428614317	0.754838826116827	0.528426248614394	0	0	0.855668527876801	0.351586573335517
'AMBP'	0.650704820494415	0.86537798615981	0.692302388927848	0.738860736721242	0.3044462312755	0	0.631725929896662	1.02719663397831	0.314878968172791
'AMBRA1'	0.208337435949345	0.310131938129724	0.498298240135029	0.454989802647996	0.0692029944586986	0.395841128303756	0	0.070184597216978	0.320704617838691
'AMD1'	0.933877300136538	0.14474402267392	0.909898493679181	0.944950944011675	0	8.82938538310909	0	2.01814523042493	0.646052589007982
'AMDHD1'	0.934273121575798	0.938743327899128	1.25306412757771	1.25975537163543	0.727195535696507	0	1.14735295632116	0.911133230019741	0.737584043349314
'AMDHD2'	1.78556808554805	1.84957901691675	2.1191357498812	2.12413797394966	1.54313558278769	1.55599504597758	2.33399256896637	1.4897824908296	1.57508700973191
'AMELX'	0.68885155285288	0.445104080304938	0.489973443238904	0.586454700401777	0.754741701386634	0	0	0.723294130495524	0.321464057998011
'AMELY'	0.855632551528074	0.443661323014557	0.587198809872208	0.698766583747927	0	0	0	1.99647595356551	0.570421701018716
'AMER1'	0.069453221554679	0.16051411203748	0.130927824437352	0.12738474589021	0.075918836774484	0	0.240771168056221	0.0696445527435349	0
'AMER2'	0.07268963153527	0.529090459626191	0.837988016378301	0.704974045524603	0	0	0	0	0.172049559533121
'AMER3'	1.12340838087036	1.27919056521864	1.67976373015937	1.58674714848292	0.91327978087941	0	2.03204751245669	0.718514037553745	1.23858134092598
'AMFR'	0.26490416359608	0.341859563076505	0.554799286021978	0.512717735992412	0	0.794712490788239	0	0.21321554630904	0.383413920994326
'AMH'	1.17649576839529	1.18225215496013	1.3476763974385	1.33919244152136	0.982306351910731	0.657794432083079	1.09959666258664	0.927537472577578	0.983498471269846
'AMHR2'	0.489095630111291	0.543439589012545	0.561103973359033	0.566742563205882	0.668637063949613	0	0	0.48239568997278	0.329727391086263
'AMIGO1'	0	0	0.0610776574962821	0.0505065244680794	0	0	0	0	0
'AMIGO2'	0.3233197979028	0.883546594869514	1.43173243840169	1.25114561026584	0	0	0	0.392294688122064	0.461523162496546
'AMIGO3'	0.834293069557722	1.59103966790655	2.10899363308272	1.93404302488381	1.29722398010499	0	0.95830960692441	0.472766072749376	0.7386969886709
'AMMECR1'	0	0	0.175284265990959	0.153189610613948	0	NA	0	0	0
'AMMECR1L'	0	0	0.052529180153881	0.046039088397417	0	0	0	0	0
'AMN'	0.823370649561126	1.00236426903094	0.920170398970399	0.894502574281508	0.66989691247117	0	0	0.73543030608248	1.04091674091674
'AMN1'	0.466516237998496	0.523534889309423	1.1122307734256	0.967401425897847	0	0	0	0.424487748088721	0.848975496177443
'AMOT'	0.113580123729116	0.0959785256073522	0.153778199887078	0.137918721671069	0.0901776257080068	0	0	0	0.217862759453857
'AMOTL1'	0.310770077533276	0.279270293855349	0.445751224561818	0.458312152293857	0.191588782600206	0	0.127964149572526	0.392256118624278	0.216505000539374
'AMOTL2'	0.320678744342506	0.388569154733775	0.698148293468218	0.622555139243485	0.163351271979995	0	0.469310797275858	0.116633452577432	0.509768624627225
'AMPD1'	0.698780510451144	0.606900279463225	0.748705938684029	0.758816921386943	0.719632392442399	0.280570962529626	0.727406199150882	0.5160867339961	0.729484502577027
'AMPD2'	0.878587367186071	0.925091282037838	1.0497774983125	1.0792411079325	0.629866498987502	0.754527576912112	0.877995725861366	0.486791985104588	0.877995725861366
'AMPD3'	0.710335724989971	0.643096119081349	0.778534904823896	0.816438270975865	0.457670071412893	1.13160182492199	0.778350461586553	0.481335745570089	0.576895047999445
'AMPH'	0.229450146143218	0.155356869784471	0.363044474654237	0.337499406773161	0.0556502220123477	0	0.135584177266447	0.213060849990131	0.272821820109314
'AMT'	1.00904720972949	1.11624618230309	1.22301755626252	1.25223955521748	0.899661102154731	0	1.09595079717031	0.99085962483891	0.663603234983857
'AMTN'	0.455513468881915	0.668086421026808	1.02782526311817	0.971762066948085	0.471590414842453	0	0	0.25861409846199	0.356312757880965
'AMY2A'	0.376932003348154	0.72694029217144	0.550116977859468	0.466129652995427	0.352455899234637	0	0	0	0.570149248761914
'AMY2B'	0.430039918987513	0.537383805188104	0.548668336884932	0.549107052196784	0.309545642169756	0	0.163877104678106	0.53064967229101	0.414121872632511
'AMZ1'	1.32539377822342	1.13548101155168	1.50113521455663	1.51810253852637	1.44574751133152	0.549288939338127	1.02391724614486	1.07278966556179	1.21442790951848
'AMZ2'	0.7442560762176	1.06948683083523	1.28261959515717	1.17912903630752	1.0233521047992	1.0233521047992	0.7907720809812	0.535291870202659	0.857597890641584
'ANAPC1'	0.165777450775101	0.356792662712978	0.381802973586381	0.353887615126121	0.0898688285780808	0.525386997841088	0.379446165107452	0.359475314312323	0.158837929579864
'ANAPC10'	0.224491274101061	0.336736911151591	0.450563472667622	0.418916752563587	0.581636482898203	0	0	0	0.246076973533855
'ANAPC11'	0.704790213694736	1.02781906163816	0.964891363986841	0.856020502463243	0.220246941779605	1.76197553423684	0.629276976513157	0.629276976513157	1.23338287396579
'ANAPC13'	0.559715829970025	0.601176261819657	0.676323294547114	0.667058591882085	1.54588181610769	0	0	0	0.416198950490532
'ANAPC15'	0.814595835440937	0.525199946534288	1.02346656247707	1.06216907954554	0	1.3305065312202	0.950361808014426	0.415783291006312	0.867721650795781
'ANAPC16'	0.720235276481643	1.29042153702961	0.948064802715633	0.815003076018702	0.860281024686407	0	0	0	0.983178313927323
'ANAPC2'	0.186221835297717	0	0.436350209412363	0.417890666114519	0.217691881882912	0	0	0	0.222875021927743
'ANAPC4'	0.28896356149055	0.171340573319717	0.57434493007006	0.541445988613177	0.28896356149055	1.06916517751503	0.323989447731829	0	0.24864306453838
'ANAPC5'	0.623646124345471	0.753572400250778	1.01415351061787	0.977933742381517	0.198744369296908	0.645919200214952	0.797900188500824	0.589752313239739	0.6782151602257
'ANAPC7'	0.225955813044578	0.391830889672678	0.492289293384974	0.490631753676607	0.0931136592216667	0.368406216920507	0	0.348219574897466	0.0763364233258709
'ANG'	133.175123270881	116.934254579311	54.0711026814105	68.2733226895025	95.8860887550347	199.762684906322	0	92.1981622644564	171.225158491133
'ANGEL1'	0.490046523438676	0.703160678462125	0.625618659663065	0.609373857463415	0.726891438638677	0.642788296978004	0	0.596321673100076	0.604330877500687
'ANGEL2'	0.568978891492181	0.595181866758268	0.657243565685199	0.659322134836638	0.37694851561357	0.548288749983374	0.317430328937743	0.83188637928512	0.536104555539299
'ANGPT1'	0.118756572993861	0.311736004108885	0.372569640765055	0.341044517315704	0.109022427666495	0	0	0.130399374267769	0.084181874527294
'ANGPT2'	0.275986924670928	0.267084120649285	0.344409639772372	0.359461985823205	0.288823525818413	0.871537656855561	0	0.22683856822268	0.0752691612738894
'ANGPT4'	0.673018881387414	0.307398218661523	0.778742153942525	0.839339013046878	0.785134532801541	0	0.274293795113359	0.558128243969791	0.35363497551805
'ANGPTL1'	0.37862877843989	0.286460449845955	0.856765272370324	0.780320431432934	0.231643944011236	1.04239774805056	0	0.26059943701264	0.441486105056708
'ANGPTL2'	0.220971081650273	0.220332436905619	0.912994289453225	0.816803819671546	0	0	0	0	0.423527906496357
'ANGPTL3'	0.954820673034982	0.828028767943616	0.870491781684314	0.904354464100787	0.905311452951687	0	0.357359784059876	0.912067508570729	0.9474189623913
'ANGPTL4'	0.706487870506801	0.939141634759903	0.894229079778523	0.813473936918673	0.106804342776616	1.2969098765732	0.42224972725639	0.403483072711662	1.19902988588843
'ANGPTL5'	0.644865300616501	0.590306655210667	0.810052471217773	0.76576304139419	0.542871298988381	1.38185421560679	0.71251857992225	0.950024773229667	0.772901510424136
'ANGPTL6'	0.799860787730576	0.841686113040108	0.664520479309505	0.727129499117694	0.5544715734357	0.689535161836704	0.655899300283694	0.720317981561557	0.865485513477794
'ANGPTL7'	0.583494403532229	0.70852891857485	0.593468666840472	0.645358870412754	0.29610163761337	1.80352815637234	0.793552388803831	0.813065972135073	0.437620802649172
'ANHX'	0.471931783042316	0.290650050508601	0.756390492889853	0.708459498114715	0	0	0	0.537503518063851	0.594511466949411
'ANK1'	0.160498369416957	0.181719820484311	0.30786842255733	0.292669774574368	0.118835849907996	0	0.133781462933235	0.0619499388014696	0.165918096963936
'ANK2'	0.18562682620741	0.14114164734872	0.263202882461929	0.260474247643528	0.169418106962488	0	0.0805849160217953	0.16101720909658	0.179252893018361
'ANK3'	0.149147622355536	0.211643926838704	0.306828267424402	0.288689013199393	0.0480896539370653	0.106094700438474	0.148430566478826	0.130889487345399	0.150535964584909
'ANKAR'	0.764623510852292	0.891719437259763	0.953381093925197	0.916890103365359	0.694951312169114	0.390399119483238	0.688939622617478	0.541594154196399	0.805307600727755
'ANKDD1A'	0.749208551392716	0.744458659540683	0.962003284389905	0.948869919281963	0.26164583306158	0.419227982519122	0.988180244509358	0.714962450807805	0.64619854630336
'ANKDD1B'	1.01283078493508	0.972775330163633	0.993969876463288	0.992850814974294	1.12641928418013	1.49722811686055	1.32447102645356	1.25548816049244	1.00826848410204
'ANKEF1'	0.619247329789553	0.869981533493618	0.851246799389775	0.818842591795411	0.333986718740584	0	0.473147851549161	0.791371185334437	0.588321999623627
'ANKFN1'	0.42989134213323	0.531990535889872	0.53840760325424	0.514829550861167	0.24600718422653	0	0.0886650893149787	0.457626267432148	0.443325446574893
'ANKFY1'	0.115849466106679	0.163213336227642	0.416079068411313	0.38074862439155	0.111267848803025	0	0	0.113186259989284	0.0907576462586888
'ANKH'	0.206290553631482	0.27163725074456	0.815106474277226	0.705818455379721	0.19181402355208	0	0	0	0.303705537290793
'ANKHD1'	0.109956273151788	0.126943529722544	0.14965469030967	0.150872848372797	0	0	0.187055024679395	0.238495156466229	0.0540805343460837
'ANKHD1-EIF4EBP3'	1.03693546289665	0.52998923659162	0.691290308597766	0.736096161932806	0.993729818609288	0	0	0.993729818609288	0.794983854887431
'ANKIB1'	0.299330260863951	0.264434245996392	0.391774609355823	0.406818737627773	0.57863729566104	0	0	0	0.229632438593043
'ANKK1'	0.70648049947603	1.03313277342731	1.12595329603992	1.0512182486733	0.714064518050091	0	0.686295342348143	0.442771188611705	0.782305571588557
'ANKLE1'	2.17036269383002	2.14560543364727	2.11355813937422	2.02038925773923	2.79127515145617	2.64194767421777	3.18667915343793	2.04224176043828	2.31730156170796
'ANKLE2'	0.712713426633136	0.436980404112172	0.922922198040834	0.97485487968862	0.313853328920344	0.344287591118681	0.164659282708934	1.06680662036774	0.402176655112087
'ANKMY1'	0.939403621298593	0.940153606725507	1.16085607190359	1.16148608671507	0.899523969202649	1.07860540014231	0.579624397272735	0.826930806775768	0.740535050843971
'ANKMY2'	0.395376729367814	0.202215579142317	0.460312481444478	0.466732815287052	0.323051717898092	0	0	0.401367285873387	0.380606909017867
'ANKRA2'	1.02400697627494	0.718601386859604	0.786305435434996	0.857576183374905	1.35579871036402	0	0.885419565952012	1.59946760301009	0.595955477083085
'ANKRD1'	0.332177661510528	0.794453797192113	0.746734130166052	0.667041395755642	0.372138883947884	0	0.47137591966732	0.135973822980958	0.479365342034563
'ANKRD10'	0.496070823962007	0.43902045067617	0.953846917059157	0.877252713828685	0.625112701410547	0	0	0	0.656981192070692
'ANKRD11'	0.073786047883198	0.0820688785636503	0.187594589390141	0.170957382739383	0.0285254432670317	0	0	0.0956347416993582	0.0938831896535824
'ANKRD12'	0.22218380863047	0.291554293540115	0.567590374682127	0.505145177869076	0.253720302530143	0.315005399759646	0	0.15094008738483	0.278658622864302
'ANKRD13A'	0.211283118324317	0.646785056094847	0.612208496492293	0.547680894273863	0.196847625767997	0.848905386124487	0	0.0881979621947519	0.266323258391996
'ANKRD13B'	0.277014263145735	0.372168440213452	0.574280048405433	0.50958447967688	0.133024060959828	0	0	0.117457415528359	0.467838858460413
'ANKRD13C'	0.125625789344351	0.208186677417249	0.245709264452922	0.222515315134225	0	0	0.23896209929632	0	0.219845131352615
'ANKRD13D'	0.332301526129181	0.475762096880987	0.748844551948477	0.729180656925182	0.0991717134912617	0	0	0.526306023352748	0.243238729711676
'ANKRD16'	0.678228571646034	1.10498833713828	0.868165178849791	0.818621885976763	0.51446825413321	0	0.501606547779879	0.501606547779879	0.793751020662666
'ANKRD17'	0.0499373521735123	0.0381349317543523	0.0666607225129752	0.066152432635101	0	0	0.113451421969198	0.0772435213407307	0.0311893943557933
'ANKRD18A'	0.548502415458937	0.740349504434011	0.820759450610197	0.809160997732426	0.395118071091225	0.646951566951567	0.473823682837767	0.249196159122085	0.472010582010582
'ANKRD18B'	0.838528093413196	0.746281349597049	0.840382423562274	0.848498077001963	0.854558777551978	0.759607802268425	0.434061601296243	0.60768624181474	0.97385615675439
'ANKRD2'	0.995088050314465	0.472538844628951	0.807882235697634	0.986398350559536	1.12803503679373	0	0.402869655997759	1.14566058424363	0.450520905631903
'ANKRD20A1'	0	0	0.523694116996137	0.418955293596909	0	NA	NA	0	0
'ANKRD22'	0.731803025964237	0.323430801653837	0.639251466798172	0.723372115526861	1.17393402081763	0	0	0.548852269473178	0.476634865595128
'ANKRD23'	1.46704106938117	0.973325324877894	1.1543296835394	1.24488451977775	1.43244104415992	3.3741944595767	1.68709722978835	1.47286266092634	1.30690630476562
'ANKRD24'	0.515185480532255	0.637741542026213	0.827174888869623	0.771945906635966	0.437072867164517	0	0.180857738137041	0.165845831018947	0.73966177520149
'ANKRD26'	0.507614860719792	0.74516861327339	0.713149649421799	0.66351355346188	0.457559674816994	0.260809014645686	0.18281005699464	0.282260838361133	0.665797660627193
'ANKRD27'	0.688483643310005	0.834541267790314	0.985607019166819	0.941522175953627	0.30956944241468	0.251446200165393	0.30346955192375	0.500509024025901	0.887158972357738
'ANKRD28'	0.0556706834369737	0.107217612545283	0.368629626637647	0.326024817953228	0	0	0	0.102881606155584	0.0423996922338163
'ANKRD29'	0.502582853745907	0.424728200765632	0.840257789936173	0.767806712142456	0.653830358321477	0	0.68949383241174	0.168542936811759	0.583417858194549
'ANKRD30A'	0.685724610356963	0.671019793767252	0.755829693088483	0.75135075611567	0.435513645661827	0.538229128129239	0.548579688285571	0.861166605006783	0.706092668090339
'ANKRD30B'	0.71187415625423	0.901286348605688	0.825610774110147	0.793212041815073	0.548803073655939	0.67186800532424	0.321328176459419	0.591243844685331	0.779593677063992
'ANKRD31'	0.788012563279684	0.815901350857125	0.881833628068504	0.89521482070036	0.511153516510384	0.901471492532384	0.582707924227014	0.851060257752613	0.734311215771412
'ANKRD33'	1.10572571314393	1.2256865216454	1.28495048532935	1.26280076772139	0.746682593646048	0.896019112375258	1.20858391901779	0.812017320590077	1.08268976078677
'ANKRD33B'	0.402712419323302	0.540362709543979	0.801207954674633	0.751788468387387	0.207922173020183	0	0	0.411372901459287	0.46655707116724
'ANKRD34A'	0.445758776678456	0.739665662400515	0.502992750042742	0.417835963918124	0.365812909121994	0	0	0	1.18086974172714
'ANKRD34B'	1.14673340155805	1.44058383570731	1.39523858179884	1.40895425049217	0.685992302717764	0	0.600243264878044	1.60064870634145	0.900364897317066
'ANKRD34C'	0	0	0.522533151267516	0.456281504276542	0	0	0	0	0
'ANKRD35'	0.725717391321915	0.628214544528664	0.620727697302429	0.662440644494198	0.856656197084542	0.269234804797999	0.546273516981447	0.511089798938574	0.719591205551015
'ANKRD36'	0.644939141467826	0.694837406697318	0.662552032244715	0.669291641971175	0.494697636921344	0.459519138295826	0.343657475221238	0.694621953237877	0.721106872866827
'ANKRD37'	0.517866761673304	0.644175727935086	0.61291825590448	0.558285630877075	0.489096386024787	0	0	0.550233434277886	0.677210380649706
'ANKRD39'	0.801572983814524	0.490218188448552	0.840894070779323	0.891116961205206	0.898733345489011	0	0	0.577757150671507	0.539240007293407
'ANKRD40'	0.282807532404011	0.187246996340555	0.654647065750025	0.560887279311906	0.297152842018707	0	0.325453112687155	0.162726556343578	0.257906240242651
'ANKRD42'	0.594888856941392	0.562885342485685	0.800293877357005	0.806698442299545	0.777411574412047	0.621929259529638	0.621929259529638	0.576970517876893	0.291115823609618
'ANKRD44'	0.239687326385999	0.281340306886005	0.481781152032902	0.43482543765837	0.406262480886961	0	0	0.242841106996341	0.338640809756366
'ANKRD45'	0.435801325866149	1.03980667224204	0.89683325480876	0.789443385380483	0.200233041614177	0	0.617385211643711	0.176395774755346	0.617385211643711
'ANKRD46'	0.345832737626134	0.552002254287868	0.468785834043466	0.422119370926017	0.26577886317564	0	0	0.211059685463008	0.318934635810768
'ANKRD49'	0.844335313501765	0.78950834509256	0.904644978751891	0.841678500054623	1.38953468736291	2.17114794900454	1.57901669018512	0.694767343681453	1.24065597085974
'ANKRD50'	0.166786300149433	0.207377125127056	0.499037683144635	0.451231142980644	0.112897744106999	0	0	0.113645411286516	0.220005860311075
'ANKRD52'	0.0287713688785063	0	0.0627772234435602	0.065427046576758	0.0822381627110639	0	0	0	0
'ANKRD53'	1.28974698809076	1.33909825351277	1.52396315459725	1.61409164485914	1.724905524723	0.960015292040405	1.25540461266822	1.10645830269064	0.510008123896465
'ANKRD54'	0.49805900621118	0.459746774964166	0.548159616303429	0.536371237458194	0.437320103014695	1.49417701863354	1.05471318962368	0.259856872805833	0.466930318322981
'ANKRD55'	0.680829839274543	0.89314642788068	0.845495660866526	0.823741356228255	0.676846260427724	0.757423196192929	0.275426616797429	0.575258123690832	0.659691170877713
'ANKRD6'	0.313588841366619	0.671976088642755	0.758562730894747	0.681897883240165	0.30238923988924	0.423344935844936	0.264590584903085	0.072366655699989	0.29029367029367
'ANKRD60'	2.12509647606994	1.23520281930479	1.79550867649545	1.86940304980484	0.992852899061443	4.52511802072235	1.63407039637196	2.38485949740772	2.25389020189236
'ANKRD61'	1.74109838226831	1.1613556341446	1.70719278219256	1.76728031282874	0.720334507254246	0	0.758752347641139	2.57601105680634	1.38314230038749
'ANKRD62'	0.55907345105627	0.33044334928905	0.628618239062938	0.633897362521111	0.518695924035539	0.353656311842413	0.353656311842413	0.350470218942932	0.486277428783318
'ANKRD63'	0.209604811580316	0.744017079273642	0.808848443027777	0.749740287575747	0.270739548291242	0	0	0.423766249499335	0
'ANKRD65'	1.47361795177129	2.04628631421706	2.15286372641587	1.99646274907006	1.33016841664311	0.816896908047128	2.08762543167599	0.809854693322584	1.29082183179966
'ANKRD66'	0.88983450451237	0.852758066824354	1.55288239406147	1.59476833276243	1.63294097902536	0	0	0.713936986178529	0.274100807193542
'ANKRD7'	1.05016349373526	0.651639911497266	0.925029069769107	0.898885922933527	0.977459867245899	0	1.51273550883294	0.501591247665658	0.959017228241259
'ANKRD9'	1.20325496952519	1.59038917711155	2.99449851357905	2.75672968070011	2.04732935113241	0	0	1.60433995936691	1.21929836911885
'ANKS1A'	0.19831396132496	0.181233741534544	0.594616779120248	0.529062150598629	0.0538718853702339	0	0	0.132292984326903	0.286894197383442
'ANKS1B'	0.10425472303943	0.128350762394653	0.273145226995171	0.246442502583818	0	0.320318859193612	0	0.114222228859738	0.113343596330047
'ANKS3'	0.272741531353549	0.462069663854838	0.601647228982004	0.599784544062555	0.281666774836006	0.599784544062555	0	0.312771081259614	0.092274545240393
'ANKS4B'	0.694153535975915	0.627611584814825	1.040042054836	1.03490686272006	0.742218917694054	0	0	0.768196579813346	0.387978070612801
'ANKS6'	0.483364950809327	0.463003423577433	0.846329447924331	0.789732789860798	0.246935159241297	0	0.191080777984337	0.52914676980278	0.547185864227875
'ANKUB1'	0.729443395497256	0.887939738222586	0.963973297340678	0.926882844596513	0.630114933131672	0.497737846339304	1.12820578503576	0.590340236355919	0.753998915741718
'ANKZF1'	0.660270593428992	0.966446041125541	0.778331648558419	0.761016064272675	0.45571348690221	0.535463347110097	0.762354595885562	0.480824230058046	0.813362046243186
'ANLN'	0.183838455468322	0.388538012266382	0.58485471873449	0.504977124305745	0.0964504572703518	0	0.108698134384047	0.173366644713797	0.306055082288044
'ANO1'	0.351882105724279	0.237792183859728	0.592079661091481	0.62398180062912	0.152718191379372	0.294638126802626	0.422741660195072	0.418196050945663	0.162050969741444
'ANO10'	0.870500403188153	0.816150742219069	0.984023853476591	1.01337809113983	0.749817879919271	0	0.686896099786185	0.698842118912901	0.66972369729153
'ANO2'	0.472086719048905	0.682734342124522	0.68137521602872	0.650789627226747	0.373461520478371	0	0.206351820051804	0.395250998606688	0.482347379371091
'ANO3'	0.387409044270613	0.591254264547874	0.584240572204483	0.570605384648943	0.302310876134043	0	0.482857649380764	0.316052279594682	0.345355139954454
'ANO4'	0.158353194485822	0.274478870442091	0.458907557619912	0.405329807688172	0.103313928829585	0	0	0	0.299755906181612
'ANO5'	0.369780366760479	0.564781732044325	0.647032901050653	0.603083722214609	0.379784931450873	0.24340761515715	0.261217928461332	0.226905403960055	0.432388682825745
'ANO6'	0.494787651067844	0.724988083321417	0.775981128937296	0.719968871758302	0.404698292125193	0	0.256308918345955	0.53959772283359	0.585848956219327
'ANO7'	0.684087380522907	0.802395443316368	0.781242970845501	0.816177044442031	0.653395067244982	0.666942333392007	0.836345686073576	0.74785009186907	0.526533421098953
'ANO8'	0.336956142875168	0.534753774796695	0.884238525254377	0.776285044423219	0.0663273850827086	0.45955402521591	0.158858181556117	0.0680820778097644	0.61273870028788
'ANO9'	0.669152684918007	0.670201148386716	0.842086424304255	0.820918913654363	0.372834006618023	0.312470405546534	0.719504223297939	0.439656852025274	0.720096407843864
'ANP32A'	0.270732637875004	0.359241384872601	0.268398735824357	0.238272347109378	0.747222080535011	0	0	0	0
'ANP32B'	0	0.102157800445087	0.377119840449026	0.319835814051706	0	0	0	0	0
'ANP32E'	0.828981632821343	0.827446481649452	0.772698143014	0.765979028726921	1.06385976212072	2.32114857189976	1.27663171454487	0.938699790106521	1.00786714306174
'ANPEP'	0.503781853310046	0.499112236728118	0.765947255258411	0.744780199352959	0.105987951446383	0.706586342975884	0.487300926190265	0.507119384910922	0.601678326988198
'ANTXR1'	0.061832887581916	0.0939538681439503	0.302696562639505	0.274229972542902	0.0904305980885522	0	0	0.111299197647449	0.061832887581916
'ANTXR2'	0.392422093569905	0.674604018296272	0.67038774318192	0.618999135690623	0.507869502410546	1.34077548636384	0.4189923394887	0.394345731283482	0.552084023796875
'ANTXRL'	0.641577217412693	0.6721720752139	1.03141237787977	0.990939706209511	0.295004181529004	0.358582668927496	0.284901298599929	0.645448804069494	0.69325982659316
'ANXA1'	0.447261812952857	0.688927469951578	0.58088912043516	0.585116481328738	0.486763568512796	0	0.469379155351625	0.566492084045064	0.458463361041122
'ANXA10'	0.52061293984109	0.545217633023698	0.466762390028538	0.453165109578276	0.411010215664018	0.411010215664018	0.357400187533929	0.566910642295197	0.587157450948597
'ANXA11'	0.552331458262479	0.653006419518503	0.792717839831936	0.752285279948005	0.589581719401111	0.563378087427728	0.70422260928466	0.145701229507171	0.576182134869267
'ANXA13'	0.312695783458915	0.325861921709817	0.695574398316387	0.662133321474253	0.246247929473896	0	0	0.356704819649429	0.280515440695182
'ANXA2'	0.48904971448361	0.592756722544584	0.685226256827412	0.657919844960771	0.517874822530097	0	0.306741241037057	0.241674917180712	0.428778078869005
'ANXA3'	0.589294820009511	0.550703831796499	0.51857944160837	0.58031508941889	0.511275505811069	0.370413886863121	1.11124166058936	0.463017358578901	0.336739897148292
'ANXA4'	0.507959527882725	0.471659065754013	0.540314764082704	0.556787775182786	0.30037235240124	0.380471646374904	0	0.518824972329415	0.46452933569029
'ANXA5'	0.53329103564287	0.843176367165078	0.701260169402096	0.69046014167583	0.399968276732153	0.324974224844874	0.433298966459832	0.509763489952743	0.551471411857968
'ANXA6'	0.503601335254149	0.59522387158482	0.66488349590053	0.672849841934362	0.205790578858008	0	0.180591732467231	0.623168654288333	0.36870812045393
'ANXA7'	0.493787563151195	0.476656157899011	0.50554440989289	0.504686100198675	0.29958187252912	0	0.252772204946445	0.43854454834082	0.588983778515988
'ANXA8L1'	1.33544652683888	2.29696802616287	2.65852780805888	2.02197889627013	0	0	0	1.43560501635179	1.51116317510715
'ANXA9'	0.687137653349996	0.779186645690654	0.681434139231281	0.669138556472122	0.710874391821884	0.720747647263855	0.169587681709142	0.684099461809761	0.936971941443012
'AOAH'	0.362214337491893	0.447908949044853	0.602546125401206	0.574388174320054	0.286345118152375	0.392398865616217	0.434657204990271	0.374562553542753	0.273766650429919
'AOC1'	0.829528737322639	0.840076009927772	1.08710225186873	1.11497101224876	0.602123445539364	0	0.654809247024058	0.671599227716983	0.598682740136282
'AOC2'	0.957275578276505	0.871824679020963	1.02008915992645	1.03507226585488	1.01221080682229	0.394762214660692	0.931042959105405	0.540770157069441	1.01908723893385
'AOC3'	0.709494480449111	0.94246882808062	0.909001634289432	0.886257507451633	0.439519411785066	1.23403527155038	0.445623848059858	0.718319038663652	0.789969548833385
'AOX1'	0.451003136359731	0.565755699076287	0.633505977845494	0.612273588598707	0.344820765294703	0	0.522871452237326	0.350411750554007	0.473578192136294
'AP000350.4'	11.130745042833	7.23498427784142	7.75176886911581	8.76967791253506	0	0	24.1166142594714	0	12.0583071297357
'AP002884.3'	0	1.36927851907276	0.855799074420473	0.855799074420473	0	NA	NA	NA	0
'AP1AR'	0.382856861081374	0.413754081449345	0.63427891935519	0.604472777835749	0.280761698126341	0	0.330307880148637	0.652934181689166	0.295538629606675
'AP1B1'	0.256726234237046	0.30956829481764	0.486169963559334	0.484154890485726	0.0970186350314419	0.6257701959528	0	0.305253754123317	0.219568489808
'AP1G1'	0.0967647638264867	0.0595810006482188	0.0711242645592001	0.0747817944033413	0	0	0.139544975202407	0.176756968589716	0.0955443073457923
'AP1G2'	0.772502631924864	0.852015150606932	0.76486178091482	0.753971087429724	0.502345166922323	0.68719079111452	0.746431376555427	0.651399604077305	1.03648113797936
'AP1M1'	0.56046871773694	0.297137383689108	0.567731477520132	0.614430694936996	0.620884085320524	0	0	0.620884085320524	0.562151806979393
'AP1M2'	0.85557308377058	0.926870840751462	1.03368495251092	1.04328228179974	0.617913893834308	1.17078421989658	1.85374168150292	1.12347980697147	0.800816406409263
'AP1S1'	0.780736357659435	0.710470085470085	1.04544954330362	0.992402659069326	0.353028613898179	0	1.08262108262108	0.738150738150738	0.919206579583938
'AP1S2'	0.39311320403529	0.294834903026468	0.26207546935686	0.297813033360068	0	0	0	0.842385437218479	0.39311320403529
'AP1S3'	0.598516596028382	1.39010306174334	0.932304697659596	0.901531274352375	0.742986119207647	1.43643983046812	0.552476857872353	0.359109957617029	0.598516596028382
'AP2A1'	0.23320700657593	0.258688541385362	0.38001465856362	0.398871272222347	0.376513602219917	0.536122629247925	0	0.107224525849585	0.122694731071664
'AP2A2'	0.187671943059533	0.237255723470148	0.563554729230456	0.529527266875402	0.215612774513318	0.411399087002424	0	0.0790104206825847	0.151019918013548
'AP2B1'	0.519563256611033	0.442086483923441	0.466378634279435	0.460219201660123	0.905121510385737	2.19815223950822	0.799328087093898	0.366358706584703	0.362581812702387
'AP2M1'	0.659680828704876	0.45962968982248	0.581173103240583	0.636531838482678	0.497932163974353	0	0.549442387833769	0.824163581750654	0.245135834571989
'AP2S1'	0.129119888585126	0.207271400097176	0.479427760224773	0.399523133520644	0	0	0	0	0.281296900131882
'AP3B1'	0.115056087691517	0.156654849555292	0.531239830728772	0.453623959559473	0.0488040108229949	0	0.107534261135413	0.0480645561135556	0.16268003607665
'AP3B2'	0.119269791092679	0.238026593836572	0.562732080757578	0.51783857222989	0.167700554748494	0.461176525558359	0	0.0649544402194872	0.0458882114983442
'AP3D1'	0.240198789841896	0.347436861928173	0.441719941981331	0.402534975025563	0.198535349673242	0	0.266455337719351	0.0516597083333435	0.378437398255888
'AP3M1'	0.394626300190158	0.900091948617745	0.793695210126245	0.75864892812067	0.170209695411689	1.04128284251857	0	0.38482192006121	0.229893614582021
'AP3M2'	0.874044374904926	1.02365557421298	0.906588580353514	0.869997873169255	0.40653226739764	2.18511093726232	0	0.60979840109646	1.0659077742743
'AP3S1'	1.35363013410687	1.35098115145695	1.39713967413173	1.25868439110967	1.4292988993675	2.26716377141051	2.26716377141051	1.45031800082878	2.0919738436197
'AP3S2'	0.999553621227812	0.748747633037235	1.03260672746994	1.03929874063754	1.00612963189378	1.60980741103005	0.321961482206011	1.00612963189378	0.906933752692988
'AP4B1'	0.611512521984196	0.427405614497633	0.584583293772082	0.633619244312301	0.472163429585143	1.20348423029597	0.907388903794577	0.854197140468688	0.300871057573991
'AP4E1'	0.205124741957301	0.228792981413913	0.430267397882881	0.386372253381111	0.181822236885229	0.428986840151086	0	0.173036708632371	0.242251392085319
'AP4M1'	0.51711805970257	0.638755435814874	0.755070455463358	0.740956305545253	0.39316965879448	0.448675963565465	0.346704153664223	0.423749521145161	0.529686901431452
'AP4S1'	0.80928358796394	0.672639844898133	0.770103985689495	0.78924514706346	0.668272053697496	0	0	1.26017015840099	0.576548438484114
'AP5B1'	0.786591567181744	0.860461363480546	1.21779999203405	1.14952260277479	0.643354213898649	0.72377349063598	0	0.873990630201938	0.612178459040124
'AP5M1'	0.399854916603483	0.593902155543409	0.801694224852642	0.77239733890345	0.108562759615462	0	0.210340346754957	0.77239733890345	0.234798526610185
'AP5S1'	1.06151532950672	1.06598800645689	1.71752722764476	1.69415951026184	1.55529397663382	0	0	0.451775869403158	1.11615214793721
'AP5Z1'	0.822012539920381	0.858313294292538	1.16467241562733	1.13120948911282	0.60353388570798	0.542435393574579	0.0884405533002032	0.335911826296184	1.00689569932281
'APAF1'	0.399947353416125	0.561939274839503	0.683842186654553	0.647182605514309	0.263845865984966	0	0	0.642824473490644	0.378132043229791
'APBA1'	0.40844440377792	0.758539607016137	1.06432060672643	0.956671020097569	0.124447904276085	0	0	0.245066642266752	0.684081731480811
'APBA2'	0.082009899246953	0.178226237733536	0.566112318734465	0.505804071333163	0	0	0	0.109346532329271	0.0887636556555256
'APBA3'	0.708581454016551	0.684639449459557	0.917286792604925	0.895356257793221	0.824959696983926	0	0.32998387879357	0.572315789782599	0.778050224018173
'APBB1'	0.134813898495647	0.352299548647257	0.417531884291764	0.35516636233426	0	0	0	0.0993208588474568	0.243983848907883
'APBB1IP'	0.0535882322628029	0.0958947314176472	0.396086934116369	0.342070384822272	0.0752201792312737	0	0	0.0766261638898022	0
'APBB2'	0.33895819489813	0.521064238090154	0.7262666085005	0.622115699214897	0.265939989647966	0.398909984471949	0	0.279236989130364	0.504645161078972
'APBB3'	0.569186353471503	0.654412117627663	0.858772392957004	0.789934288442197	0.588746021975678	0.776984546008718	0	0.44826031500503	0.500950562558252
'APC'	0.0775580344093136	0.0594611597138071	0.26623215350299	0.233670666450344	0.0624342176994975	0	0.11470853645577	0.0409213037356257	0.115389973306002
'APC2'	0.130635364940542	0.292623217466815	0.603833575445279	0.54389750203071	0.102236372562164	0.283794068663937	0	0.11537422417646	0.111973169949036
'APCDD1'	0.44639113507038	0.38232574068528	0.80597207103693	0.768207999888562	0.294936999957216	0.628344043387111	0	0.32476208984053	0.352485682875697
'APCDD1L'	1.30764663780014	1.57213295524464	2.06550038354104	1.83341806196485	1.0773225140967	0	0.899007063487594	0.657257264902695	2.06914324136034
'APCS'	3.21501408346538	5.1283395380155	3.59422087279719	3.68212301370799	5.25654802646589	0	0	1.00124724313636	2.98243859657639
'APEH'	0.588535752319791	0.656443723741305	0.872642984681337	0.828886997748403	0.380971803957008	0.406369924220808	0.87525829832174	0.528640520889016	0.618389015118621
'APEX1'	0.846644884798446	0.945176832598265	1.23236254170535	1.13083656757292	0.27969518515663	0	0.680996972555272	0.631569772934325	1.27261309246266
'APEX2'	0	0.234198057950099	0.379662690217241	0.310282706218151	0	0	0	0	0
'APH1A'	0.52871980236885	0.14797503902776	0.465547040594185	0.459531859480739	0.56019121917652	2.61422568949042	0.603282851420867	0.56019121917652	0.619158715931943
'APH1B'	0.851348346544776	0.668474445271113	0.776229374790825	0.800646928756395	0.856912714822846	0	0	0.661046951434767	0.997806719146818
'API5'	0.090786011073517	0.205553232619284	0.262513766959567	0.235371139820229	0.0990392848074731	0	0	0	0.132857577180757
'APIP'	1.25943418516864	1.08657066955726	1.32150486838045	1.25373538795068	0.388060953413305	1.48168727666898	2.22253091500348	0.931346288191933	1.49680653459418
'APLF'	0.936733333617567	1.08972171565912	0.902845032671359	0.873652969284026	0.867976017705231	0.439093750133234	0.82939930580722	0.746459375226499	1.29487850804597
'APLN'	0.487286381107617	0	0	0.226485219388047	0	0	0	2.01005632206892	0
'APLNR'	0.388926244735665	0.919038044067153	1.63467477482807	1.4490232660238	0	0	0.865674544734221	0	0.570976827377891
'APLP1'	0.354490126496091	0.400727969082537	0.566171373460899	0.540254589032729	0.145145563604699	0.801455938165074	0.368669731555934	0.219446268783294	0.400727969082537
'APLP2'	0.446964938184925	0.315210348197578	0.730406118497316	0.704427197899633	0.375450548075337	0	0.142216116695203	0.396602691628877	0.504637833434593
'APMAP'	0.557220180591516	0.653581565205086	0.752609075084645	0.731451390242908	0.465095495838826	0	0.394223801234814	0.574909710134104	0.445091388490919
'APOA1'	0.629142351474136	0.769695429994954	1.03681091566921	1.03359100599322	0.328869865543298	0	0.964684938927008	0.761593372837112	0.490517765556106
'APOA2'	1.38889579334502	0.930537148443433	1.64068391962395	1.85045172669916	1.41695429422068	0	0.599480662939519	1.59861510117205	0.528355838522966
'APOA4'	0.573202136219526	0.866627039284284	1.01882474505475	0.937532887952998	0.469655943870193	0	0	0.464659604041786	0.622193771793845
'APOA5'	0.918622324752327	1.39494501166094	1.23995112147639	1.18959777644182	0	0	2.23191201865751	0.947509819241394	1.16245417638412
'APOB'	0.305065328643273	0.450213272989405	0.572833529152187	0.528102848048279	0.265169862852167	0.243117196773183	0.225813481700359	0.218226626627357	0.310286495637168
'APOBEC1'	1.38000959097048	0.987473529538874	0.886288882159049	1.0533050981748	0.769459893147174	2.11601470615473	2.35112745128303	1.74260034624507	1.3364303407293
'APOBEC2'	0.512395926838379	0.360229863716678	0.711223064261134	0.72433316682816	0.932359647266697	0	0	0	0.29718963756626
'APOBEC3A'	0.757445246497606	0.695067402668391	0.921826980843895	0.961779312994634	0.422005208762952	0	0.695067402668391	0.738509115335166	0.393871528178755
'APOBEC3B'	0.703325676743726	0.563382827070713	0.569657576139122	0.6535862886859	0.544413708314123	0	0.265502251837922	0.760450894153061	0.431751325418677
'APOBEC3C'	0.532329606880377	0.733517469155239	0.936015683841267	0.897581785366541	0.658498637082544	0	0.438999091388363	0.522052973542918	0.499550690200551
'APOBEC3D'	0.69818871170981	0.325805795072094	0.599280727368058	0.705096000112163	1.04197520016575	1.21789309110283	0.258340958718781	0.587948388808261	0.0888047045595811
'APOBEC3F'	0.459980624152307	0.359000640918563	0.783041492992553	0.743514017739968	0.313869131774515	0	0.320274624259709	0.420360444340868	0.395633359379641
'APOBEC3G'	0.45187603751922	0.532337811292364	0.885471110023712	0.805160939579701	0.335483724824876	0.619354568907463	0	0.536773959719801	0.437587467162881
'APOBEC3H'	0.799446385056143	0.557562607013515	0.991684736354884	1.02785963792933	0.696953258766894	0.755032696997468	1.08724708367635	0.302013078798987	0.739623866446499
'APOBEC4'	0.726313829931641	0.967058301650556	1.16308363306621	1.06257023267777	0.92546439620322	0	0.512310647898211	0.275859579637498	0.808152007952108
'APOBR'	1.16329639678119	1.19571576590155	1.45765505019102	1.47690556614174	0.661205722274945	0	0.47943095326465	1.34488774256735	1.2070918673043
'APOC1'	2.30436687925844	1.34072254793218	1.83660623004408	1.9153179256174	2.39414740702175	0	2.68144509586436	2.01108382189827	3.65651603981504
'APOC2'	0.838005708392958	0.273515752044924	0.663068489805876	0.717116929731229	0	0	3.28218902453909	1.54455954095957	0.410273628067386
'APOC3'	1.18562009538467	1.13221378478176	1.19204622056291	1.18842297977093	2.90916041923091	2.09459550184626	1.4961396441759	1.16366416769236	1.55155222358982
'APOD'	1.199381907507	0.727983048337582	0.914528704474087	1.20491265411606	0.468989079217481	0	1.43455483054759	2.03228600994242	0.530161567811065
'APOE'	0.980637088669368	1.33137590140513	1.89097969408696	1.85741851825359	2.19228964534258	0	0	0.345451701690346	0.824089601622752
'APOF'	1.84576464106022	1.53712058673885	1.91297735908202	1.8206624838903	1.78828408130402	3.04008293821683	1.08574390650601	1.29365231413482	2.12098809643035
'APOH'	0.696367960231679	0.676528417205135	0.872863587233199	0.864201741496667	0.42328248563102	0	0.872218455239679	0.707783828432198	0.599650187977279
'APOL1'	2.32039142328869	1.55229889196859	2.47397635907495	2.45987300452531	1.35826153047252	1.6557854847665	2.53436553790791	1.81101537396336	2.14110191995668
'APOL2'	3.85036972743377	3.50708375173485	4.36631927090989	4.49967322278516	5.01875778265505	0	1.79683920613576	2.52024200341119	3.37493276978542
'APOL3'	3.95710642427676	4.31116331486994	3.99074625517665	4.09816650319094	3.56139578184908	4.04504212259402	0.910134477583655	4.71128435455068	4.21535968565061
'APOL4'	2.03535779670816	1.5025729616875	1.88149279560016	2.01197823553823	2.4022326346728	2.24724988404875	3.57255109771852	1.84717130620674	1.75625411106331
'APOL5'	0.741130832727428	0.906250207015336	0.977011182649949	0.97952415626024	0.760107155613764	0	0.669618208516887	0.608743825924443	0.683865404442778
'APOL6'	7.68561255028741	6.4212266785347	13.2534118644956	13.2373665716815	6.06101152339739	0	9.46672276035402	2.26941983981089	6.9028186794248
'APOLD1'	1.35563977855935	1.48370713091173	1.49576979051264	1.56753991050585	1.4917271694572	3.44961907936978	0.968314127542395	1.41522834025427	0.673096405730689
'APOM'	0.756777129346039	0.71519596839296	0.863706606638493	0.925547723802654	1.16219344863856	0	0.71519596839296	0.619836505940565	0.464877379455424
'APOO'	0.0757467482730669	0	0.402539862251156	0.33150341597154	0	0	0	0.260905466273897	0.234814919646508
'APOOL'	0.416496891607302	0.469196498300471	0.696685709597669	0.664873576739328	0.464457139731779	0	0	0.821093872025824	0.273697957341941
'APOPT1'	0.515810085944162	0.423473712534405	0.787436461278493	0.772790738081218	0.843044441543147	0	0.544466201829949	0.369826099356192	0.402067349043655
'APP'	0.256941758255582	0.138076178501832	0.301924068794877	0.312496733013546	0.263824126780286	0.7387075549848	0.343584909295256	0.275637147382388	0.254726743098207
'APPBP2'	0.120265135960203	0.124719400255026	0.274741820195298	0.265381438777945	0.143572332851715	0	0	0.143572332851715	0.0869522579242784
'APPL1'	0.260266618592149	0.408511264749017	0.595391475784223	0.53987984417642	0.248826327665021	0	0	0.199792904272208	0.410864440237202
'APPL2'	0.924683449947949	1.05386482187928	1.19731235449922	1.15457806549445	0.537169954923608	0.67146244365451	0.614142478952296	0.621724484865287	1.18366776926276
'APRT'	0.773910051446312	1.14846989579802	1.00503251024928	0.90314677316818	0.34522458177262	1.27467537885275	0.37660863466104	0.571406204313301	1.09659573033656
'APTX'	0.637172526185621	0.452138818347174	0.691983066072556	0.700456328106097	0.68951169797944	0.383062054433022	0.235730495035706	0.328338903799733	0.521616414547094
'AQP1'	0.772294576332318	0.454015599419605	0.773053588200949	0.837705320113622	0.681023399129408	0	0.389156228073947	0.400601999487887	0.726424959071368
'AQP10'	0.862329488027844	0.501558987934562	0.963282965997066	0.950647189439047	0.826097156598103	0	0	0.685056178642329	1.17030430518065
'AQP11'	0.880469557159694	0.983587613403622	1.19811495295256	1.14591694808044	0.505454745776861	0	0	1.68484915258954	0.846342830138
'AQP12A'	1.92089686848597	0.275873486431495	1.82781376032145	2.3236655667169	2.68263183357523	1.85229340889718	1.03728430898242	1.62075673278503	0.411620757532707
'AQP12B'	2.22793214186928	2.09345335492762	2.9448232100998	2.85558614312708	2.86880644934526	1.38317453807718	4.91795391316331	1.58077090065963	1.26061476888047
'AQP2'	0.75568921641821	0.30532897633059	0.905873508640126	0.8890461369626	0.570331484089215	0	0	0.243770714973616	1.11130767120325
'AQP3'	0.499910959631609	0.378645429819981	0.64976290990953	0.665793670122181	0.303517368347762	1.06231078921717	0	0.610263644869437	0.462619214659089
'AQP4'	0.727592032923351	0.420081437876501	0.93078245014442	0.858678861995492	0.454373800152133	0	0	0.809611498452892	0.674676248710743
'AQP5'	1.5539675912757	0.710965564635943	1.39907050018391	1.44212901463086	1.2722541682959	3.45326131394601	0	0.589581199942001	1.52992589858367
'AQP6'	1.10641311994424	0.593578636340896	1.54102145973117	1.55922446402897	0.703871964039374	0	1.28608704540528	0.925982672691798	0.789189777862328
'AQP7'	1.39245876768766	1.21599826310397	1.2003721171996	1.4286653530116	1.42053253316524	0	1.49784042612661	1.56157831660008	1.05793413881375
'AQP8'	0.642551168407514	0.635133550301799	0.850983448599854	0.744610517524872	0.493162521410809	1.04797035799797	0	0.426293026982225	0.88560875323772
'AQP9'	0.563939094737505	0.45930314619937	0.820009217014609	0.757977070551115	0.344059811334801	0	0.450554514843192	0.660114754305141	0.556567341865119
'AQR'	0.17980101291749	0.169869147442048	0.361990526375582	0.338431609134542	0.106803954978533	0	0.0943717485789156	0.213607909957066	0.159823122593325
'AR'	0.116147457617074	0.147629531655386	0.277718920935874	0.238453069027267	0.176412647890084	0	0	0	0.219137586050963
'ARAF'	0.144209778200151	0.300337719887918	0.509658460029314	0.460983477037269	0	0	0.478169264558395	0	0.227130400665238
'ARAP1'	0.202926803675522	0.26368888660465	0.577880105464029	0.526436381092522	0.245716481127868	0.332940513389709	0.284147507117079	0.0889638618774121	0.208614625478362
'ARAP2'	0.304677568188628	0.344498648529391	0.644374024714417	0.569965705351089	0.214101639416613	0.74017995341172	0.0568120578276539	0.103625193477641	0.407616582735475
'ARAP3'	0.220777206772715	0.306991265849012	0.602090617428483	0.541004337567527	0.175153634161013	0.243371365360566	0.0983841689755478	0.195107845647711	0.254535189459674
'ARC'	0	0.343152797638475	0.523333322652188	0.440223316077151	0	0	0	0	0
'ARCN1'	0.0332118484058825	0.0488069772225578	0.0461326223062533	0.0520909733697833	0	0	0	0.0967724548378301	0
'AREG'	0.744161711340425	0.78295006308983	1.07672955578902	1.00572151500294	0.808441460492754	0	0	0	0.986183909253573
'AREL1'	0.234605172756925	0.554521317425458	0.613512946938805	0.537192526255913	0.166356395227637	0	0	0	0.389663628461133
'ARF3'	0	0	0.342259988149694	0.301652870911595	0	0	0	0	0
'ARF4'	0.21639645190104	0.474676088040992	0.694101826852394	0.58859834917083	0	0	0	0	0.613123280386281
'ARF5'	0	0	0.496687162229456	0.425731853339534	0	0	0	0	0
'ARF6'	0	0	0.159038009270333	0.139953448157893	0	0	0	0	0
'ARFGAP1'	0.370687669733311	0.500034005555147	0.718229572936055	0.680548212193782	0.357167146825105	0	0	0.20306680525137	0.320359845434732
'ARFGAP2'	0.337833406621019	0.433119752078229	0.639234618018995	0.596484383399011	0.236247137497216	0.599704272108318	0.165875649732088	0.14304872545703	0.403249424348696
'ARFGAP3'	0.331432065159748	0.578351499264937	0.847674509609166	0.765336539102935	0.21010425559234	0	0.61121237990499	0.0686054712138254	0.398841976717663
'ARFGEF1'	0.124045321777437	0.213762021033996	0.257225226347956	0.231587274668181	0.127701986591738	0	0.11806410081123	0.156434933574879	0.0998520852605612
'ARFGEF2'	0.133879494663874	0.121545672313745	0.409076233695171	0.372326190922192	0.101504429949596	0.31481084071324	0.0965419911520602	0.0353202406653879	0.149806537994576
'ARFIP1'	0.462576830340413	0.62158761576993	0.712810371667906	0.628571746284199	0.36385616532874	0	0	0	0.860659775681442
'ARFIP2'	0.393635296058697	0.351956264711306	0.398571161839998	0.39571802249287	0.650353967401326	0.934883828139406	0.498604708341017	0.186976765627881	0.146648443629711
'ARFRP1'	0.242360463287053	0.34611066161199	0.563817646810048	0.557555734791905	0	2.80734203307503	0	0.587583216225006	0
'ARG1'	0.596802956362273	0.901691423199521	0.861130909353176	0.828248348792834	0.580109167373119	2.15469119310015	0	0.359115198850026	0.628451597987545
'ARG2'	0.739465091132053	0.335731692619237	0.621048593363192	0.669847564257954	0.643191242702118	1.01838613427835	0.643191242702118	0.436451200405008	0.752038991467092
'ARGFX'	3.92953445619387	2.66856444413166	3.1634554911102	3.53952448207725	3.54749638406391	0	2.55419739652601	4.58445686555951	3.25079668648765
'ARGLU1'	0	0	0.190220356357356	0.168820566267153	0	0	0	0	0
'ARHGAP1'	0.535604024225898	0.586188848736122	0.847172695143113	0.780009355173065	0.202134085771076	0	0	0.549552045690114	0.76128421913782
'ARHGAP10'	0.473096641272579	0.65073104054285	0.599512327019382	0.597085729505256	0.487880911312347	0	0.580618605198165	0.294775599562145	0.423434562906949
'ARHGAP11A'	0.581951580860317	0.828588203224927	0.87036575969005	0.803780173188253	0.228051799052732	0	0.192694930982541	0.404189367426794	0.994305843869913
'ARHGAP11B'	0.592373548152209	0.40196776481757	0.662064553817175	0.689087596830121	0.662064553817175	0	0	0	0.592373548152209
'ARHGAP12'	0.255896924788029	0.347318845937547	0.58628195163831	0.561267255035076	0.362888311445092	0.389768927107692	0.137565503685068	0.140316813758769	0.0988146575765979
'ARHGAP15'	0.483630494811454	0.351509664071632	0.646041728858237	0.604427397247191	0.332092939770532	0.889534660099639	0.230620097062869	0.536788156956679	0.399150167993428
'ARHGAP17'	0.26119873636785	0.407389754890518	0.695522252473342	0.624416213731191	0.172153712606083	0.768454253372082	0.465117048093628	0.312822085443502	0.285071739154159
'ARHGAP18'	0.467359733792431	0.526655124593269	0.637524034901438	0.622964742285093	0.201933776705003	0.427907288732031	0.36307285104536	0.394991343444952	0.48312113243939
'ARHGAP19'	0.633351829313035	0.389553652168062	0.637552758340862	0.639140865302309	0.501857407748044	0.562688608687201	0.476121130427631	0.476121130427631	0.575774390284577
'ARHGAP19-SLIT1'	0.887409491148636	2.07062214601348	1.03531107300674	0.621186643804045	1.55296660951011	6.21186643804045	NA	3.10593321902023	2.07062214601348
'ARHGAP20'	0.319704349203888	0.425403703786695	0.753375925933107	0.647776887267811	0.165213070701399	0.501758214722768	0	0.0659244369708747	0.591357895923263
'ARHGAP21'	0.214742610287297	0.438881792281125	0.467415630799631	0.427093203325201	0.247738051928803	0.60820347140193	0.101367245233655	0.123780103476272	0.311013138785078
'ARHGAP22'	0.729531119796774	0.70785909193244	1.16419464866046	1.1441314302255	0.620903812618912	0	0.637073182739196	0.876482850138003	0.49321794792712
'ARHGAP23'	0.291924028155214	0.401594438732603	0.6115110721281	0.574015783517474	0.133194651144105	0	0.112795470338251	0.167495614816667	0.408674389563811
'ARHGAP24'	0.441810462500118	0.309680230724382	0.47462397165132	0.496854103362867	0.383389244318284	0	0.294540308333412	0.325925751024677	0.420031073503633
'ARHGAP25'	0.159622328263962	0.395162593141273	0.561556584351579	0.495969377105883	0.0834062616154038	0	0	0.179768835714754	0.171446204431663
'ARHGAP26'	0.280660535077067	0.503996614460288	0.487565189566799	0.463828463232626	0.27199817288333	1.57370371453927	0.188306427380767	0.305997944493746	0.300981584747947
'ARHGAP27'	0.293558638472657	0.729554012772284	0.753461939705239	0.659615564179452	0.200723855365919	0	0	0.14168742731712	0.446972708856068
'ARHGAP28'	0.572959034557092	0.640153301617305	0.604403835405647	0.629814587772124	0.759763673603588	0	0.35100193108002	0.210601158648012	0.523149374985508
'ARHGAP29'	0.262011815869819	0.219039619344618	0.433002655827806	0.412674242235202	0.135729678653716	0.470529552666216	0.133168741320627	0.320815604090602	0.241986627085482
'ARHGAP30'	0.148159226560895	0.32521118211099	0.509090729805592	0.443507439780396	0.174616231303912	0	0	0.0669552433757921	0.215666362873604
'ARHGAP31'	0.144472903245384	0.304418073493737	0.346484102106528	0.313454602577039	0.0544655160506203	0	0	0.162532016151057	0.177307653982972
'ARHGAP32'	0.122554885963945	0.22184043898314	0.367134372327567	0.323797691631736	0.0689049848356724	0	0	0.0716611842290993	0.17236290667349
'ARHGAP33'	0.165137670306749	0.52678916827853	0.750251035986268	0.69314364247175	0.172717760091321	0.256970325989527	0	0.0957798487779145	0.111293486256027
'ARHGAP35'	0.0494127548333709	0.110684570826751	0.244483991785996	0.220220166869833	0	0	0	0.0733010402826165	0.0564717198095668
'ARHGAP36'	0.220815342798036	0.253069269274154	0.387217735794837	0.378086702057069	0.194165215218963	0	0	0.288758525197432	0.178755277503172
'ARHGAP39'	0.197956701351683	0.297437480203544	0.773490509543751	0.687234416382617	0.0824703498945788	0	0.209268512857494	0.376213056822461	0.310027426455546
'ARHGAP4'	0.487699355650846	0.399207525573526	0.671976070873619	0.62801674933871	0.202284391832453	0.4092189995691	0	0.215770017954617	0.720689331224934
'ARHGAP40'	0.660091758425092	0.560862278400405	0.603199114656366	0.638430716266065	0.412557349015682	0.32597123872844	0.48895685809266	0.739034029788907	0.554407776105064
'ARHGAP42'	0.141066481749136	0.194644372948861	0.373864968776745	0.343569951321362	0.20182387850845	0.182388986503933	0.0929151440680413	0.0688741627357509	0.0589760794683376
'ARHGAP44'	0.244742054214707	0.249073771988419	0.416077572457658	0.395299666217575	0.232606084584226	1.00519057981041	0	0.12453688599421	0.289164413370117
'ARHGAP5'	0.108433176283931	0.164198809801381	0.446457920864912	0.393541712621788	0.060142587310971	0	0.17240875029145	0.0676112746240981	0.109465873200921
'ARHGAP6'	0.272572583673944	0.237982154273697	0.309876452046117	0.304827596826517	0	0	0.669749777027405	0.423636907155889	0.19372927434677
'ARHGAP8'	1.41176350130584	1.18533930275435	1.4359395781781	1.61496812478027	0.746783310036549	0.739868649758432	1.77568475942024	1.2583592783293	0.966602590813436
'ARHGAP9'	0.588103847522901	0.782418861470527	0.789962361704435	0.737086515179198	0.641276635479765	0.387807609598435	0.244371918377096	0.307571552440138	0.765822097742364
'ARHGDIA'	0.738358049899558	0.60477353429273	0.89532309703123	0.912301343848075	0.683038344612966	1.38233950695481	0.691169753477406	1.36286993643432	0.621418677438402
'ARHGDIB'	0.370680804510645	1.18154506437768	0.931922867678172	0.818708391064851	0.225056202738606	0	0	0.236309012875536	0.49749265868534
'ARHGDIG'	0.57350310663319	0.506948425122671	1.05366479855042	0.998778464470745	0.289991683862545	0	0.684380373915606	0.263223220736772	0.611053905281791
'ARHGEF1'	0.330351283016838	0.481416442587352	0.611464663548786	0.586357974092975	0.145817156887189	0	0.313078013316611	0.251053123885962	0.346167559439505
'ARHGEF10'	0.386786857977712	0.441717855413514	0.660822118064224	0.599331549701107	0.178192998490679	0	0	0.317750432972234	0.539877378838739
'ARHGEF10L'	0.341472682871543	0.429326051753995	0.708537378908621	0.656261865694548	0.0455502369390019	0	0.227340822200063	0.2269319358292	0.471340239130304
'ARHGEF11'	0.0589587579738338	0.0530210674544832	0.280142906734158	0.251527979812109	0	0	0.0922959322355819	0.0732938285400209	0.0559997791092295
'ARHGEF12'	0.0992029012596331	0.128787149261393	0.253932341108276	0.234992295257877	0.0733749269671842	0.620018132872707	0	0.0775022666090883	0.0885740189818152
'ARHGEF15'	0.455837671479693	0.486099163956076	0.829925401876227	0.753834763462898	0.375573305484827	0	0.202541318315032	0.147302776956387	0.637208641889987
'ARHGEF16'	0.846725461266109	0.709755166061297	0.947417137740998	0.990435745976412	0.557599694004511	1.36080877703482	0.321541314404852	0.771876801706674	0.676686331749554
'ARHGEF17'	0.16236001720337	0.210409349617752	0.449608976211173	0.395508469385488	0.118473362807028	0	0	0.127189386773757	0.192092612946375
'ARHGEF18'	0.366684056330356	0.543448792005303	0.930592668036297	0.813482695694906	0.137714864337707	0	0.138978303460072	0.119280591158644	0.559177804861161
'ARHGEF19'	0.65438082830179	0.547019056471662	0.84851140772832	0.847578977609937	0.638490786113446	0	0.166227773626087	0.539368440297233	0.632210548872986
'ARHGEF2'	0.129572379380613	0.0509034347566692	0.264490326912342	0.248927195039416	0.169933270917001	0.538122024570503	0.284290880905171	0	0.0797217814178523
'ARHGEF25'	0.641846474744199	0.775198139588313	0.603497157070803	0.637297305142275	0.638760674384852	0	0.351487355217061	0.593134911928791	0.588359268515515
'ARHGEF26'	0.476467768903527	0.440801757736263	0.620339540325825	0.648699247635676	0.639071848767429	0	0.442434356838989	0.572250425612106	0.142211043269675
'ARHGEF28'	0.506623790098498	0.434796602016035	0.662252660643909	0.651346625511364	0.444352571291112	0.137071471144038	0.203879415062981	0.43453702195513	0.423414492015615
'ARHGEF3'	0.36238240338735	0.323365542963866	0.47610621796623	0.504182129864891	0.387757464127975	0	0.374723599787538	0.374723599787538	0.219665558496143
'ARHGEF33'	0.299837385295146	0.364433930758732	0.67536267455802	0.624144557782928	0.0605266143742649	0.577020390367992	0.309118066268567	0.325387438177439	0.285339753478678
'ARHGEF37'	0.626751491219526	0.728167093593114	0.955472418243225	0.918303439696898	0.355002097783491	0.677731277586665	0.541091907105482	0.482700694108488	0.675457011554495
'ARHGEF38'	0.967240023341694	0.953544132014654	0.985123431214278	0.985292693764743	0.776815839878104	1.28078314095605	0.955160308509595	0.887471782709702	1.06043335326468
'ARHGEF39'	0.654380503518291	0.762661703639402	0.825840779680536	0.806948997138824	0.363929835113457	0	0.650662432475574	0.405129439088565	0.795254084136812
'ARHGEF4'	0.524657202960701	0.602880393846934	0.851278139448338	0.825544154156128	0.450318852677441	0	0.443788987466758	0.342719624514651	0.503521723220578
'ARHGEF40'	0.316018018697086	0.380958465332211	0.590632423408438	0.553064328280163	0.306046815982807	0	0.360273557649664	0.204734766554016	0.226269368523874
'ARHGEF5'	0.15400790679617	0.493525337687728	0.320281930062832	0.284975260607087	0.380966927337895	0	0	0	0.329016891791819
'ARHGEF6'	0.0305012085677206	0.0535832042405902	0.140867423779867	0.111986654887761	0	0	0	0	0.0837709249395142
'ARHGEF7'	0.137247862914056	0.333270104770132	0.45334536310643	0.415960239952179	0	0	0	0.152848699130186	0.182108307249394
'ARHGEF9'	0.15091438979504	0	0.250784206571169	0.236851750650548	0.230450351984317	0	0	0.250784206571169	0
'ARID1A'	0.0206162595276175	0.0326024569273952	0.0797832482532191	0.0674865582918613	0	0.350476411969498	0.0971617775757025	0	0.0515135933603462
'ARID1B'	0.191657790576069	0.114030039108305	0.17829303852719	0.199869203198529	0.257591128903236	0.733744427784975	0.230605391589563	0.306597861562572	0.1229895421811
'ARID2'	0.0544290871567959	0.079950860081992	0.096402287060402	0.0861326276141048	0.0913099986728762	0	0.111398198380909	0	0.0632944308982437
'ARID3A'	0.270966435185185	0.327892156862745	0.432776915113872	0.398697207084469	0.170986707566462	0	0.228449453551913	0.286344178082192	0.469733146067416
'ARID3B'	0.329485332694966	0.388678585105533	0.588333140360597	0.570061924821448	0.159617338950006	0.798086694750028	0.399043347375014	0.630068443223706	0.123415468260314
'ARID3C'	1.27578175993176	1.04114004908165	1.21710132183966	1.2379442609267	1.14288782660554	0	1.00473655086201	0.960409938323982	1.12357635795322
'ARID4A'	0.11610553010242	0.0970277721917454	0.247892187632895	0.22579552552263	0.111581938020507	0.472077430086761	0	0.103142967918116	0.183742712309219
'ARID4B'	0.0970848372344803	0.0958180125493328	0.153457759994812	0.146076722690769	0.127807886992227	0	0.149582564035347	0	0.0841401922698829
'ARID5A'	0.299747002828895	0.465353081739887	0.799460819748389	0.756839461345654	0	0	0	0.467938376638442	0.263215336859124
'ARID5B'	0.0310263601383528	0.138425299078805	0.188010480838377	0.157458777702141	0	0	0	0	0.0699816789787291
'ARIH1'	0.0473191541556986	0.063476914111303	0.0665189387492249	0.0573565504917559	0	0	0	0	0.110746956534614
'ARIH2'	0.270769387707694	0.0661880725507696	0.227096905819356	0.244386729418226	0.170197900844836	0	0.595692652956927	0	0.337184520541656
'ARL1'	0.431629149921604	0.254866736144185	0.340470830726965	0.371680656876937	0.704237034082617	0	0	0	0.446016788252324
'ARL10'	0.658197857350912	0.972670166974126	1.22484391396742	1.15301326784167	0.23158813499384	0	1.38952880996304	0.678607093237762	0.540372314985626
'ARL11'	2.09223009662248	2.04716667915676	2.63734085693168	2.70712964614626	3.09455428244627	7.39254634139941	0	2.16367209992178	2.77220487802478
'ARL13A'	0.523924188653731	0.436807988666811	0.621263175590879	0.645590661663943	0.555110152264072	0	0	0.444088121811258	0.350595885640467
'ARL13B'	0.522887088698298	0.881796786380809	0.802606298283504	0.773786819324724	0.627464506437957	0	0.418309670958638	0.21612666332863	0.505231161027966
'ARL14'	0.561717225417008	0.494681013330204	1.03271036288007	0.929875069361207	0.323138403868924	0	0	0.250432262998416	0.871068740864055
'ARL14EP'	0.696248366574616	0.613797902111832	1.19891365926517	1.18097824203796	0.686009420007342	0	1.66602287716069	0	0.706797584249989
'ARL14EPL'	0.970542283836008	0.718920210248895	0.952679542415714	0.808785236530007	0.462162992302861	0	0.882311167123644	0.554595590763433	1.69844899671301
'ARL15'	0.403860266136106	0.284317627359819	0.675055819150408	0.631078845775299	0.263257062370203	0	0	0.284317627359819	0.546764667999652
'ARL16'	2.06387011940984	1.79331235585696	1.7263444625559	1.85797725035459	1.12357408045092	1.97963052269924	1.80748873811669	2.51952975616266	1.94003791224525
'ARL2'	0.531968055350752	0.372377638745526	0.719074061025844	0.665525992651579	0.359537030512922	0	0.548767046572355	0.372377638745526	0.710902764877823
'ARL2BP'	0.21339711960338	1.12673679150585	0.874407709594337	0.73539930447934	0.160047839702535	0	0	0	0.480143519107605
'ARL3'	0.835591927677541	0.791175081023585	0.542356251194429	0.559831481382512	0	0	0	1.36082113936057	1.08865691148845
'ARL4A'	0	0	0.877740724708854	0.747705061789024	0	0	0	0	0
'ARL4C'	0.753734756292896	1.41702134183065	0.836823627065342	0.694618304818944	0	0	0	0	2.36170223638441
'ARL4D'	0	0	0.455298439524639	0.399227203129979	0	0	0	0	0
'ARL5A'	0.685197208903925	0.621358959627162	0.815272997363156	0.750093550710138	0.310679479813581	0	0	0.793958670634707	0.922016520737079
'ARL5B'	0	0.419371459353501	0.328552162423444	0.275843259360859	0	0	0	0	0
'ARL5C'	0.548046614966226	0.429303181723544	0.849754751452788	0.79939213148522	0.502598846895856	0	0	0.251299423447928	0.515163818068253
'ARL6'	0.271686468749528	0.485413157499157	0.683114542838218	0.647672050033988	0.577872806546615	0	0	0	0.233371710336133
'ARL6IP1'	0.40607037279483	0.41187137812047	0.984473050141612	0.880104102720584	0	0	1.04839987157938	0.32034440520481	0.349466623859793
'ARL6IP4'	0.819577645695245	0.709290241310081	0.824939679653907	0.814906399691099	1.02643704275608	1.87173813679049	0	0.654199737130658	0.81379918990891
'ARL6IP5'	1.12834504899317	2.04249578360119	1.53587673139423	1.39199795153018	0	0	0	2.00845418720784	1.02997650626043
'ARL6IP6'	0.619568308378101	0.5568272138588	0.749818464116679	0.700095754294618	0.239072553776332	0	0	1.02300813708942	0.634461777329498
'ARL8A'	0.138352268151606	0.389115754176392	0.294465976133486	0.301859494148959	0	0	0	0.282993275764649	0
'ARL8B'	0.29857441563952	0.26783881402957	0.281474244561984	0.29991531870377	0.341494487887701	0	0.303550655900179	0.325232845607334	0.303550655900179
'ARL9'	1.09715205929717	1.62181263956332	1.0591915239122	0.94450481626452	1.65150257346837	1.84579699387641	1.50617034700315	1.00411356466877	1.56892744479495
'ARMC1'	0.336486003606815	0.693060723846873	0.677178082258715	0.593148685190116	0	0	0	0	0.737064579329214
'ARMC10'	0.860533046345552	0.732495257442927	0.894019852673932	0.954685485533948	0.680460075220205	0.754692083426046	0.754692083426046	1.11752481584241	0.572525028805966
'ARMC12'	0.521045448685036	0.589754738621525	0.718103566035025	0.650623920359985	0.425933977893323	0	0.393169825747683	0.103605562190268	0.842506769459321
'ARMC2'	0.610488241152183	0.7962890101985	0.896884320354545	0.867736859743708	0.311276613077595	0.856010685963387	0.48914896340765	0.604242837150626	0.737777165802698
'ARMC3'	0.50005733202836	0.631260027463619	0.961853948676186	0.87423709573909	0.304555276407886	0.479674560342421	0.255826432182625	0.52929606658474	0.656396766784366
'ARMC4'	0.755748221023285	0.841793628903851	0.79961420400142	0.846255624868306	0.372597180006623	0.324691828291486	0.436153202182592	0.665517412026026	0.673324067885569
'ARMC5'	0.418150913319995	0.558477242363292	0.896269716151289	0.854949224625103	0.400570995042278	1.14744207612111	0.362966371017901	0.543657053533362	0.247879472890274
'ARMC6'	0.676719868476141	1.3420471465739	1.18768050862537	1.09930039769923	0.5779150391945	0	0.736081260447732	0.755975348567941	1.02333248403709
'ARMC7'	1.04772036880913	1.06168997372659	1.49080915914251	1.5715805532137	0.904849409426068	0	1.42190621481239	1.02085574396787	0.414722645986948
'ARMC8'	0.198710494515111	0.100816353834872	0.312474997245101	0.279871215544708	0.066774468124396	0.514163404557849	0	0.0886488628548015	0.338265397735427
'ARMC9'	0.60608859426116	0.605369627957173	0.763309011661384	0.788473045012859	0.645983033377085	0	0.493069175234683	0.337964633356223	0.554702822139018
'ARMCX1'	0.133413483471371	0	0.238441119395643	0.256564391291099	0	0	0	0.424497447408909	0
'ARMCX2'	0	0	0.60326468122964	0.486707014360206	0	0	0	0	0
'ARMCX3'	0	0	0.396451513239834	0.329607944147072	0	0	0	0	0
'ARMCX4'	0.0997411230680306	0.215242445692667	0.394891657533462	0.311742316749668	0.106445034618505	0	0	0.0543359590939648	0.206131654340596
'ARMCX5'	0.111405904628503	0.177307989056632	0.444312960812501	0.366666035621967	0	0	0	0	0.267848238787678
'ARMCX6'	0.235712020795915	0.484893299923025	0.459458964394068	0.404077749935854	0	2.26283539964078	0	0	0.47142404159183
'ARMS2'	1.49785644419471	2.18917480305381	2.60876664030579	2.29973918704642	1.99714192559295	4.74321207328325	4.74321207328325	2.52971310575107	1.45944986870254
'ARNT'	0.109420086675346	0.140241032555627	0.344514948143083	0.30317086065787	0	0	0	0.284957842746008	0.1046329578833
'ARNT2'	0.132367211703005	0.275920384958377	0.546511835443309	0.507714437808998	0.206214182442576	0.653011577734825	0	0	0.0689800962395942
'ARNTL'	0.167508744392367	0.289124682101895	0.392357020519045	0.364290861591168	0.315016444678184	0	0	0.10823641945353	0.0901970162112748
'ARNTL2'	0.433052286507646	0.596293395331104	0.766662936854276	0.737732259991851	0.383331468427138	1.14999440528141	0.689996643168849	0.726312255967209	0.308034215700379
'ARPC1A'	0.124673039575859	0.353723507633832	0.25256641596733	0.240666310573652	0.380252770706369	0	0	0	0
'ARPC1B'	0.455873467272843	0.632610982562474	1.0991615822023	1.00519747080131	0.379021235242172	0	0	0.328107934985761	0.43966463288092
'ARPC2'	0	0.101519134094613	0.195229104028102	0.177658484665573	0	0	0	0	0
'ARPC3'	0.177493872478602	0.498348180420689	0.568291784690259	0.485889475910172	0	0	0	0	0.40490789659181
'ARPC4'	0.848598454686295	0.702879528124002	0.636448841014722	0.717371889528621	0.483229675585252	NA	0	1.65678745914943	0.386583740468201
'ARPC4-TTLL3'	0.39280685861331	0.456752161178268	0.602464507075629	0.626819455234006	0.363710054271584	0	0	1.09113016281475	0.280576327580936
'ARPC5'	0.931020076743549	0.306256604191957	1.17214757863397	1.16377509592944	2.1159547198717	0	0	0	0.969812579941197
'ARPC5L'	0.166027751173113	0	0.499260755300708	0.504428263118311	0	0	0	0.51761593012794	0
'ARPP19'	0.684040803745453	0.558633323058787	1.58352752993042	1.4949342448052	1.01569695101598	0	0	0.744844430745049	0.429717940814451
'ARPP21'	0.312129377633967	0.392409567354637	0.55568487684835	0.547046078342724	0.161802361199961	0.282116937476855	0.431472963199895	0.404293563943209	0.203751121511062
'ARR3'	0.253338071591048	0.280974952128253	0.346374294433968	0.303650123703516	0	0.686827660757953	0.363614643930681	0	0.370886936809294
'ARRB1'	0.32758429672447	0.570420417181913	0.765383870851566	0.722129712218271	0.173325024721942	0	0.376533674395943	0.153795444471582	0.363982551916078
'ARRB2'	0.482045155327312	0.45299037884183	0.776842548096371	0.728212088403552	0.372950725437447	1.04978722715726	0	0.442878986456968	0.304776936916623
'ARRDC1'	1.10705669967259	1.10412797824489	1.84021329707482	1.6442839585406	0.809360780432905	0	0.495824622247185	0.462491874533089	1.60061505571071
'ARRDC2'	0.981296215745977	0.57085020242915	1.03283319080567	1.10619335020659	0.860411899313501	1.64912280701754	1.01484480431849	0.886095836606442	0.732943469785575
'ARRDC3'	0.0538445400415696	0.0817639311742353	0.269405224072396	0.248119364629596	0	0	0	0.200693285609487	0
'ARRDC4'	0.521226514341215	0.453638900393673	0.615812020804679	0.653567384845523	0.631854182691187	0	0.819070236821909	0.241692856767121	0.248481981957208
'ARRDC5'	1.44594026358968	1.73804940774921	2.4989466139067	2.40400826220289	0.829737872777201	0	0.993171090142407	0.993171090142407	1.50688027469883
'ARSA'	0.594419474539978	0.701207074894536	0.880724020518173	0.819630681820893	0.560628945834047	0	0.236577462958339	0.510052328396419	0.630873234555571
'ARSB'	0.516847438358368	0.432534545139204	0.734580554101733	0.713370375167627	0.565696865777566	0.599369298264326	0.270682908893566	0.385800927618417	0.390286984916305
'ARSD'	0.473580521940958	0.389502820581875	0.955708968173415	0.881170315414734	0.584254230872812	0	0.767876989147125	0.159974372738984	0.424353072949727
'ARSE'	0.393731224893948	0.590596837340922	0.38357769760442	0.380669051556234	0.366763332777924	1.11557180386619	1.29550273997364	0.300828351604365	0.563657332479758
'ARSF'	0.789922389703742	0.436174536923371	0.722078651729965	0.749550392519138	0.356060846468058	0	1.02629302805499	0.420409192215297	0.969276748718601
'ARSG'	0.94254691733924	0.857380640964079	1.16096678231712	1.13575097893943	0.713800150850477	0.565091786089961	0.330785435759977	0.271244057323181	1.10963477995847
'ARSH'	1.05738233684198	1.02246876911606	1.12330268667336	1.17681389580996	0.694754420040403	0	0.42336597471212	1.18542472919394	0.691209754632033
'ARSI'	0.932724497481321	0.890327929413988	0.969935873770635	0.983497287203294	0.779956698494899	0	0	0.756006092266084	0.904839506403478
'ARSJ'	0.765198727530566	1.16081167509739	0.838575268817204	0.844749090293645	0.921662973514825	0	0	0.96954156954157	0.888746438746439
'ARSK'	0.523507409110931	0.313006178174718	0.652330140388789	0.646898684966875	0.433719801152952	0	0.678180052711888	0.556714968644087	0.486520472597659
'ART1'	0.493352055092333	0.426188465965208	0.506891564617102	0.527792843719126	0.518135831800268	0.995633559145613	0.282096175091257	0.686179885357112	0.488243379965637
'ART3'	0.639834671437552	0.536904746032381	0.642814723331919	0.664935877778564	0.675325500868854	0	0.47495419841326	0.449047605772537	0.540260400695083
'ART4'	0.734079587133133	0.500508809408954	0.664738262496267	0.701933086366216	0.345178489247555	0	0.953350113159913	0.770013552936853	0.862946223118887
'ART5'	0.810774592380161	1.20499121640856	1.23125805491338	1.12374251248687	0.985185405857288	1.34485626831312	0.941399387819187	0.803633623748086	0.865654609488907
'ARTN'	0.490824414577698	0.891080038370226	0.837881230109317	0.741555152674665	0.440298371900582	0	0	0	0.847366677997347
'ARV1'	0.861284948738083	1.40937537066232	1.12385536022642	1.09420929556817	1.33709971062835	2.8970493730281	1.33709971062835	0.7396721803476	1.15881974921124
'ARVCF'	0.586938636806427	0.487420072261255	0.970538061138776	0.980152415093672	0.257184389089773	0.422046176967832	0.693044248494546	0.570036394865644	0.405699318000768
'ARX'	0.0879535320353626	0	0.110756299600086	0.0936457230439142	0	0	0	0	0.191693595461688
'AS3MT'	0.840218138255414	0.796442067186644	0.67058919336234	0.726046485064748	0.6386563746308	1.41036616064302	0.470122053547672	0.961613291347511	0.564146464257206
'ASAH1'	1.11789116340966	1.24333740491922	1.30912392285548	1.21257239742161	1.33750632727117	2.22317453174327	1.50858271796865	1.12341266231708	1.36913389529928
'ASAH2'	0.797559783384984	1.08056486781191	0.796252308330255	0.794317670444395	0.650437104896492	0.465243206974574	0.697864810461861	0.966274352947193	0.823709284479574
'ASAH2B'	1.1916247945405	1.41229605278874	1.85363856928522	1.58883305938733	1.27106644750987	0	0	0.90790460536419	2.11844407918311
'ASAP1'	0.138396245346368	0.223563165559517	0.338694473905373	0.308043255770948	0.0546300968472505	0	0	0.204670503681248	0.124556620811731
'ASAP2'	0.139655569536351	0.176811638495563	0.419981155845393	0.388871440597586	0.0554337543509579	0	0	0.13430291704541	0.163557017787975
'ASAP3'	0.570913777157968	0.478594040762442	0.69518490335921	0.698684099227167	0.220507772854992	0.551269432137479	0.38164806840287	0.531581238132569	0.602950941400368
'ASB1'	0.730767521331048	1.20716197317099	1.30946383530413	1.26456958746689	1.00335540627199	0	0	0.510799115920288	0.569471987343564
'ASB10'	0.710768692439751	0.54566887805414	0.900307010423685	0.923213586481054	0.967999266846518	0.905881666834977	0.721874453259122	0.334782355134665	0.556626084440769
'ASB11'	1.00579344203867	1.18115067041253	1.15081357985784	1.0610222783649	0.4539132741668	1.2482615039587	0.7132922879764	0.832174335972467	1.26807517862471
'ASB12'	0.833163903777582	1.10367166474433	1.26839877888527	1.27659183093456	0.330350702372452	0	0.899288023125009	0.719430418500007	0.770818305535722
'ASB13'	0.980320337746761	0.938792878994988	1.24480823734142	1.27846293267675	0.710011421088646	0	1.78817691237141	0.627023073169194	0.981316598252601
'ASB14'	1.17591516445288	0.895224867466109	1.31272580716875	1.29163784239495	1.30385603820139	0	1.4682552778007	0.811558992001986	1.35259832000331
'ASB15'	0.809253251694015	1.00767592398437	0.764040545845019	0.77389510962	0.905776111446629	2.01535184796875	1.0893793772804	0.937372952543604	0.961452257746559
'ASB16'	1.19111188532283	1.05002540931546	0.891881338522215	1.03714918531801	0.89785375819982	0.417910112907552	1.25373033872266	1.36699569642657	0.829186731959429
'ASB17'	1.47551112457093	1.38471043998195	1.02279748407757	1.13262808639463	1.32362027351215	2.25015446497066	1.40634654060666	1.33937765772063	1.56260726734074
'ASB18'	1.32062780651981	1.47811646735479	1.40262781745693	1.44997763203	0.9263104422101	2.98735117612757	0.635606633218632	1.34430802925741	1.03408309942877
'ASB2'	0.684097682836118	1.0257445867202	1.12011972398745	1.05905510611393	0.235243076706491	0.805054084728881	0.35517091973333	0.720943956473625	0.76429185259071
'ASB3'	0.433121543446862	0.205549207059528	0.45075303990576	0.456159923417439	0.363822096495364	0	0.551245600750551	0.245825740875246	0.458599281296677
'ASB4'	1.12148040947809	1.04449090768326	0.90087340787681	0.928852250042732	1.21329751902601	0	0.376540609352899	0.682479854452129	1.53798277059635
'ASB5'	0.645819295558959	0.592408497673477	0.731905299877935	0.701562492219679	0.435943593916366	0	0.633156172116626	0.664813980722458	0.777055302143132
'ASB6'	1.56308964051431	1.09519109680772	1.36290447602739	1.5611776042568	0.973503197162421	1.68150552237145	1.8496560746086	1.68150552237145	1.14411715955171
'ASB7'	0	0.111232331592356	0.119956436030973	0.105026235838276	0	0	0	0	0
'ASB8'	0.952077355964661	1.25489084834787	1.13037065264392	1.06271631476178	0.695016469854203	0	0	0.80815868587698	1.24110083902536
'ASB9'	0.291986603764895	0.218989952823671	0.553985394170152	0.569373877341545	0.517612615765041	0	0	0.474478231117954	0
'ASCC1'	0.65352442502376	0.358648099804532	0.60500518740836	0.628903521214512	0.670159592206183	0.50769666076226	0.465388605698739	0.797809038340695	0.629257833057449
'ASCC2'	0.213131741144133	0.231505167104834	0.490612873364476	0.483292873961599	0.209801557688756	0	0.218923364544789	0.167841246151005	0.114437213284776
'ASCC3'	0.29513594371411	0.350680246800305	0.484057728332661	0.443140521093473	0.242301980831811	0.483666623246478	0.118397558815544	0.160409595814608	0.35722234888347
'ASCL1'	0.255552090591318	0.423915820863246	0.444849935473776	0.39024741631815	0.522215141643129	0	0.750684266111998	0	0
'ASCL2'	1.32715754424454	1.48955234923648	3.14397881346479	2.82871720167505	0	0	0	1.50864917422669	1.70542950129974
'ASCL3'	1.08849311174893	0.990586323919657	0.871605285013106	0.87079448939914	1.04011564011564	0	0.917749094219682	0.9455596728324	1.68667401099833
'ASCL4'	0.829512029103992	1.78111673781636	1.2355494487555	1.14288324009883	0.729499940488617	2.4490355144975	0.857162430074125	2.3810067502059	0.451138121091645
'ASF1A'	0.160450293248025	0	0.726888449714537	0.62304724261246	0	0	0	0	0.388458604705744
'ASF1B'	1.01905004511093	0.910968979720378	1.16401591853159	1.11378848841284	0.81987208174834	0	0	1.36645346958057	1.33856666407892
'ASGR1'	0.947844831165141	1.34739788307168	1.25124925602942	1.18920584918067	0.660489158368469	0	0	0.863716591712614	1.20920322839766
'ASGR2'	1.07274630420616	1.5298295120853	1.15325077368998	1.17600530675007	0.571202577564318	0	0	1.16356080614954	1.09273536577522
'ASH1L'	0.023895092983925	0.0924202620776635	0.0697526697483067	0.0594189408967057	0	0	0	0	0.0577626637985397
'ASH2L'	0.341757271601637	0.285280434345434	0.659821026369912	0.631517451164679	0.240450651805438	0	0.49871246300387	0.0990090919198861	0.396036367679544
'ASIC1'	0.229493463753654	0.302166393942311	0.541381455813307	0.517383599615847	0.232435687647931	0	0	0.166330125105859	0.202947578020955
'ASIC2'	0.121943900264215	0.208394467238966	0.485532044450267	0.451815834956502	0.0927691499321851	0	0	0.179740227993609	0.0756800959973089
'ASIC3'	0.618463041851801	0.710614035087719	0.895060413065953	0.895522938033532	0.606390643274854	1.1843567251462	0.300789009560939	0.518156067251462	0.488394525833484
'ASIC4'	1.05285851444532	0.963626753351437	1.07404012670626	1.09199907240141	0.861429693637078	1.15727423488618	1.22404005612961	0.348767577636929	1.19563691670561
'ASIC5'	0.636363030452489	0.637714119689118	0.844476356201008	0.814677998581525	0.834342639926596	0	0.450996021581944	0.433424748013816	0.614778787314334
'ASIP'	0.915358846268627	0	0.823822961641764	0.979972411887589	1.00291490982476	0	1.28150238477608	1.09843061552235	0
'ASL'	0.60031412178884	0.442776066751355	0.670512144094794	0.69051386229152	0.453510032005933	0.755850053343222	0.536409715275835	0.601037391815092	0.656396098955956
'ASMT'	0.670735358961869	0.985493851435595	1.21692485937549	1.15913647699884	0.560010791768164	0	0.572738309762895	0.840016187652246	0.45000867195656
'ASMTL'	0.812613353398175	0.844001159422591	1.17289729157987	1.15527498152156	0.367771533253068	1.09818290394637	1.43096560211194	0.63598471204975	0.767835201133235
'ASNA1'	0.545706044782003	1.00134410159028	1.08979757463862	1.02156171583191	1.05243308636529	0	0	0.446486763912548	0.589362528364564
'ASNS'	0.598889690419892	0.3931361771468	0.626043757044641	0.675554786332077	0.686584252231376	0	0.381435695684098	0.678826238081869	0.404553010574043
'ASNSD1'	0.635723102586346	0.620295847969533	0.809798363124703	0.788475798350774	0.562985905494087	0	0.375323936996058	0.500431915994744	0.681509254019158
'ASPA'	0.550001556285269	0.831252352112964	0.857228988116494	0.856273325922384	0.795110945499357	1.35463346270261	0.870835797451676	0.329505436873607	0.554168234741976
'ASPDH'	0.624721738459671	1.11978424818243	1.02325112333912	0.932690436658152	0.47102035836245	0	0.899220684146495	0.599480456097664	0.412142813567144
'ASPG'	0.717324897012397	0.783897183897184	0.987227872363008	0.956433196016529	0.479048279048279	0.958096558096558	0.217749217749218	0.43708784584697	0.784156409156409
'ASPH'	0.533271398357534	0.528542080145801	0.59510353331581	0.585607200337367	0.55112646749897	0	0.104620617559126	0.716819973211563	0.56687293799894
'ASPHD1'	0.819346340798173	0.460882316698972	1.19714292445151	1.07798337849591	0.726238802071108	0	0	0.307254877799315	1.35400454623427
'ASPHD2'	0.519919337245242	0	0.772895014770538	0.798724411151045	0	0	1.2786164441883	0.676914588099687	0.227122657849237
'ASPM'	0.449571242651595	0.544778023796518	0.646303195781799	0.612017064815787	0.350574746794981	0.336551756923182	0.178594682329519	0.368951648844718	0.497178731818337
'ASPN'	1.1018487277221	0.904937144679304	0.973340853951179	0.950544056480118	1.42204408449605	1.42204408449605	0.336799914749064	0.930792491670141	1.32397207866874
'ASPRV1'	0.761412529463335	0.837553782409669	1.19449784404064	1.08996725108108	0.327169446253777	0	0	0.294913303665376	1.13182943568874
'ASPSCR1'	0.5949607563312	1.13932103671535	1.09805978593161	1.00948817808746	0.531733219508547	1.05489009676696	0.1434280394727	0.5737121578908	0.811202306971178
'ASRGL1'	0.990032151532194	1.07508078506665	1.24204033555857	1.31714937372742	0.984737861951808	0	0.669621746127229	0.772640476300649	0.652228973500548
'ASS1'	0.616546814098213	0.446529359301433	0.954781999370235	0.966656423579978	0.264076502812676	0	0.558161699126791	0.61617850656291	0.496143732557148
'ASTE1'	0.956997677119628	1.16757886533114	1.30813976563902	1.22982730627819	0.75511894007829	1.80444006460267	1.34113788585333	0.862993074375188	1.15784904145338
'ASTL'	0.728833236620612	0.585972236751456	1.06150624706417	1.00025128504076	0.741082534715076	0	0.323035976670674	0.419946769671877	0.977462308719023
'ASTN1'	0.0954217357924954	0.136727583067055	0.354115415220698	0.309213172368506	0	0	0.13862657727632	0.136727583067055	0.0838749038982775
'ASTN2'	0.151645111474772	0.290038050597213	0.492275085490968	0.450527046300049	0.1265824256871	0	0.325303223002333	0.0829991762392784	0.0702745638541625
'ASXL1'	0.267796543336368	0.597628185494723	1.2581437186415	1.12204331809655	0.133143721981529	0.401074915598681	0.15925033413477	0.155440517528675	0.376959651686102
'ASXL2'	0.0782892986838865	0.0913577763368645	0.160457476257111	0.155764317597044	0.114020170466939	0	0.169064390692358	0	0.0497753028434354
'ASXL3'	0.0251875820201825	0.137602270040148	0.221466767526897	0.185336552044136	0	0	0	0	0.0641828144249229
'ASZ1'	0.559850277864333	0.468110106281522	0.660013064543852	0.686885936901005	0.727492012187515	0.696313783093764	0.497366987924117	0.428500789596163	0.214250394798081
'ATAD1'	0.253104387587109	0.277046694521025	0.336513788041952	0.317852021621021	0	0	0.976259780693137	0.455587897656797	0.436201178607572
'ATAD2'	0.160415513016521	0.193433983042662	0.361844765399395	0.326694131046311	0.0578951624639032	0	0	0.104320528590618	0.253623303454255
'ATAD2B'	0.0687786141926396	0.0246371155316918	0.188265697504903	0.183568985925099	0.0541208767417492	0.366819275694078	0.153552254941707	0.0569202324352879	0
'ATAD3A'	0.37375295148203	0.391003087704278	0.767184898430059	0.733387218542914	0.232739933157308	0	0.255172697798977	0.18258046480444	0.395875400323646
'ATAD3B'	0.6938610809257	0.861309558406951	1.04626716653474	1.01028693818332	0.35691023697198	0	0.507747301406567	0.376884594858483	0.793719919440151
'ATAD3C'	1.01645830204183	0.742175903078159	0.969259574915506	1.084044330874	0.455722045749747	0	0.499541473225684	1.33439160656176	0.697346486113706
'ATAD5'	0.198579056826419	0.25967165051296	0.48757496080359	0.438535378631088	0.342030196384608	0	0	0.0410681418598006	0.163219538160746
'ATAT1'	0.722059505561451	0.666330080635567	0.868977548820811	0.867439566045385	0.340010897310615	0.451287190975907	1.44787973771437	0.992831820146995	0.651859275854088
'ATCAY'	0.29487146843942	0.270604096036797	0.60510082586006	0.606303809609284	0	0	0	0.468465155504562	0.271447099451242
'ATE1'	0.318146274992864	0.298191538218164	0.593242273369594	0.544383626098901	0.235763134310502	0	0	0.386163754474097	0.362922417399267
'ATF1'	0.439921597046252	0.335178359654287	0.60046170592095	0.613131145709061	0.232046556683737	0	0	0.583859078107467	0.36199262842663
'ATF2'	0.319834593002548	0.396287275063978	0.48178258533241	0.425798029590019	0	1.66770894922757	0.392402105700606	0.381190616966303	0.555902983075858
'ATF3'	0.660456422521267	0.241977568596154	0.685603111022436	0.744264339773019	0.637940862662588	0	0	0.561387959143077	0.610204303416388
'ATF4'	0.583060289713062	0.599651436168311	1.03816812941232	1.01274464775093	0.368325226710124	0.910581810477806	0	0.63040279186925	0.662241316711132
'ATF5'	1.55784174158985	1.74072767528205	1.66359841235894	1.67633212860168	0.981586802694545	0	1.05429693622747	1.45979575785343	1.58144540434121
'ATF6'	0.389166875044936	0.485865351618602	0.693907375168046	0.625062792055037	0.305294703699045	0	0	0.221338660181808	0.481947082653936
'ATF6B'	0.555476460525905	0.86820882187462	0.686107219268383	0.676187668171973	0.463356729733625	0.584712063711479	0.264063512643894	0.336409680491536	0.603882951046281
'ATF7'	0.289441303720038	0.250951768650884	0.340949828410957	0.338008943295987	0.320945119090926	0	0.374435972272747	0.128904187175864	0.234721057245603
'ATF7IP'	0.105497353116242	0.161520085460728	0.274489493733675	0.244599607225124	0.189255857711561	0.339426266547908	0.181553584432602	0.109954987754956	0.0438584501719207
'ATF7IP2'	0.315125678564528	0.127014941870397	0.471197386875667	0.446259923805849	0.216477640057372	0.414915476776629	0	0.508059767481586	0.272075722476478
'ATG10'	0.879533252938992	0.911978647115206	0.89677900299662	0.88971775100452	0.316510236351748	0.768667716854245	0.768667716854245	1.16971174303907	0.82779600276611
'ATG12'	0.64810110238086	0.614820234961302	0.764358413529592	0.717806236050826	0.537786021124543	0	0.337012573238047	0.326141199907788	0.858428252587479
'ATG13'	0.199706561912638	0.397080784416077	0.564462438028561	0.509532312344376	0	0	0	0.255399377769965	0.280412718891766
'ATG14'	0.250533971930049	0.170835950418055	0.57780807940624	0.521296839057023	0.0890787455751287	0	0	0.228128494765573	0.358362769555115
'ATG16L1'	0.0506262177586326	0.136001792085321	0.275723402860115	0.257286972340513	0.0746243599429195	0.442005824277292	0	0	0
'ATG16L2'	0.693100372078127	0.77231184317277	0.893080712210299	0.876678308466388	0.753474968949044	0	0.77231184317277	0.397513448691867	0.812959834918705
'ATG2A'	0.203311099525234	0.412915373689006	0.697358405635924	0.644635153571712	0.157366085425347	0	0.166699522216092	0.0985248534836958	0.221530424126273
'ATG2B'	0.187872381375229	0.323169670583014	0.478454570251985	0.427472087146941	0.0705599669260504	0.13970873451358	0.13970873451358	0.0781951872277498	0.285119866354244
'ATG3'	0.569892823757038	0.774611605106654	0.799239935756822	0.738749956722087	0.647605481542089	1.89964274585679	0.670462145596516	0.551509184281005	0.863473975389452
'ATG4A'	0.336473972483865	0.81209989291021	0.652293107052879	0.616176616277037	0.342242097726446	1.9964122367376	0	0.260401596096209	0.157611492374021
'ATG4B'	0.378684156589465	0.440871981046854	0.777987238039711	0.732323064727246	0.235625697433445	0	0	0.390159434061873	0.486120977714632
'ATG4C'	0.731407437853366	0.64076292632453	0.769815881040946	0.727967348250354	0.926817804147981	1.44171658423019	0	0.77930626174605	0.797545344467766
'ATG4D'	1.00942563055983	1.29423517459812	1.41769906757015	1.40459631351733	0.797173839426376	0.616302464094341	0.827142780758194	0.813758593367285	1.03053854651841
'ATG5'	0.212453315509485	0.33671846231692	0.636223832541773	0.553366775280519	0	0	0	0	0.509887957222764
'ATG7'	0.680977375486521	0.814289586485475	0.877688125308926	0.852749414217185	0.57781787375378	0.762398583425126	0.304959433370051	0.604164915167081	0.798703277873942
'ATG9A'	0.299657131616449	0.40467395742267	0.601290893388678	0.567540274277015	0	0	0	0.342176048940404	0.430629721455611
'ATG9B'	1.04774519019866	0.901009377320714	1.00609927748317	1.01300391499319	0.663429790265998	1.73181023173332	1.90499125490665	0.898580780616345	1.02869527764959
'ATIC'	0.658638806449025	0.793199422820332	0.881332692022591	0.833138035444775	0.185608664939958	0.703063124772567	0.552406740892731	0.528799615213554	0.698527233645002
'ATL1'	0.200028687563489	0.409550261994397	0.490628740257247	0.456652964912759	0.341935831948152	0.503405530368113	0	0.116170507008026	0.102387565498599
'ATL2'	0.182079952967937	0.377491386114644	0.396824712313224	0.35537841439282	0.117035859852748	0.544216748315279	0	0.192076499405393	0.264182887531689
'ATL3'	0.565708124919706	0.342626052670202	0.559880763632908	0.570248925922406	0.701375684289591	0.74521166455769	0.161126846390852	0.549103331779351	0.418364443260458
'ATM'	0.509665101340514	0.55979569422606	0.718216021684951	0.679409589322967	0.440459540155969	0.551543177849263	0.0831092459772862	0.373352305005655	0.540621530763139
'ATMIN'	0.384437456571153	0.353862741235487	0.761774942097523	0.710707340988298	0.302162016054978	1.02270220818608	0	0.452215262123096	0.250851485026774
'ATN1'	0.443706783124773	0.473989441913704	0.510429607654814	0.488742225767317	0.564211137097435	0	0.760640199642467	0.62613674970569	0.462551472755554
'ATOH1'	0	0	0.186989216888152	0.153991119790243	0	0	0	0	0
'ATOH7'	0.924840265462348	1.53672953200562	1.15605033182793	1.13888626576586	0.557275544573466	0	0	1.11455108914693	0.965944277260674
'ATOH8'	0.200920267536344	0.283114922437575	0.851495007229972	0.712585864101354	0	0	0	0	0.467139622021999
'ATOX1'	0	2.84451602219979	1.40402393403451	1.15887689793325	0	NA	0	0	0
'ATP10A'	0.564831841789988	0.738976750021156	0.842491284017277	0.81362879083587	0.306385788054882	0	0	0.556219059155709	0.59075270646413
'ATP10B'	0.574181926771718	0.578511873970643	0.724426854418744	0.735500324728977	0.513098743072599	0.25555883342226	0.436415853998013	0.436415853998013	0.482722240908713
'ATP10D'	0.463482262327187	0.609675767693629	0.560779318052804	0.546066661349748	0.280418413990921	0.205159060236005	0.600035100905305	0.43596300300151	0.487991509532555
'ATP11A'	0.242540431780211	0.359703985932708	0.658317749461142	0.614997179053188	0.1395543283769	0	0.255422830377905	0.175764447671664	0.232736372089376
'ATP11B'	0.302172776823714	0.382032724984267	0.622571848122509	0.566483377174912	0.218482767556362	0.270124148978775	0	0.297136563876652	0.457133175194849
'ATP11C'	0.154225898786048	0.110872074703334	0.476520981837043	0.407981302021232	0	0	0	0.193091815494571	0.218224401003388
'ATP12A'	0.850344599253237	0.505506096860418	0.778034797851985	0.863140159757914	0.898827685594059	0.630756270592322	0.743391318912379	0.862157979330334	0.516073312302809
'ATP13A1'	0.265698797177473	0.292998618645708	0.461268350782549	0.439512788925077	0.152883453536465	0.264512641832931	0.115724280801907	0.182872937563508	0.343593740937622
'ATP13A2'	0.373191857046745	0.48560220540635	0.862268702766915	0.806575266378464	0.183252803062104	0.557902978211295	0.267081212973492	0.291925976971027	0.39678444571062
'ATP13A3'	0.25650916267235	0.296345329299415	0.511134207675544	0.465695744150687	0.108900268257275	1.03092253950221	0	0.114546948833579	0.345560627766103
'ATP13A4'	0.468643290332724	0.704231538986472	0.805598773628196	0.736224971455333	0.379390898988053	0	0.109481373707981	0.315563959511239	0.565354634721541
'ATP13A5'	0.918992088911677	0.746219839791768	0.799363746821855	0.834353173725202	0.797801856367236	1.31153790024008	0.655768950120038	0.734704101523376	0.913494738376822
'ATP1A1'	0.106634210710264	0.0467593865146614	0.281157725988479	0.272862576058606	0.110683611116983	0	0	0.100505807795881	0.0767018006863306
'ATP1A2'	0.260265965521338	0.319350308892413	0.609761936065205	0.58915511166245	0.299390914586637	0	0	0.229608069833361	0.251340520887547
'ATP1A3'	0.57857688472859	0.28192230147076	0.807896744513221	0.790019556663823	0.544923643111267	0	0.466630016227464	0.294179792839053	0.608952171176841
'ATP1A4'	0.735152543176453	0.514766076549232	0.584103293023327	0.644890587899499	0.550664528723565	0.588540924879154	1.09590379115429	0.763971392871979	0.7048252205206
'ATP1B1'	0	0	0.0541836204039789	0.0470412340779999	0	0	0	0	0
'ATP1B2'	0.0525167490468119	0.336982473050376	0.376840615024077	0.311060744354193	0	0	0.311060744354193	0	0
'ATP1B3'	0.340056952300193	0.247912487805947	0.528804159769567	0.453743889120848	0.213480197832899	0	0.512352474798958	0	0.562338082096417
'ATP1B4'	0.329055311466033	0.626470689137254	0.531712551648124	0.464392576665772	0.129271729504513	0	0	0.119515372560776	0.678676579898692
'ATP2A1'	0.552466018895142	0.90719487117768	0.875165406238424	0.822598377198012	0.498379348019585	0	0.620996489199007	0.381066027463027	0.642862562762353
'ATP2A2'	0.116182329857544	0.0421982990520323	0.198525146164346	0.182572232633283	0.167215689701511	0	0	0	0.198800875534019
'ATP2A3'	0.347343367337406	0.425928772892959	0.702699019332844	0.672645251845961	0.173868144849324	0.320207166764171	0.4863906330595	0.127445638513103	0.317936193950241
'ATP2B1'	0.0281025043398036	0.0388775578172412	0.148792013062586	0.12889222235851	0.100044915449701	0	0.250112288624252	0.0882749253967948	0
'ATP2B2'	0.266710804104409	0.245123245547655	0.234154555716077	0.243913232124583	0.158853135439512	0	0.211446403253946	0.276124126602211	0.241653032290223
'ATP2B3'	0.248315786212787	0.257470285243673	0.51209244786297	0.511440974377238	0.197076020803799	0	0	0.238256084852354	0.224833206832503
'ATP2B4'	0.197478715872586	0.214993457856851	0.29323200451645	0.315348155391394	0.244853660336969	0.56869237239554	0.115983312791196	0.16631569381379	0
'ATP2C1'	0.203027480221258	0.186160581864415	0.429031442285211	0.384610493093962	0.0643640309637604	0	0	0.22975514850355	0.290410507708487
'ATP2C2'	0.76989331843019	0.794184228815183	0.908692140062703	0.936511151541918	0.669965669949219	0.4443649851704	0.561906690925151	0.711362696430456	0.61624200773631
'ATP4A'	0.482367153352245	0.495061025808883	0.791566784285378	0.781291467106314	0.0666901955930834	0.496471456081843	0.219749660888685	0.575663222082628	0.464009860876492
'ATP4B'	0.871706387104364	0.548096323664282	0.947287865755031	1.03741922608776	0.57959611238062	1.05051795368987	0	0.51106278828156	0.663485023383078
'ATP5S'	0.615424949160117	1.04942718603473	1.08941273515847	1.07389679803675	0.672207712447618	0	0.667228396059117	0.720606667743847	0.295330601534363
'ATP6AP1'	0.513508607972902	0.120403415844578	0.184005220227594	0.276927856442529	0.357326266377457	0	0	0.772821924955895	0.375495398566141
'ATP6AP1L'	0.668414501945839	1.27255837870458	0.720008708893271	0.754460398651553	0.693637690698512	0	0.656478528696806	0.633841338052089	0.459534970087764
'ATP6AP2'	0.699210526315789	0.537854251012146	0.47204086164779	0.478092667566352	0.239046333783176	0	2.07173489278752	1.16535087719298	0.998872180451128
'ATP6V0A1'	0.108611782666212	0.0703305805789402	0.41237677685156	0.372517981069351	0	0.715027569219226	0	0.149656933092396	0.063715327950228
'ATP6V0A2'	0.394615215439702	0.613417705771395	0.727735537068745	0.699822851104005	0.393571259843301	0.35934767203084	0.147589222441238	0.225408994273891	0.456349497609717
'ATP6V0A4'	0.37288278005791	0.495453852626675	0.532689685797015	0.514447154753656	0.386417319860212	0.230240319750043	0.406306446617723	0.159397144442338	0.345360479625065
'ATP6V0B'	0.822117994799923	0.796822056498387	0.970044242693688	0.976676177822308	1.26841062054845	0	0	1.06242940866452	0.526712884804018
'ATP6V0C'	0	0	0.539315389101953	0.489040225711093	0	0	0	0	0
'ATP6V0D1'	0.580692570016673	0.595081412459564	0.907938560107082	0.910598536357395	0.747157773421453	3.2021047432348	0	0.367454642666288	0.339617169737024
'ATP6V0D2'	0.724585703420424	0.527749429656608	0.707269409452897	0.718429092868486	0.349084258158277	1.48942616814198	1.01551784191499	0.945667408344116	0.483579924721423
'ATP6V0E1'	0.400926027731965	1.07616986391212	0.889009887579575	0.765813760836338	0.486838747960243	NA	0	1.51460943809853	0.6196129519494
'ATP6V0E2'	1.76894719394719	1.10214778439078	2.03057956038089	1.94316169032078	1.26353370996228	0	0	1.07208920845284	2.6206625095514
'ATP6V1A'	0.454321726308483	0.263351207689166	0.46086461345604	0.428086995331638	0	1.66240449853786	0.391153999655967	0.277067416422977	0.655596140268452
'ATP6V1B1'	0.527387670279306	0.616565682486729	0.877461351241908	0.821845786185252	0.627222373295142	1.30269262145914	0.217115436909857	0.328835030659589	0.525116405549421
'ATP6V1B2'	0.125980876790684	0.167041310707648	0.339194362769939	0.30750786743908	0.0955532921420869	0	0	0.090929745748115	0.148359058852188
'ATP6V1C1'	0.447913650132738	0.432321719273687	0.962068051341445	0.914823638105928	0	2.27689438817475	0.359509640238119	0.539264460357178	0.455378877634951
'ATP6V1C2'	0.664445188459981	0.397260879872899	0.853304992567085	0.856959619057844	0.689223695201173	0.595891319809348	0.612916786089615	0.415738130099545	0.665181008159272
'ATP6V1D'	0.482552342971087	0.515936467327577	0.664149372095884	0.634580085341724	0.268084634983937	0.911487758945386	0	0.506382088302992	0.390637610976594
'ATP6V1E1'	0.195583384776693	0.373781579795458	0.467226974744323	0.454599218670152	0.164903638145055	0	0	0.207656433219699	0.164903638145055
'ATP6V1E2'	0.894639169554606	0.823636060859796	0.704376540735301	0.681316594461228	0.801375626782504	0	0.705973766451254	1.05896064967688	0.601031720086878
'ATP6V1F'	0.797062701294082	0.825327336091744	1.88564370537628	1.79585114797741	0.843269234702434	0	0	0	0.9697596199078
'ATP6V1G1'	0.754857481769397	1.22181583095698	0.940764530998554	0.912119457138022	0	0	0.972927420947223	0.547271674282813	0.875634678852501
'ATP6V1G2'	0.32713612228552	0.878102222976923	0.774937207709143	0.744119489424106	0.585401481984616	0	0	0.292700740992308	0.222452563154154
'ATP6V1G3'	0.788541057962545	0.635454332424029	0.741363387828034	0.834878830365613	1.03261329018905	2.0652265803781	0	1.34688690024658	0.476590749318022
'ATP6V1H'	0.577522322227788	0.283579006677154	0.543063949779829	0.533754842015649	0.393674385740049	0	0.669246455758084	0.340294808012585	0.743607173064537
'ATP7A'	0.023821355473711	0.125151001891736	0.0885306483970196	0.0708886713613816	0	0	0	0	0.0670809370139702
'ATP7B'	1.13419106284219	1.08347571260553	1.26023925370245	1.25454792861235	0.659455387201614	0.597631444651463	0.516870438617481	0.915520510955432	1.20745944939785
'ATP8A1'	0.254265661503606	0.43372030707745	0.527087978427506	0.502722089967586	0.143024434595778	0	0.290897155110058	0.250920060694348	0.23837405765963
'ATP8A2'	0.375744196470239	0.330533317420736	0.679343547426123	0.659184020340296	0.357879599077847	0	0.253802368733779	0.252002351934249	0.384133314840314
'ATP8B1'	0.217234065377799	0.434069078511506	0.646345915472229	0.587744888566472	0.0822937981331944	0	0.134268828533107	0.151052432099745	0.270572033256109
'ATP8B2'	0.243462402792977	0.441977900454943	0.610066020898233	0.563765760187826	0.181826351452983	0	0.308909285264208	0.114684884349586	0.254685846893363
'ATP8B3'	0.953906788224194	0.757637327165877	0.894098800346576	0.966411055309468	0.736277734194368	1.18583192766881	0.924948903581674	0.803430100830987	0.842991405795956
'ATP8B4'	0.444815513851374	0.623976309389553	0.70210934987436	0.687957810069288	0.479576386439605	0.284364203497843	0.634859617111463	0.478929184838472	0.345954607020417
'ATP9A'	0.134712877721109	0.216983956615072	0.420263663338665	0.371182746529877	0	0.32145771350381	0	0	0.264345936992981
'ATP9B'	0.743850893699293	0.530200770358251	0.81982915565975	0.873333307476316	0.708248364865173	0.680424321959755	0.504018016266485	0.543503298646809	0.596450386031619
'ATPAF1'	0.505974186743469	0.856466722352225	0.864182638769813	0.811847335086556	1.01776416873686	2.10822577809779	0.283799623974702	0.273288526790454	0.534694943720453
'ATPAF2'	0.720620922310021	0.85375889632854	1.07865992271701	0.99599172645025	0.403424533429969	0	0	0.214061997330188	1.14425867663773
'ATR'	0.344849084218806	0.524280923698088	0.560553833711822	0.522259810527484	0.204785746493573	0.16706205635002	0.323895823535753	0.263417350261442	0.355650316039258
'ATRAID'	1.06995958518943	0.537037407181619	1.22482215673001	1.28854798731883	0.498677592382932	0.846240762831643	2.23407561387554	0.895062345302699	0.705200635693035
'ATRIP'	0.459002829313709	0.547788801695579	0.724126024148713	0.671165429273467	0.422579932736589	0	0.19074788630471	0.432562135872099	0.454548154598459
'ATRN'	0.0530501392761208	0.078924286959873	0.223018719630225	0.195679287131011	0.0404549018064758	0	0	0.0404549018064758	0.093674699814024
'ATRNL1'	0.266076706970513	0.383344556547184	0.56265816771997	0.511422165809219	0.184117312560618	0.350334330844509	0	0.25564937656221	0.397952589405899
'ATRX'	0.0459395059850102	0.0673779421113483	0.094130948537913	0.0835263745182004	0.0381384577988764	0	0.0878842723191499	0	0.0826911107730184
'ATXN1'	0.511173733562689	0.376114452788601	0.661518949316421	0.643981331359994	0.689927738550869	0.899665771070333	0	0.394590250469444	0.52797287034644
'ATXN10'	0.456545840968614	0.500464120972306	0.800033433870101	0.748227906031895	0.484215285875802	0	0.828546155831929	0.328981561874442	0.418144788924525
'ATXN1L'	0	0.0543064210308036	0.232406441587157	0.199123543779613	0	0	0	0	0
'ATXN2'	0.974063794913898	1.1253776066449	0.739134868948235	0.728987696797933	1.11101934062909	1.26973638929038	1.84111776447106	0.994203592814371	1.12586338115137
'ATXN2L'	0.109215968973168	0.320167878605189	0.259664855019827	0.247265116597066	0.0894953190280493	0.367303705177619	0.125932698918041	0.289976609350752	0.0710910397117972
'ATXN3'	1.50740390281072	1.75596852553461	1.44033985334593	1.37295828477671	1.78524002870802	2.67600428419644	2.53557257248933	1.97720132211749	1.50459480723496
'ATXN7'	0.388474637440409	0.295658257107879	0.474797423527691	0.449641904483247	0.45307630210856	0.798277294191273	0.498923308869545	0.280097296207464	0.331082748742924
'ATXN7L1'	0.329865158036249	0.096473019367444	0.534630642132575	0.507316611923138	0.188256378071193	0	0	0.619632421537183	0.212897265253286
'ATXN7L2'	0.0435179800244143	0.270248643073989	0.313382125440563	0.283812913202702	0	0	0.422746091665739	0	0
'ATXN7L3'	0.114305831391026	0.135872969389332	0.150026403700721	0.152005643855084	0.144025347552692	0.720126737763461	0	0	0
'ATXN7L3B'	0.437480128991234	0	0.954079004714925	0.80074487895717	0	0	0	0	1.05509913462592
'AUH'	0.489402487109493	0.55831444096585	0.633143077729065	0.590861919587177	0.258357270721452	0	0	0.454352441613588	0.684479002950341
'AUNIP'	1.09955109473542	1.28804556811863	1.38034850785352	1.28804556811863	1.22255172567192	1.38712599643545	0.474543104043706	1.5281896570899	1.3661089358834
'AUP1'	0.234079580915265	0.44020936112423	0.65108227804246	0.601918922353539	0.361151353412124	0	0	0.251548206356703	0.100319820392257
'AURKA'	0.604427234988823	0.552619186275496	0.756848015986005	0.726777960132015	0.396752236300356	1.28944476797616	0	1.04147462028843	0.614021318083884
'AURKAIP1'	0.94604660314248	1.59476427386875	1.8259754511211	1.6199182844976	0.558167495854063	0	0	1.14495896585449	1.11633499170813
'AURKB'	0.87008050880622	0.412695419533349	0.711526681147255	0.771335015853261	1.16655238588093	1.7498285788214	0	0.825390839066698	0.57560150619125
'AURKC'	1.42094912811811	1.7145132709064	1.56259437348431	1.42691749643178	1.60021238617931	5.48644246690047	1.64593274007014	1.57589304900333	2.24445373645929
'AUTS2'	0.343964926817605	0.624925109035708	0.48150579161569	0.409459224285245	0.626511213373362	1.76318155763646	0.928988132518135	0.413377494374099	0.664583817878358
'AVEN'	0.84749464723393	1.09952625460048	0.813070299860791	0.825944852690302	0.877150158164427	0.545918629906531	0.857872132710264	0.585863895509448	0.874529844025026
'AVIL'	0.639324570874532	0.674592475605873	0.693207804829402	0.718081945547481	0.468838018641323	0	0.489359548076802	0.719923181305295	0.553605075338282
'AVL9'	0.436692028002993	0.495110751483769	0.812067969653627	0.783450019772992	0.154529908459996	0.748250083069456	0.609289353356557	0.177709394728996	0.441209531740955
'AVP'	0.796359768071788	0.477815860843073	0.771473525319544	0.867386450089001	1.43344758252922	0	0	0	0.617178820255636
'AVPI1'	1.68156960398945	1.78166303279834	1.06561491518635	1.37122756974532	2.67249454919751	0	0.890831516399171	1.16921636527391	0.479678508830323
'AVPR1A'	0.770455181551307	0.754264456721606	1.20106616462086	1.10896580768685	0.70808500018763	0	0.476595673203212	0.652183552804396	0.89793387704953
'AVPR1B'	1.47375394319494	1.03692268458327	1.33954076763675	1.50638748246695	1.10578600463222	0	0	1.82006399140817	1.0494914443964
'AVPR2'	0.159758687230291	0.25147200767731	0.386604652372235	0.397061064753648	0.377208011515966	0	0	0	0
'AWAT1'	0.471169067571059	0.650094029939816	0.759961946214691	0.700039296180545	0.570638092947171	0	0.611397956729112	0.259380951339623	0.199059799865292
'AWAT2'	0.141128940423278	0	0.348159500603681	0.324385922763952	0	0	0	0.263440688790119	0.154965111053011
'AXDND1'	0.526439228934672	0.542710986919925	0.593774479147246	0.593330819033252	0.488836426867909	0.425200915678004	0.24750501061854	0.609943382489826	0.481894371101738
'AXIN1'	0.227723785268673	0.366279050274762	0.504079940534077	0.463744935898686	0.0695142498639736	0.461773231239253	0.170126979930251	0.0691425159074817	0.360587861844197
'AXIN2'	0.190206523279472	0.0853738035365002	0.345582752073755	0.337452010335529	0.240598900875592	0	0	0.156602834889438	0.129101849250317
'AXL'	0.386038057946986	0.255341274769172	0.548639256166835	0.523895368318999	0.0763178075551222	0.371062443630077	0.496652809166411	0.198051733716667	0.441469163703476
'AZGP1'	1.25498464313118	0.531801859572458	1.26302941648459	1.38133850106669	0.85790677346123	0	3.19081115743475	1.16587330752424	0.830485095770688
'AZI2'	0.346667548753684	0.693897869502099	0.622864972842686	0.583935912040018	0.126312378136316	1.48417044310171	0.282699132019374	0.312456935389834	0.363470312596338
'AZIN1'	0.126760545337727	0.0976801849367189	0.286303990331762	0.287958926692062	0.193088737665607	0	0	0.212892710759516	0
'AZU1'	1.80091517194404	1.44740219374762	2.00942538600068	2.04575090663636	1.48029769815097	3.47376526499429	1.53254349926218	2.34186422359165	2.00409534518901
'B2M'	0.314632255070765	0.286029322791604	0.82403685851867	0.672030059374449	0.449474650101093	3.14632255070765	0	0.572058645583209	0.898949300202185
'B3GALNT1'	0.509866927200423	0.821875046830532	0.75620712798265	0.634928626325055	0	3.05920156320254	0	0	1.14720058620095
'B3GALNT2'	0.509711965637503	0.460075264002944	0.748296901166079	0.741346775149056	0.395519248698183	0.519825298289041	0.428091422120386	0.26953904355728	0.506264638333674
'B3GALT1'	0.1515745577484	0.258842706308806	0.752859622435147	0.632303669822983	0	0	0	0	0.494846350296248
'B3GALT2'	0.249728960094053	0.665943893584141	0.600655276566088	0.564604605430033	0	0	0	0.470078042529982	0.170028228149142
'B3GALT4'	0.506178752589644	0.716385875758101	1.07074787312508	0.958988837480283	0.604011620737223	0	0.684546503502186	0	0.76060722611354
'B3GALT5'	1.42264939323057	1.27071596288556	1.6478169230944	1.82912064843931	2.09749590027584	2.18139573628688	1.67799672022067	0.464126752401463	0.340843083794825
'B3GALT6'	2.39541653407876	1.37024634426792	2.36055089776888	2.50385882618939	2.06136184735349	0	4.04026922081284	3.63988218091247	1.92393772419659
'B3GAT1'	0.17227721155674	0.130393302325056	0.503110440829419	0.463075963394998	0	0	0	0.323019771668888	0.187011446755672
'B3GAT2'	0.931005751760469	1.1991622239147	1.17484059150726	1.20422952637718	0.928087238432066	0	0.640822140822141	1.17019695280565	0.489355089355089
'B3GAT3'	0.522918075996051	0.56848008261761	0.639940431031161	0.72097382740737	0.834704910040646	1.85200151915268	0	0	0.25005927684762
'B3GNT2'	0	0.448211060810214	0.598960726908544	0.519411255366003	0	0	0	0	0
'B3GNT3'	0.527991991658308	1.67275338950154	2.49441377877283	2.14622535457538	0.42004696225261	0	0	0	0.887423159688612
'B3GNT4'	1.94077147215928	1.96098784166094	1.99563426995884	1.93362114743211	1.32990070266488	2.41352349742885	1.03436721318379	1.68712322150366	2.59917915107722
'B3GNT5'	0.604975888706297	0.456193391664604	0.892864994046263	0.90855322541606	0.819074498670539	0	0	0.800872843144527	0.226662125418262
'B3GNT6'	1.37875183565772	2.56247114525957	1.8200602784921	1.69241223689572	1.56993503554143	0	0	0.340900179146139	1.89819417933645
'B3GNT7'	0.210915155893045	1.55605237389624	1.88399842340618	1.67769615074448	0	0	0	0.271360353008735	0.252858510758139
'B3GNT8'	0.743225825856396	0.695482651999849	0.803788721314861	0.832344699983755	0.513004530435532	1.52392522276437	0.719631355194288	0.551206995467965	0.458526173221139
'B3GNT9'	1.07014426486788	1.46649399259673	2.3052811225941	2.14802917541293	0.929831807439022	0	1.61613623673925	1.01310032750819	0.817803878831911
'B3GNTL1'	0.714433060667333	0.737396980474497	0.888047976485416	0.882242815924845	0.417394517249715	0.670360891340452	0.921746225593121	0.482409239562755	0.670360891340452
'B4GALNT1'	0.838544767696585	0.553884135952752	1.00978987306367	0.986851078720997	0.587177717895267	1.40462120751417	0.852805733133602	1.03819828381482	0.739601432275159
'B4GALNT2'	0.955338782848005	0.799197028930729	0.830564830407532	0.888763492618695	0.655503017668436	0.5692526206068	0.920493599279081	0.670005296820393	0.99076028624695
'B4GALNT3'	0.489579442216624	0.625896305777209	0.718731757272496	0.681001673650928	0.259304890500664	0	0.310853453070073	0.364032967969186	0.58017754270089
'B4GALNT4'	0.225666677540419	0.219205713678448	0.709426646272406	0.62188271848007	0.15469263971612	0	0	0.161507293448108	0.345869392572834
'B4GALT1'	0.198994850302555	0.222774109143741	0.490681674165955	0.444069629067502	0	0	0	0.184484809134661	0.319108859043737
'B4GALT2'	0.699630400118453	0.577550917155687	0.962584861926145	0.966810844246797	0.86328663406429	0	0.607498001748945	0.264555581406799	0.643233178322412
'B4GALT3'	0.40859857858488	0.342600660027446	0.717468418229222	0.680887703996435	0.528583875470917	0	0.370008712829642	0.308340594024701	0.41691122572354
'B4GALT4'	0.322284680318092	0.488739405317547	0.64673234506785	0.587964119333857	0.390134086700849	0	0	0.55594107354871	0.137269400876225
'B4GALT5'	0.145383256315603	0.108599540862258	0.359444492608515	0.341985546021526	0	0	0	0.195951345468856	0.16388657984668
'B4GALT6'	0.099193632665695	0.299605257847405	0.581028666273992	0.520709824565456	0.299605257847405	0	0	0	0
'B4GALT7'	0.990406082766946	1.61248428254243	1.70654586569074	1.66575194061446	1.72814771209189	0	1.70654586569074	0.691842918523272	0.898182034574072
'B9D1'	0.83105968376639	0.804399583291583	1.28293278884733	1.24152208855345	1.13621441139936	1.29853075588498	0.865687170589989	0.616251884148806	0.542669569623575
'B9D2'	1.25824531036274	2.56025567499896	2.1652880835473	1.88906067223966	0.339726233797939	6.79452467595877	0	0	1.18165646538413
'BAALC'	0.577242946029496	0.302365352682117	0.408193226120858	0.433239908320645	0.680322043534763	0	0	0.777510906896872	0.680322043534763
'BAAT'	0.629348681834005	0.831796509556832	0.844101966261009	0.808691050958031	0.310060347648425	0	0	0.768949662168093	0.779340873819014
'BABAM1'	0.444557198698068	0.684231514517896	1.0419689958526	1.00412165413589	0.971439804562445	0	0.596110789163319	0.187349105165614	0.168133812328116
'BACE1'	0.395406996294372	0.19623902779054	0.619351682732587	0.611360048116683	0.267598674259828	0.735896354214526	0.609017672453401	0.401398011389741	0.220768906264358
'BACE2'	0.188189071710158	0.475543642285549	0.731129479234576	0.650581316268055	0	0	0	0.178864387976772	0.267393226470326
'BACH1'	0.459409927038025	0.942800042575287	0.948714471337854	0.847948644352562	0.136182228371986	0	0.357478349476463	0.141226014607985	0.895250127384534
'BACH2'	0.0522698515329547	0.0764688568722856	0.125320736604049	0.127382568774399	0	0	0	0.154367038172091	0
'BAD'	0.703153122779354	0.976162637366594	1.13038907635574	1.13960962217257	0.965316385840298	0	0	0.556913299523249	0.552193695290001
'BAG1'	0.928136382868768	0.974059797646129	0.987605075592625	1.00577076196016	0.919660251518368	0	0.618757588579179	0.959074262297727	0.799228551914772
'BAG2'	0.545717716392722	0.658979883945928	1.39424885625286	1.2319553385938	0	0	2.32839558994228	0	0.802895031014579
'BAG3'	0.149074910250407	0.181921924373378	0.343774170257166	0.310402552850162	0	0	0	0.230825667484501	0.161404414105704
'BAG4'	0.169492604381202	0.434596421490262	0.670187593854243	0.567339261527036	0.28248767396867	1.41243836984335	0	0	0.220120265430133
'BAG5'	1.11188071261844	1.75046888660358	1.08624702286267	1.09404305412724	0.937751189251919	0	0	0.829963696234457	1.5782916190688
'BAG6'	0.168776503374699	0.178279684871022	0.31707235188654	0.278831149647311	0.0592486377864774	0.395780900413669	0.162205287054782	0.135541404251256	0.353375803940776
'BAHD1'	0.150979552378359	0.13248008153358	0.262111129055685	0.259190782227073	0.246451916382321	0	0.429711033692253	0.0879723376062879	0.0739899793112488
'BAIAP2'	0.401964881253164	0.62274104709297	0.731839315408496	0.69046938041492	0.485252763968548	0	0.237234684606846	0	0.544898416206349
'BAIAP2L1'	0.232054635280442	0.424185892448119	0.693309103649826	0.625055983221758	0	0	0.146108474065463	0.249153397880053	0.323354819653075
'BAIAP2L2'	1.40751691243205	1.34132569783497	1.5722849061687	1.56044813893861	0.864196985319389	1.26262546556404	1.42842476912296	1.54417643144844	1.5250535035048
'BAIAP3'	0.813126608673934	0.717961286832156	1.00575650760379	1.03704120340545	0.566811542235913	1.0649186551099	0.418360900221745	0.693358252080899	0.76910791757937
'BAK1'	0.737133105141592	1.21343449615616	1.32436414225999	1.15023478281469	0.505597706731733	0	0	0.547730848959377	1.34443026562756
'BAMBI'	0.609822599343687	0.859054444292846	1.29409563916266	1.19746983143851	0.863559974595081	0	0	0.172711994919016	0.873155085423915
'BANF1'	0.445663371554553	0	0.203285046674007	0.33586225102662	0.891326743109107	NA	0	0	0
'BANF2'	0.569298982517438	0.822320752525189	0.7790407129186	0.714120653508717	0	0	0.74008867727267	0.462555423295419	0.592070941818136
'BANK1'	0.547683652867686	0.649449196474857	0.696460264316201	0.644211072463323	0.387441727949207	0.461830539715454	0.481073478870265	0.418324764235013	0.592090435532634
'BANP'	0.090585161339466	0.141916752765163	0.220215650842495	0.224437037120626	0.24099071224273	0	0	0	0
'BAP1'	0.331186648266509	0.296543693426916	0.541539199457749	0.51040905257534	0.36913511838038	0	0.262496084181603	0.302880097132619	0.317109363440863
'BARD1'	0.391267089064029	0.582914890753287	0.756260344561146	0.679896027780435	0.416436317015517	0	0.573662273439742	0.0577789340155136	0.440069689214049
'BARHL1'	0.364012832893854	0.472841411800264	0.48325841608322	0.470416584047442	0.392013820039535	0	0	0.325288063437061	0.294010365029651
'BARHL2'	0.274841675890641	0.117281577211955	0.452328947405697	0.43511715212964	0.461175015477516	0	0	0.174418755853676	0.172210923501098
'BARX1'	0.217206055661318	0.181570687154383	0.423419902028035	0.358166834934674	0	0	0	0	0.464820959115221
'BARX2'	0.696961019987371	0.248453696939942	0.708874883576899	0.827221557441658	0.973532853315693	0	0.51851206317901	0.99381478775977	0
'BASP1'	0.270036583827425	0.871085754282017	0.951471184626834	0.900121946091417	0	0	0	0.778951684117573	0
'BATF'	0.781901160309041	0.315503976966806	0.717299639941627	0.721151947352699	0	2.99728778118466	0	0	1.04253488041205
'BATF2'	2.86133370481422	2.78631746536216	4.7318168687387	4.33095768277983	0	0	0	3.00584550808766	4.20308905791919
'BATF3'	0.341943853925151	0.413182156826225	0.459889704989189	0.400661485407248	0	0	0.550909542434966	0.347942868906294	0.472208179229971
'BAX'	0.61496097832809	0.989755677991194	1.16884330286011	1.04662366255402	0.826159698157939	0	0.649125477124095	0.556393266106367	0.577000424110307
'BAZ1A'	0.0762700693553752	0.100722101557348	0.244400922819192	0.221716727847859	0.0757933814219041	0.25264460473968	0	0.04393819212864	0.0631611511849201
'BAZ1B'	0.0651096713523258	0.0479811466991813	0.124075190619291	0.121964734449739	0	0.458819715310921	0	0.115608117243697	0.0401153849452171
'BAZ2A'	0.125892836271536	0.169102807904624	0.210615002219672	0.189052610506616	0.0702206575197167	0.345251566138607	0.327080431078681	0.207150939683164	0.141884205262441
'BAZ2B'	0.110735179478213	0.111362051956111	0.270986500613083	0.252139712921473	0.0527144139382412	0.507723039510429	0.0612491285758613	0.0831615323336047	0.0819255859931902
'BBC3'	0.700509830621905	0.758885649840397	0.891666408497018	0.805611093248829	0.25944808541552	0	0	1.14982674218242	0.857497909424177
'BBIP1'	1.33468753122169	0.838316135312798	1.30185564542693	1.32034791311766	1.29677027181198	0	1.72902702908265	1.1526846860551	1.20280141153575
'BBOX1'	0.76584447057248	0.96105972777723	0.95849690183649	0.93833196394466	0	0	0.778000732010138	1.0540655078847	0.609627439261675
'BBS1'	0.460062927443822	0.511181030493135	0.819189950297425	0.789384111431758	0.314572941841929	0	0	0.584206891992154	0.427255786680829
'BBS10'	1.30532299191458	1.07969231107665	1.24706650668834	1.28080311250845	1.28791868535572	2.27279768003951	0.459970959055615	1.74902537517444	1.064395607732
'BBS12'	0.915979411909697	0.837895921058379	0.871804083750039	0.892654189702194	0.389422104263323	0.408893209476489	0.950914440642997	0.681488682460815	0.965889471204304
'BBS2'	0.567205916180911	0.83412634732487	0.734105002136799	0.722909501014887	0.512060896552212	0.438909339901896	0.658364009852843	0.542182125761165	0.661740235544397
'BBS4'	0.667647017035364	0.694592412341724	0.691830022057692	0.694664856272923	0.478068234420384	0.92198873781074	0.537826763722932	0.586720105879562	0.691491553358055
'BBS5'	0.547985137998036	0.90960596104629	0.778038463400419	0.771470958365908	0.313803455092893	0.679907486034601	0	0.520780202069056	0.546354229849233
'BBS7'	0.650537613314042	0.780814878341708	0.690400752409698	0.662514418592954	0.374996619203583	0	1.22843720083932	0.314335401391239	0.9095662678555
'BBS9'	0.367889041359138	0.435927531745862	0.474164153089761	0.473755953922156	0.25591281439545	0.545947337376961	0.111417823954482	0.268498690513259	0.375338794446661
'BBX'	0.293814110757686	0.292460128680461	0.389640276260866	0.396599474588552	0.394886164858329	0	0	0.199571848816541	0.291787806545564
'BCAM'	0.372509524454554	0.461667541783021	0.882259400023943	0.841735922228411	0.404622414493739	0	0.355577273342983	0.209536607505686	0.29044678268115
'BCAN'	0.310647743755286	0.500700440319418	0.748827578605143	0.645147256920091	0.0777485155775494	0	0.412665198065454	0.137555066021818	0.433506874735427
'BCAP29'	0.86261813048578	0.861696529919021	0.987508970926482	0.956121155224662	0.997585593078793	0	0	0.561858552423688	0.944573798277504
'BCAP31'	0.422875137953112	0.172994374617182	0.511237107077643	0.532177610051163	0.356800897647939	0	0	0.356800897647939	0.368310604023679
'BCAR1'	0.38161642337348	0.40299549471093	0.618645257766946	0.590164376411051	0.278004009491252	0.332421815604433	0.671992487458424	0.127022970190312	0.545593900531721
'BCAR3'	0.418109755169572	0.520064930367522	0.776375556832049	0.736438301608075	0.391927545067431	0.322873644269836	0.158790316854018	0.265375598030003	0.435335250700903
'BCAS1'	0.79632116579711	1.18362282370752	1.10321874563576	1.08874635557854	0.652390532752178	0.514618619003271	0.464165813218636	0.696248719827954	0.827708268326939
'BCAS2'	0.473459417299433	0.603161901348895	0.685948828985018	0.642848309795681	0.416468931883761	0	0.999525436521026	0.293978069565008	0.475964493581441
'BCAS3'	0.345032828127876	0.305888752889977	0.4917892034585	0.469736596901367	0.298897009966777	0	0.276756490709979	0.522879629394808	0.429449726963761
'BCAS4'	0.867596892154469	0.929507520822384	1.10931244524002	1.11657090938789	0.600306940531123	0.900460410796684	0.568711838397906	0.450230205398342	1.09621267401335
'BCAT1'	0.472797023025124	0.755887911345757	0.894592617910511	0.845444922946404	0.257180798238941	0.742966750468052	0.764194371909996	0.25232833034764	0.38429314679382
'BCAT2'	0.466257070478516	0.597358831792203	0.951459123504692	0.864812672390076	0.250890709352725	0	0.516539695726199	0.121960761490908	0.602629645013899
'BCCIP'	0.890254645225424	0.945586787436993	0.886574737311933	0.915362552222112	0.293936068822056	0	0.36448072533935	1.22661782566127	1.09344217601805
'BCDIN3D'	0.543082404203512	0.814623606305267	0.756190689397295	0.767995319075673	0.378894700607101	0	1.16374800900752	0.678853005254389	0.414215393036577
'BCHE'	0.924312720706966	0.721244016915284	0.880162190133906	0.863159955553601	0.665763707921801	1.01822684740981	1.61021920055505	0.850037591364442	1.08186602537293
'BCKDHA'	0.626286532287167	0.793900636554968	0.92388462721726	0.941832432186328	0.580236051971934	0.802301701492057	0.481381020895234	0.552605763782795	0.457650970569413
'BCKDHB'	0.524423374735312	0.712543734474922	0.66816014726185	0.638940315748941	0.395303983228512	0	0.724723969252271	0.442204455814945	0.592955974842767
'BCKDK'	0.558080288815911	1.13229006574789	1.30397605944487	1.17252299090628	0.793061463054189	1.67424086644773	1.00454451986864	0.381472602481762	0.704119990562131
'BCL10'	0.337840451417475	0.198414233372168	0.580173264670516	0.55555985344207	0.320515300062733	0	0	0.574717089767658	0.26041868130097
'BCL11A'	0.349091079006407	0.231907923377496	0.358464351809917	0.34520982495138	0.30119748585004	0	0	0	0.548848751993406
'BCL11B'	0	0	0.245685217669926	0.212911692890872	0	0	0	0	0
'BCL2'	0	0	0.497504535906638	0.407049165741794	0	0	0	0	0
'BCL2A1'	0.370103380593339	0.700729067256722	0.973234815634336	0.822679153547256	0	0	0	0.291970444690301	0.796283030973548
'BCL2L10'	3.14855998409052	3.00494145850042	2.75625664814177	2.74489844766866	2.64323554219945	0	4.07813483653629	1.29758835707973	4.17760153986644
'BCL2L11'	0.402661590031754	0.465686882384551	0.874350881211809	0.798491389589962	0.498176664876496	0	0	0.578962069991603	0.680050685386963
'BCL2L12'	1.11969876844114	0.766708987203766	1.14712870956276	1.16851851122171	0.927914466564558	0	1.57342018243556	0.904716604900444	1.14521089227904
'BCL2L13'	0.568477295337034	1.04105993580408	1.1304078271961	1.0404650444122	0.272658554615355	0	0.219100624244482	0.465935504722443	0.714736016952873
'BCL2L14'	0.818778001140813	0.649375656077196	0.926158722601903	1.01180132377818	0.611425130722035	0	1.29875131215439	1.01402506295131	0.140536522583871
'BCL2L15'	1.15336145739521	1.31465530105392	1.34295512162456	1.28840258382858	0.8379121699025	0	0	1.12684740090336	1.36160727609156
'BCL2L2'	1.08941913290901	1.42802237692127	1.07492764209567	1.01889199896036	0.550383624438406	0	0	0.587075866067633	1.7612275982029
'BCL3'	0.0705093640314659	0.241096535075335	0.457925147582912	0.381187235783954	0	0	0	0	0.167954889603042
'BCL6'	0	0	0.0771471507334647	0.0667734225822878	0	0	0	0	0
'BCL6B'	0.446092489021509	0.480378313768939	1.11304877397735	0.992573892475821	0.496018537938161	0	0	0.157991089861785	0.563136557923192
'BCL7A'	0.160719332029183	0	0.191930452311637	0.199964750315379	0	0	0	0.245670978958895	0.171969685271226
'BCL7B'	0.106764947640917	0.164101678781409	0.590766043613074	0.526024559381504	0	0	0	0	0.216133918395027
'BCL7C'	0.634888343701149	0.849596038116447	0.726730187713658	0.755088221949824	0.582802160293294	0	0	0.751411590315254	0.558944761918715
'BCL9'	0.148164720282879	0.227734662657018	0.317359271831716	0.269113507198148	0.0564113384563256	0	0.141352549235391	0.0523305182275702	0.236493688143827
'BCL9L'	0.0909345234110636	0.134828236897278	0.39397368032633	0.347654934511702	0	0.514032653170873	0	0.125458817045095	0.103380868794142
'BCLAF1'	0.124037341353855	0.0310093353384638	0.137651195892693	0.14871407197893	0	0.376246602106694	0	0.209025890059274	0.0990122637122878
'BCO2'	0.56815365974756	0.584386621454633	0.719661302346909	0.707113842781793	0.707512104591301	0.309901996225942	0.946922766245933	0.327780957546669	0.56815365974756
'BCOR'	0.0723623058369719	0.073471306692711	0.0853079614411077	0.0920448530246283	0.073471306692711	0	0	0.0794037724505075	0.0620582881773384
'BCORL1'	0	0.0364068485679045	0.117528602055944	0.0996036423084181	0	0	0	0	0
'BCR'	0.196750834547006	0.164819078121807	0.49292141139165	0.463673198865878	0.189008942821276	0	0.158294989612818	0.0523289221860557	0.212476496124588
'BCS1L'	0.509243466615888	0.627365504877755	0.697474940572427	0.655007825636092	0.27371836330604	0	0.243305211827591	0.745445755386662	0.648813898206909
'BDH1'	0.89572432455299	1.18342101556474	0.999790576370133	1.06326598090098	1.05692146644843	0	1.5957441748339	0.366589878002382	0.457207600654656
'BDH2'	0.79685055314652	0.706540823789915	0.72259856978514	0.787963744003622	0.369272207555705	0	0.360480012137712	0.772457168866525	0.841120028321327
'BDKRB1'	0.640722657800424	0.905849274821289	0.988151552684103	1.00538086180783	0.810791017586957	0.768117806135011	1.45942383165652	0.900878908429952	0.163980205804104
'BDKRB2'	0.539106582793104	0.658377950667684	1.28270186940428	1.15485086608131	0.393633377912425	3.54270040121182	0	0.36468974718357	0.612318587863772
'BDNF'	0.654257434059472	0.630609574997082	0.526414027404173	0.570988306088267	0.894711020936031	0	0.87234324541263	0.436171622706315	0.623102318151878
'BDP1'	0.361459874455167	0.557204737103497	0.694451049707377	0.619108560886511	0.249028901280559	0.298980882457188	0.162877644920707	0.274138026523547	0.454700092070306
'BEAN1'	1.19964948313819	0.813536403395367	1.35361519220406	1.34375552598924	0.839555691350443	0	0.63920717409636	1.06804236684455	1.18599885314264
'BECN1'	0.182512157078631	0.195186612431314	0.551836495879107	0.525808833488437	0.260248816575085	0	0	0.167302810655412	0.0949556492909094
'BEGAIN'	0.166806648375983	0.269952788434562	0.460923756672113	0.38996874486914	0	0	0	0	0.388057133374683
'BEND2'	0.214734288651026	0.431335831985974	0.473542918170759	0.440495473205754	0.122478075749104	0	0.413363505653225	0	0.230714514783196
'BEND3'	0.0601596488573169	0.333122831732307	0.781173040412259	0.709712348745474	0	1.39495185787903	0	0	0
'BEND4'	0.182985943052118	0.349722169153663	0.563822233493922	0.486530304385812	0	0	0.266249388038797	0.145226938930253	0.312553629436848
'BEND5'	0.933813373397564	0.848420410048525	1.29907190156481	1.24508449786342	0.516827527415004	2.2826549127496	0.526766518326831	0.790149777490247	1.18359884364794
'BEND6'	0.457994562878619	0.43899939667628	0.500763381057142	0.542386935748593	0.234637608568357	0	1.36089812969647	0.567040887373529	0.36781030532337
'BEND7'	0.660758389845481	0.428652458383125	0.766610075905678	0.743676751381327	0.745038796713527	1.15894923933215	0	0.585985570448842	0.686219944341407
'BEST1'	1.1879501008316	1.26747814105463	1.55623575746167	1.53458599651498	0.820941126590943	1.20209236393674	0.313589312331323	0.885752268163912	1.11678258327026
'BEST2'	0.514102906984727	0.292829005086602	0.645435517418469	0.637098595043016	0.557487118544619	0	0.768165390087644	0.397965202093599	0.393227521116294
'BEST3'	1.59016529384749	1.18748334982361	1.16764755215765	1.30244833600386	0.749649352813818	1.5535496456339	2.98155992596405	1.98675098912797	1.38235960203788
'BEST4'	0.720750784166218	1.0859311814771	0.911582573681189	0.943018910824734	1.05005432536061	0	0	0.471233396012243	0.611600790569081
'BET1'	0.57422062771857	0.807012774090963	0.735972917216759	0.772227740724974	0.287110313859285	0	0	1.42187964958884	0.439109891784789
'BET1L'	0.236048704963158	0.799519807133279	0.616127128208922	0.619627850528291	0.300425624498565	0	0	0.600851248997131	0
'BEX1'	0	0	0.185239720806443	0.15222670125678	0	NA	0	0	0
'BEX2'	0.249233987112775	0.625983037399528	0.815674866914536	0.695046893638443	0.320443697716425	0	0	0	0.271891622304845
'BEX4'	0.175159426880174	0	0.0852749841390321	0.139374167625085	0.540074899547204	NA	0	0	0
'BEX5'	1.05983440276951	1.92697164139911	1.60580970116592	1.47883870153885	2.35518756171002	0	0	0	0
'BFAR'	0.783819670441247	0.717284253281638	0.797251754492091	0.861952278099229	0.530386243623747	1.07592637992246	1.67366325765716	0.836831628828578	0.475672715334139
'BFSP1'	0.585476116691077	0.877810954570575	1.27203743117413	1.15242450817041	0.406435429220815	0.798609966188267	0	0.722551874170337	0.764137593547047
'BFSP2'	0.467890449497757	0.628468236899354	0.780964206146991	0.714679585499862	0.23681411825193	0	0	0.302595817766356	0.710442354755791
'BGLAP'	1.36857979667865	0.935196194397079	1.2752675378142	1.4574486146448	0.701397145797809	14.0279429159562	0	0.935196194397079	1.3359945634244
'BGN'	0.101164882113926	0.14858592060483	0.343126249644142	0.297171841209659	0	0	0	0	0.200904906733291
'BHLHA15'	1.94548422724936	1.01044529632331	2.13684333156896	2.41384154121679	1.0597353107781	0	4.34491477419023	2.13684333156896	0.775877638248255
'BHLHA9'	10.3221822475086	7.67803847536857	10.0715798162504	9.49005555555555	12.4345591660843	0	20.2778964862298	7.06105324074074	10.1389482431149
'BHLHB9'	0.343560285419014	0.183232152223474	0.231594541843797	0.278950440698424	0.707942406317969	0	0	0	0.283176962527188
'BHLHE22'	0.796236535384793	0.881959723459347	0.650568063273353	0.588191726351698	1.01425368197825	3.04276104593475	3.04276104593475	0.715943775514058	0.752848093839525
'BHLHE23'	1.75969378606391	0.978019283201839	1.93566316467031	1.88334794400354	1.97684748732287	9.29118319041747	0	1.13307112078262	0.910900312786026
'BHLHE40'	0.0796086213742068	0.145081132410938	0.20160624893468	0.168735664869243	0	0	0	0	0.196502293265447
'BHLHE41'	0.272224300341918	0.318347611892741	0.64176445327422	0.574448829701109	0.123024443423752	0	0	0.215638350270845	0.456947932716791
'BHMT'	0.699004365813006	0.265192445801864	0.722758100238687	0.775177918497757	1.06284159919028	0	0.397788668702796	0.657216061335054	0.47237404408457
'BHMT2'	1.06950577087103	1.42447303274859	0.906754892695007	0.985116426631613	0.911404917785751	0	0.367958507180583	1.11776074822781	1.08500585450685
'BICC1'	0.16170042100994	0.132469960288912	0.324161785177573	0.302933217027799	0.240854473252567	0	0.112925212049564	0.0465434995609691	0.127563665463397
'BICD1'	0.195681559695605	0.635965069010715	0.742908044170446	0.647297059981209	0.0904067990260331	0	0	0.148733766139603	0.26049416668518
'BICD2'	0.103340979034949	0.430650043542004	0.572480354225132	0.531070681497987	0.147299455191606	0	0	0.165866613409035	0
'BID'	1.7202427622226	1.58262334124479	1.73438174382991	1.70720302116785	1.60944746567267	1.75847037916088	1.75847037916088	1.03214565733356	1.81612514569074
'BIK'	2.72712762729065	1.05628182747173	1.43487263553239	2.11808814148882	2.14274313572837	0	4.07587009513549	1.82917096952422	1.24993349584155
'BIN1'	0.34353022843606	0.37242529437928	0.657188263095072	0.64231112448374	0.247001073338325	1.42319666066368	0.216573404883603	0.0830198052053813	0.329880020683634
'BIN2'	0.227633473987701	0.340085501904886	0.521640243452678	0.431757261317655	0.198621364557896	0.6431548947589	0	0	0.38370036335048
'BIN3'	0.656941528582801	0.528129464154801	0.901684450996001	0.864211850435128	0.749372888327758	0.660161830193501	0.428213079044433	0.304690075473923	0.534063503077888
'BIRC2'	0.196225725816427	0.21004443890209	0.298263103240968	0.273864285112742	0.204289796740389	0	0.24855258603414	0	0.269514852326176
'BIRC3'	0.125083578260562	0.354714624918012	0.47223778574398	0.408143911891351	0	0	0.339512569564383	0	0.190127038956054
'BIRC5'	0.636795223935976	1.02152567173063	1.17309780383697	1.08510610773046	0.824087936858321	3.1132210947981	0	0.301279460786913	0.849060298581301
'BIRC6'	0.0655443602030948	0.0411733250191662	0.109947399311345	0.09984859795952	0.0445336245282352	0	0	0.0299702296383199	0.100294740310772
'BIRC7'	0.946296146835283	0.899647745230726	1.17692611227001	1.14471308084913	0.964670829298104	1.35185163833612	0.295717545886026	0.851666532151754	1.03232306927485
'BIVM'	0.221307709412129	0.520683020254678	0.618346887090127	0.522619544737262	0	0	0	0	0.583128250197038
'BLCAP'	1.19549249974479	1.46115749968808	1.84567263118494	1.59398999965972	0	0	0	0	2.39098499948959
'BLK'	0.541649068176522	0.486543798393286	0.738103726724761	0.731593877152452	0.356914452209033	0.427730811774317	0.449117352363033	0.466615431026528	0.549939615138408
'BLM'	0.724513946922866	0.97587592850835	0.99510501084349	0.930517375440292	0.685493335147329	0.849956453862111	0.714885854604954	0.525063678925688	0.826624315912955
'BLMH'	0.498957848321922	0.42329620738786	0.618805566791403	0.563240761295912	0.117102352157186	1.43450381392553	0	0.337530309158947	0.910796072333667
'BLNK'	0.119901865431795	0.095006986592143	0.473481685223514	0.405821698384539	0	0.431185554533572	0	0	0.210202957835116
'BLOC1S1'	0.954456502528492	0.305426080809117	0.449156001189878	0.65448445887668	1.76207354312952	0	0.587357847709841	0	0.898312002379757
'BLOC1S2'	0.882754710486084	0.358619101134972	0.754987581336782	0.824411726747061	1.24737078655642	2.39079400756648	0	0.551721694053802	0.694101486067687
'BLOC1S3'	0.808273389668739	0.404136694834369	1.75918325986725	1.68643507994793	1.49530577088717	0	1.99374102784955	1.42410073417825	0.610328886076394
'BLOC1S4'	4.01192874484657	3.79139989206431	4.45785690434123	4.25580831257821	2.36275645447486	0	9.05723307548695	3.39646240330761	4.8520891475823
'BLOC1S5'	0.326253800830072	0.387249076637433	0.549162467061948	0.524737508497855	0.129083025545811	0	1.78134575253219	0.269900871595787	0.409504770697056
'BLOC1S6'	0.804659325130703	0.627565499300655	0.598033005215918	0.641828351557488	0	3.01231439664314	1.35554147848941	0.616155217495189	0.903694318992943
'BLVRA'	0.287333961792179	0.61943153026356	0.501528369673621	0.473760132256663	0	0	0	0.445802995265441	0.315246403794847
'BLVRB'	1.62559647140077	1.24845809003579	1.42826973209778	1.54740322340934	1.33382274576473	1.23854969249582	0	1.98684013171205	1.20974621127499
'BLZF1'	0.57190443230923	0.682671636918572	0.843577662420518	0.778414072977961	0.445127587708661	1.43430000483902	0	0.774522002613071	0.740663117252937
'BMF'	0.243800588399476	0.354619037671964	0.311441869412504	0.269485969906156	0.273741011536253	0	0.346738614612587	0.208043168767552	0.650134902398601
'BMI1'	0.0787772109747241	0.111214886081963	0.225749619509657	0.217223968985622	0	NA	0.51563265365274	0	0
'BMP1'	0.355249698564462	0.578859213137437	0.720397044940878	0.666766578052681	0.182438212679833	0.51546034693667	0	0.290985679722314	0.436478519583471
'BMP10'	0	0.394393580276745	0.518147577606985	0.43734733654451	0	0	0	0	0
'BMP15'	0.542010923272162	0.80148423760458	0.645030122729713	0.595355389140184	0.219010227717531	0	0	0.33633713542335	0.911365141147143
'BMP2'	0	0	0.03757191658319	0.0312613879581064	0	0	0	0	0
'BMP2K'	0.315524922006161	0.412943109457611	0.633487796849056	0.590783505646368	0.30390031961646	0.324160340924224	0.25325026634705	0.300148463818726	0.275378930396792
'BMP3'	0.485980184363504	0.399921193382467	0.626815258199458	0.644649087840394	0.442989629592886	0	0.460709214776602	0.274231675462263	0.434631334694907
'BMP4'	0.121984903092867	0.219338239215059	0.415329551006666	0.399728566793799	0.193315058291238	0	0	0.207374335257874	0
'BMP5'	0.341646859083192	0.244493044164996	0.483222604658609	0.443143642549055	0.457939352563008	0	0.343454514422256	0.107649922430856	0.254560404807084
'BMP6'	0	0	0.11842980993502	0.102627841034078	0	0	0	0	0
'BMP7'	0.126747913046362	0.186551505821758	0.482739204131019	0.469316583543715	0	0	0.42726312623693	0.167660214092973	0
'BMP8A'	0.560580501194982	0.354050842859988	0.690570182631499	0.774375467116191	0.448464400955985	0	0.431215770149986	0.62286722354998	0.180832419740317
'BMP8B'	0.684169801854394	0.486978004327438	0.934604250729427	0.938864946578341	0.27757746246664	0	0.841143825656484	0.590590345673702	0.540735316493454
'BMPER'	0.312675725194527	0.523231769096566	0.671629127052875	0.602108855045614	0.078375909934021	1.21090780848062	0	0.26324082793057	0.3874904987138
'BMPR1A'	0.040726314583572	0.0650192039842992	0.0768102513389648	0.0818122434239526	0	0	0	0.125630326342544	0
'BMPR1B'	0.150633417071915	0.0921522080910541	0.190530916728801	0.202867450905486	0.274661451388272	0	0	0.220301372467676	0.0652744807311633
'BMPR2'	0.0951406619371668	0.1099757393784	0.304246608761635	0.281490095824575	0	0.790196053311469	0	0.0923605776597821	0.0511637732359944
'BMS1'	0.10856205405336	0.360790059877933	0.534100455562116	0.467200207396117	0.0745692326727907	0.228227045453087	0	0.0363840217388979	0.145536086955592
'BMX'	0.342552326467791	0.24603956782012	0.542036408294071	0.516314296496183	0.140594038754354	0	0	0.333343930595001	0.453230782826536
'BNC1'	0.178212408237171	0.245396909041626	0.267318612355756	0.260510079848992	0.101947980594499	0	0	0.200940947258723	0.193915040011915
'BNC2'	0.213927855491032	0.0304960985487216	0.226739354181455	0.226373940234346	0.188122807922426	0	0.271168011419714	0	0.24002910101745
'BNIP1'	0.964497473129014	0.618808912308492	0.682276493058081	0.7499073990755	0.760250949407576	0	0	1.81799140075725	0.543036392433983
'BNIP2'	0.558740795102756	0.40003491708623	0.720218313892044	0.709796721700242	0.456670684917435	1.348265831661	0	0.770437618091999	0.490278484240363
'BNIP3'	0.604057945325221	1.21343213219346	1.13688910344656	1.04796411416708	0	2.78537830344408	0	0.755356828052631	0.997747451979967
'BNIP3L'	0.377812437861032	0.167192860432756	0.685659609451503	0.606074119068739	0.372968688657686	0	0	0	0.57042270029999
'BNIPL'	0.893095021560658	0.717814690226323	0.817086934619325	0.756873158803334	0.759383055055813	0	0	0.44915889973226	1.07960482526007
'BOC'	0.320433257207162	0.470276147268066	0.932746313058473	0.839693652101879	0.153807963459438	0	0.439451324169823	0	0.45318417805013
'BOD1'	1.40345268819684	1.24094764008983	1.18619995008587	1.20134292817207	1.80340968021185	3.36089985857663	2.24059990571775	1.08416124470214	1.92051420490093
'BOD1L1'	0.136070018535688	0.152091165879406	0.38893994388744	0.335640890439997	0.154923093393042	0.157581087642433	0	0.12121622126341	0.163284022242826
'BOD1L2'	7.03031091077208	7.36395278450363	10.4065440547476	9.60920221169036	3.81116854636592	0	0	4.52576264880952	11.4335056390977
'BOK'	1.36470056797061	1.64084232512596	1.73445103482167	1.62307822018157	0.645918883541646	0	1.4533174879687	0.797899797316151	1.69553706929682
'BOLA1'	2.91547922759422	1.88648655903155	2.03262284177343	1.88364546481614	1.0457697229414	0	0	2.82972983854733	4.00878393794205
'BOLA3'	0.476400463829798	0.786060765319167	0.859963914195328	0.727239891723855	0.36991094838549	0	0	0.483729701734872	0.725594552602308
'BOLL'	0.553704106765951	0.478653851330807	0.728102686446346	0.646372641301086	0.436574391873154	1.1350934188702	0	0.149354397219763	0.928712797257437
'BOP1'	0.2710923699571	0.388430858445995	0.761239269203119	0.739459534784324	0.0744631402457271	0	0	0.446778841474363	0.138246308185294
'BORA'	0.539386131805865	0.782308194843433	0.883403577510398	0.803538268743434	0.498098850649377	0.63329711011135	0	0.230289858222309	0.687891688569225
'BPGM'	0.65992050092339	1.39216105674249	1.46514459838037	1.223760622402	0	0	0	0	1.64980125230847
'BPHL'	1.00195396929108	0.955945878864452	0.949697866584292	0.950044978377634	0.870454784006655	0	1.16376020035672	1.04285004967031	1.14386686359849
'BPI'	0.685145849782395	0.434132362552473	0.703901855331994	0.729874137644695	0.580316033403476	0.365487501806997	0.345551819890252	0.37709027964214	0.730975003613994
'BPIFA1'	0.71306832947972	0.743432502850422	0.621596007330718	0.565536950966674	0.527161229293936	1.40576327811716	0	0.342869092223698	1.13701441612418
'BPIFA2'	0.50580250896706	0.485860474563341	0.774340131335325	0.74009953323571	0.67777536201586	1.88270933893295	0.706016002099855	0.480691746110539	0.684621577793799
'BPIFA3'	0.590456140265257	0.742325125344569	0.55698643391867	0.572796658427297	0.65032756707537	0	0.375744816532436	0.147030580382258	0.614855154325804
'BPIFB1'	0.298604875526928	0.327532222843599	0.614272886798252	0.553002884006574	0.0919388695701332	0.459694347850666	0	0.128444008958274	0.379747504746202
'BPIFB2'	0.391066190135304	0.438886784037719	0.71682812327714	0.655480261874515	0.274677443071225	0	0	0.360514144030983	0.440322618663797
'BPIFB3'	0.605343828609516	0.508087166098319	0.684856558529577	0.742971326862891	0.782528409100331	0.423740680026662	0.74969504927794	0.728675561915007	0.387259694329002
'BPIFB4'	0.533297683965043	0.455304551834299	0.46905133566881	0.506304824814723	0.563297422858943	0	0.557607549900772	0.541207327844867	0.488811813224702
'BPIFB6'	0.549644075178848	0.463033493635515	0.586634575269927	0.588749576584942	0.450740569025722	0.471608187962098	0.361231803545437	0.565929825554518	0.262544764432508
'BPIFC'	0.413280996839023	0.500502967219525	0.671352019309612	0.664590554181975	0.473022606283079	0	0.388416936866594	0.657458026164096	0.202437640824538
'BPNT1'	0.621482847971075	0.603298324020115	0.80838636129079	0.805279780453749	0.665874479969009	0.521601675975724	0.2721400048569	0.472393970694995	0.544280009713799
'BPTF'	0.0716896214105526	0.0414813153461938	0.102068489802168	0.0952861156326806	0.0470626883412797	0	0.0605379025244666	0.0666106701758238	0.083133035156838
'BRAF'	0	0.108266380059671	0.187127076646344	0.166746899981891	0	0	0	0	0
'BRAP'	0.308598956187937	0.415074619434067	0.584682696685573	0.54965942028087	0.253491999725805	0	0	0.399874703792819	0.354888799616127
'BRAT1'	0.780508999928551	0.529932946981047	1.02050320098864	1.03443930352521	0.532582611715952	0.806943351084776	0.438941712952708	0.567919846616537	0.841440929291003
'BRCA1'	0.608351779202416	0.627912557491078	1.03201337295849	0.959642477310654	0.509037520165956	1.01391963200403	0.167392392076136	0.3933308917257	0.682445906156556
'BRCA2'	0.734177811286175	1.04300672171308	1.18041590805183	1.07758899073199	0.54353378334106	0.664852168777841	0.5696064929136	0.505800232709673	0.916726543748832
'BRCC3'	0.762514161380433	0.821169096871236	0.553287714660192	0.663593405309458	0.561852539964529	1.77919970988768	1.33439978241576	0.842778809946794	0.205292274217809
'BRD1'	0.214119466537498	0.302072543616942	0.36099888164144	0.333332723188765	0.255693728839392	0.421894652584996	0	0.0662661757986905	0.295490418152915
'BRD2'	0.224029616991067	0.249898649557229	0.340448205561798	0.311552017087105	0.232229048073384	0.248356065300703	0	0.184982448637765	0.396390961366639
'BRD3'	0.192641705775252	0.143438845858629	0.321933373776878	0.30558710639447	0.126467074020394	0	0.352493333971737	0.127439897666705	0.310634750562593
'BRD4'	0.34761624580417	0.325478083808511	0.369482337260089	0.343696808966749	0.421901918941478	1.03983907294667	0.399008016363258	0.438059864773279	0.536167021988128
'BRD7'	0.082763214791093	0.272631766370659	0.284599616048945	0.247799921208835	0.0818332910293953	0.606930241801349	0	0.177638119551614	0.141420638866334
'BRD8'	0.283668595650074	0.346056190569677	0.415937430988685	0.401137997500187	0.0844464163151162	0	0.103284463031565	0.335674504852587	0.288752262238785
'BRD9'	0.383279681426902	0.520401291592561	0.897536232406163	0.862741779756646	0.56417336284801	0	0.574919522140353	0.0867335485987602	0.320416931129178
'BRDT'	0.311946622468711	0.517447004095018	0.681462341594097	0.5937034768213	0	0	0.166434935768367	0.401401903911944	0.426489522906441
'BRF1'	0.43186766253798	0.596850814518781	0.892768445246579	0.829301494162699	0.221871447931103	0	0.430991663222487	0.241911449679718	0.622344808304669
'BRF2'	0.720454779722514	0.696420695922998	0.72202439797899	0.741326040301201	0.654635454167618	0.472092875601648	0	0.79422683777689	0.725906249581028
'BRI3'	1.701462370952	1.21533026496571	1.67631760684926	1.7085814603702	1.30881720842461	0	3.00258065462117	1.26034249700148	1.62044035328761
'BRI3BP'	0.713373150553204	0.206966284419757	1.0083770849925	0.968149275750777	0.713373150553204	0	1.52402445800003	0	0.644779578384627
'BRICD5'	0.83928418173946	0.924228235336853	0.929983081135962	0.950903753164912	0.52491313084736	0.446636611335034	0.332788063347673	0.848609561536565	0.771463237760514
'BRINP1'	0.0344941611617013	0	0.181786747144148	0.152977790901402	0	0	0	0	0.0719791455455153
'BRINP2'	0.266527749404902	0.112070967404757	0.434193075471644	0.416303668657469	0.123745026509419	0	0.312619014339584	0.232931814605965	0.250975828413469
'BRINP3'	0.14528227761751	0.144059950762555	0.295945380331964	0.276401817479853	0.138724397030608	0	0	0.134975089002754	0.165093497292624
'BRIP1'	0.597903453844167	0.833393498384545	0.913942277801445	0.826555810415173	0.428602370597766	0	0.71433728432961	0.342490478788169	0.887876850579176
'BRIX1'	0.515914438906839	0.853488084117486	0.527941383222191	0.495827606244482	0.632309769635821	5.18494011101373	1.23450955024136	0.847212436440152	0.758032179972768
'BRK1'	0.409402346960624	0	0.652670408198096	0.701832594789641	0	NA	0	1.50114193885562	0
'BRMS1'	0.719818275079284	0.649651115491724	0.757926301407011	0.827512587144131	0.659066349049575	0	1.08275185915287	0.557298751034567	0.43937756603305
'BRMS1L'	0.127259523684533	0.390868537031065	0.364810634562327	0.325723780859221	0	0	0.912026586405819	0	0.176521274788223
'BROX'	0.385495309753822	0.472823463904123	0.676099466337472	0.62202471657856	0.403900921360105	0	0	0.43381950812752	0.35360382549262
'BRPF1'	0.0254288248569138	0.0360847133683824	0.159452490936439	0.147364106020404	0	0	0	0.0848260053062722	0
'BRPF3'	0.221487616388066	0.293280154113853	0.480762431461044	0.432547742553852	0.0984389406169184	0.644327611310739	0.442975232776133	0.181733428831234	0.381053963678394
'BRS3'	0.283487364060113	0.174328436519725	0.366721995994861	0.372948540423346	0	0	0.594767606949649	0.273271603193082	0.246610958979123
'BRSK1'	1.24425062799081	1.94574266402901	1.57749155643277	1.39073511427419	1.58204924889576	4.22267556874382	1.46875671956307	1.77796866052371	1.94377129354874
'BRSK2'	0.505522312077768	0.38579334342777	0.631298198336352	0.636559016655821	0.858281820210096	0.534175398592297	0	0.26837797803671	0.329372973045053
'BRWD1'	0.311163951120417	0.384988847470592	0.435837160312462	0.4333965749762	0.152958723802684	0.180243252913433	0.498616849181087	0.383827358722132	0.261924485351545
'BRWD3'	0.0339148858118995	0.0518782787207445	0.191087885053891	0.166380009168123	0	0	0.153040922226196	0	0.0431101189369567
'BSCL2'	0.681189574080078	0.592549932533116	0.648024010944951	0.695328504901692	0.546145419744378	1.51100232795945	0.647572426268334	0.826329398102822	0.503667442653149
'BSDC1'	0.39137744240457	0.278067854227973	0.717525311075044	0.699972625779324	0.145167776839603	0	0.564080504291031	0.453857877015772	0.226928938507886
'BSG'	0.681564470445651	0.659677037862258	0.99097137831237	1.04446108785009	0.77432176524003	0	0.616296915191044	0.308148457595522	0.348444794358013
'BSN'	0.0922277166184617	0.124581650024316	0.29609400004327	0.269762809727881	0.0256401318447932	0.313195588985861	0	0.047906562131061	0.115127232314961
'BSND'	1.25501604071315	0.896440029080819	1.1270355349537	1.2323030049359	1.1501494712735	0	0	0.923604878446905	1.23563355359789
'BSPH1'	0.801183040634874	0.602101194174087	0.794138265697237	0.711070428702526	0.689907618324475	0	0.394232924756843	1.43980720345977	0.613251216288422
'BSPRY'	0.853389940725089	0.842095073862551	1.38886683040931	1.31030307025153	0.45932458574321	0.7230109220032	0.703470086273384	0.897530799728111	0.691019288286245
'BST1'	0.688081019709192	0.653093849215505	0.722100974431656	0.704863483604538	0.679985948889084	0.856278602304772	0.917441359612256	0.56665495740757	0.705724122778659
'BST2'	0.50813449239416	1.04706501463039	0.740424546060062	0.758651896828008	0.460708606437372	0	0	0.442989044651319	0.397162591756355
'BSX'	0.139665103786268	0	0.630763944335545	0.548296573521357	0	0	0	0	0.361696807241362
'BTAF1'	0.0863879474961117	0.0884802664215101	0.156399404265069	0.14622654613487	0.0711933704385792	0	0	0.163131828951976	0.096726071355033
'BTBD1'	0.469930424174756	0.444950733853175	0.533940880623809	0.547696991097896	0.289892144783129	0	0.510210174818307	0.627307591989722	0.281365905230684
'BTBD10'	0.344116846647859	0.244211955685577	0.505044805929269	0.497145766931353	0.120806978078504	0	0	0.498063856990321	0.388899176006141
'BTBD11'	0.112651485954288	0.30593771974954	0.520233821163145	0.443726463758875	0.115677943785896	0	0	0.139229141921946	0.167677404093498
'BTBD16'	0.637366469215021	0.771131041955095	0.716254656956763	0.733141598456333	0.206752525741584	0.317020539470428	0.475530809205642	0.672920956423078	0.495344592922544
'BTBD17'	0.932862824663677	0.155834556150714	1.03734180591343	1.14700561633774	0.376600177364225	0	1.55834556150714	1.12980053209267	0.470750221705281
'BTBD18'	0.225400019251464	0.353596280200735	0.46786276260657	0.395939847192113	0.241775234325289	0	0	0.224505574730625	0.32145116381885
'BTBD19'	0.889321189716447	0.27096504999173	0.748979805957207	0.824608336574256	1.23869737139076	1.23869737139076	0.54193009998346	0.867088159973535	0.693670527978828
'BTBD2'	0.717839177490645	0.93574533303973	1.1125237188866	1.07296704798549	0.454504876047869	0.681757314071803	0.894806474719242	0.947442149702727	0.547641121139645
'BTBD3'	0.250917708909869	0.236259286052591	0.569763416364399	0.519601269922346	0.216199535350013	0	0	0.238720320282306	0.467696954022477
'BTBD6'	0.844804024669449	1.22050311180746	0.960436036217668	0.917858031237317	0.438433156668699	0.627202988012167	0.94080448201825	0.490854512357348	1.17412399355878
'BTBD7'	0.206208917442124	0.263268863614678	0.455872219942268	0.416601278686963	0.189918810283883	0	0	0.172321438002335	0.24890874378115
'BTBD8'	0.408869356512501	0.429915791788039	0.770066078189162	0.725489267052314	0.145928701255284	0.554529064770079	0.648150854926066	0.366967763450788	0.373839818946121
'BTBD9'	0.474410155184904	0.622426123602594	0.864480727225825	0.787216851099402	0.207475374534198	0.778032654503243	0	0.525697739529218	0.655185393265888
'BTC'	0.493780294007574	0.805076566316696	0.845943397094194	0.796923892227413	0.336668382277891	0	0	0.317430189004869	0.600543600820022
'BTD'	1.11562668428216	1.28854882034589	1.29524258045158	1.30275071493215	0.487266360635001	1.84078402906556	1.61629817186244	0.946688929233716	1.17404335712055
'BTF3'	0.623999134206688	0.30124096134116	0.559447499633582	0.541486851997539	0.32355510662569	0	0	0.770822459902379	0.529453810842038
'BTF3L4'	0.449493532803491	0.642133618290701	0.92203801600716	0.905454598453075	0	0	0	1.19864942080931	0
'BTG1'	0	0	0.0755673808233974	0.0670597949028824	0	0	0	0	0
'BTG2'	0.240070414183349	0.627122714601401	0.676424814805914	0.587713363683827	0	0	0	0	0.46559110629498
'BTG3'	0.417606841896509	0.115283015509459	0.558074597807152	0.586978859844973	0.496066309161913	0	0	0.982211292140588	0.314811311583522
'BTG4'	0.748733681891711	1.61553690592788	1.17632803576826	1.07303984061806	0.658369272008229	0	0.867850404010847	0.265176512336648	1.16418956635601
'BTK'	0	0	0.159928525856038	0.134366179510196	0	0	0	0	0
'BTLA'	0.402964709643279	0.249454344064887	0.420376764998235	0.38347491322916	0.450627202181731	0	0	0	0.558777730705347
'BTN1A1'	0.598672496359532	0.928065408331865	0.834879924681616	0.877809158783208	0.880989626749813	0	0.361835025272245	0.562854483756825	0.247106846527387
'BTN2A1'	1.23749740321923	1.10272045831417	1.01249787536119	1.09523662140871	0.960127295601127	0.586182980472267	1.9276401857838	0.809998300288951	1.32403568316463
'BTN2A2'	0.642558110878904	0.639121971248536	0.932184057408066	0.92290199709248	0.69217649781936	0.426842173655272	0.371167107526324	0.522663886108496	0.409768486709061
'BTN3A1'	0.50654852272781	0.532525370047185	0.726766181252921	0.744983678304352	0.532525370047185	0.383418266433973	0	0.305918829601574	0.327707920029037
'BTN3A2'	0.695726233312322	0.49100296370128	0.693487371740923	0.6466349500297	0.466452815516216	0.785604741922048	0.310968543677477	0.717619716178794	0.932905631032432
'BTN3A3'	0.794330721819236	0.548407897726593	0.907076455837959	0.945459362432237	0.592031253227572	0.612926473929722	1.1577500063117	1.01932337512226	0.412663368586348
'BTNL2'	1.08658564221918	1.05823992981347	1.26083869633276	1.34385571611378	1.05222720293952	0.655160333905742	0.851066120024616	0.955692597165257	0.712276875835986
'BTNL3'	0.846632576479111	0.368359436783894	0.901075434258149	0.983024288727517	0.970134754302136	0.942150097928036	0	0.590262711954914	0.422343147347051
'BTNL8'	0.984293627045266	1.01583964449541	1.28516070737692	1.2037289577961	1.11010559441195	0.699366524479531	0	0.565144666246086	1.18760353213505
'BTNL9'	0.56882795006058	0.645743381568772	1.09416479452236	1.04261830649925	0.608692531806629	0.884053439052485	0.612036996267105	0.911680109022875	0.392912639578882
'BTRC'	0.115143170959089	0.277659532255633	0.432332540552774	0.38678939816705	0.0809840302412261	0	0	0.131325454445232	0.121476045361839
'BUB1'	0.379524228493557	0.477577600596756	0.564191635662448	0.531354732845655	0.273067484526126	0	0.305389758204728	0.228459513771476	0.453457519758536
'BUB1B'	0.319734529410393	0.497364823527278	0.537943120964363	0.509554807692266	0.310045604276745	0.23091938235195	0.120479677748844	0.219923221287572	0.327932850677326
'BUB3'	0.182472134596908	0.107392454215888	0.444269924664968	0.428231593135007	0	0	0	0.515483780236265	0
'BUD13'	0.449094366175206	0.510997834888036	0.695547614743266	0.644494085876947	0.275477535909126	0	0.189390805937524	0.320507517740425	0.563053747381828
'BUD31'	0.203589220607156	0.92398184737094	1.10634668566784	1.07247892998413	0.857983143987301	0	0	0	0
'BVES'	0.479898718227881	0.68742248827237	0.624418135828421	0.63097452625462	0.55372929026294	0	0.559002902551158	0.202397602647833	0.326085026488175
'BYSL'	0.233889048203286	0.388642704157339	0.55708446123246	0.536337013259934	0.193593556752532	0	0	0.369210568949472	0.195793483533811
'BZW1'	0.424906296380147	0.323298268984895	0.36569804196652	0.405223988373438	0.701496244023828	0	0.309827507777191	0.200969194233854	0.126031528587332
'BZW2'	0.106218914538139	0.353272729155863	0.477527275272753	0.417488731242228	0.158266182661827	0	0	0.152179021790218	0.141309091662345
'C10orf105'	2.50678590159372	1.41186792158727	4.49387228700338	4.221048425364	2.15495630137004	27.2961131506872	5.45922263013744	1.90437998725725	2.09970101159132
'C10orf113'	2.28597881028976	2.1740777496462	1.58376524808664	1.66958763353814	1.99290460384235	1.86834806610221	1.86834806610221	2.33543508262776	2.71759718705775
'C10orf120'	3.81481542324966	3.57308454494473	2.83003240025103	3.04578101431869	2.18716084266314	2.52364712614978	5.96498411635401	3.64526807110523	4.10092657999339
'C10orf128'	0.59241754104475	0.7830214455548	1.03538898462734	0.968533793847579	0.44285639133837	0	0.346336408610777	0.73809398556395	0.871427092633568
'C10orf53'	2.45417166780979	1.91142216435185	1.31538729589805	1.55505532015066	2.09112852168408	1.69904192386831	1.01942515432099	3.75577688434048	3.10259829575953
'C10orf55'	7.44826992004411	3.3955348164907	6.82193813131313	6.55025156088986	5.49753256003256	0	6.41378798670465	5.01948625046451	8.65861378205128
'C10orf62'	2.21183766215936	3.36126805380611	2.27819279202414	2.31680622917709	0.615727781628147	0	0	2.77828389271237	2.58885544548198
'C10orf67'	0.550726234876803	0.633335170108324	0.589148995449604	0.612905003330636	0.197917240658851	0	0.74510020012744	0.527779308423603	0.513515002790533
'C10orf71'	0.750791490007552	1.246564659714	1.1415406215365	1.08498692671655	0.504615634917427	0.317439910687404	0.301567915153033	0.356182576952402	0.916155691604152
'C10orf76'	0.282621351637926	0.336293850116523	0.536110652713317	0.502761575113474	0.144341854769115	0.917601791032228	0	0.178422570478489	0.297370950797481
'C10orf82'	0.879357435382836	0.573827267921053	0.947498119769644	1.02361292717496	0.97417187344737	0	0.523617381977961	0.682979193884297	0.748024831397087
'C10orf88'	0.86822439956113	1.14610446445077	0.864195817554485	0.830586770549085	0.570804968569601	0	0.882153133243929	0.493407684695757	1.34773395356711
'C10orf90'	0.825219927010329	0.920437610896136	1.09511015885893	1.10121940877136	0.730729095673268	0	0.66476049675832	1.07887359309957	0.720824635039143
'C10orf95'	2.18722475621265	1.65056912595547	2.21203696159904	2.15410680401193	1.77061051693405	6.4922385620915	1.2984477124183	2.12473262032086	1.8676302712866
'C10orf99'	0.927399182478189	0.439920125021705	1.03981120459676	1.11892727451173	0.714870203160271	0	0	2.07962240919352	0.672819014739078
'C11orf1'	0.934660538796851	1.0449620930648	0.94204120349661	0.914659127613807	1.05515684519226	0	0.565508897423305	0.549351500354067	1.42019848102898
'C11orf16'	1.08940629202815	0.621731873733236	0.90669231586097	1.08921729024258	1.06021645836615	0.48657277074775	1.14781268996905	0.872039511210253	0.737879586408676
'C11orf21'	1.04025124110474	1.10926053719769	1.25234129997076	1.28705142469279	1.30294094845442	2.93161713402246	0.434313649484808	1.95441142268164	0.756546357167086
'C11orf24'	1.12913606434541	1.03875941887096	2.6509516391096	2.38040757842609	0.457703368940016	0	0	0.832187943527303	1.64567503439107
'C11orf40'	2.87370000738495	2.92843715038276	2.62418393995338	2.72338247026843	3.61535450664538	5.16783026538134	2.09174082170197	2.88990508261457	3.06788653849623
'C11orf42'	0.544109904642358	0.532774281628976	0.822729185571823	0.783632127239032	0.491791644580593	0	0.69116663562678	0.619955527713717	0.293944431243573
'C11orf45'	1.56160075072791	1.3255448232923	1.65868439528375	1.65767238528052	0	0	2.37493447506537	1.15148338184987	1.54049803788024
'C11orf49'	0.827850273419894	0.974605549162511	0.890050729828777	0.909392532060784	1.09594198299399	0	1.19688400774343	0.755508177645357	0.760953281628387
'C11orf52'	1.47407392536462	1.47976533048185	1.25658760850754	1.32285061758512	0.576329655029774	0	0.912521953797143	2.05317439604357	1.72898896508932
'C11orf53'	1.99916084534996	2.69425369311779	1.66930216426133	1.80957337597464	2.33876188638697	0	3.45417140143306	0.880475063110389	2.15885712589567
'C11orf54'	0.805733157322635	0.788217219119969	0.88232376163087	0.82811463391493	0.172657105140565	0	0.966879788787162	1.00716644665329	1.1866251953297
'C11orf58'	0.348560245008926	0.176040527782286	0.450336233861661	0.423196765463376	0	NA	0	0.774578322242057	0.290466870840772
'C11orf65'	1.03756065164945	1.00734043849462	0.922276134799514	0.980372269275074	1.17737378910576	0.988153001570908	0.658768667713939	1.15284516849939	1.086968301728
'C11orf68'	0.804170410822696	1.02933812585305	1.94116510728068	1.80392799694096	0	0	0	1.54400718877958	0.798624407989435
'C11orf70'	0.689075918520895	0.492954310941871	0.506593363023267	0.572179110914672	0.762905481219562	0	0.381452740609781	0.696565874156992	0.513494073897782
'C11orf71'	1.94975100529946	3.11960160847913	2.6246648148262	2.26486227888321	1.14691235605851	0	0	3.48169822374903	4.26508032409257
'C11orf74'	1.01128377990134	0.885287767979207	1.2273307692439	1.18729019095651	1.60721886448606	0	0	0.360017025644878	0.857183394392566
'C11orf80'	0.825472563702881	0.836334044804235	1.17852228047904	1.10177046070626	0.969387188295818	0	0.221574214467615	0.775509750636654	0.80653014066212
'C11orf86'	0.207379134566494	0.637311486716542	0.687625551457321	0.586244861178357	0.261297709553782	0	0	0	0.233301526387305
'C11orf87'	0.568460746686847	0	0.571436980962695	0.57083924353491	0	0	1.43611136005098	0	0.940900546240299
'C11orf88'	0.835609365655717	0.22328955500993	0.765041262247137	0.89215692158676	0.950781331010024	0	0	1.42617199651504	0.514085254557745
'C11orf91'	1.25702674600341	1.26518925734109	1.85561091076694	1.68351796339742	0.902729632264996	0	0	1.28465370745403	1.22198767294408
'C11orf94'	2.13566812844282	3.6070441355386	3.05621473553024	3.09175211617594	5.03580837104414	0	2.60677139206991	1.74928080257323	1.89921915707951
'C11orf96'	0.470871334864124	1.09998631505144	1.41201947007866	1.19165184130572	0.573497138616562	0	0	0.771254772622273	0.677769345637755
'C12orf10'	0.565737683553135	0.651709681424441	0.709819940650206	0.673491891800892	0.440679879820336	0	1.10169969955084	0.264407927892202	0.793223783676606
'C12orf29'	1.12711692979235	1.05222297590483	1.08817037346036	1.1407562437034	0.88657368258057	0	1.32180076312012	1.86407799927197	0.855282846724785
'C12orf4'	0.44921309305259	0.714657193492756	0.600093826596971	0.542309569077573	0.271701467572131	1.87172122105246	0	0.524081941894688	0.651033468192159
'C12orf40'	0.965551206863007	0.91688376925727	0.950824057160997	0.977043615084001	1.39513966754358	1.01935901405661	0.764519260542459	0.841218603833126	0.698754162861387
'C12orf42'	1.45798880863137	1.66254246237965	1.21236193414294	1.24103373482524	1.41255872256532	0	0.994556651602111	1.89869906214949	1.71898680523822
'C12orf43'	1.19197741368421	0.86357547317938	1.13466550844928	1.18918589749292	1.53524528565223	0	0	0.833797008586987	1.00750471870928
'C12orf45'	0.607314603222289	0.991615319359673	1.2670640191818	1.13529531683446	0	0	0	0.672094827566	0.91649294668091
'C12orf49'	0.408043996837001	0.27843002137113	0.563489328965383	0.51246470468899	0	0	0	0.622803995172265	0.43030094211902
'C12orf50'	0.246719818351219	0.531487424781506	0.432259403968933	0.402957786108854	0.215568326135156	0	0.225833484522544	0.178962383961262	0.209228081248828
'C12orf54'	0.243276403985929	0.473037452194862	0.588412440535072	0.538903426551108	0.387030642704887	0	0	0.387030642704887	0.163743733452068
'C12orf56'	1.06481880130178	0.984329972718534	1.08046352198207	1.09788333860436	0.65059753398777	0.582826957530711	0.548543018852434	1.18684762260799	1.05415658405555
'C12orf57'	1.36801034056518	0.479113123799749	1.31031581476765	1.30354729598938	1.50831909344366	3.39371796024822	2.54528847018617	2.71497436819858	1.11269441319614
'C12orf60'	1.39871927178429	1.71455910734848	2.24979184456309	2.11270986240221	0.738212948997263	3.79652373770021	3.54342215518686	2.87304499069205	1.43652249534602
'C12orf65'	0.887096510303099	0.649377837607497	1.53325322768437	1.35176611093806	0.571004650310041	0	0.591397673535399	0.318444901134446	1.50537589627193
'C12orf66'	0.810761909390315	1.15409475877499	1.03061136894721	0.883381173383326	0.246408031285292	0	1.47844818771175	0	1.34045969019199
'C12orf71'	1.69105484264246	0.833652036190314	1.98270828860453	2.09000087946304	1.68625070956677	0	1.12416713971118	0.575155280782465	1.45480453374388
'C12orf73'	2.13473145324449	2.18555839260745	1.58513026277024	1.77207437238442	2.62267007112894	0	1.8733357650921	2.07052900352285	1.54274710066408
'C12orf74'	1.61567033958464	1.09706010712537	1.7183234274588	1.76157889448105	1.28785316923413	0	0.987354096412834	1.85128893077406	1.64559016068806
'C12orf75'	0.415155180017478	0.283060350011917	0.941340233760561	0.95805041542495	0.655508178974965	0	0	0.415155180017478	0
'C12orf76'	0.845936032564563	0.841387989378732	1.22090767820488	1.18751995899307	0.59618348961693	2.60830276707407	1.04332110682963	0.920577447202613	0.845936032564563
'C14orf119'	0.740466648360282	1.07543965595184	1.09366744673068	0.952738487151965	0.33961252293216	NA	0	0.679225045864319	1.12219790186279
'C14orf177'	1.98787103365454	3.60555179828669	2.16609395391323	1.96794250198883	2.80431806533409	8.97381780906908	2.24345445226727	2.13662328787359	2.80431806533409
'C14orf178'	2.31892927621137	3.00696323728507	3.03288533415822	2.75285366793703	0.888420956470588	0	0	1.77684191294118	3.00696323728507
'C14orf180'	0.96959054467333	1.09995565992353	1.67201289181806	1.52498707026291	0.872631490205997	0	1.51032373304884	0.363596454252499	0.818092022068122
'C14orf28'	0.842154271180832	0.899518402696048	0.854914184380542	0.789611701491999	0.671718287727568	0	1.28237127657081	0.532305058199205	1.18788076145507
'C14orf37'	0.718477832063849	0.699146589945539	0.861555795755646	0.825905737575788	0.604301122317268	1.07771674809577	0.618689244277203	0.21624090091242	0.811261393158187
'C14orf39'	0.453152736952368	0.623157171388639	0.701291111867679	0.644564453041049	0.137024756173692	0.523185432663189	0	0.491283881891043	0.580783828919687
'C14orf93'	1.09027970887452	0.84745787486609	0.829611839704223	1.00826148241712	0.346045298903653	0	0.451363433352591	1.63302275887117	0.724280858170437
'C15orf39'	0.310743258470385	0.235195585539512	0.751926035639816	0.707368220025687	0.161913592571411	0.466114887705578	0.240340488973188	0.292059328372482	0.198048814947863
'C15orf40'	0.778996680799853	1.17201458451665	1.31717449522341	1.23712650587868	0.982598086008905	0	0	0.648514736765877	0.704907322571606
'C15orf41'	0.501279480269892	0.553135978228846	0.614707683834612	0.599661434341553	0.267349056143942	0	0	0.36456689474174	0.656220410535131
'C15orf48'	0.954674706047966	1.25918301745982	1.58079253274176	1.29098056840577	1.35245583356795	0	0.676227916783976	1.15924785734396	1.26792734396996
'C15orf53'	5.26388023152271	6.23867286698988	5.61480558029089	5.05838340566747	1.67107308937229	0	0	3.74320372019393	7.38790207933012
'C15orf59'	0.299608435253835	0.366762050052108	0.713832177953768	0.631222519377516	0	0	0	0	0.65452919701607
'C15orf61'	1.64833085323121	1.05452222287462	1.3339706119364	1.50978784118395	1.31102762843872	4.04233518768606	0.757937847691136	2.02116759384303	1.15495291076745
'C15orf62'	0.91508126308357	1.12305427742075	1.14917181875611	1.08145967455331	0.585941362132563	0	0	0.792744195826408	1.25364198409758
'C15orf65'	1.36296113384444	1.72641743620296	1.13160134473807	1.28536188680804	2.07170092344355	0	3.45283487240592	0	0.863208718101479
'C16orf45'	0.347347911145274	0.422907359348953	0.890418229254242	0.834970940253062	0.461898818012332	0	0.723641481552654	0.285647953244468	0.193832539701604
'C16orf46'	0.762647648886137	0.574824375556239	1.12457520526455	1.11704677160332	1.07300550103831	0.838567324340866	0.838567324340866	1.08466860431047	0.158396050153275
'C16orf54'	1.01729855013619	2.65950906678461	2.22585174420645	1.9329765147056	0	0	0	0.394001343227349	2.04577620521893
'C16orf58'	0.922913851127541	0.94303424788198	0.83631166098749	0.849133255916491	0.703465446526103	1.13056946763124	1.16703945045805	0.875279587843539	0.979826871947072
'C16orf70'	0.118912756174381	0.156348253488538	0.402038366113383	0.342275906285718	0	0	0	0	0.331090419152198
'C16orf71'	0.623083935145851	0.717490591986132	0.851012442462815	0.831747983438569	0.493976453088603	0.304618812737972	0.415389290097234	0.324062566742523	0.582074164467462
'C16orf72'	0	0.0802114407298933	0.055403778648483	0.0482709568464328	0	0	0	0	0
'C16orf74'	1.56334091559344	1.30929801680951	1.87042573829929	1.81038738126747	1.51802668615595	4.36432672269835	3.87940153128743	0.671434880415131	0.671434880415131
'C16orf78'	0.390895899654162	0.485154485386372	0.537313951414656	0.515845028869129	0.420318171671142	0	0	0.454530115876933	0.413646454660489
'C16orf86'	1.35621469847691	1.35389638275302	1.45691023796249	1.37082008753743	1.08795245042653	0	0.662231926346586	0.585820550229672	1.93413768964717
'C16orf87'	0.186771104292278	0.536966924840299	0.523870170575902	0.458211775863722	0.238651966595689	NA	NA	0.226091336774863	0
'C16orf89'	0.592948007976164	0.613408889941539	0.819777221467862	0.805676162196417	0.450020988143104	1.11671874835511	0.186119791392518	0.45272381690072	0.59903456037592
'C16orf90'	1.13444319752008	0.72727917860817	1.06714571970109	1.14947557204552	0.874466631421729	2.09871991541215	0	0.828442071873217	0.999390435910547
'C16orf91'	0.488642768605193	0.783513404832465	0.811496026433625	0.764678947985531	0.614105101084905	NA	0	0	0.597944440530039
'C16orf92'	1.01729848568904	0.992486327501505	1.33031340436259	1.28004445219151	0.462408402585928	0	0	1.3126432073407	0.635811553555652
'C16orf95'	0.389390354503606	1.02521919913224	0.732299427951602	0.687798155022235	0.427817034224357	0	0.325140946010511	0.250108420008086	0.338688485427616
'C16orf96'	1.04669328313227	0.778717288914602	0.887381948034961	0.950783435828644	0.794707996513391	0.862548923045022	0.572241194900419	0.573955775259671	1.20105868907024
'C17orf100'	0.862597837645032	6.572174001105	5.83164735309317	5.01875105538928	0	0	0	0	2.04467635589933
'C17orf107'	2.79218149195589	3.99827172220903	4.13888778145062	3.49071061087209	2.95326888572258	17.010828781762	3.54392266286709	3.7801841737249	6.63542966664477
'C17orf47'	0.450138985948408	0.498191499362053	0.611674756619924	0.564253389180135	0.182856805009293	0.813712782291353	0.239327288909222	0.396933064532367	0.605956327238242
'C17orf49'	0.562302340290955	0.593541359196008	1.07974013215444	1.02916804484445	0	0	0	0.854699557242252	0.610499683744466
'C17orf50'	1.09041739668773	1.59101811062164	1.33699000892574	1.27431368106326	0.517404263616792	0	1.9285068007535	1.1785319337938	1.4558335652747
'C17orf51'	1.42355042415896	1.58531751781339	1.31480698898015	1.41319733016508	2.84710084831792	NA	0	1.06766281811922	1.35884358669719
'C17orf53'	0.245686440171706	0.675822715321718	0.631059320733541	0.540181961301188	0	0	0	0.0969633282138334	0.491123199001774
'C17orf58'	1.39354510883123	1.43336068336927	1.58091251842199	1.66240285442312	1.24040828368495	0	1.61253076879043	1.46593706253675	0.597233618070529
'C17orf62'	1.38817597307903	1.45727070477075	1.59187803894636	1.52118608655894	1.17969533243346	1.54835012381892	1.12607281732285	2.06446683175856	1.21837386792308
'C17orf64'	0.707372969248696	0.642470352051643	0.751538028729212	0.810410930399488	0.692532976886836	0	1.36033263317057	0.4761164216097	0.439492081485876
'C17orf67'	0.774998244033309	0.790498208913975	0.576404943999773	0.569728438856919	0.718634735376341	0	1.58099641782795	0.87833134323775	0.35931736768817
'C17orf75'	0.335150050376388	0.835494798878637	0.875714647757659	0.760168965067412	0.16634285588534	0	0	0.145016848720552	0.640263067936024
'C17orf78'	0.606885093834151	0.900845061160068	0.756709851374457	0.717685691878561	0.600563374106712	0	0.600563374106712	0.800751165475616	0.600563374106712
'C17orf80'	0.870720473197253	0.824631411112893	1.13771323965499	1.03323935721785	0.504794612794613	0.96980245807832	1.09008803427408	0.801261290150179	1.16376294969398
'C17orf97'	10.8732252140267	6.43143417555189	9.90161544215442	11.1128047526408	9.29216950688504	4.52488254248315	12.4886758172535	8.37363321080215	6.71434183723306
'C17orf98'	1.10737896573215	0.720361316994128	0.891049339896352	1.16037897424435	1.58196995104593	0	1.49408273154338	0.707723399152126	0.327969380094888
'C17orf99'	1.13072980840013	2.24807819894938	1.27859447565246	1.22548991276594	1.44746544413486	1.06549539637705	1.27859447565246	0.833865962382038	0.763339985464155
'C18orf21'	0.457857319052747	0.698426418894021	0.971212494960373	0.908146748534375	0.624350889617383	0	0.572321648815934	0.208116963205794	0.403991752105365
'C18orf25'	0.389076797443443	0.395893506832614	0.647526709098328	0.637438659102639	0.335717693794056	0	0	0.3996639211834	0.3996639211834
'C18orf32'	1.65218402743965	1.05138983564341	1.18618340431565	1.43075730211269	2.89132204801939	0	0	1.05138983564341	1.1014560182931
'C18orf54'	0.529372260779969	0.958089232538395	0.969007628350798	0.89289283225858	0.312755565564258	0	0.442434702505535	0.533524200080204	0.492929967465406
'C18orf63'	0.648694834692501	1.01429078228822	0.873212403368928	0.821381756971356	0.463675786188901	0.772792976981501	0.208862966751757	0.74786417127242	0.60611213880902
'C19orf12'	1.94272545994165	1.87867956565786	1.91551641988645	2.20771383986913	0	0	0	2.7136482615058	1.70391867582922
'C19orf18'	0.459353875720936	0.814496125905182	0.999996552485682	0.947417368674431	0.259863049693558	0	0.909520673927454	0.275612325432562	0.275612325432562
'C19orf24'	0.670887962639623	0.634863168871122	0.715136733012038	0.746809455453131	0.243650189134323	0	0.730950567402968	0.845161593559681	0.621728068825513
'C19orf25'	5.56944574099302	3.9212148764675	5.71462765706761	5.42410697526065	3.67613894668828	5.2691324902532	6.65574630347772	6.02186570314651	9.03279855471977
'C19orf33'	1.58294511197284	1.42041056922563	1.8181255286088	1.81050236077396	1.97622340066174	0	2.16443515310571	0.721478384368571	1.2120836857392
'C19orf38'	0.82180526628231	0.245994924496922	0.584119222261032	0.713464379087536	0	1.00857919043738	1.68096531739563	0.960551609940363	0.395521251151914
'C19orf44'	1.38903343333222	1.3433635289484	1.39528096001887	1.51665129010271	1.12821546376526	1.00285819001357	1.12601621334857	0.749800515897993	1.32792256884555
'C19orf47'	0.523750464056484	0.890491025521778	0.908480743209087	0.913092320585783	0.454240371604543	1.25789641367412	0.527504947669792	0.347928795271565	0.240480196731817
'C19orf53'	1.78473524812073	1.14935331171494	1.15844629677597	1.33385476438496	1.00568414775057	0	0.93863853790053	2.34659634475133	2.01136829550114
'C19orf54'	0.63521294241613	0.578087509987141	0.98018524986858	0.954231782590101	0.363494419158581	0.888541913498753	0.355416765399501	0.432263633593988	0.71680692181412
'C19orf57'	0.890342985289619	0.88954803619561	1.0123047429013	1.00255979928461	0.645745981830888	0.531356693620845	0.466102362825302	0.654840995659491	0.930720323221225
'C19orf66'	0.365713609558377	0.648846726635829	1.13016513455498	1.02565573218921	1.00571242628554	2.41370982308528	0	0.268189980342809	0.482741964617057
'C19orf67'	1.11043899954003	0.963738801435655	0.987056888480022	1.0496520370652	1.14027168907991	3.18325846534807	0.909502418670878	1.01593355277066	0.954977539604422
'C19orf70'	1.62087573126493	1.35028325381409	1.38645155525554	1.47919078972079	1.09752087132672	0	3.03124812080714	1.41458245637667	1.82920145221121
'C19orf71'	2.21295542992771	1.45349195900882	1.91971732485827	2.11956465031608	2.22268805413849	0.894088803732401	1.69876872709156	1.63343146835727	1.79544662212929
'C19orf73'	3.58096908797189	5.74447124528824	8.83764806967421	7.77713030131331	2.15417671698309	0	0	6.08238131854049	6.26669590395081
'C19orf81'	0.529706270053963	0.598798392234914	0.626016500972865	0.644773549691153	0.83977823301238	0	0.382565639483417	0.245935053953625	0.281068633089858
'C19orf84'	7.73086985866347	6.95778287279712	11.0778817504142	9.65433987134529	0	0	0	7.91277267886731	14.5423930314318
'C1D'	0.818212776012357	1.34853587157592	1.09340746343994	1.06656928024641	0.647297218356442	1.61824304589111	0	0.279007421705363	1.01140190368194
'C1GALT1'	0.247061603891881	0.79265597915312	0.822455076113763	0.730558506131907	0.472639590054034	0	0	0	0.231291714281761
'C1QA'	0.194611011053431	0.928825280027738	0.988749491642431	0.87461368780822	0	0	0	0.300502296479562	0.21285579333969
'C1QB'	0.557601042841454	0.761601424368816	1.42124817345399	1.29656713075937	0.4841187348701	0	0	0.507734282912544	0.416342111988286
'C1QBP'	0.374035688844088	0.611229052501314	0.723966855518223	0.68471014078016	0	1.04418296468974	0.348060988229915	0.371265054111909	0.371265054111909
'C1QC'	0.27441934126449	0.383043663848351	1.5201102880281	1.38525379802691	0	0	1.14913099154505	0	0.266465157459723
'C1QL1'	0.948392201531432	1.54948585038938	1.69251531350225	1.72434945732988	0.846257656751124	0	0	2.00024537050266	0
'C1QL2'	0.244630151202832	0.578337585724086	0.884021730203379	0.775081391664499	0	0	0	0.328438628929728	0.322467017494642
'C1QL3'	0.739929652075655	0	0.478428409575022	0.650007645747016	1.9636594612777	0	0	0.58684075854276	0
'C1QL4'	0.694906212993542	0.400097516572039	1.37313467687524	1.44198968430059	1.22820632994207	0	0	0.733512113715405	0
'C1QTNF1'	0.280800947363278	0.906753059193917	0.887182849283257	0.822844567149107	0.296082631573524	0	0	0.234000789469398	0.204338717564826
'C1QTNF2'	0.880726745005213	0.559191584130294	1.27718682055137	1.25818106429316	0.911096632764014	0	0.503272425717265	0.927080784216014	0.66054505875391
'C1QTNF3'	0.339038695346189	0.607627791659403	0.55490602946174	0.494730180822384	0.544038836718303	1.94947249824059	0.86643222144026	0.147129999867214	0.588519999468856
'C1QTNF4'	2.22238486365705	2.56808917578148	3.00568444674929	2.77765899480847	2.32821271430739	0	2.03718612501897	2.47556794939013	3.36030701034056
'C1QTNF5'	0.34145529250512	1.34143150627011	1.08026785018213	0.93900205438908	1.21161555405043	0	1.34143150627011	0.507568678048152	0.521667807993934
'C1QTNF6'	1.77626309888673	0.780107659471623	1.56288692051678	1.83360126210629	1.30389423083114	0	0	2.2818149039545	1.12682217479234
'C1QTNF7'	0.825001358033986	0.399565117654091	1.45158466793322	1.40740290582627	0.585077493707776	0	0	0.780103324943701	0.780103324943701
'C1QTNF8'	2.23008568859947	2.59839996144485	2.06700963787412	2.10531708408194	2.43379543900038	5.75260740127363	3.51548230077833	2.31507371026866	2.24392487283723
'C1QTNF9'	0.310808153283659	0.484495062471586	0.744254463435268	0.611615054110171	0.168090123714632	0	0.433495582211419	0.19154455958179	0.449259057928198
'C1QTNF9B'	0.834120922319418	0.387847582360147	0.848518866893401	0.930171210344078	0.43812412081424	0	1.12660488209376	1.23222408979005	0.32859309061068
'C1R'	0.120953188729501	0	0.494758744848275	0.423804971362282	0	0	0	0	0.369397576390097
'C1RL'	1.29910596029736	0.959339786065745	1.28894021160465	1.34307570049204	1.06448481696607	0	1.70614291221042	1.11287049046452	1.01379506377721
'C1S'	0.546469480562978	0.759608146913609	0.907342043786547	0.808913341033762	0.181524005696267	0.726096022785068	0.484064015190045	0.427115307520628	0.752214584755754
'C1orf100'	0.59458051789497	0.547734780121427	0.449782209953726	0.462151220727454	0.352115215792346	1.17371738597449	0.456445650101189	0.8930458371545	0.497940709201297
'C1orf105'	0.924143634764415	1.4863848671036	0.842795543203075	0.890032874051957	1.16787382415283	2.04377919226746	2.27086576918606	0.557394325163852	1.1147886503277
'C1orf109'	0.885583723996202	0.593456105950702	0.743026344035838	0.812616244662787	0.877421662023887	0	0	1.15394242823748	0.680001788068512
'C1orf112'	0.612983563243807	0.602414881118914	0.767048950797063	0.775144966912037	0.548940504397439	0	1.02163927207301	0.390573597819063	0.550434220055663
'C1orf115'	0.441509453423205	0.743207579929062	2.41350915131603	2.07177334228013	0	0	1.48641515985812	0.743207579929062	0.810771905377159
'C1orf116'	0.54507538972752	0.310110852796434	0.598351628921824	0.604951095417285	0.346248431848593	0.560375751544433	0.236603095096538	0.819010713795709	0.434577113442621
'C1orf122'	1.48169102772103	1.47248797785941	1.25792544394275	1.31363775964185	1.62562672755678	NA	0	0.903125959753769	1.45145243531856
'C1orf123'	1.06785369457691	1.17346559843617	1.05990441149073	1.06085499840687	1.01098574634501	0.938772478748934	1.87754495749787	1.03759063440672	1.21052240680784
'C1orf127'	0.767949905119722	1.03720275865024	1.07710951707368	1.04248143831647	0.419573704098035	0.364941711376937	0.606656351379844	0.973177897005166	0.855988935585695
'C1orf131'	0.596618933934216	0.820351034159547	1.10224772157344	1.10079052507032	0.418902655741045	0	0.856018470427353	0.777174663940623	0.196884248198291
'C1orf141'	2.17986901842184	2.69539626527551	2.18312985464985	2.06292880136958	1.89919039480926	2.09186188413773	1.503525729224	1.35529079817374	2.89836285151614
'C1orf146'	0.746607941915676	0.707554603415472	0.811175765749986	0.767119149111162	1.17925767235912	1.10555406783667	0	0.631745181620957	0.690971292397922
'C1orf147'	NA	NA	74.6663064347813	74.6663064347813	NA	NA	NA	NA	NA
'C1orf158'	1.10843601398324	1.27470141608073	1.2294074571337	1.21927961538156	1.3417909642955	1.82100202297247	0	0	1.27470141608073
'C1orf159'	0.80909468003742	0.978134745035096	1.43562185091539	1.36000926878167	0.232507439393588	2.23941375836983	0	1.06372153522567	0.782507796028077
'C1orf162'	1.11974168191794	0.384731757376934	0.981065981311182	1.04577086777912	1.63092810192396	0	0.750226926885022	0.312594552868759	1.12534039032753
'C1orf167'	0.949344729614445	0.92839791327571	1.0625863097901	1.08334147198027	0.669272103451012	0.369198461844021	0.442707775276052	0.813324956193802	0.921548317504782
'C1orf174'	0.606563754791357	0.793261469639772	0.803825484368631	0.719388753549477	0.351301507983328	0	0	0.191619004354542	0.97583752217591
'C1orf185'	0.64336349426502	0.976959380180215	0.674990117215422	0.644793190918942	0.462770232716944	1.95391876036043	0.488479690090108	1.11652500592025	0.808518107735351
'C1orf189'	1.12345949005583	1.31070273839847	0.775024227922574	0.848101771904893	1.31070273839847	2.62140547679694	0.58253455039932	1.04856219071878	1.04856219071878
'C1orf194'	3.09378769525393	3.14363205256635	2.71858365561675	2.67448313582391	2.28166842524977	4.83176842994069	2.60762105742831	2.8082072926151	3.91143158614246
'C1orf198'	0.354345385837933	1.00061935560473	0.935078101516768	0.780838414668642	0.175632060806628	1.10169201778703	0	0	0.512054036436225
'C1orf21'	0	0.395027538880694	0.511740220822717	0.437214945945622	0	0	0	0	0
'C1orf210'	1.08546979630298	1.57886515825888	1.40953759056155	1.44729306173731	1.10269947560938	2.89458612347461	0	0.827024606707032	0.482431020579102
'C1orf216'	0.751390367924618	1.13697226725436	0.845497967821244	0.75673687847909	0.484089032556477	0	0	0.425664494144488	1.10216699376698
'C1orf226'	0.683811751261416	0.93247056990193	0.915338564680635	0.880842255862163	0	0	0.56984312605118	0.414431364400858	0.994635274562059
'C1orf228'	0.860768722258948	1.08728680706393	0.960397875618572	0.941478363132625	0.397142096736015	1.35910850882992	1.23555318984538	0.772220743653362	0.975955578149143
'C1orf35'	0.668083131432537	1.17242039731788	1.15193455704217	1.0141955206887	0.362384486443709	0	0.738190620533482	0.632734817600127	0.854192003760172
'C1orf43'	0.480024542543075	0.550694822417472	0.659696379350363	0.631491746169843	0.314682755667127	0	0	0.539456152572218	0.462390987919044
'C1orf50'	1.06091470428508	1.34367448687705	1.06128436097647	1.02726980998795	1.10326213996032	0	0.500145503448679	0.277858613027044	1.46781832533851
'C1orf52'	0.243813826235137	0.849654242940629	0.84538462362937	0.757160236747092	0	0	0	0.723576516568794	0
'C1orf53'	0.850435683732416	0.503961886656247	0.7032026325436	0.738225419906611	1.34989791068637	0	1.18116067185058	0.286341981054686	0.745996213800365
'C1orf54'	0.538511643394979	1.01932561071192	0.787341161377486	0.764494208033943	0.713527927498347	0	0	0	0.679550407141282
'C1orf56'	1.3992001519354	1.41543559673634	1.72969063368235	1.63087399908177	1.66397934735373	3.99355043364895	3.47265255099909	0	1.66397934735373
'C1orf61'	0.747929759748709	0.834229347412022	0.683148441975199	0.814940807587466	1.27588017839486	0	0.985907410577844	0	0.328635803525948
'C1orf68'	0.413381633257084	0.212734407758032	0.719799982414162	0.7049919326865	0	0	0	1.06992893313598	0
'C1orf74'	0.396764837522206	1.4625841069446	0.900867022393415	0.830475388659841	0.887997493502081	0	0	0.466198684088592	0.227413992238338
'C1orf87'	0.687280858781202	0.711555679400406	0.577497381668957	0.615941914638049	0.559608893695111	0.511642417092673	0.438550643222291	0.84420998820291	0.538570965360708
'C1orf94'	0.540692090546318	0.746307392585059	0.687558281231044	0.650778416842048	0.342593695303055	0.709658368842042	0.602134373562945	0.382123737068792	0.747008809307413
'C2'	0.621225421240847	0.499801622748531	0.697751909831825	0.688655665519938	0.48912210089493	0.654026123482364	0	0.868176270109332	0.620197186060862
'C20orf141'	2.6063349170626	2.94570144272179	2.46236594069152	2.39117019649513	3.8474467823305	0	2.07170211356258	1.58424279272432	2.01990956072351
'C20orf144'	4.49428068091207	2.62166373053204	3.99715546359146	4.21372861416423	8.35655314107089	0	5.94243778920597	4.5711059916969	2.67409700514268
'C20orf173'	0.601309431070352	0.745623694527236	0.794827288582333	0.838452347259543	0.648368430023684	0	0.877204346502631	0.545578313068709	0.475930017783342
'C20orf194'	0.129263444235196	0.321820083798571	0.442929837449506	0.397081460079916	0.138346821397669	0.246097711140084	0	0.0415489642184557	0.127970809792844
'C20orf196'	1.01671834768086	1.40678010370936	0.888786899959425	0.951821431871441	0.877168770548191	0	0	0.877168770548191	0.877168770548191
'C20orf202'	2.61375875582519	3.34956479212892	2.8004558098127	2.66225149712065	3.37437638318172	15.1846937243178	2.27770405864766	1.42356503665479	4.0194777505547
'C20orf24'	0.715234420874888	0.867688016254116	0.9646649121884	0.921544513814717	0.475342130643559	0	1.17137882194306	0.455536208533411	0.831848728626229
'C20orf27'	0.84741136278191	1.30866058556194	1.45100612293885	1.34162684458754	0	12.4061023511272	0	1.26592881133951	0.912213408171115
'C20orf85'	0.998778636633906	0.846422573418564	1.23395616444596	1.27750755848523	1.59379569675623	0	0.891766639851702	0.609011363801162	0.640242715790965
'C20orf96'	1.1233208293148	1.31774560861449	1.02762380013914	1.0155341083728	1.99458286789082	2.42165825842745	1.47029251404523	1.15966733502159	1.40027858480499
'C21orf2'	1.20813284490645	1.40835437833423	2.05016482772003	1.90722190252075	0.685374869731988	0	0.315761993555094	0.63721339239947	1.61802224148493
'C21orf58'	0.70637043003023	0.668115433438204	0.85767376571602	0.852716113891072	0.547722355333498	0	0.801738520125845	0.65857092724623	0.553199578886833
'C21orf59'	0.59971617066928	0.776873706142849	0.839602638936992	0.769090555840119	0.689673596269672	0.80461919564795	0	0.238405687599393	0.960739338087105
'C21orf62'	0.887257096352926	1.1567203626527	1.43592872605163	1.255535670015	0.557704460564697	0	0	1.48721189483919	1.32899786347332
'C21orf91'	0.97605979878455	1.10553711903148	1.19305880762147	1.151441774493	0.221107423806296	1.93468995830509	1.54775196664407	0.921280932526234	1.03183464442938
'C22orf15'	1.08563882003089	0.696596337307958	1.17988087754554	1.19737779869549	1.26459027388214	0.82198367802339	1.09597823736452	0.747257889112173	0.865245976866726
'C22orf23'	0.9204882261996	0.848472788872462	0.936297165264523	0.860716263459366	0.523224886471351	0.654031108089189	0.654031108089189	1.01269332865423	1.06780589075786
'C22orf31'	0.624312402242491	0.697474011880283	0.791459871637201	0.739621564255115	0.551090577288125	0.743972279338969	0.531408770956406	0.446383367603381	0.867967659228797
'C22orf39'	0.838436775459059	0.992669763508279	1.1869249672293	1.14558470134283	0.883718204098834	1.44929785472209	1.26025900410616	0.402582737422802	0.957083488967416
'C22orf42'	0.71515401359907	0.665358104504024	0.851266986644854	0.887677278845512	0.368128459459193	0	0.898233441080432	0.490837945945591	0.727735426801276
'C22orf46'	2.14053826598033	2.13754450616777	1.70131093348047	2.00024928871735	2.83551822246745	0	1.52681750440555	2.48107844465902	0.968225734501081
'C2CD2'	0.461906234180338	0.358927138681259	0.834126449047995	0.807586062032832	0.567891568735416	0	0	0.320124204769771	0.367844583120544
'C2CD2L'	0.210078206106062	0.491890433809315	0.567953368274452	0.5287682738724	0.320119171209237	0	0.294846605061139	0	0.162379289743816
'C2CD3'	0.406833116202198	0.439624309994452	0.693085641800399	0.626807798690851	0.307300415313158	0.486477694506332	0.431663306392943	0.33521353637077	0.518204500669789
'C2CD4A'	0.809910711478865	1.86170558448928	1.1071506695637	1.0438849170172	0.274706557109791	2.31974426003823	0	0.271138939484988	1.39184655602294
'C2CD4B'	1.42664369290537	1.30202722575399	1.76006937683358	1.7691938838349	1.09159858320789	1.80113766229303	1.68856655839971	1.39263221311316	1.13517079556283
'C2CD4C'	0.996122624532498	1.05649369268598	1.83125573398904	1.67828109806622	0.383827066333623	0	0	0.435803648232968	1.66020437422083
'C2CD4D'	2.9758078350549	4.02136193926338	4.66516192668939	4.12034931007601	2.20430210004067	13.391135257747	5.57963969072794	3.28214099454584	3.43362442506335
'C2CD5'	0.620951106502047	0.637688333092399	0.757945562064971	0.759764975627304	0.74416473366379	0	0.287638141735295	0.466172160743409	0.65546631086346
'C2orf15'	1.38537104480081	0	0.909587049616695	1.05057304230728	1.68842096085099	0	1.50081863186755	1.92962395525827	0
'C2orf16'	0.848663217687565	1.56530587486211	1.64275747475421	1.48742570284874	0.501151627615426	0.384034671161821	0.180261172177998	0.981421937413543	0.996804726401217
'C2orf40'	1.04533090017574	1.00072494339644	0.871742617358675	0.932740911915702	1.23827076329357	0	0.454032613207643	1.23827076329357	0.662642192248993
'C2orf42'	0.0795796396591752	0.373767597883094	0.703651550670602	0.608763338058279	0	0	0	0	0.177984570420521
'C2orf48'	NA	NA	6.98226750420649	6.98226750420649	NA	NA	NA	NA	NA
'C2orf49'	0.290667521985426	0.652079520221272	0.929434610270139	0.795849820343859	0	0	0.684683496232336	0	0.586871568199145
'C2orf50'	1.38192219963802	1.2924049721311	1.48413538008462	1.54137476113472	1.31548363234773	3.50795635292728	1.91343073796034	1.61905677827413	1.37267857288459
'C2orf54'	0.882508790430461	0.954273241520411	1.3764668574658	1.34010594102403	0.311417841055612	0	0.404843193372295	0.883586334741121	1.05313938816442
'C2orf66'	0.859573394113484	1.42274216956715	1.05793648506275	0.956742560404574	0	NA	0	0	1.71914678822697
'C2orf68'	0.741197573570881	0.637249133374964	1.05109483493457	0.950990564940799	0.622076534961275	0	0.512298322909285	0.653180361709338	1.15025472502273
'C2orf69'	0.404933849380786	0.693181153379258	0.973984342452113	0.84369121311266	0.196217945533282	0	0	0.203764789592254	0.672747241828395
'C2orf70'	1.23621551328967	0.883449299819912	1.53366798448737	1.54677003656177	1.08678286882608	0	1.64321569766504	1.1178338079354	0.897932075226796
'C2orf71'	0.738475733647295	0.731035369377862	1.08424804095553	1.04429932397339	0.490701778928684	0.88592410486008	0.10790101277142	0.71555408469468	0.526017437260673
'C2orf72'	1.484473623981	1.43215201264397	1.33441707608265	1.26933716573235	1.56234765015706	0	0.44121854934991	0.825135988394636	2.21635364324606
'C2orf73'	0.934414112355882	1.28053372531939	1.36241008551252	1.22220663633773	0.646023507778513	0	1.02918227790922	0.777247032796024	1.42125171711273
'C2orf74'	1.65730801767715	1.71164598546984	1.85124831761809	1.80017939851139	1.05465055670364	0	1.45014451546751	1.49692337080517	2.03020232165451
'C2orf76'	0.897041330314366	0.39054860639537	0.883240694463376	1.0631600951874	0.83203833536405	0.736033912052813	0.86985825969878	1.47206782410563	0.341730030595949
'C2orf78'	0.275173635227115	0.312993708315202	0.659474617948007	0.576615300825153	0.178974722098937	0	0.282229369463708	0.103839107632874	0.374385898268183
'C2orf80'	0.609415103420358	0.634135645534411	0.578760420149716	0.605442815945592	0.228288832392388	0	1.28412468220718	0.555297159873376	0.678405492486814
'C2orf81'	2.47789873924926	2.15555942140859	2.05991510813896	2.21255738687853	1.97361465065825	0	2.15910474940433	1.57176207811043	3.09158767016156
'C2orf88'	2.76845116590317	5.22929664670598	4.69073121133095	4.36111226134553	3.55943721330407	0	0	2.24112713430256	4.03402884174461
'C2orf91'	0.759920111843419	1.62840023966447	1.08942269555017	1.02356586493195	1.01775014979029	4.07100059916117	2.03550029958059	0.872357271248823	1.01775014979029
'C3'	0.256399847721326	0.379688424695813	0.616714714586099	0.56193666415622	0.173236914183681	0.204034587816336	0	0.140176434377635	0.313655655183497
'C3AR1'	1.13829541615808	1.51202862121291	1.17177469310391	1.09668742587973	1.02498094034144	4.44158407481291	0.444158407481291	0.692194920750065	1.46024681911657
'C3orf14'	1.18995130177715	0.98949355559964	0.859409273505721	0.899074316898293	1.53371501117944	0	0.639047921324767	0.902185300693789	1.04571478034962
'C3orf18'	1.48351186437696	0.78066771879509	1.75291033790799	1.67090283671932	1.44305244989396	0	1.86747964103924	1.2210443806795	1.32279807906946
'C3orf20'	0.738658578321835	0.522494017842675	0.83602182842916	0.88590030487952	0.838630690872485	0	0.488119411405657	0.366089558554243	0.593918692695553
'C3orf22'	0.774579748194612	0.307160934628898	1.19493095300754	1.16969366015247	0.685205161864464	0	1.97948157871956	0	0.481495519148002
'C3orf30'	0.759275956844155	0.450820099376217	0.755878503804004	0.765799867490298	0.483806935915941	0	0.601093465834956	0.597472420860047	0.878813864606803
'C3orf33'	0.548956209045431	0.691684823397243	0.693269439258405	0.648028187600967	0.226040791959883	0	0.461123215598162	1.03457131704716	0.394797273628563
'C3orf38'	0.42417868830091	0.42417868830091	0.689656039771997	0.604915694620428	0.197628707049288	0	0	0.241546197504685	0.852515991193005
'C3orf52'	1.57807939403031	2.25374072336689	1.65790801962677	1.63345985404809	2.00958547833548	3.01437821750322	1.66310522345005	2.26078366312741	2.0378894991571
'C3orf58'	0.309176208241371	0.330442296638926	0.70244328702692	0.642526687909023	0.153072534472444	0	0.335772011100844	0.189253315347749	0.371747583718792
'C3orf62'	1.13589846820207	1.08265322750509	1.10406834629091	1.05833487109213	0.808044391374065	0	0.549919099685128	1.56292796752615	1.50630014261578
'C3orf67'	0.548534551465138	0.42472829316844	0.660688456039795	0.676085649708029	0.373372257719968	0	0.282103483610643	0.606729918794948	0.528944031769955
'C3orf70'	0.648436234167491	1.41707040442457	1.44140939992041	1.2650781755629	0	0	0	1.52894438372124	0.372435170393636
'C3orf80'	0.586598816338441	0.959888972190176	1.11391370974906	1.04177861002539	0	0	1.23185751431073	1.02654792859227	0.739114508586435
'C3orf84'	0.950860859532969	0.869112640840089	1.11712771151885	1.04258472036261	0.844280851101801	0	0	0.67158704064916	1.44145511163722
'C4B'	0	1.08025821310882	0.753668520773594	0.63544600771107	0	0	0	0	0
'C4BPA'	0.165851411031014	0.561017783232459	0.722417090165172	0.631392805510736	0	0	0	0.247656498904419	0.18326580918927
'C4BPB'	0.648492028562406	0.812805887150854	0.930856265998954	0.825615740990038	0	0	0	0.859251937845188	0.895054101922071
'C4orf17'	0.96426355053806	1.30013062993896	0.982120282955432	0.954219138553289	0.676676175816183	1.28568473405075	0	1.13442770651537	1.27623116982979
'C4orf19'	0	6.84221914678617	10.2633287201793	8.41740628849234	0	0	0	0	0
'C4orf22'	1.09175684168985	0.380093122662392	0.601319197961988	0.855209525990383	1.26697707554131	0.855209525990383	0.450110276837043	1.27371631530482	0.579803068468056
'C4orf3'	0.832946019930438	0.642975875034022	0.968384397154899	0.922389887842431	0.893893289681446	0	0	0.670419967261084	0.872610116117602
'C4orf33'	0.765872604148654	0.73720357618587	0.895175771082842	0.837565449181471	0.745979809235702	0	0.447587885541421	0.642690297187681	0.783278799697487
'C4orf36'	2.1294101670463	0.666123180460639	1.42071584582621	1.67890230177324	1.5281649434097	0	2.8865337819961	1.85562885985464	1.62367525237281
'C4orf45'	0.64805119255381	0.8603438245973	1.04831810560175	1.06396464449133	0.192663868056538	0.64805119255381	0	1.35782154630322	0.486038394415358
'C4orf46'	1.65646125288378	2.51199618569189	1.46022542501602	1.51385200594677	2.51199618569189	0	3.62843893488829	1.41982393104324	1.95935702483968
'C4orf47'	0.6426019928558	0.78609564174593	0.724544528857546	0.687743455163852	0.729440099998476	0.67473209249859	1.17344711738885	0.595351846322285	0.67473209249859
'C4orf48'	0.404619951995482	0.326454733996355	0.629080655292246	0.620667025128872	1.19700069131997	0	0	0	0.513000296279986
'C4orf50'	0.949871722046424	0.873579183872356	1.19069914972575	1.24214458712667	0.995822818298045	0.906910066664291	1.10308564846047	0.875637305744833	0.580896644007193
'C4orf51'	0.745575103527828	0.889606657618431	0.802390318636231	0.7535491688062	1.04149072111426	0.889606657618431	0	1.07831110014355	0.769389541724048
'C5'	0.354359759579497	0.42292553798946	0.520324609860025	0.497641871234739	0.335778932728959	0	0.0831781146143655	0.273240106508191	0.391000152410711
'C5AR1'	9.32259535699412	14.1124214641262	17.8206993418864	17.3876463762642	5.20132606807904	0	21.3254368791241	3.55423947985401	7.70798923341833
'C5AR2'	1.56702308690984	2.08819817608298	1.48494092521457	1.59862061326927	1.59100813415846	0	0	0.674973147824803	1.46862289306935
'C5orf15'	1.18521928601594	1.07913484374908	1.37653421013662	1.33140941318181	0.874099223436753	0	1.45683203906125	0.852779730182198	1.48782846542426
'C5orf22'	0.562773038721668	0.481603850444504	0.846286534885141	0.850279901474435	0.366936267005337	0	0.722405775666757	0.700514691555643	0.308226464284483
'C5orf24'	0.632590705641905	0.987458662465413	0.9415303525833	0.843454274189207	0	0	0	0.519048784116435	1.03809756823287
'C5orf30'	0	0.402245040027846	0.41013219767545	0.35252936092328	0	0	0	0	0
'C5orf34'	0.919670752648203	1.17712349328475	0.948094642668237	0.959634256137909	0.775045110094655	0.595695828419859	0.708395039201994	0.925080580604957	0.919670752648203
'C5orf38'	0.508940886020082	0.156597195698487	0.592222121914277	0.7080916675062	0.610729063224098	0	1.62861083526426	0.325722167052852	0
'C5orf42'	0.606906764487059	0.681547469651716	0.728744219366097	0.729517012811872	0.575196106255515	0.299101975252868	0.534110670094406	0.549298651234532	0.545387478867993
'C5orf46'	0.48217699317031	0.228912309888935	0.263515333476797	0.370299324820336	0.328439401144993	0	0	0.7951690764563	0
'C5orf47'	1.2123374716429	1.32830018632178	1.07126547494263	1.08698635193341	0.913482187935579	0	0	1.03367721266394	1.45480496597148
'C5orf49'	1.37499939529394	0.683571127946128	1.15326417291525	1.22066272847523	1.89880868873924	0	0.899435694665958	0.833623326763571	1.31455986143486
'C5orf51'	0.320626909410846	0.506049700395431	0.578926629682416	0.52502656416026	0.286378125905596	0.750037948800372	0.375018974400186	0.138164885305332	0.286378125905596
'C5orf52'	2.85294592205797	4.38130980887474	3.27137799062647	3.15801340679288	2.62878588532484	0	1.53345843310616	4.7707595696636	3.40768540690257
'C5orf58'	1.51823062735746	0.732938923551878	0.768261281313414	0.791418092984208	2.12552287830044	0	0	1.32845179893778	1.99267769840667
'C5orf63'	2.61430810568742	4.00315928683386	2.25001927128835	2.22886524395145	2.74502351097179	0	2.81540872920183	3.66003134796238	3.81253265412748
'C6'	0.520381465483876	0.624457758580651	0.708078451954302	0.653764440391295	0.505341538735787	0.499566206864521	0.312228879290326	0.442877842965001	0.58542914866936
'C6orf10'	0.88975404934958	0.963427951525022	0.866583370981101	0.872784736212082	0.786710411179413	0.558835671389514	0.395274011470632	0.618988122129358	0.916423973022686
'C6orf106'	0.103110049197744	0	0.398379735536737	0.353401378298718	0	0	0	0	0.199189867768368
'C6orf118'	0.724812497187639	0.676992027698632	0.65535129954049	0.691100288016121	0.542663965285702	0	0.44259826955926	0.54172184034597	0.800081487280202
'C6orf132'	0.867913482177885	0.824153138538664	1.26467393117349	1.15815521516662	0.676840741795038	0.437831354848665	0.886747047794765	1.18066882206382	0.706416975890283
'C6orf136'	0.505319066208377	0.404112204398773	1.01797070593139	0.95117829545727	0.272884370282182	0.906365944151533	0	0.626623368796121	0.57677832809643
'C6orf15'	1.25289836257215	0.447856212936973	1.2000249808183	1.24292679320711	1.04729452871415	0	0	0.694634126187959	1.10990452771337
'C6orf163'	0.759208436642343	0.975830409053882	0.83787166819559	0.869876751074534	0.4534161496614	1.25561395290849	0.510093168369074	0.480087687876776	0.640116917169035
'C6orf201'	0.780220730267415	0.794941876121518	1.10046058224285	1.12185584292889	0	0	0.619587050506477	1.68527677737762	0.601884563349149
'C6orf203'	0.16640522875817	0.713165266106443	0.756387403446227	0.653243666612651	0	0	0.554684095860566	0	0.218954248366013
'C6orf222'	0.557310668257082	0.817755124740292	0.855528389336924	0.803650459834594	0.450981659181717	0	0.383670963781461	0.369869849976373	0.723327726090157
'C6orf223'	1.59312163744741	1.9930182571661	1.94097755461483	1.80363643182452	1.57885487651505	0.979474784504705	1.95894956900941	0	1.62386609009991
'C6orf226'	23.9999647509328	29.5384181549942	27.4285311439232	29.6228136354371	15.359977440597	27.4285311439232	27.4285311439232	42.6666040016583	17.9999735631996
'C6orf229'	2.11344291134803	1.14962004518382	1.82696374748131	1.89349183912628	2.36686479890786	0	2.9263055695588	1.37954405422058	2.01183507907168
'C6orf47'	1.0469542700242	0.539763090323587	0.850020614682815	0.957350075742849	0	0	2.07601188585995	0.920050722142479	1.01842092513884
'C6orf48'	3.42249546168733	2.3255417880696	2.49689749876946	2.86220527762412	2.09298760926264	0	3.4883126821044	3.72086686091136	2.53695467789411
'C6orf52'	0.972957804710717	1.23399526451115	0.879528081741807	0.829406653196021	1.05403762176994	0	0	0.729718353533038	1.26484514612393
'C6orf58'	0.656259615985758	0.580690326872246	0.585123077459057	0.563040164961236	0.425839573039647	0	0.672378273220496	0.271812493429562	1.00856740983074
'C6orf62'	0.217857851983618	0.114870503773181	0.555739242791545	0.509506266735882	0	0	0	0.242995296443267	0.315893885376247
'C6orf89'	0.486943372401665	0.861889769150947	0.868935189607222	0.785366845721658	0.499646242986056	1.91531059811322	0	0.156707230754718	0.68559413455189
'C7'	0.513869464757166	0.630707729640718	0.733906354391814	0.749857709263542	0.688644835037947	0.343324381526165	0.432682782197358	0.331320032521754	0.368228740807856
'C7orf25'	0.658888448841158	0.942717319111196	0.799311442637922	0.725167168547074	0.435100301128244	0.857015744646542	0	0.463631468415342	0.92943961039132
'C7orf26'	0.363231090820255	0.921530730414352	1.03501973662302	0.912432401623237	0	0	0	0.342011405102234	0.679817751945013
'C7orf31'	0.753652911596913	0.832956784356758	0.830016001816567	0.789016403530599	0.628591805869228	0	0.368583377077865	0.510907651395061	0.707680083989501
'C7orf33'	1.42434695849747	0.545204577415299	0.906402609952935	1.10200925222241	1.56952832892283	1.72648116181511	0.609346292405335	1.91831240201679	1.4387343015126
'C7orf43'	0.227193136904168	0.256463418345809	0.715813992985734	0.627053057855503	0.30439468827937	0	0	0	0.29030234159977
'C7orf49'	2.47925290211871	2.60321554722465	2.78372255676487	3.09964269809075	0.767768640656118	0	4.76016557206793	3.71887935317807	0.700024348833519
'C7orf50'	1.71856148647402	2.67497831372913	2.16370570024879	2.09025549002295	1.11457429738714	3.84528132598562	1.8457350364731	1.56418223429924	2.59962681193394
'C7orf55-LUC7L2'	3.67678764039864	5.51518146059796	5.51518146059796	3.67678764039864	5.51518146059796	NA	NA	0	5.51518146059796
'C7orf57'	0.497337422869163	0.771857832027141	0.819441113149269	0.734410184029593	0.332205856682136	0	0.545158328914275	0.515422420064405	0.38308423112895
'C7orf61'	0.68410183810732	0.701119296766706	0.890521192101787	0.824974048571568	0.952195801689918	0	0	0.757661175538214	0.765896623098412
'C8A'	0.545755069853898	0.693948561898842	0.777840672938526	0.735853547937251	0.491886296052492	0.245061631366654	0.422050587353681	0.20532190736125	0.633075881030522
'C8B'	0.810444635438166	0.74420840026701	0.829381290707519	0.80396301678267	0.651146335502687	0.889899991853673	0.511219144256365	0.640727994134644	0.967542273022114
'C8G'	0.9092194590442	1.03356499662182	0.951066867479696	0.890277386980779	1.06432160205762	0	0.717994731546809	0.603115574499319	1.28955632705447
'C8orf33'	0.65629785681913	0.738908775859301	0.675964694952768	0.741019943790327	0.457419718389091	1.20072676077136	2.74451831033454	0.392074044333506	0.174651165203107
'C8orf34'	0.612732095490716	0.598200899550225	0.851847059584654	0.759545306211248	0.714733542319749	1.05835543766578	0.362068965517241	0.33153302866639	0.793766578249337
'C8orf37'	0.957396417375636	0.880804703985585	1.17440627198078	1.1820322867339	0.652447928878211	0	0.489335946658658	1.25829243426512	0.64449124681872
'C8orf44'	2.82988421305995	3.88232049064423	2.78514296067955	2.77964958205889	4.27055253970865	6.40582880956298	0	3.14011216155048	3.55879378309054
'C8orf46'	0.78719332349331	0.664356563124024	0.629351228519956	0.630104716970743	0.809684561307404	0	0	0	1.28521358937683
'C8orf48'	1.37203434662917	1.18208451145511	1.48420536674016	1.54257836955844	1.42159183076954	0	1.64775416748288	1.22468215150754	1.00696088012842
'C8orf58'	1.60043240688411	1.99366612934933	2.38254056666747	2.23607538932318	1.10216292009236	1.24911797610467	1.72954796691416	1.24911797610467	2.06853936842934
'C8orf59'	1.24954895393639	2.07989438784251	1.67161882282157	1.5489904149698	1.26424952986505	3.58204033461765	0	0.895510083654414	2.01489768822243
'C8orf74'	1.66040526532685	1.64283483923873	2.01620639361117	1.92538628579085	2.05354354904841	0	0	1.45749859779121	1.92019656534397
'C8orf76'	0.698406440793134	0.190055628473118	0.679753278438673	0.701789724589364	0.884171836809723	1.12977512481242	0.645585785607099	0.383697212200446	0.598116242547754
'C8orf82'	2.4510307633465	1.07138003792689	1.71105694292442	1.99861618774273	2.22199755782546	1.61599822387306	3.02999666976199	1.93919786864767	2.02351081945844
'C8orf86'	1.20135848065258	0.838310588147679	0.973258146239745	1.07117464041092	1.43126197976433	0	1.17363482340675	0.765414015265272	0.782423215604501
'C8orf88'	0.749329438163916	0.793407640408852	0.991759550511065	0.955395033658992	0.963423563353606	0	0	0.561997078622937	0.709891046681604
'C9'	0.74711250988329	0.984177056288564	0.910455928476687	0.868748883020152	0.77002741904059	1.06619181097928	0.780140349497032	0.773281972798158	0.792028202441749
'C9orf116'	1.46712861122247	1.92123984802943	1.91879240873257	1.83192815779671	0.818615239595147	0	1.88281505106884	0	2.21507653066922
'C9orf129'	2.38406248098944	1.94256942895436	2.7246428354165	2.88183376822899	3.08525732833927	0	0	4.1407400985606	1.3802466995202
'C9orf131'	1.04521804498046	0.781789106814652	1.36459022539115	1.34977653977353	1.52060336061916	0	0.637424641067628	0.916558307417505	0.653938232805132
'C9orf135'	0.720695712374133	0.763089577807905	0.726282500842149	0.71837836281666	0.415785987908153	1.44139142474827	0.720695712374133	0.540521784280599	0.758627065656982
'C9orf139'	NA	NA	21.8639758351692	21.8639758351692	NA	NA	NA	NA	NA
'C9orf152'	0.576309159819561	0.845110073914505	1.10482682833701	0.940090516448958	0.786421874337109	1.04856249911615	0.754964999363625	0.370080882040992	0.925202205102481
'C9orf153'	0.707366847703136	1.42994588567946	1.01774209720553	0.852467739539676	0	0	0	0.738805374267719	0.923506717834649
'C9orf16'	1.01887173073321	1.58491158114055	1.99035407864163	1.88790938341742	1.33726914658734	NA	0	0	1.4264204230265
'C9orf24'	0.558464969911511	0.483286993192654	0.751779767188572	0.664839249894656	0.211273002488592	0	0.268492773995919	0.548410772417196	0.773259189108246
'C9orf3'	0.622081551766129	0.93220390016135	0.911822796257201	0.870691773552133	0.540593129317312	0	0.415403141475408	0.481994484765359	0.690607722702866
'C9orf40'	0.934111929022943	1.61912734363977	1.82151826159474	1.69443559218115	0.582885843710316	0	0	0.940138457597284	1.12093431482753
'C9orf43'	0.601505539248177	0.512782566872618	0.609250245762102	0.649811477189727	0.716945996275605	0.403282122905028	0.58659217877095	0.297808336914482	0.516201117318436
'C9orf47'	1.61535215363722	2.09685135327908	1.67748108262327	1.54146910295111	1.11832072174884	0	0	1.53369698982699	2.8756818559256
'C9orf50'	0.956474630289374	0.430413583630218	0.913279001824693	0.946406476286328	0.344330866904175	0	0.800769457916685	1.22103144292261	0.90021141674294
'C9orf57'	1.12639488057838	1.00384728940434	1.0707704420313	1.15952414177186	1.20461674728521	1.35519384069586	2.95678656151824	1.62623260883503	0.555976960285481
'C9orf64'	0.801954498645451	1.14772473538026	0.950655600752271	0.901040432255866	0.861964699224362	0	0.659941722843652	0.234645945899965	1.11990110543165
'C9orf66'	3.51949960410918	4.25427232847583	4.62396624833026	4.66982284050091	4.53117762796243	0	0	4.0032734382969	2.39452476274437
'C9orf72'	0.533863327214941	0.427938063878643	0.619407259469706	0.638581152316317	0.145337455656898	0.855876127757286	0.240715160931737	0.933683048462494	0.33012364927781
'C9orf78'	0.472214195390376	0.744901265967917	0.651840771676127	0.629618927187168	0.215869346464172	0	0	0.387457801345949	0.656993663151827
'C9orf84'	0.568438248691741	0.668988855053233	0.832956711683928	0.818902323972726	0.579265643904918	0.164564103382079	0.33678235110751	0.612979517359701	0.415740892754725
'C9orf85'	0.941210821618945	1.50985902634706	1.10609446920183	0.963227449025236	1.09807929188877	2.19615858377754	0	0.263539030053305	1.75692686702203
'C9orf92'	1.0341343459842	0.988172819496014	1.0964657312216	1.16407792872567	0.741129614622011	0	1.61701006826621	1.48225922924402	0.342059822133236
'CA1'	0.555923647262975	0.32970363495683	0.444522605107165	0.52055731639083	0.476009622968923	0	0.423119664861265	0.732322496875266	0.248893920506626
'CA10'	0.149055765805351	0.131818024181603	0.394606368209236	0.365953721523997	0.174569815808069	0.922726169271222	0	0	0.107651386414976
'CA11'	0.41095762152538	0.377516223752067	0.467620270187664	0.436020199947562	0.173394079514031	0	0	0.363704654590406	0.573534263007947
'CA12'	0.455470038175406	0.670191627600954	0.691355573735721	0.680502268025584	0.601454024770087	0	0.852971162401214	0.128529901183745	0.601454024770087
'CA13'	0.815341207902488	0.730409832079312	0.590604825157882	0.663792648697486	0.438245899247587	0	0	1.25213114070739	0.788842618645657
'CA14'	0.961947708608309	0.869286079019567	0.938490770468891	0.937783950377718	0.685303656045255	0	0.548242924836204	1.00511202886637	1.11998197502253
'CA2'	0.538835878907793	0.705618412855443	0.807205499531129	0.820486526576096	0.282247365142177	0	0	1.02193011516995	0.387398344312792
'CA3'	0.706488082694257	0.632553283342533	0.611918811782428	0.647614075803069	0.758182332647496	0	0	0.518091260642455	0.675771209533637
'CA4'	0.9085042533405	0.641586419066741	1.06931069844457	1.14119713195345	0.498866174825364	0	0.759144179082076	1.13168715585384	0.535182103260927
'CA5A'	0.27469673519618	0.383871078671584	0.607958256576316	0.605520488113754	0.207930167613775	0	0	0.453665820248236	0.0978494906417764
'CA5B'	0.65458427849572	0.579886973442154	0.593248424443125	0.687896455518403	0.735628046309475	0	0	0.798356019250594	0.504842776879052
'CA6'	0.473753734932418	0.43786330046784	0.808740051237242	0.845823741391536	0.318738726075854	0	0.292895045583218	0.637477452151709	0.144494889154387
'CA7'	0	0.552316289442787	0.81113116903675	0.677032870929868	0	0	0	0	0
'CA8'	0.301701371503745	0.208448220311679	0.516849070854777	0.472557345330239	0.146982719450543	0	0	0.238846919107132	0.440948158351628
'CA9'	0.761155488057166	0.743154367534242	0.793573822952236	0.835642796699102	0.331858144143662	0	1.2464915658079	0.70008430408389	0.590335114499782
'CAAP1'	0.435360060355198	0.748167977736393	0.832840765111045	0.727385533910382	0.370437946091703	0	0	0.315148700406374	0.703832097574236
'CAB39'	0.159537813039088	0.524930868709259	0.2894381667389	0.278644810444983	0	0	0	0.246558438333137	0.166049560510072
'CAB39L'	1.10680548867738	1.18112818029455	0.978649063672631	0.989962925680407	0.856317930713552	1.42719655118925	1.28447689607033	0.873793806850563	1.16110905859465
'CABIN1'	0.361205741811797	0.4945597109809	0.717045265736172	0.684585531472372	0.380052948350659	0	0.14867812099829	0.206523949425278	0.335274152049836
'CABLES1'	0.341126074820494	0.412810412609623	0.643938248081863	0.570253363171102	0.0706413540294541	0.764211011773186	0.442437954184476	0.0712400095720766	0.548238334532938
'CABLES2'	0.729274786007953	0.761429758935993	1.30438109272274	1.2632568858752	0.582161102099121	0.521413856662691	0.61500095914061	0.576563399194322	0.635966900929495
'CABP1'	0.401862487569416	0.409911354241775	0.349636754572352	0.336580011368719	0.710384111077491	1.46689706053664	0.614341503985429	0.476586808697557	0.465229488454985
'CABP2'	0.565540875555075	0.58786485748488	0.93432513470981	0.861949758884583	0.712942486736982	1.59563318460182	0	0.372314409740424	0.846169113046418
'CABP4'	0.699142868651065	0.671399104022055	0.897121207951207	0.869974157823724	0.648993380182424	0.65731380813348	0.776825409612295	0	0.749568377696074
'CABP5'	0.238160178831297	0.347585125861892	0.676876297731054	0.617929112643364	0.329760247612565	0	0	0	0.168113067410327
'CABP7'	0	0.630488939054407	0.671595706887029	0.568851587549835	0	0	0	0	0
'CABS1'	1.70513110297253	1.93466798221883	1.94585103413917	1.99765717233758	1.26632813381596	0	3.41411996862146	1.48187334808251	0.737016374178601
'CABYR'	1.29196652722174	1.01404349520311	1.22926905336867	1.23424381158885	1.28560090578292	0.811234796162487	1.67317176708513	0.717989417293236	1.36122448847604
'CACFD1'	0.97786738039276	1.35605967921987	1.59250484267433	1.52630093765007	0.769255672575637	1.31123126007211	0	0.236451538701528	1.06841065635505
'CACHD1'	0.300592921489606	0.542246054451838	0.595393025461797	0.565965800084012	0.267405095417969	0	0	0.242816121126661	0.326394888999443
'CACNA1A'	0.202217033003833	0.195861384777506	0.387073033131424	0.362727905215108	0.0296747731866121	0.157232007182795	0.0707016408137401	0.194057398338766	0.253335739027991
'CACNA1B'	0.126194340872284	0.154825916077305	0.349517229722592	0.329826118188925	0.0620185863261226	0	0	0.172310214779438	0.114330482145321
'CACNA1C'	0.169841254541663	0.227431332695501	0.2446383390541	0.23163617527892	0.170226382102982	0.202344567405431	0	0.0696380654057654	0.202822923356745
'CACNA1D'	0.0623561641773828	0.106398610973081	0.241181765673511	0.222430578993479	0.0592459418765644	0	0	0.0325971648075876	0.0659893824153604
'CACNA1E'	0.0474833788473491	0.0627335151194904	0.176096583135644	0.163377028370219	0.0625053932463286	0.18286152279511	0.0914307613975552	0.065606805888322	0.0504075751986521
'CACNA1F'	0.155286572084648	0.153356658415472	0.349160249070941	0.336629399664508	0.128520254754126	0	0.203616403610459	0.126024715826862	0.130621843825577
'CACNA1G'	0.253111637214967	0.248733362050426	0.449738513462266	0.440091536531834	0.244279458873214	0.211127246597564	0.175939372164636	0.140361604386192	0.266126781425501
'CACNA1H'	0.391030965109525	0.477052506967161	0.822705053206457	0.793706333065894	0.225252606953666	0.231009062464704	0.38501510410784	0.368631482656443	0.364584293459849
'CACNA1I'	0.10512793780603	0.173073583724084	0.553130437549729	0.486888826593712	0.0973704054997326	0	0	0.0349466386862054	0.155239632297748
[truncated: 15,750 more rows]
