# Supplementary material for: Diverse ancestral representation improves genetic intolerance metrics
Source: Nat Commun. 2025 Mar 18;16:2648. doi: 10.1038/s41467-025-57885-5 (PMC11920395; doi:10.1038/s41467-025-57885-5)
Supplement: Supplementary file 12 — Supplementary Data 10 [file 41467_2025_57885_MOESM12_ESM.csv]

Gene	Maximally.Diverse..n.43k.	NFE..n.43k.	NFE..n.440k.	Full.Dataset..n.460k.	AFR	ASJ	EAS	SAS	NFE..n.20k.
'A1BG'	0.0907893476430823	0.132092021291062	0.826804674838792	0.747010048532996	0.0455044912335472	0.803986140761514	0.605394608922272	0.352026535034064	0.122859838588496
'A1CF'	6.14083877377046e-11	1.88354481483461e-09	1.76693869477723e-08	1.34186715482185e-12	6.06169197623398e-05	0.0549337821107022	0.00139199027567603	1.90170874306667e-07	0.0007269881837914
'A2M'	3.46119879880218e-10	1.7354225812274e-07	8.25456919591591e-08	1.33057749431212e-10	5.49757168116139e-05	0.204493996909455	0.0205470861383953	2.129160136488e-06	0.000208471996119666
'A2ML1'	0.00126524542108982	0.00241291957316432	2.8447693212158e-05	0.000118942495710045	0.00220937036062485	0.496343039743952	0.0142281893431407	0.0984540224008514	0.00163657731509347
'A3GALT2'	0.930441460459042	0.946886968222465	0.97767012036105	0.982722083589007	0.63010089848776	0.841186119440671	0.940412864170494	0.967804002244409	0.85303287939898
'A4GALT'	0.976568446323113	0.987052574468504	0.99999999999877	0.999999999996242	0.670904895320751	0.943071203904123	0.737485465134139	0.637804840025349	0.995802236699034
'A4GNT'	0.259123507068265	0.130113838272096	0.119861308645511	0.110267225270019	0.208415747326916	0.974980682786735	0.735377296234633	0.0598527005635679	0.566394647544556
'AAAS'	0.000136607850700022	0.0476020643637483	0.0131134633838888	0.00108751825450139	0.00178549012917511	0.0807528658800162	0.0159927750818915	0.0247059936940726	0.104779879526451
'AACS'	0.00351895379843666	0.194783394607816	0.419804203053014	0.403776228897035	0.0231272249051283	0.0674155086996688	0.606830047184561	0.00492524994034454	0.0116523922533316
'AADAC'	0.844098303232632	0.858414634869277	0.953697415774604	0.976765177148288	0.478909310973537	0.586329339194065	0.361187603701504	0.973741638111583	0.383526363179497
'AADACL2'	0.210987021070987	0.250442157270769	0.399111590145797	0.30805396167392	0.204242596774101	0.371451854950421	0.97912965351548	0.809860408252756	0.227373891502091
'AADACL3'	0.999969735526992	0.99883010222497	0.999999739210906	0.99999999992256	0.881678190680206	0.950804945142474	0.952344861684648	0.999840182097654	0.988282855553943
'AADACL4'	0.925826847469131	0.963107955295071	0.99049064969096	0.999311055454006	0.820507830579288	0.780784139631622	0.897804064506764	0.561124615290499	0.55673981419031
'AADAT'	0.00252803306390901	0.00435009769059408	0.0201216805415051	0.00307292404505025	0.0504066560475821	0.564626850188022	0.13525874185042	0.0841399041960615	0.173387899107647
'AAED1'	0.556421193193736	0.727311728612506	0.867232123231293	0.831143979065398	0.596332122315027	0.391779972486814	0.792069585449122	0.381644754551501	0.64591216765341
'AAGAB'	0.000797249393443643	0.000956232566986543	0.0122874399811582	0.000547481955034591	0.0246378814228033	0.397545295021034	0.148055660786098	0.0277296806390405	0.0529825931924938
'AAK1'	1.05222488747555e-17	2.65175530748215e-06	6.35508583898736e-12	9.86757656625951e-18	3.44000203912225e-09	0.0226812817897798	0.00091316189868111	2.30732321370809e-05	9.6493117820359e-06
'AAMDC'	0.0995485530279315	0.159524520027769	0.0157109188366799	0.0145718657310923	0.501381615208346	0.470459413661934	0.655332737366163	0.900316256111236	0.0475497024841183
'AAMP'	0.0130196916893801	0.0336185129000451	0.0512312321520289	0.0154799914102914	0.0290208150025976	0.267666999622999	0.152735276913426	0.0473990041838714	0.149028076709288
'AANAT'	0.797336522526348	0.491282897273637	0.880302712693406	0.991802611997856	0.668290024150155	0.889958039685145	0.199441396613253	0.922348395721341	0.08747293634121
'AAR2'	0.594307625489828	0.31315043068914	0.294377373796307	0.666358577060149	0.960014257506054	0.971718320884794	0.271452155511558	0.266909312735057	0.173030543202954
'AARD'	0.508167242053524	0.400111890594224	0.42974105657143	0.573478136221875	0.895097330180148	0.985206868055464	0.335807729417293	0.608283712484203	0.443915276157361
'AARS'	3.01823699309767e-15	5.588729222106e-07	4.68863637025732e-11	1.48128932220758e-15	3.43429013447312e-07	0.0177220720202324	0.0185420489561761	1.8426442245902e-06	3.52041272938527e-06
'AARS2'	4.88477573780146e-07	0.00361441867319876	0.000949442455633544	2.33637668394301e-05	0.0001650041984756	0.130063164509701	0.00272970408106354	0.00205980281071242	0.00471445966005961
'AARSD1'	0.999007911807206	0.909432750104647	0.961561375560887	0.991159574420244	0.99263372672901	NA	0.790150173133682	0.997368201458415	0.978840839216491
'AASDH'	0.0620628134377869	0.181541937321354	0.878640125690723	0.659802694673392	0.0694969236493711	0.270980449522359	0.226620291229767	0.166349331621839	0.435004256925695
'AASDHPPT'	0.179349355621908	0.0468400990317647	0.15860660905165	0.125628459724573	0.280958331995149	0.786165995928468	0.815494224844129	0.0240143567256876	0.576419280852277
'AASS'	0.0306845965437745	0.0408073493688559	0.00389000100023854	0.00752253238973734	0.0346048102558526	0.0603795813570475	0.25048590124233	0.0512140249423712	0.0394394789490471
'AATF'	0.010637193655858	0.115320719441857	0.0376217216438549	0.00586648929148116	0.0167971144679638	0.812312095082584	0.0356835737589012	0.0183786636050529	0.522345837262064
'AATK'	8.81919617903804e-06	0.00278165813276318	0.973812034007773	0.889153405246941	0.00264208448061282	0.0506960600553182	0.0113639854222551	0.0205411991901929	7.4281295991981e-05
'ABAT'	6.63309275937095e-05	0.00269761777435982	0.00472581950639575	0.0018982636080122	0.00149175504306089	0.133586980832842	0.0116809620583504	0.108726483610801	0.00017934453213996
'ABCA1'	1.33411630335313e-25	5.85291148484646e-13	1.74919126619972e-20	2.58160037503096e-28	2.78305744033857e-17	0.00133835920277518	2.32283067492212e-08	5.74954825124667e-10	1.47179772531181e-09
'ABCA10'	0.123651143164965	0.00546835700428103	1.28515715442138e-05	8.03702046026233e-05	0.721203281427421	0.949094363644929	0.716226507563228	0.848564690188747	0.212061044992494
'ABCA12'	1.41890598787488e-33	1.3350952510595e-20	4.15165092031714e-28	3.43887715064205e-39	8.92449678602291e-15	0.00792788719898376	7.16270820248804e-10	1.9598922766252e-10	1.21362886879023e-15
'ABCA13'	2.54803132077542e-09	8.0387204277749e-05	2.41716703220838e-05	6.54799084191323e-08	2.52483814370248e-08	0.0018810028572403	0.00157941414726302	6.0025636271832e-07	0.00248558349022951
'ABCA2'	1.41286159628845e-06	0.0132820440808807	0.0405503100691477	0.00175354033957766	5.66143516582234e-05	0.752989701567201	0.00443069183751385	0.00139194056478566	0.0495418694165278
'ABCA3'	1.26359878434822e-14	7.74781068026018e-08	0.0115806885667673	0.000539692026033025	9.35580829878742e-08	0.186703970145133	0.00034322439300098	3.28727946630994e-08	2.92652327737898e-07
'ABCA4'	2.86070710407407e-15	1.49701017456483e-08	2.59739905750889e-13	5.40600497672332e-18	1.43123958766598e-14	0.0395162247154115	0.00011003865800721	1.47005974233431e-09	1.56989275872609e-05
'ABCA5'	4.06961796503852e-08	0.0016730554590647	9.78426702855909e-06	3.66286771081547e-08	0.000248135752470729	0.0121598568207051	0.0478116952167906	0.000632888364524206	0.00469176671818622
'ABCA6'	0.0086936410166264	0.0399857787266055	0.00187557389707001	0.000215715388012166	0.012674545944244	0.538907094711909	0.0583062514239152	0.000945871016241647	0.417400959682388
'ABCA7'	0.89183351678134	0.141233266101455	0.77530044224987	0.987556597928575	0.577663283586132	0.163004978244783	0.186401569388614	0.52510829135825	0.29071878854841
'ABCA8'	0.00383639411956087	0.726079889694799	0.846328818757327	0.678816417437163	0.00327117775966085	0.88516318799485	0.012056370653801	0.0456360288574231	0.0261786879266988
'ABCA9'	1.70885607038429e-07	0.00188732358047493	5.98602231624879e-06	1.02262549560706e-08	9.32361333869448e-05	0.138217820430536	0.00645699621885894	0.000952906391449579	0.00763373705288617
'ABCB1'	4.33250385574437e-22	4.4870453088573e-07	2.03414035146732e-20	2.1098876304662e-27	1.97389760908896e-09	0.00833982071886713	0.000907849818678787	5.18933846557086e-08	2.98588812478026e-10
'ABCB10'	0.00287492006687599	0.235654162316279	0.527067259678734	0.220134753576188	0.00152085150627397	0.0841587495409846	0.22436310526512	0.0166217452739112	0.13997227711336
'ABCB11'	6.97968116586868e-14	1.00771668557816e-08	5.81374487989477e-12	4.23400777452509e-16	1.76925475412433e-08	0.0976913924575395	0.0115087628836946	8.69218102864337e-07	7.02327419308053e-07
'ABCB4'	1.19882558124046e-09	6.63317468171408e-08	1.21451677343176e-09	1.94261304372987e-12	0.000104348107803483	0.294081899508681	0.113226213762074	0.000683913983599494	2.62129102930848e-06
'ABCB5'	1.40134198100414e-08	3.34430655115177e-07	3.64636795878112e-14	2.64248936276715e-15	0.00611395786141621	0.237196986472267	0.00115238518513606	0.00292821797417608	0.000277004491863985
'ABCB6'	0.0477765883651872	0.0343982626784708	0.0883149105139884	0.0263355547942616	0.07037649664691	0.122414377964121	0.0185906261639311	0.0266204197679485	0.733308196326547
'ABCB7'	9.92729230252724e-10	5.19680126983862e-05	1.38034005288161e-16	1.78647868056275e-20	0.0103298783106676	0.507389547323406	0.0583131703737499	0.00152952449025586	0.000153951363951571
'ABCB8'	0.0385930902948221	0.0979666732891405	0.49247057631208	0.356287356151823	0.00133398218950254	0.257589332337834	0.537549810479664	0.014905980357201	0.082312905174116
'ABCB9'	0.0711828959271729	0.208757304399479	0.96027833066518	0.983127148252537	0.115667436654806	0.396680985240077	0.0775904963518464	0.405659253319639	0.0599900848725169
'ABCC1'	1.09990616321807e-16	8.62276239558246e-15	3.20580514835249e-09	2.27864717951397e-13	1.50003523655247e-08	0.010398052363871	0.000443449443529553	2.03366540603245e-12	4.51628848010956e-06
'ABCC10'	4.55971516811244e-08	0.0150232692408721	0.0145957788005082	0.00160826234014977	0.0012575322343124	0.00865588675571998	0.0308379803575386	4.78440171516063e-05	3.19743301579196e-06
'ABCC11'	0.000417106745285392	0.000123848831412401	0.00294877561416455	0.00151994920808823	0.0741472234497074	0.186882608160195	0.130128969773576	0.000642538148978598	0.00481669272017008
'ABCC12'	0.0301300819059274	0.0132097615233317	0.00484822911932322	0.0124548976789266	0.0104387627664958	0.614036778600614	0.848003363499998	0.174992404059968	0.0923202985192689
'ABCC2'	5.22249783775105e-07	5.03839062166611e-06	2.0070112863611e-06	2.70780516660857e-07	5.16986136204754e-05	0.00300763212430219	0.22002189352889	0.00615525060537421	3.34453505306113e-07
'ABCC3'	0.0624307520496718	0.0568672659594047	0.112894080889725	0.196347342719684	0.0144130999408941	0.120831960196723	0.0652382889763998	0.0462729946383121	0.133958373830466
'ABCC4'	1.26664936296786e-12	9.14182789888283e-06	8.68235390617398e-08	2.35689354290967e-10	1.6223126902597e-06	0.253132885184541	9.34471171571073e-07	6.99522152833114e-08	2.08001685096024e-05
'ABCC5'	4.88115012979394e-18	4.42643861330444e-08	1.04955846143571e-11	2.23421682296902e-16	1.20391839993458e-08	0.153760229240873	0.00322068014898869	1.31939347186871e-06	1.16940141989425e-07
'ABCC6'	4.12634585571495e-06	0.00115074850633489	0.0151223718750183	0.00293608657086764	1.04659026939819e-05	0.0230069587211127	0.00650720428354801	0.016867841979852	0.0146671693585273
'ABCC8'	3.62615202901066e-07	0.000348679873651068	0.00342433385849515	0.000638997877603915	0.00236720990574728	0.2155899315017	0.000741646347711474	0.00204785215778294	0.000311723477565847
'ABCC9'	6.26030222500991e-12	0.00235679629212558	1.4830639700137e-06	5.47137431397005e-09	7.66860602686689e-05	0.163155681717	0.00319869907176245	0.00129247291502039	1.53886919863403e-05
'ABCD1'	5.49885813531786e-06	0.0159670400847255	3.85786578298844e-07	1.31501635991092e-08	0.00425674317110536	0.378880852088353	0.397500278200218	0.00314310962409502	0.00688258060515184
'ABCD2'	8.0428129478275e-06	0.00312757818386328	2.31805938006993e-05	9.99430617233879e-07	0.0109095495227102	0.407797823602868	0.0758628401838365	0.0210571801984639	0.00338857163989275
'ABCD3'	1.48724867801214e-16	8.82516107234427e-09	8.99080817307467e-18	3.83285835492632e-24	8.94354363980084e-08	0.459784161367718	0.0121302620954795	8.72906632797985e-07	1.38705580517632e-05
'ABCD4'	4.72793286506643e-05	0.0952556875104666	0.0495948863393846	0.0117515675518641	0.000215649747421471	0.221072782244414	0.110962130616288	0.0011487714366073	0.0193667584881199
'ABCE1'	5.25303691698634e-12	7.28764409306321e-06	1.87310928579025e-11	1.67143063714006e-14	3.80417327224398e-05	0.18984966854702	0.02379151770236	0.000303562405671712	4.7456751546205e-05
'ABCF1'	2.4483579205509e-08	0.000462980235281215	0.0016541714014653	3.69659471615595e-05	0.00159194772763929	0.717189386868219	0.0174557140906896	0.000793004630736926	0.00224544000537028
'ABCF2'	4.3200715230699e-16	2.53803332297328e-08	7.91376474429739e-11	6.51484609688154e-15	3.4949855098925e-06	0.162268983437331	0.00504084469921821	2.99780518693564e-05	7.80044967102512e-08
'ABCF3'	7.90621831893667e-07	0.0011197040445354	1.84489736428008e-05	8.69177600655202e-07	4.91508935455095e-06	0.514636053022816	0.00265830220241715	0.00778221822429009	0.00604951777685629
'ABCG1'	0.00149472366506269	0.0661720808671519	0.131401690593398	0.0406624786687349	0.174576902998408	0.128636179557008	0.0983843158712453	0.00614333376764207	0.0262744578529329
'ABCG2'	0.00631784329302445	0.221029684350109	0.000638001891977542	0.000206512656248919	0.171709334146923	0.206295893353008	0.103341019853913	0.118294106042281	0.155926985922449
'ABCG4'	0.00023147810995544	0.0354329380391425	0.0434531582702454	0.0236049511648933	0.197334237749911	0.3610780618381	0.363447323711054	0.00540153630481557	0.00051134263297783
'ABCG5'	0.00426966689681945	0.0189971012398319	0.00614608244595015	0.00133737219655936	0.000224412750624259	0.111882364734147	0.446002318340809	0.0262752749556443	0.147097298589343
'ABCG8'	0.0195499247426791	0.0400971709188861	0.345464789577805	0.342257790683756	0.0200943216756604	0.0699626632275695	0.034801642008115	0.272467476245738	0.0523061735006666
'ABHD1'	0.219012490452852	0.643268307510957	0.918230889597385	0.881738395175429	0.100558679028946	0.217164290948189	0.49388388207665	0.836602805636296	0.194049615196204
'ABHD10'	0.0128302358576743	0.0294751677919622	1.09113974218144e-07	1.33578023689826e-07	0.0060641337665735	0.218958976994953	0.315066277107129	0.198149285150076	0.177156300309302
'ABHD11'	0.131938166329158	0.0969382236993982	0.612555390735034	0.64398249942514	0.00336033693439009	0.272020596530221	0.141873957396153	0.849221702811413	0.152227914426557
'ABHD12'	7.37045372096816e-05	0.00281918201674781	1.15564709663965e-05	5.71207085553233e-06	0.00302914616066181	0.593746801037598	0.0396649049022757	0.0411286361909639	0.0012301474887501
'ABHD12B'	0.0828285949552869	0.358373915944298	0.268327616238473	0.171165428369604	0.0298599047958785	0.406272944596714	0.300942440156768	0.517308289700473	0.225405623391132
'ABHD13'	6.13534931699239e-05	0.0052675367847312	0.00186879092075043	6.39773894547628e-05	0.0512239141368887	0.633078183877794	0.201883449796294	0.0230156433718024	0.0500704091611144
'ABHD14A'	0.0789228612778858	0.111172191578386	0.286041764935637	0.351328235770099	0.721143466433233	0.348131743367046	0.0981377224738315	0.22589955101187	0.01248827782254
'ABHD14A-ACY1'	0.598964176313131	0.82132802047872	0.910750585939659	0.869733919796781	0.857147811034193	0.97348067634627	NA	0.92255011973829	0.82132802047872
'ABHD14B'	0.983337753023784	0.999339595279994	0.997287376558165	0.998530246385928	0.925207874697247	0.949737759447826	0.354580015706512	0.994619835170025	0.991389864598855
'ABHD15'	0.889414289449925	0.846386895759859	0.980025624754467	0.976542278168529	0.49277352339951	0.986111848278973	0.330830656509033	0.712785451754169	0.915466162575952
'ABHD16A'	6.19330056237627e-06	1.99162049337219e-05	5.23095020864358e-07	2.28514433862707e-08	5.1713728968187e-06	0.0841008796072285	0.0215705576562157	0.00478690639757479	0.0119571575516466
'ABHD16B'	0.999999987566083	0.999999901753339	0.999999999967222	0.999999999999997	0.990451437421816	0.917282767393495	0.975266225708226	0.999999856170415	0.999996083694624
'ABHD17A'	0.278297778523471	0.105910660868297	0.829021663721353	0.715046881561392	0.193720882383467	0.69009440989159	0.719987240832665	0.342895032018422	0.568280381730234
'ABHD17B'	0.00350453019268908	0.679155812674575	0.111218222113281	0.0167011861989435	0.310474045945712	0.622153364813119	0.564119018651848	0.0579942218617339	0.136749064877778
'ABHD17C'	0.000956831309535236	0.0827353566125793	0.0029494638758106	0.0003169682802188	0.0786139049995248	0.918720299339868	0.428383883098796	0.101379333714142	0.0681956468703305
'ABHD2'	1.72211839530601e-05	0.0338877183918443	0.00231201624737371	0.000206717486756416	0.00350534813592148	0.562744997508851	0.133687484229421	0.00685542272492357	0.0224028619586122
'ABHD3'	0.0669713371827432	0.532996015465393	0.125720529356972	0.0660893433454093	0.0861653648675534	0.34283925660367	0.411189371019815	0.296695781532902	0.257106462775257
'ABHD4'	0.000411449777734766	0.0112134485738903	0.00568668539431155	0.000753801105464467	0.0173498057530656	0.163899836167082	0.577443949207688	0.032070634426033	0.0262315058010582
'ABHD5'	8.58500889293851e-05	0.011654216206847	0.0008082771986379	5.21419198942233e-05	0.0127079998385699	0.147998033941825	0.0963591288624529	0.086381235849674	0.0127079998385699
'ABHD6'	0.0144005482291643	0.0649061063664934	0.159956600160008	0.0856336957134378	0.210281992075625	0.40843232380854	0.068133439902541	0.252666446760613	0.0310318826603962
'ABHD8'	0.000467702721566437	0.00492503803020477	0.0129258503836274	0.00209355809185521	0.0309294606391153	0.370405829737991	0.259797026007167	0.169199841913699	0.0380752148239862
'ABI1'	2.68341383088941e-08	1.76626281078612e-06	2.18863944907815e-15	2.60407653070795e-18	0.000952081836595281	0.404035930932319	0.22081741140055	0.00816538548775509	0.000182385325341485
'ABI2'	3.99070082620585e-07	3.22552129032904e-05	0.000421177359155144	2.59328133731215e-06	0.00278802976900042	0.308361025506003	0.140804528491116	0.000312741643908736	0.00881513441489394
'ABI3'	0.000353361181063661	0.0165907315709087	0.360997420902257	0.107303729603743	0.0127333163017617	0.425841492339791	0.360413779785819	0.0137072489304184	0.104210662221193
'ABI3BP'	1.60096764636307e-18	1.07199007246454e-08	4.1598050504912e-17	3.8859253595384e-21	1.98605192621406e-08	0.045478791873446	1.35031314726911e-05	1.08427632928564e-07	3.80757265850058e-10
'ABL1'	1.20630780643115e-18	1.77463406426407e-09	7.04214925511254e-20	2.74734615809632e-25	3.16081875318322e-07	0.0493266248079339	0.00423556121337944	1.67748573383793e-07	1.44041753067574e-08
'ABL2'	5.30220284796738e-12	5.02523440027381e-09	4.41931874953051e-14	2.33871467485311e-17	0.00011320798974446	0.386015101019999	0.010309264491198	3.74582914342526e-05	1.71895730158991e-06
'ABLIM1'	3.11602308758671e-12	2.7457542024838e-06	1.28052985061173e-10	3.8726360365202e-14	2.81249006318158e-06	0.544263512512548	0.00389105543070499	2.10420509875498e-06	7.2292321090486e-05
'ABLIM2'	3.49884688271279e-11	4.77253402436138e-07	3.07334866715432e-10	1.70836385582559e-11	4.42217321593482e-06	0.404795024609382	0.0006995727822345	1.55928019782846e-05	2.41491904553469e-07
'ABLIM3'	1.67114981523605e-11	8.6727263241401e-10	2.88157241632705e-11	5.87867239902659e-14	6.22175715809322e-06	0.341254583338675	0.00519069273098659	1.32354153068644e-06	4.87895087741438e-05
'ABR'	3.30512015776953e-09	0.000803449293835834	0.00581876851413728	0.000534783895062178	0.000279140929362754	0.0345469628393491	0.000286253764578575	3.48845128102591e-05	1.97970150831247e-05
'ABRA'	0.276961525799897	0.267581985362915	0.0570102313479827	0.073420795997601	0.0793118074448595	0.395705978642498	0.390338708820716	0.348318484886538	0.661596776254852
'ABRACL'	0.123619192098554	0.386910199842531	0.129967010340498	0.105779019147775	0.314601376723193	0.749953559844737	0.487063883716586	0.596774353323013	0.166632087131265
'ABT1'	0.607801228560106	0.946670200580214	0.996126380155589	0.990982745279239	0.66833810095847	0.960050402933199	0.439451359501244	0.629173898199484	0.807488536473635
'ABTB1'	0.0427832324267593	0.255626049835723	0.363917054663609	0.429907878733798	0.00655373929005023	0.503003548371376	0.237210844017964	0.397447282266771	0.200941857480014
'ABTB2'	5.58415172605413e-10	1.73239535258796e-08	1.14624485835726e-07	3.19856125634961e-09	1.5778790350397e-05	0.587891262433104	0.0115003880621987	0.000893934372558809	3.56528102409814e-05
'AC011997.1'	1	1	1	1	NA	NA	NA	NA	1
'AC026369.1'	1	1	1	1	NA	NA	NA	NA	1
'AC037459.4'	NA	1	0.999962648257881	0.999962648257881	NA	NA	NA	NA	NA
'AC135048.1'	NA	NA	1	1	NA	NA	NA	NA	NA
'ACAA1'	0.0206776106539383	0.0404842971436738	0.0273178669902288	0.0155899942247925	0.168189205744285	0.590497190341613	0.217109242159323	0.27583257630127	0.128018868058996
'ACAA2'	0.458090371523822	0.18421438867346	0.525897793051418	0.542826465419647	0.0300862843793852	0.190087752048086	0.592453895415838	0.263674065938216	0.87065527747952
'ACACA'	4.15425093146225e-26	6.07119223136512e-11	7.9624741479574e-26	1.11724517854529e-33	7.9791981768349e-09	0.0515962331473559	0.000203555568401813	1.67208471627678e-10	3.63756554214864e-10
'ACACB'	2.65960566175836e-06	0.00019011597868529	0.000480068602607548	0.00137969864638696	3.10724964467718e-06	0.214392519476978	0.00361883770599884	0.00325533323593539	0.000132368812870651
'ACAD10'	0.00127115144668796	0.129878991981866	0.01739488814561	0.00485191524332715	0.00288124264679624	0.503951149871685	0.500789240234196	0.0286279222274928	0.0209848553195582
'ACAD11'	0.000115824217808916	0.0481236786953514	6.19076673730587e-05	1.09314667074233e-05	0.0457274549973742	0.53357125236552	0.0680775148778726	0.00144096385508372	0.0067822107420395
'ACAD8'	0.00873294087741223	0.0911030568731922	0.000106463602448464	1.43052820240737e-05	0.0689932384236836	0.215390401301349	0.372487277894397	0.0682619759307525	0.0486660330390583
'ACAD9'	0.038433981927344	0.0412335033989285	0.74287881439061	0.741457976495183	0.0343098936146009	0.489964658476687	0.155653286869506	0.0322270859694342	0.10713325411316
'ACADL'	0.61260542092954	0.433245565056628	0.197603418666988	0.194128954604772	0.140205470807023	0.654166630652637	0.170802921287648	0.713958655218791	0.799273363337156
'ACADM'	0.0118646053566603	0.0321455860483414	0.00206091088810343	0.000486023407304667	0.209857112008344	0.194506947184989	0.0851459091742197	0.0215872435392565	0.106773788210156
'ACADS'	0.248155918673061	0.38308282201922	0.329835011774549	0.60833671273038	0.342134703044437	0.336764826574898	0.0353360335890105	0.721200659638529	0.0317802659039462
'ACADSB'	0.409860393255632	0.0766235449547272	0.00141586158012556	0.0262990263238557	0.390848894701971	0.358613581719359	0.782541496890376	0.436665057628003	0.0996671702997448
'ACADVL'	0.00373675565056883	0.366332490277325	0.52673824184281	0.356888037383917	0.0301491765806132	0.22743997774701	0.0731067518741495	0.0244825422133699	0.0764788167317919
'ACAN'	1.55559006321732e-25	1.02867267964326e-17	6.37708962661891e-20	2.69707262794469e-26	8.11294335022206e-12	0.071192228153239	1.36909952271593e-07	1.22739014735321e-11	1.78825960547306e-12
'ACAP1'	8.54549312897298e-10	0.00612750059312537	5.0670093657722e-06	1.25086787751723e-08	2.62665677159776e-05	0.691161708972262	0.00966187116268541	4.21050533900167e-07	0.00166223943535003
'ACAP2'	4.93612843674029e-16	2.28173906555184e-11	1.40177604753836e-16	1.58875144397541e-22	2.68261612189511e-06	0.096221664109572	0.0141711536365535	7.97407233380661e-06	1.83119957931059e-07
'ACAP3'	7.26756530908839e-13	6.29744724575254e-05	0.000101044241571337	1.63702222083885e-06	9.8228015259079e-06	0.510289929914831	0.00460243039626496	1.73625594052199e-06	3.55944576000782e-06
'ACAT1'	0.0737462028836936	0.653766079747668	0.0526922743475429	0.038005228106547	0.139987157533881	0.334124551075545	0.589351760826449	0.0505130100279154	0.37875088077434
'ACAT2'	0.0107485955476871	0.125647440159016	0.0541335493933783	0.0239952235027555	0.0295410884602816	0.298822154800967	0.630350018850494	0.164622682174346	0.0387545220142621
'ACBD3'	2.63488592590361e-13	3.51560960539979e-07	2.66858031934952e-13	1.91955159667939e-16	0.00130953163275542	0.285951389480005	0.00467545371730692	0.000170496311332127	4.17934843839454e-08
'ACBD4'	0.0684351419658778	0.220526896352812	0.31151600201688	0.23331378815527	0.0505801826730942	0.478467195890579	0.109535905461613	0.357239679386525	0.401636277357941
'ACBD5'	2.46406875745968e-07	0.00011433713991359	0.000110926224048733	2.21411429856548e-06	0.000135034118953904	0.150755532095733	0.0142807408427137	0.00315357756168998	0.000776060195543886
'ACBD6'	0.00690786888923346	0.150874009107705	0.0500402500908775	0.010242628534965	0.329830577963148	0.44350467882384	0.443159951490654	0.00207217468827959	0.224130450301668
'ACBD7'	0.050776174423238	0.443307221701537	0.455887912894622	0.306222024732107	0.272821101172333	0.605228852941987	0.533825763449719	0.421331844152799	0.272821101172333
'ACCS'	0.00331697936263546	0.0793142672283984	0.103394730430514	0.0662369809493729	0.147415140355282	0.319571011257716	0.00559800821718593	0.0669382988833177	0.0235174380402236
'ACCSL'	0.0493394654732513	0.640882569111499	0.320232118650312	0.143510660644147	0.033232098908531	0.20451191891827	0.105291946797384	0.128038152308715	0.392936437226615
'ACD'	0.0218651149397225	0.0669171283691313	0.0112454701823385	0.00882891404618232	0.0596591332735136	0.564496834310501	0.0995567344263346	0.170125171531753	0.0562106282509195
'ACE'	2.85884792459602e-06	4.52990822885289e-05	0.00560271322260664	0.00363181599740116	5.48324978148902e-05	0.228301049141238	0.00225252319115208	0.015747193480179	0.000127786466846434
'ACE2'	5.40817539161067e-11	8.46145410331806e-06	2.76188335922696e-11	1.54188538386235e-15	5.3871382487914e-06	0.152662208151285	0.00704724733665955	0.000314736523848332	0.000405151391710679
'ACER1'	0.117682892902391	0.852463821382807	0.972211635633391	0.967476046141152	0.13707388184517	0.485814055727032	0.201032759969238	0.471783635614898	0.17658300588427
'ACER2'	4.763020304502e-05	0.00133622201904026	0.00161009549923975	0.000179824736609404	0.00685307659318609	0.3404735428595	0.17363428221503	0.0296173677483629	0.00845978458042154
'ACER3'	0.000400769805444493	0.000338905089290416	9.39302617542909e-05	1.5631133783121e-05	0.298410580857426	0.250335054173678	0.00784920798429092	0.00470647275397895	0.0050871338423659
'ACHE'	4.86141388020865e-05	0.00112410807876468	0.000295532070447858	2.83075210948313e-05	0.00290263015265472	0.249469927084747	0.289279269676444	0.001742296381347	0.0119044713176112
'ACIN1'	1.50698434305571e-20	2.49273194192337e-14	8.74363049633687e-36	2.40698454810166e-43	2.58987725741785e-07	0.0923560431362431	0.000168402018496639	7.74086609561528e-07	1.03137818694756e-09
'ACKR2'	0.98880454451199	0.973770631503102	0.999954549445426	0.999990589877432	0.960722583469707	0.901224810398195	0.827857744555808	0.675758320180455	0.829528630498506
'ACKR3'	0.000701493396754685	0.00546216414900949	0.0830556385207726	0.035513575709529	0.0538955569791506	0.575471120476559	0.37279544398198	0.0900302082028788	0.0264857206198866
'ACKR4'	0.419152014799196	0.877697432395825	0.94117816604855	0.927899720713121	0.340040643503969	0.649549618078304	0.649549618078304	0.881269321118899	0.537068255302757
'ACLY'	2.67527188265207e-06	5.93547192517609e-08	1.32306521147378e-09	1.10311540889716e-10	2.46613086671255e-05	0.943936278301641	0.0766940957762917	0.00187034222725244	0.00262877340497357
'ACMSD'	0.0184305450567886	0.003604596109649	0.0189024865199948	0.0192525155937698	0.0836588907055012	0.354025487643168	0.338226767373593	0.227444232803848	0.072700032154826
'ACO1'	0.000126551999664771	0.0855601290826257	1.37956619363293e-05	3.90383928523072e-06	0.00434540652111458	0.112496625453342	0.093193552539342	0.00162580988071116	0.00348663714000412
'ACO2'	6.70018044191511e-09	3.8966469174488e-05	2.19143105920917e-05	5.7857045551589e-07	9.97124166815041e-05	0.187283648882697	0.118478052827517	5.19795507818497e-05	0.000298991463640767
'ACOT1'	0.98269353480069	0.992533473314237	0.998845723499442	0.999711862324796	0.785203960298421	0.676809262222462	0.845946109006411	0.749839722842018	0.977649952631711
'ACOT11'	0.0381680634031649	0.00960426487636884	0.0191440120529146	0.0520011907347253	0.0792044357131671	0.12185563451212	0.0566789963428915	0.473856182849299	0.00942903636730382
'ACOT12'	0.000124829620150857	0.00279294056988199	0.000236679603402356	5.61609815270898e-05	0.228659673414519	0.0619703908867112	0.0234476020914055	0.0102137543014755	0.00280788707991283
'ACOT13'	0.699893168518189	0.433556031074423	0.759501630220053	0.759428246697203	0.293863814756244	0.947947283244208	0.431442596223778	0.929690298776216	0.602223196604895
'ACOT2'	0.881053505167926	0.952071076163675	0.999659641297107	0.999630303196461	0.632711031600514	0.808018879685359	0.408206827522948	0.452020400451707	0.83806326641752
'ACOT4'	0.905401402829258	0.976661458927877	0.796891484573966	0.898203019198594	0.965377602331768	0.992398299312691	0.902479692996774	0.651804710852059	0.876889594318364
'ACOT6'	0.676717227401133	0.880037941624383	0.95933711939083	0.968328187309561	0.409843128779659	0.436596176269166	0.634998179525303	0.587714626835437	0.693408329092112
'ACOT7'	0.243900882580486	0.365571235525473	0.912749766755101	0.878573412576798	0.0960661218155365	0.379590857190321	0.473691489058156	0.140624911395707	0.58941139501083
'ACOT8'	0.417847674137422	0.161877857692554	0.152816212415899	0.0344680036165294	0.362693560788609	0.970001545563575	0.50419737405776	0.23731322862498	0.958932234595032
'ACOT9'	0.000337252093201232	0.131248369268716	0.00244259789524589	0.000123431269180021	0.029969631290926	0.564085571653917	0.0727350378478417	0.024130220289262	0.0648689885325728
'ACOX1'	0.000123800558832787	0.00536169115878508	0.00163865165071491	0.00015476487227769	0.00132944475056262	0.0641722755909753	0.0283625088611725	0.0406817940205448	0.0197895837372641
'ACOX2'	0.399513754466583	0.47921667351349	0.696247661239991	0.777327952563838	0.23439679609711	0.759252137669404	0.0099160337728344	0.724565049979667	0.528153840817036
'ACOX3'	0.0305929394458712	0.0500537405790203	0.28690686832736	0.330903237830098	0.00314574902823206	0.104557209723274	0.598211017916387	0.0903073481407691	0.127258319165871
'ACOXL'	0.0931893904719524	0.478796113505811	0.271257854634257	0.228086237157569	0.141122608843979	0.981558998282416	0.120116355366633	0.123080183216418	0.141122608843979
'ACP1'	0.141933756941758	0.345791117797952	0.536200044865468	0.303325056491969	0.0742764750040055	0.237506724845003	0.106863450936427	0.28445081945222	0.632769818322976
'ACP2'	0.422388531119919	0.0285713397111945	0.921798705112027	0.945825196685243	0.262855835675727	0.367414020975204	0.746940404048429	0.114917582837544	0.463611921938526
'ACP5'	0.546098924054508	0.175825504691074	0.59903887216721	0.79540076421537	0.6947913477949	0.513803134993268	0.437692464004578	0.19854041527509	0.385366062256652
'ACP6'	0.0544439700266884	0.0934054151902925	0.125633551522282	0.120550460951534	0.477758321822313	0.672683102268354	0.681451187416602	0.0263636954695577	0.0243159336182664
'ACPP'	0.0108800678549437	0.331824739015097	0.0163700906738974	0.00251995185748883	0.0111785088266169	0.447657920502822	0.0177494176347669	0.121110936549378	0.391269951118236
'ACR'	0.244152842876998	0.401924780537182	0.636962079161347	0.678288533197454	0.253450670019242	0.73388175636213	0.532224959657692	0.498163968813373	0.226115658472999
'ACRBP'	0.23456802101671	0.089301938370528	0.0623632435320832	0.0302695963211102	0.0224353350471771	0.585855365442282	0.0115392129967953	0.310461047552114	0.876243314121995
'ACRV1'	0.0916103144595034	0.882865019622228	0.455871297293889	0.221866636552046	0.0169412011592617	0.516180699772516	0.562389297520292	0.368181741712059	0.593075942580203
'ACSBG1'	0.00294157818294797	0.000908706729232241	0.0498267773682027	0.0299401834450743	0.00313479268145883	0.625237096162886	0.27001427736799	0.00134250675440937	0.0446800774530816
'ACSBG2'	0.043068514419804	0.00245038774407245	0.0411249605646399	0.0614189080354281	0.0409386076551393	0.0481827882538874	0.174535919548995	0.0556604767654977	0.116503288710093
'ACSF2'	0.00245397641679267	0.0384134914714566	0.0673465425699677	0.00925714245654025	0.0531630066511056	0.508618159593167	0.080696647018582	0.0196635954499774	0.230392234955991
'ACSF3'	0.29394157572337	0.815280078390386	0.960358422831929	0.977754805787184	0.242416371316215	0.50648687875191	0.214778726174169	0.206554945620273	0.0870858469201621
'ACSL1'	7.58758309243353e-15	7.40034206585668e-07	2.97624606878538e-12	2.44117816173125e-16	4.31770401792581e-07	0.0636567700437142	0.00130363082283251	3.29588900048449e-05	8.33657023783183e-07
'ACSL3'	7.04638812006456e-08	0.000350932137818171	1.42439510212744e-08	3.31947313665685e-10	0.00360132708584608	0.303758671449224	0.0179281018481665	0.00478967927931736	8.18600670785485e-05
'ACSL4'	3.3685234605847e-09	5.43834834641335e-05	3.85999483494993e-11	2.67072364419046e-14	0.00119791896385883	0.510320181982792	0.0484498400983421	0.00544228481281338	0.00085575375238628
'ACSL5'	1.31112412134002e-06	0.000664797299936994	1.94182678064212e-05	2.05748098354693e-06	0.0016744901870598	0.118930280692448	0.156887934433594	0.000533486936774894	0.000180460131388761
'ACSL6'	1.00929637457856e-05	0.000351621711611822	0.00135846432831396	0.000100940283457862	0.00633297664934683	0.459925826870056	0.0223672196011694	0.027009449354015	0.00838507800187309
'ACSM1'	0.0238420705921737	0.0915917490681685	0.00705371252368337	0.0112817916296047	0.0611581890644779	0.240510700676037	0.465681733930999	0.173633117451374	0.0505271213542587
'ACSM2A'	0.013919257669465	0.266878307751303	0.0113934956799908	0.00229276833056504	0.0491413472797608	0.354486406744542	0.530048169613971	0.223924355052018	0.234217027566826
'ACSM2B'	0.00973317824709896	0.0310054936779328	0.00980052375330737	0.00135805458829736	0.0215392616907481	0.118609778676745	0.0603791648141691	0.0328380805143791	0.368069910272597
'ACSM3'	0.0398974135896128	0.00807454820602251	0.000243103125404586	0.000442571531473645	0.400410754983063	0.47020241671418	0.027506370275758	0.476488556292259	0.0315733407878072
'ACSM4'	0.0550243865176929	0.176651728553242	0.0587224043530017	0.0684752837254817	0.278302096367566	0.861349788978215	0.128292221953947	0.327890911024549	0.163810975157974
'ACSM5'	0.0283164449624084	0.0122370387431848	0.00796310591913101	0.00630857608853942	0.00107716717645396	0.0219720395252283	0.0166116591777054	0.214636785068426	0.241956803113113
'ACSS1'	4.30271585540282e-07	0.000367021909239118	0.00444500704512568	0.00043254444930006	0.00965775773599996	0.0971503899711063	0.0077715827475901	0.00016381670052656	0.000171429177598825
'ACSS2'	3.89810421804027e-07	0.00304507600946941	0.0458381058676618	0.00321708484896067	0.00173631946051439	0.566170167550441	0.013734247790595	5.43383318265501e-06	0.00162650455339197
'ACSS3'	7.90055803897286e-07	0.00307631103715065	0.00585651752289381	0.000375548292196044	0.000292362831689449	0.0950651875761255	0.0982331007499523	0.00050456289179915	0.00424476249932424
'ACTA1'	0.903242473604665	0.986880914774993	0.999999541257371	0.99999848368417	0.426245657930545	0.81421494459	0.897810800463795	0.798565545606231	0.942383014914812
'ACTA2'	0.00117417544776749	0.127086056486826	0.139634014751327	0.040076669032671	0.105275310774197	0.902735033400007	0.324461570566064	0.0631143358798543	0.0816157360198773
'ACTB'	0.000409313531835508	0.0164991699425481	0.00168261357084481	0.000156379029521495	0.0198666421228139	0.581240269725378	0.163877369972677	0.0435010334713855	0.0713131761448108
'ACTBL2'	0.229343204103942	0.8884537364141	0.956036057263711	0.794588002608907	0.200507606591207	0.265844204271737	0.0706731409448732	0.0237918768717259	0.902002352397843
'ACTC1'	0.245094284149178	0.329945454827551	0.564614951150977	0.535576164823554	0.257652553659314	0.884011016869012	0.507594871584922	0.667670547503656	0.388790236646992
'ACTG1'	2.30969749723079e-05	5.85838241621718e-05	0.00429716970397852	0.00626183230858838	0.000495936268362346	0.0490218977976009	0.0696214492446036	0.0186053308734862	0.000227502043888453
'ACTG2'	0.174394930921629	0.0692706018885164	0.0112221811538235	0.0256586010689168	0.488031462043248	0.43121012108383	0.762702210640731	0.057549932711327	0.177194532914699
'ACTL10'	0.998054304015953	0.973505179546783	0.999999999999828	0.999999999999983	0.992415720768586	0.783231346153608	0.613451341597594	0.993192567158519	0.930090670253853
'ACTL6A'	2.65183994641117e-06	0.00121040482645637	9.01226744551143e-10	1.232101822108e-12	0.0011290004365394	0.462465006193441	0.0726554469610499	0.00153695998033308	0.0438451678261491
'ACTL6B'	0.0273148978882104	0.18417021628337	0.37636263861077	0.191626653279964	0.136149515388018	0.378233808197211	0.302220718696032	0.0938408753437366	0.275415475329713
'ACTL7A'	0.023559522451853	0.374540651128664	0.962821357115325	0.836229733957412	0.138709883277791	0.567036202037419	0.117272533214563	0.0625084529746283	0.200029676986905
'ACTL7B'	0.961875161034988	0.732709721076525	0.778810971201816	0.957560875660789	0.759845918893483	0.915736927590724	0.99297948681148	0.99634627703767	0.477561787997722
'ACTL8'	0.999268424922028	0.932876092135532	0.99999999999257	0.999999999999962	0.999966999797122	0.968415032406257	0.566400148780983	0.278309196330664	0.927371497145788
'ACTL9'	0.748189582860671	0.662754454628655	0.999971187306177	0.999975543494218	0.390789508816046	0.968889885385121	0.822290434865107	0.72731400046234	0.557909064351258
'ACTN1'	2.67831284237409e-12	5.43773653224751e-08	2.36066425326929e-14	4.7278884274891e-17	0.00634855815322208	0.18228984226845	0.00329817734015551	6.3033412132894e-05	1.59854447885823e-07
'ACTN2'	9.57381440884216e-10	8.78238783085139e-08	3.07759858225181e-10	3.17442587372276e-11	0.000365775627178763	0.263569643342041	0.128088659458905	0.000314084865901206	7.72364714655061e-06
'ACTN4'	3.73357666362087e-13	1.80083289197545e-10	2.20324386433262e-10	2.97803967852824e-13	1.58654969142495e-06	0.0991362227374411	0.0150781350879946	2.189176932682e-05	1.82504950590967e-06
'ACTR10'	0.0304788428585087	0.0540621571684871	0.00228969752386756	0.000323227299626972	0.150023440609345	0.601947498300979	0.346344904187766	0.0726298435282826	0.250557298806613
'ACTR1A'	3.84836452769123e-08	0.000478325727587308	1.70825845537786e-07	2.19871833924689e-09	0.00950172814879233	0.394058336956145	0.247366440751275	0.00172317831650993	0.000426256486934835
'ACTR1B'	5.92347904607105e-05	0.00328339461851002	0.104922517318162	0.0383571716489355	0.00657867251146193	0.208143287673803	0.142394469245964	0.0325272050411355	0.020237769307154
'ACTR2'	1.75358017162713e-07	0.000108781430888099	3.5045787080288e-11	1.10842099213861e-12	0.0079458259164716	0.532237037309554	0.532237037309554	0.0427095961374166	0.000180621566139467
'ACTR3'	3.15932397993971e-06	0.00120316941804212	2.47622794633407e-09	8.80159635037575e-11	0.0074926702820706	0.497023198951489	0.247032060295971	0.0634016818519456	0.00109565149937941
'ACTR3B'	0.000357330414774937	0.000804749592278033	8.68745860860608e-05	3.03861475549304e-05	0.0181102635328709	0.916285359077625	0.218379991024076	0.0489019605253543	0.00344402308775896
'ACTR3C'	0.566323715516229	0.556889296328374	0.682711738915596	0.742745664176859	0.0997458645980956	0.883430804401248	0.910453858780739	0.655228289633982	0.80298222757011
'ACTR5'	0.00190119670723329	0.0730498579040539	0.0107679111868022	0.00144006944013435	0.00612602856429449	0.202230551514359	0.0506112771907244	0.0034710684977216	0.266494628995699
'ACTR6'	0.535812045711007	0.612776735035375	0.558068695929563	0.410193056906149	0.25875434581056	0.943806172235572	0.509169290379164	0.768355511041192	0.42958608165173
'ACTR8'	0.00512053934972827	0.0357431286626398	1.14500709033242e-06	5.05839779740085e-07	0.163154244054374	0.118145301060599	0.14319960268134	0.0124562221590637	0.0823402953171131
'ACTRT1'	0.641289337200509	0.830352509399907	0.966057065386308	0.954629989598585	0.450125374221973	0.965918733018323	0.76636468093549	0.760033409557734	0.859329603883427
'ACTRT2'	0.849460863721288	0.105065274796977	0.932699708946601	0.985992891149814	0.448803764493144	0.674480328462892	0.639867924119292	0.82848423904084	0.729556373511243
'ACTRT3'	0.563505193567217	0.888291413113196	0.831217229322464	0.749808493788889	0.825297330170483	0.456353113660849	0.42747373539488	0.756723974738087	0.365911834337395
'ACVR1'	0.0267191191209095	0.0209511761613795	0.192657434246602	0.0630071084625231	0.0559802467476648	0.597657867655241	0.0248581628031378	0.072498588102001	0.198149512778375
'ACVR1B'	2.88039651684982e-06	0.000155003693709028	2.14259103283721e-06	1.02822610418867e-07	0.020135808851568	0.395471846753474	0.0806225541099426	0.0194676786517631	0.00168881792506814
'ACVR1C'	4.88949335537134e-15	2.80637375309312e-06	1.46838422918358e-09	1.54913779732118e-13	4.28015497542744e-05	0.148417016528273	0.00231106288903532	1.79829598531982e-05	1.12136385264248e-06
'ACVR2A'	1.61398831986734e-06	0.00151309043453065	1.60619332615801e-07	9.12585312414259e-10	0.00398388808802179	0.387814532645327	0.128435625597065	0.0414063489690843	0.00340207964611906
'ACVR2B'	1.37549590666138e-07	1.401997419143e-05	6.02054723636173e-07	1.79306607175108e-08	0.00306883349866265	0.200453263928395	0.0360988865415503	0.00595439441419592	0.000301661961711455
'ACVRL1'	0.000890926873824404	0.028795520880912	0.0227022348316402	0.0105977101254194	0.0031757700983026	0.319753955953228	0.198841617315405	0.140999218421595	0.0248054919775263
'ACY1'	0.381661432653129	0.607227035629263	0.98926505757457	0.984637347973197	0.867367904502387	0.671363606985324	0.625635982296496	0.273768446160539	0.382860882501167
'ACY3'	0.226431218373177	0.913693765939007	0.994383779961705	0.987922313232745	0.00752516049376206	0.78425502103701	0.165068309486226	0.483697172298919	0.483697172298919
'ACYP1'	0.416706231380942	0.0476082310391137	0.141884065183781	0.305307472244664	0.452836673138705	0.609425472201095	0.452765121669959	0.870045751988918	0.156502153489139
'ACYP2'	0.00532793245778219	0.119579999542608	0.46298948579774	0.290327462281405	0.15892257716644	0.430271859354588	0.665579145248548	0.0727599879040446	0.00840510891038198
'ADA'	0.0787608239226978	0.236186716948497	0.0144891511625543	0.0207710599346224	0.0334470899864218	0.662777076131832	0.213905496083886	0.243707939479702	0.115674004851564
'ADAD1'	0.00204920127786879	0.0166170159663759	8.21319210595165e-07	2.95433788097019e-07	0.0697770989364934	0.428653558498699	0.342680597065276	0.00760496249636076	0.0500499169509573
'ADAD2'	0.140172806491349	0.508537412175118	0.972103118478796	0.940268433410836	0.0334159784851996	0.168403312631871	0.323618586639109	0.372104381541316	0.433190250452832
'ADAL'	0.914137244997747	0.933912814061128	0.705293795066563	0.903405696626841	0.642730743359493	0.366598533048996	0.895938467494137	0.340078205878685	0.863360340250941
'ADAM10'	3.1376279137832e-07	2.54495259955892e-08	1.11157908792564e-14	4.76812836744896e-16	0.0113818731495235	0.78301827511518	0.0152524542314027	0.00911027471855733	2.85493591422272e-05
'ADAM11'	1.15964212461094e-10	3.19464279588432e-05	6.5216771239212e-06	1.13110923347122e-07	2.0841414658491e-06	0.169423087507993	0.00424236445260725	0.000331140653196401	2.77803107492787e-05
'ADAM12'	9.04619751745525e-11	1.53456293951411e-05	0.00559721356361183	6.92319149614992e-05	9.16330246874868e-07	0.134670125931361	0.00187316426120464	1.51167100452364e-05	0.000291607278735557
'ADAM15'	0.0494479638646873	0.00197654117935911	8.20331285809633e-05	0.00104211930248317	0.0276016266210721	0.140210710488096	0.528125154314229	0.0238914587602665	0.00955571737365851
'ADAM17'	6.97731405564288e-07	0.0015761079410822	0.00076523268042368	1.90225169946211e-05	0.00105829212791492	0.882643879989759	0.00762886362722114	0.000128626118961261	0.00203109906211765
'ADAM18'	0.0147278867262585	0.00070122798343213	0.0020398788129982	0.00095687724759306	0.105335058933534	0.710253923972528	0.405311521317631	0.00048438606102846	0.0798590074403699
'ADAM19'	7.31320135449862e-14	5.57409931014435e-06	2.46853800858015e-10	1.34772308961275e-13	4.10136500354041e-05	0.0224647742721521	0.000419589060959077	4.71811112242587e-07	2.43058115936969e-07
'ADAM2'	0.0860322225490565	0.234264660886182	0.00275487300535254	0.00394885200920483	0.451143385937945	0.3630509131088	0.349880694567164	0.197952089792802	0.112426371866112
'ADAM21'	0.301632933541377	0.191536086693006	0.833811454902274	0.730463141172349	0.239533526172402	0.148114780886716	0.384096204534337	0.341861949369542	0.403082064033225
'ADAM22'	1.25274769925887e-22	4.08507867342272e-08	9.71782103762574e-15	5.6291353185625e-21	8.77694249671544e-11	0.0121463651766611	0.00185851118334755	1.25412587245677e-08	3.84652992233054e-09
'ADAM23'	7.14586263547012e-19	6.48499488243052e-10	1.00825319613752e-18	9.1989810568427e-25	1.41598710779082e-08	0.43647246227038	0.00420450816967897	8.77312328450856e-08	3.71356393098998e-07
'ADAM28'	0.000521429042563319	0.000254449531393867	0.00280718969334634	0.000649331017335665	5.52473468605077e-05	0.281737663082418	0.222066928042033	0.0108941156854989	0.00857908001603882
'ADAM32'	4.05832264730801e-05	0.0356452855039465	1.21042280704933e-05	4.78838082431086e-06	0.00237141698805355	0.453880603320186	0.0502069925562059	0.0331576282162878	0.00198517123009089
'ADAM33'	0.0442216107845738	0.246531597312332	0.073828206095459	0.075708684120134	0.173837458337335	0.552127309648303	0.624143882259313	0.219331245943516	0.20191812627669
'ADAM7'	6.20915085781489e-05	0.00633293007158769	6.40190654255578e-06	4.20908600498832e-07	3.76003662524087e-05	0.433549090939826	0.108992575871475	0.00261970560882178	0.0351022818787334
'ADAM8'	0.803458806754053	0.858030858781858	0.999796502871365	0.999911691009082	0.330892675939555	0.602606758227072	0.430243319842768	0.518710118689259	0.618031299445567
'ADAM9'	9.46584533286643e-14	1.76803450627188e-06	1.16792242764376e-09	1.45662388140495e-12	4.61396465602044e-05	0.114990600684655	0.00952592761256602	4.61396465602044e-05	1.38343771294354e-08
'ADAMDEC1'	0.00799623129722588	0.0171187099757114	0.00381989051325499	0.00383571392876112	0.0962213732728812	0.165222625628207	0.126709970561969	0.0246500566918795	0.0138147946679723
'ADAMTS1'	1.17798952977259e-14	2.28285862064317e-06	4.35290014156513e-16	3.03938499561997e-22	2.5124358863589e-06	0.126298468538519	0.000880548916707828	8.83028992323616e-08	1.29390325511969e-05
'ADAMTS10'	1.4424188898032e-10	2.07027503091054e-09	7.77163556537573e-09	1.18907311187477e-10	1.11143385127294e-05	0.491812278231346	0.0680975038238794	1.71088179000042e-06	4.42082065186754e-05
'ADAMTS12'	1.97363535189727e-08	0.000675698418434586	1.47443027581449e-05	6.34372933625886e-08	0.000664168465449101	0.597048238853494	0.00117643568631288	0.000210965017793592	0.00110481434374111
'ADAMTS13'	1.39620849964636e-09	0.00347325432238326	0.100940829156432	0.00708280455107762	1.42778992272831e-06	0.0943449464578703	0.0105485184504377	4.20336171210823e-05	0.000117156055150231
'ADAMTS14'	8.38625717937951e-06	0.000108337106920341	0.00105208893638261	0.000120922851663489	5.40121319990578e-06	0.0924565472568932	0.000177289668209182	0.000234783897039093	0.00976762485961395
'ADAMTS15'	1.53283480985475e-06	0.0083757661006687	0.00217908458282469	0.00038303305983876	0.000233057897243772	0.465885631119704	0.284174570643454	0.00016496703027974	0.00045986459981846
'ADAMTS16'	2.56813058534854e-14	1.78808835359247e-13	2.44297566863179e-12	4.18041740040479e-15	8.16421335558013e-07	0.00162996615177365	0.00171964587489189	1.09263162081778e-07	5.52136962165678e-08
'ADAMTS17'	3.28249302849998e-14	0.000293564643502161	4.77751126605482e-07	1.9091295487879e-09	1.62748348105929e-12	0.0505180986959316	2.41160997262308e-06	1.13118792736814e-06	5.82769127425666e-07
'ADAMTS18'	3.77085615737215e-28	3.27642403442906e-18	3.46288264524045e-24	2.71004347963005e-33	1.14662664573e-14	0.00133198683763425	1.17774223341754e-06	5.26981145111161e-13	1.94883491432733e-10
'ADAMTS19'	5.86652605502959e-19	1.04209642209261e-13	3.4016062814909e-25	7.73930007446206e-33	1.05414541445873e-11	0.355539654001553	0.000187560953535709	1.7033891223902e-07	2.49601939586044e-07
'ADAMTS2'	2.81949734619777e-11	7.45726916798537e-07	0.000221099995861998	3.85645178143585e-06	2.77586798300615e-07	0.124790829329922	0.000331257911897502	0.000247304759067641	1.71320976883664e-07
'ADAMTS20'	1.40245200384423e-17	2.42456116739206e-09	1.6052956027187e-16	1.34440670716576e-23	2.41239038834373e-10	0.0122136030588343	0.000447187765982638	1.14762608289027e-06	4.64037752051214e-06
'ADAMTS3'	1.04688453370029e-15	7.88529740834986e-09	8.6853020981134e-15	1.14810541811167e-20	1.63944273845254e-08	0.0271994472127746	0.000269647859576171	7.40877933956333e-07	4.5951965446834e-06
'ADAMTS4'	0.000979050071428333	0.00574203736817257	0.00760545200747765	0.00220723752779735	0.00376904464202826	0.102960433925572	0.177600707383873	0.0205089648940021	0.0403696746318252
'ADAMTS5'	4.60953049795913e-07	2.45796647092245e-05	0.0116535156063203	0.00183787718009362	0.0028433414626672	0.463642832731642	0.0775415679822535	0.000160559354986727	9.20550666401363e-05
'ADAMTS6'	9.83749836988219e-19	8.59698270741756e-15	2.00428100636635e-34	4.69151309158534e-40	8.37257413957047e-08	0.0814688742410213	0.0159253146015924	1.0265441213502e-05	1.18172696371119e-10
'ADAMTS7'	3.11137317099764e-11	9.92000661952306e-07	0.02733272702423	0.00274024000010599	1.65399866062446e-09	0.0322120198304422	0.000603278833071012	1.59856985985525e-06	1.34386182872869e-06
'ADAMTS8'	0.0205128831798445	0.148908221881857	0.921664745469207	0.836163092126422	0.00308194997772223	0.325164008725438	0.52813414982928	0.0125183286606214	0.117209861641199
'ADAMTS9'	1.30657763295351e-41	3.31671759184609e-23	3.8662744986214e-48	7.97491637497173e-62	2.15762257518035e-19	0.0475749630837293	1.70772398844884e-07	9.8159770704303e-17	5.79554198034823e-19
'ADAMTSL1'	1.10708096998252e-15	6.08442292738757e-08	1.27437336893688e-10	9.07877805412907e-15	2.4013669855771e-06	0.618745651751876	0.0173664539438917	1.41560193503482e-07	6.63650567577383e-07
'ADAMTSL2'	1.75186708783997e-10	4.56181621116545e-07	4.43988453512386e-05	4.91131255633044e-06	4.64410533111074e-06	0.389317113805809	0.053584724511952	2.33924053343944e-05	7.75213292852954e-07
'ADAMTSL3'	5.3146585608467e-18	2.42308783101639e-08	1.1959936546086e-11	8.56816873983668e-17	1.18656418220441e-09	0.021149994797559	3.7177905076616e-07	1.30016081090462e-08	1.90521704111971e-07
'ADAMTSL4'	0.00421934352861866	0.0604436374261876	0.241831404583364	0.236845999080685	0.0816610555555049	0.00826446975969453	0.0439865513413932	0.00117208776281339	0.00248727958861215
'ADAMTSL5'	0.285925797278319	0.188800946974508	0.545412769841756	0.664150794621163	0.406240133715215	0.160640596454475	0.560199600425066	0.00599910202578641	0.470887331619842
'ADAP1'	3.15389183729843e-10	1.29176743015704e-08	1.0205101584466e-07	1.41045012630723e-09	2.89398128724571e-05	0.0560974904688013	0.000461157372280086	0.000731690671513858	2.95731096353508e-06
'ADAP2'	0.00077338636445093	0.0328011125918677	0.0052069676243086	0.00114965728056358	0.0753054615556052	0.338378508140146	0.613681801379395	0.0837872786588262	0.0135987849649789
'ADAR'	4.74927584303488e-13	1.62885905925542e-05	0.000974578090374582	2.60406211738758e-06	3.59125903151327e-06	0.126085353309213	0.00413772187432939	5.10297761618899e-05	1.07209924740597e-05
'ADARB1'	0.0859382813350765	0.0017527655189745	0.129923923235712	0.043181123182803	0.01025867196305	0.511611345977286	0.197972744684164	0.0444266725867534	0.739105206175701
'ADARB2'	0.000175315090705082	0.0335273854889208	0.0928163027769837	0.0113699450614129	0.000542786481415955	0.319075329655085	0.0218333713818891	0.000304868719601704	0.141350690637519
'ADAT1'	2.56833524826001e-08	0.000732557188578131	3.4355402858319e-06	1.89256131641432e-08	3.46633366368087e-05	0.0885853766693707	0.00538569655731739	4.46388059511775e-05	0.00214312575969361
'ADAT2'	0.101847084276113	0.135279486903863	0.0688877411850844	0.0429987381719102	0.455192765989069	0.515038555403822	0.265264713552455	0.337564088560389	0.146947251600951
'ADAT3'	0.999998291871058	0.999980552841694	0.99999999999999	1	0.682350945998487	0.993011613737895	0.951215337700091	0.982142883019635	0.999993957238633
'ADCK1'	0.000549826271949043	0.000389814226110198	0.00439034823485149	0.00156278124715674	0.0403715072689904	0.209753421095642	0.176350976253796	0.0485208358570938	0.00416842406902781
'ADCK2'	0.802542690743278	0.532686524290028	0.827105838865194	0.887049239785535	0.312447389013493	0.771794891925739	0.694681217324231	0.646788146839859	0.83586437951052
'ADCK5'	0.000122378585299513	0.00616904508690678	0.503620303129794	0.251716469772907	0.0232192328388081	0.273437236769193	0.186288789301968	0.0868908006404451	0.0232928692865056
'ADCY1'	1.30965542843296e-10	4.51075388770332e-09	3.66175007384151e-12	1.54904548276416e-15	0.000392536373282984	0.1425602576518	0.00554620507980516	2.1225048938972e-05	8.62815537709937e-05
'ADCY10'	3.55505772639206e-06	0.00217334914968008	6.66799528574396e-05	6.38319810359719e-06	2.1819478206225e-05	0.111782615316897	0.16257258088759	0.000523633134628177	0.0002804186366008
'ADCY2'	4.89738399533478e-10	8.25006988566216e-09	6.57955058475701e-11	5.17908789519432e-13	2.02804896835731e-05	0.345693799002831	0.0175872435944943	2.51804506683747e-05	9.8666107725781e-06
'ADCY3'	6.76964948835536e-06	3.03735275759036e-05	0.0140852896275075	0.00139671384905761	0.00445024989563714	0.0431007684693869	0.0111540459973304	0.000203612474297455	0.00612406064846835
'ADCY4'	0.00093308244404817	0.0092029028904165	0.00273747824512316	0.00151153666986	0.00354537413317916	0.19854636425801	0.00551642814211918	0.159871982411062	0.0407600417598509
'ADCY5'	1.30963055811917e-09	0.000396062012848406	6.83943396454219e-05	1.83014648805578e-06	4.76480586861299e-08	0.280758586868153	0.00139140197649765	0.00356702916998742	0.000109425150256425
'ADCY6'	5.28025037026197e-07	0.0148301920934022	0.295027087943302	0.0876312854269655	0.00380604774212942	0.534868615664893	0.111590105959856	1.32129325655238e-06	0.00075209218049653
'ADCY7'	0.000106864176899369	0.0236738527423016	0.178272735704898	0.0640905975828767	0.00398706627187483	0.194587240104589	0.000631565230939034	0.000782111180684455	0.036452381864315
'ADCY8'	1.60763353892549e-13	2.8791112800502e-09	4.84890852049e-09	3.20124314311349e-13	1.4753176981335e-07	0.207090051627163	0.000939949198549758	3.30156296175211e-06	0.000111115118977038
'ADCY9'	2.90650915815719e-07	0.000338451083052003	0.00375462222888659	0.00076221158771203	0.000124684225866064	0.185002787361539	0.00897745225252049	0.0161807580002699	6.18399173846635e-05
'ADCYAP1'	0.00322723829379318	0.0123956089380508	0.00230507332784179	0.00048479113090524	0.167628833440895	0.547383456880236	0.126681818828014	0.0319538959615929	0.178979590895063
'ADCYAP1R1'	9.81646545745028e-10	7.49474716781011e-06	3.01432434529246e-06	2.03248609599153e-08	0.00016905618008936	0.3540904199597	0.00234332593281338	0.00044740810127387	0.0001237638830619
'ADD1'	3.81074775788358e-08	0.000824367477670889	0.00852661294439609	0.000364630577606477	0.000118726159997591	0.451140630862718	0.0156715800874237	0.0146830738465119	0.000724923019266257
'ADD2'	3.05255000913e-09	1.05840814326373e-07	3.96030990274441e-12	4.94683013762727e-14	4.13907134613482e-05	0.177468752783287	0.248400873209106	0.00113381875216127	4.05485173065151e-07
'ADD3'	1.28577029544068e-11	4.23643031069172e-09	5.09744049978162e-11	2.48883157157228e-15	0.000260297451680561	0.592825209862481	0.00116361208656692	4.56589155759459e-05	8.71828511412372e-05
'ADGB'	2.32604816974482e-10	7.53739682123286e-05	2.99262354300119e-08	2.30696776132672e-12	2.13858925753858e-09	0.0172373240531054	2.4709560009718e-05	8.41501498133308e-05	0.00200930748703731
'ADH1A'	0.282879980178789	0.810495396381021	0.842405019306854	0.695933350784342	0.0797135926987636	0.959123082145947	0.682500228343533	0.106887431196815	0.878554380393262
'ADH1B'	0.120988069432599	0.000242341788372882	0.83125718037617	0.704947520453052	0.0746712151412239	0.297394741987569	0.198507863162774	0.0240276954564849	0.603990364290965
'ADH4'	0.327219580170455	0.410794960111556	0.507107707826612	0.680390436353148	0.348439424111724	0.31007074257286	0.93713154589735	0.119694788887948	0.0942478847081411
'ADH5'	0.483438145005936	0.82157688409156	0.787889321513999	0.667880110866887	0.265833001940614	0.727198546534256	0.128689342971609	0.768529668002526	0.640874219411229
'ADH6'	0.16837518071897	0.0266851526567356	0.649649517773931	0.65251230384195	0.357522283204422	0.983123481173326	0.437345534144198	0.392142231657388	0.0551483374444503
'ADH7'	0.801945210648769	0.960844725254748	0.505609205510673	0.741700338394918	0.635608620739508	0.823404213317257	0.803577116890122	0.636320776355316	0.499037346962084
'ADHFE1'	0.0109185785310585	0.500369320672232	0.053461430717456	0.0222366177560236	0.214997428958458	0.946075074020236	0.0181121700339425	0.252920555049762	0.138259138796086
'ADI1'	0.473910235355178	0.00769575881051387	0.94682454321081	0.986735902846492	0.297578309955313	0.462590730792743	0.788549018829294	0.240604210744738	0.232536028624434
'ADIPOQ'	0.736366484228607	0.61562833030726	0.98188783652935	0.983521980501554	0.317294555337693	0.907745828336562	0.8856701685103	0.207154237538605	0.795264255841624
'ADIPOR1'	0.00433703892946428	0.695735028252921	0.300955828351013	0.123653616632047	0.148187914315272	0.750972302844005	0.423517889057293	0.0471326448470563	0.17156071642237
'ADIPOR2'	0.00019369962459568	0.00700025386900238	0.0192255510117711	0.00393035996017914	0.0321602998782408	0.672616787817796	0.120622339506315	0.0246887190801862	0.0336199251544734
'ADIRF'	0.750931353317299	0.990476909365215	0.824790124740028	0.742031196812247	0.279668253685422	0.761068130820584	0.93665104689075	0.785967776880905	0.883771103740148
'ADK'	0.000432628181605779	0.00338296115901598	0.00358219374767685	0.000282507631311877	0.00445254849029185	0.328012215664716	0.702538604308736	0.00612245773285957	0.0639576928093763
'ADM'	0.99999911915417	0.999999997174072	1	1	0.999995176192154	0.917834290125586	0.992184870746625	0.979600764937425	0.999999958720784
'ADM2'	0.341578075443888	0.194993385306157	0.46560123662504	0.612523336063648	0.620947199502215	0.440968762383072	0.810000242524357	0.072071973084008	0.218759929349379
'ADM5'	0.999998200369091	0.984846124846103	0.999309864424646	0.999998539144985	0.999728711626467	0.998269056752152	0.999916724789552	0.932238709676996	0.993314836727744
'ADNP'	5.08381271736537e-16	9.64833577690897e-09	1.2761538204466e-25	1.27213793853149e-31	3.40097298884417e-06	0.125014962075932	0.00348120718430365	4.28490047423896e-06	1.45484169064467e-06
'ADNP2'	2.82957854994863e-09	1.4111520195814e-07	0.00129918722533063	1.90732783567207e-05	5.54826977105343e-06	0.166920053865168	0.0212245299158417	0.000399285033611156	0.000348002281474987
'ADO'	0.08114555725253	0.454255390173711	0.514884839995765	0.205078760544706	0.132641747263784	0.793843483135986	0.397136254551163	0.251659405157368	0.519290840767743
'ADORA1'	0.234415595228141	0.0379931381539182	0.474683188008789	0.497234491269422	0.149364431430136	0.79599375926504	0.523894747886516	0.813196780358441	0.339596818336472
'ADORA2A'	0.0567654672116515	0.101748664049853	0.217813019254369	0.296656124979797	0.31367382324262	0.994474880864797	0.257458662881615	0.10207000516914	0.00891840086643065
'ADORA2B'	0.136593258227699	0.202759524707831	0.110090218226651	0.120329737902759	0.0415720354859102	0.61152755601481	0.79085391322183	0.194085279089737	0.363727764123279
'ADORA3'	0.00390540264208945	0.0424547741500152	0.0981898142961354	0.0425243681337854	0.0610191595986228	0.355218097861263	0.241161154878614	0.0115903461727739	0.088206311398572
'ADPGK'	0.0108919344508303	0.163358784898277	0.0618752668134481	0.0370413485130682	0.338846685564235	0.682518313424873	0.215584189965051	0.00768690068347733	0.0304586134690539
'ADPRH'	0.114628103429327	0.0703758971678414	0.484549857636564	0.353418504066253	0.436003802167122	0.87705463502483	0.170435131677844	0.290828269553975	0.278375688842337
'ADPRHL1'	0.000294877330579309	0.0108902466586987	0.150928963423396	0.172997859318062	2.85936508216866e-05	0.216683348307476	0.0359406645417807	0.0069932190415525	0.00249616455253093
'ADPRHL2'	0.118640287374394	0.0149203528598335	0.373702599511995	0.335151695747454	0.0904146089137019	0.691100559789993	0.324643750720178	0.311124702026511	0.351295666817668
'ADPRM'	0.306177194548607	0.786057489825269	0.163360568201272	0.117865262867447	0.374044087985113	0.672171651320487	0.481900343959627	0.105464682492767	0.723686287122921
'ADRA1A'	0.34722867762712	0.847725306199788	0.850092553022793	0.885131933128729	0.174142411990138	0.322098298204639	0.0757368049636284	0.506579648779407	0.476447873587637
'ADRA1B'	0.211569073581143	0.420489761037087	0.983540406337341	0.960647792954699	0.194775506095604	0.643126887682081	0.3666997437196	0.348043286498144	0.626457792088868
'ADRA1D'	0.994456955124792	0.995508374981861	0.999979791849836	0.999991785395275	0.566969211927547	0.64673388467987	0.890974728467157	0.651857657849953	0.996187898895655
'ADRA2A'	0.947388064464318	0.21853583813933	0.955733469209286	0.982597385171135	0.951052132621579	0.681232514066839	0.623843634417585	0.423014259671696	0.907011750234179
'ADRA2B'	0.70433419275908	0.601638857731058	0.983521806387862	0.967342696298896	0.89515752678655	0.900906297915925	0.221869664994239	0.334916621820604	0.85597445148122
'ADRA2C'	0.00924176318200742	0.0847743217343219	0.104371870596197	0.0178536968623232	0.0582223818602067	0.604436443511014	0.186710527149727	0.100169635949082	0.213594260689146
'ADRB1'	0.00160329166879088	0.0750914668332548	0.488967176384388	0.136631940229334	0.0617904824380588	0.652276530545324	0.294988446809421	0.00525002692878907	0.206011248004157
'ADRB2'	0.0490454094921234	0.112242877600687	0.759511839131802	0.743709923080098	0.75214599100747	0.570408691848957	0.342402688577399	0.077939058902135	0.0240969751566928
'ADRB3'	0.700073272974382	0.690421354769369	0.927959400671168	0.954287074712174	0.192267346451438	0.5290040707879	0.857909333595925	0.947666949372628	0.298065042885256
'ADRM1'	5.51108070453634e-06	4.72937465959726e-05	5.87883478148446e-07	4.1308602159386e-08	0.00181084841380581	0.309851340118705	0.184076914036009	0.0330830993639261	0.00347195961035478
'ADSL'	0.000562952152466402	0.00381146554286404	0.00394948744256823	0.00273638560068629	0.0162314982978341	0.56584204669208	0.0380135637090481	0.0404808438850711	0.00875507324744671
'ADSS'	5.960751032894e-06	0.0322520324356091	0.000179856080826878	1.43019837409314e-06	0.00459344473705724	0.841088838059493	0.0527608498869388	0.00725008106127618	0.0276579398954309
'ADSSL1'	0.42477214741167	0.525167822908229	0.270878310396552	0.401475662892003	0.498409412164983	0.379196149695645	0.50284021933444	0.510731852286032	0.314100111918389
'ADTRP'	0.120176864890632	0.0421276730236866	0.447713516431909	0.281616644910903	0.312483213882796	0.510936763934961	0.199563525340653	0.0729271692054351	0.53313046180646
'AEBP1'	4.5163327587904e-07	0.0216191174755996	0.116889262194672	0.00984757100417567	0.0018477827945861	0.139679130599853	0.54112550650029	0.000114983981893202	0.00168582291405734
'AEBP2'	2.6179766262948e-07	6.63415033735714e-07	3.34835804622605e-19	5.6318781622178e-20	0.00139565148545968	0.885607204803086	0.0716953278565663	0.012711518077385	7.35797168916399e-06
'AEN'	0.36858543682801	0.643868356944093	0.309889374130055	0.371675567366881	0.280404984632836	0.459740470114015	0.566176345786501	0.217986523268678	0.133181515410504
'AES'	0.976475764438771	0.975862801487042	0.999999999975422	0.99999999998497	0.0561293562651741	0.812787023807819	0.487143694006387	0.984042891162602	0.986115231814461
'AFAP1'	9.80597895206382e-05	0.00150271131136129	0.0660432813898064	0.0125780687936953	0.000410983194774806	0.118303003796687	0.000343626604787664	0.00181464972675543	0.0190457604735947
'AFAP1L1'	1.35156331741996e-05	0.014655974312263	0.047662853146742	0.0138807722734787	0.000155899968127593	0.584847301374756	0.00477853686059687	0.00783309371499805	0.00279187240034553
'AFAP1L2'	2.06112739151359e-08	4.18194647131225e-06	0.000150083174255376	6.40586828719436e-06	3.86207824345471e-05	0.143168785663884	0.0258094563972014	9.45982157781289e-05	8.93348589497366e-05
'AFF1'	1.45287350443285e-17	3.88875026829964e-08	2.14925073447399e-06	7.80576713463637e-10	5.05782254341933e-08	0.0171734976180489	0.00341664911056908	1.4208015900096e-07	3.84234119218109e-08
'AFF2'	1.97463094124962e-15	1.66786303640404e-08	4.1980705988292e-16	4.44653644606273e-21	3.78803238252621e-05	0.11498693150618	0.00121078309113617	7.21583248780763e-06	5.26231345477647e-07
'AFF3'	3.0615414378523e-17	5.50070406337655e-10	1.56994358928107e-19	3.27003729248032e-25	0.000105923528352812	0.759158096400299	0.0102367816607584	5.44676991269762e-05	9.17601702855222e-08
'AFF4'	3.07962232139915e-18	1.24137278569462e-14	4.40796444951883e-31	7.94261825191363e-37	3.13011975128925e-08	0.103707764430484	0.00170596141417449	5.96122148088863e-06	1.62832806901424e-08
'AFG3L2'	9.79844705396879e-06	0.000965308881773598	3.21127995348039e-06	1.32759457444103e-08	0.000116969225003752	0.182622059781332	0.02670751222247	0.00612427842809281	0.0303257862442836
'AFM'	0.0752965627383466	0.0599231131018731	0.0670794541053631	0.0398927028684226	0.131823403837876	0.855400586882718	0.725546522830076	0.00385242902870535	0.387676067814885
'AFMID'	0.00715443971439135	0.0536507968556769	0.0631935386479121	0.0281597173247105	0.17446571833957	0.0303026953318124	0.111398641908601	0.100319343263266	0.0129000969965712
'AFP'	5.94677586760473e-07	0.0474489177395943	0.00137433384337235	1.79136285509706e-05	0.000498005866369431	0.0464305520351644	0.172536548789374	2.46068231897611e-05	0.00358978460946021
'AFTPH'	4.13932207022018e-12	7.99318645241762e-10	4.08021896699533e-17	3.28952599951548e-22	0.000140882310430676	0.135256656093766	0.00445674220459282	0.000161130487286593	2.80768126494187e-06
'AGA'	0.0269915063114542	0.194177825720759	0.125759023789852	0.0927545404505856	0.0448463256737128	0.270084373263147	0.364881203958471	0.0691138035876321	0.216682468477238
'AGAP1'	1.03542609989686e-14	7.36459891907452e-14	2.32807891814394e-19	4.51194643711197e-22	1.03359167455341e-06	0.340797384896341	0.000545243801016595	6.41589085593451e-07	1.2359850457112e-06
'AGAP2'	7.28722030239077e-16	1.01031025688731e-10	3.04952789434624e-24	9.50808430758788e-31	2.56791044539871e-06	0.244417085330436	0.000775655305820827	9.61743657164249e-07	1.69170136375765e-05
'AGAP3'	0.008266614097238	0.272444282059838	0.0617795156073575	0.0502562096354974	0.34285550434109	0.995218077757477	0.912470838484213	0.0997540880889464	0.0634831358009189
'AGAP5'	0.960040182883974	0.91176726049905	0.998350858050493	0.998858096030693	0.593710519248843	0.965839544743651	0.784033971000746	0.956242352549528	0.966527662859862
'AGAP6'	0.999376660288602	0.995506915752902	0.997407777044141	0.999589524413759	0.999798493131492	0.930023488639655	0.721477227138462	0.999752304008624	0.947619724749251
'AGBL1'	2.37530108830444e-10	4.61949888656924e-05	9.52085544498881e-10	1.8716008440679e-13	6.17881056731225e-05	0.0377551959923555	0.0200663511823278	6.71228101891458e-06	0.000142162978228316
'AGBL2'	0.00220372017810093	0.0619226580347204	0.000703065000373112	0.000275550677223231	0.191327220267638	0.15634795948562	0.22890842635274	0.005550729835952	0.0058137697569617
'AGBL3'	0.00827727095588178	0.0082055542696861	0.0324255951700447	0.0237808275592475	0.00306139044468413	0.738186700904435	0.09089318112542	0.120572438661094	0.0329561213989854
'AGBL4'	5.6559043977129e-05	0.0113788574136772	0.00538345500566813	0.000350919857277195	7.07121911165701e-05	0.125950010891194	0.166726750215852	0.0850464236905955	0.0048420292903578
'AGBL5'	1.45750089806021e-06	0.0253872216027999	0.00118754456184729	1.06218900415792e-05	6.88049320017346e-06	0.159038042543044	0.012324733063092	0.036575670669705	0.111455200252914
'AGER'	0.338265980718091	0.792682795851651	0.923774119850917	0.85119619630445	0.0851297939143227	0.311246245834224	0.395423364792378	0.0986084575009738	0.7268440791396
'AGFG1'	1.86505834799756e-10	7.06306685109548e-07	1.81477614860607e-07	7.72759097608348e-11	0.000601334612018328	0.226894119571794	0.0133669167973769	4.63924441476365e-05	0.000782094240521083
'AGFG2'	0.0554718759418038	0.828641007275095	0.886808248311524	0.816542647220498	0.0374439307862961	0.474631108215619	0.2084633368214	0.291016885364944	0.224769770813939
'AGGF1'	3.80469283579015e-06	0.0127228637411292	7.70373532486535e-06	7.5403241382547e-08	0.00013557282727682	0.0422552119138612	0.0164460702572922	0.0123842612012781	0.00884832277925186
'AGK'	0.000908690010692033	0.0104263748870166	0.00055274681825732	8.51646681261213e-05	0.0114577632609998	0.117098336089885	0.131027704841454	0.00720862941989395	0.0102483611718544
'AGL'	3.94719521245684e-13	7.62451856981382e-05	4.66718302096535e-12	1.61573784462109e-16	2.70794331242909e-06	0.0555315300501138	0.000111568607485098	3.94932223626607e-08	5.29410095366565e-05
'AGMAT'	0.926192443921753	0.940814147474477	0.997829941112725	0.997995172339796	0.847738630157292	0.234879044235496	0.553696234923636	0.723377147594394	0.970530547462851
'AGMO'	0.0125037202295452	0.238899484852616	0.000775629581944888	0.000256993455107745	0.00410087311013424	0.785572122189233	0.407539818766904	0.01859903657237	0.340870316045789
'AGO1'	1.0529716504256e-11	6.5678642251049e-07	8.3633022410301e-21	1.592612634294e-24	4.85413139873455e-05	0.129373846641765	0.0300227954692777	0.0047157085117564	8.12464718124157e-07
'AGO2'	4.43209457348266e-06	3.32377495051927e-06	1.89407387086074e-12	1.26127358806498e-13	0.00206718791048185	0.21445496594822	0.0355818260685647	0.000958569325254744	0.00600517867452586
'AGO3'	5.48346673855445e-12	1.2859513211358e-09	5.22121450271466e-19	6.00979078301356e-23	6.09696708940628e-05	0.219494700562128	0.0225714831955311	6.09696708940628e-05	3.76550179563359e-05
'AGO4'	8.31978711237291e-13	2.20107491055453e-07	2.0294599234856e-14	2.11762911940267e-18	3.58967516459836e-05	0.369337111314931	0.059479186456813	0.000305308826159253	1.17615473197549e-06
'AGPAT1'	0.00121928062341992	0.00704775366192134	1.64040456592162e-06	1.71532726265294e-07	0.0719390274299306	0.876694391231601	0.517894311187115	0.0484740433003117	0.0815764786685954
'AGPAT2'	0.581188227641756	0.401126608598772	0.440335069248332	0.645358692248449	0.824345399205879	0.741687066245812	0.54827801756244	0.439926803078623	0.292592271835675
'AGPAT3'	1.79084752858687e-05	9.63185112323522e-05	3.25945298879262e-06	2.09299234635895e-07	0.00475055843890437	0.384709557570692	0.05175022295821	0.0102008951625409	0.00846600455635096
'AGPAT4'	4.94075634491862e-05	0.00319258707506006	0.000103401562724281	3.04178877175337e-06	0.00551656814185501	0.361648272744015	0.12352981712633	0.0328468057477312	0.0044928394270618
'AGPAT5'	4.02177582953476e-06	1.55357759056075e-07	1.42876632969225e-08	3.92608070533798e-10	2.70325776719255e-06	0.170602141022435	0.0988965414262281	0.132486297556061	0.00212289118978158
'AGPS'	4.50856812834805e-15	1.77621610889102e-05	3.26014627294318e-13	5.20638871353019e-18	2.9951687318071e-06	0.170937083855118	0.0416011487656241	4.23805762131631e-05	3.57386105687751e-06
'AGR2'	0.0991663506459801	0.392996136634166	0.147011691365603	0.0337451712960895	0.159431035421202	0.258663003247903	0.0984597722670636	0.140307272096327	0.642706755575474
'AGR3'	0.854932920450811	0.76454266163092	0.0759631517301463	0.142381478586686	0.800007072763125	0.467071677944256	0.313798980978168	0.534326331021142	0.988750849843528
'AGRN'	2.10260111059182e-26	5.49147134573118e-16	3.51108887874173e-11	1.57521316804293e-15	7.50001211380442e-16	0.0227661590572177	1.13801722467424e-06	2.9445632734727e-14	2.2930477861885e-11
'AGRP'	0.584832915663632	0.333769310726252	0.155235328335744	0.290697625291038	0.232783357077126	0.555688897947956	0.924208526379425	0.97533063481026	0.373736051892947
'AGT'	0.0294156691850963	0.045030633764532	0.797912421195528	0.598198713289153	0.0370278346716242	0.809794083851697	0.855453467030941	0.00232286843567133	0.168072466864475
'AGTPBP1'	2.94853218329121e-18	5.81880417801674e-11	1.73436302639111e-17	8.08510679584328e-25	9.49662646259671e-08	0.0244076737570741	4.00262311635672e-05	1.47466839416795e-06	5.46094852018091e-07
'AGTR1'	0.34817471692885	0.572870372352397	0.967219173844021	0.927323638894415	0.193545313522929	0.531858396464491	0.598647215044191	0.532835425462663	0.330127301229293
'AGTR2'	0.901588222098146	0.802811594237688	0.83074063810049	0.832568634003783	0.608535325658909	0.925206502849731	0.689417702963367	0.961622269463049	0.953488713515751
'AGTRAP'	0.999392153385302	0.992142158740096	0.999999935142213	0.99999999886961	0.983173120348297	0.999161758623444	0.983289486481855	0.753643981099369	0.972824480074467
'AGXT'	0.00532268963204552	0.107265276282087	0.619048713176271	0.542168905054273	0.110474242543959	0.406469093272552	0.629892909065671	0.00439948798321309	0.0122347517434643
'AGXT2'	0.0917389442182991	0.00833653647830926	0.00169715659253283	0.00953535596588489	0.0217641587366252	0.854160078899513	0.260728297917898	0.588788555561023	0.0587592426280335
'AHCTF1'	2.95111984974683e-47	4.19665238169773e-28	3.07246097533529e-70	2.96963967825008e-89	1.17870365633505e-16	0.00174430485635829	1.18662411693351e-09	2.40574925584025e-13	6.73617359412366e-20
'AHCY'	0.0152207970245754	0.0548706020333289	0.270806507886578	0.20299954427546	0.00460843439129491	0.285690631709832	0.265393255390288	0.811181983082535	0.00620251446180534
'AHCYL1'	7.86512760544069e-11	1.16051843828768e-05	7.94454283368274e-13	7.52821447855833e-17	0.000106486933954744	0.564554690705861	0.0182785668399886	0.00104826779131644	0.000418710498809425
'AHCYL2'	2.45079371354291e-07	3.06522015211722e-07	2.08995880313479e-11	1.73261034255279e-13	0.00446406381114718	0.598578664036513	0.0520946552095667	0.00837879010262798	5.18604383157301e-05
'AHDC1'	8.76579733515356e-17	6.26354263561423e-12	5.51910306736771e-28	1.84757438320303e-32	2.22437080105251e-06	0.191937719964836	0.00674527811979083	2.95184796816511e-06	5.3604055485259e-08
'AHI1'	5.40137792057754e-10	0.000382239136677324	2.57784101190745e-08	2.66513728056836e-10	4.11531431769417e-05	0.00452708160411839	0.0288471093520397	0.000410403220675825	5.1478631302262e-05
'AHNAK'	3.84227362095795e-24	2.52568867860938e-07	2.05394673492545e-08	1.49416606114813e-14	1.29268586157064e-14	0.0451423822515827	6.79896260147067e-05	8.18249527162584e-11	1.17691482021523e-08
'AHNAK2'	1	1	1	1	1	0.866087667734462	0.999999999985833	1	1
'AHR'	5.201216486307e-12	8.08618803825648e-07	2.06347812068402e-14	6.34929375400722e-19	8.75079614753172e-06	0.12389373949161	0.00585471987383427	0.000264050196201954	1.59506833023984e-05
'AHRR'	0.378599118477067	0.640354172406862	0.994290906935144	0.985980207613805	0.237751507681208	0.554742315902294	0.0411652414137367	0.104129090132528	0.516288188338621
'AHSA1'	0.000173837670049866	0.0160390027770648	0.00259338326655971	0.000223804149340193	0.0179940448773647	0.690784100453716	0.0779075612147079	0.039885843015319	0.00335692925815317
'AHSG'	0.468684741841045	0.849299822433791	0.997752142159968	0.996050383328164	0.41207041584229	0.814128045614082	0.223660869423106	0.136362257074202	0.633171278699118
'AHSP'	0.999957590942983	0.985839540301175	0.999997265730429	0.999999780831092	0.956507258728056	0.849826758636794	0.613749575872105	0.996718240998334	0.999442516894051
'AICDA'	0.00421030729483575	0.00134771986273747	0.409187138939919	0.307937290070699	0.178669301221059	0.527496180019489	0.250116220650434	0.128641588894503	0.0126424723585513
'AIDA'	0.000131251286330046	0.0234369626826797	8.88091067467938e-06	1.01535369640042e-06	0.0203004666270822	0.830625096240346	0.156332936670425	0.119301810659123	0.00890608711810513
'AIF1'	0.185873825314125	0.00801317587797144	0.015560017605488	0.0339175593972517	0.622813921002466	0.479301506269921	0.276099353164115	0.907824642782087	0.12814488961984
'AIF1L'	0.0395219997541361	0.373802620292699	0.0131328853636032	0.00289123474881129	0.0410245642458135	0.786291107158693	0.445007703727579	0.25779381656564	0.212415588340258
'AIFM1'	5.46918526748712e-12	4.95300465768842e-08	4.96728458433871e-24	2.24857594485926e-28	5.47864839608331e-05	0.349485608038425	0.0722059921916704	0.000376460764786815	1.13192427444682e-05
'AIFM2'	0.00281726768097988	0.00945464460243805	0.61647406867639	0.550027751948432	0.457798782149603	0.654285927589276	0.0362722435865996	0.0672603697027715	0.00241251252246651
'AIFM3'	0.0609542860304196	0.126787630538313	0.0653985073315046	0.0750206516605415	0.049309388208534	0.39212720758041	0.63206086454405	0.00655297370431157	0.131845871935983
'AIG1'	0.0386777207124809	0.0115880307807739	0.0227667708382758	0.0101140485141903	0.0145414974056472	0.64554286065084	0.456543137579442	0.295122947821106	0.310942955910429
'AIM2'	0.95588560675734	0.977392531898855	0.904476755924466	0.928379331040543	0.768414270069264	0.847362185514195	0.960529929724986	0.851559204895624	0.986738383414107
'AIMP1'	0.449467842034353	0.109782618033795	0.0542297390998926	0.0705861701769608	0.15289107210669	0.758816048992196	0.326340827208462	0.381571565285516	0.533202533228599
'AIMP2'	0.822031597097019	0.975950955227227	0.98766855378845	0.993606842068943	0.611263982983959	0.892890258064608	0.875040747028113	0.955501453051308	0.806916919767986
'AIP'	0.000400288809136177	0.0615431538629686	0.00264871485527359	0.000352211315961133	0.0661627029452265	0.372173682329921	0.0569065703587205	0.113484131874135	0.00141792080963008
'AIPL1'	0.236526478548304	0.556264405768709	0.823575445617633	0.750647858087991	0.0883889067972549	0.729899983258302	0.192652695018078	0.402631651280386	0.431808207838785
'AIRE'	0.000779194361127274	0.00767857222186573	0.23382071663493	0.221023847103572	0.0141298627630637	0.0820305787541756	0.335121274354187	0.00762855462555118	0.000940837720878596
'AJAP1'	1.94560190409746e-06	7.35205617859144e-05	8.23414572393112e-09	1.00074561388267e-10	0.00129207114703572	0.334358125913643	0.0817493489202764	0.00163395851189993	0.0167529514048734
'AJUBA'	1.78558927344141e-08	0.000123884518875774	2.59182268442106e-06	2.16362842882576e-08	0.00851293021060801	0.596306545889146	0.0550918960788817	0.0186506725488127	0.000642722938821972
'AK1'	0.00838986613775343	0.0293124927928676	0.0047032021878337	0.000917082804376451	0.019324026955771	0.743632747845225	0.138800185187136	0.180256946955109	0.0702955611361094
'AK2'	0.111938821012087	0.119743266341777	0.026449611519626	0.00709891784095449	0.109437011075154	0.625458812303715	0.280157848064226	0.173829164101953	0.403074138749057
'AK3'	0.247954954183394	0.683784603598814	0.42626439844976	0.390756061614365	0.301503943145191	0.635969996408838	0.104035877739978	0.38809880341207	0.589261174344268
'AK4'	0.189964662841406	0.00408515903792188	0.371098480047361	0.545129705466046	0.130323079038252	0.548399673568082	0.319040745317642	0.8320200379044	0.0712136029204938
'AK5'	1.74427531489305e-09	1.67700947793068e-05	3.89151173196279e-07	1.51561118717667e-09	0.000100441535239618	0.182764437424093	0.0164527409740287	0.00147685672921718	0.000138806069523313
'AK7'	5.601119800786e-06	3.09390155495471e-05	8.77920100735487e-06	1.25859903194933e-07	0.0111233013388625	0.0954711789664497	0.00310633029691975	0.00681419159308188	0.000162188588468994
'AK8'	0.416539408205543	0.293167630225077	0.48388243960529	0.396523257256797	0.388241108679393	0.219396812331362	0.505203898590577	0.190552005511505	0.8040144996774
'AK9'	0.000537018101981227	0.016457311089141	2.69286853042275e-06	1.77844224726793e-07	6.72408556918025e-06	0.600158417615457	0.622249148232331	0.055050292196175	0.0141297073048912
'AKAP1'	0.000539354978264772	0.000130482625883665	0.000141949523675605	5.14107930416402e-05	0.000980143171317177	0.244280653839037	0.0915875792694941	0.00712285809394863	0.00430188736831307
'AKAP10'	7.74234654082498e-07	7.91785732465128e-06	4.05495430027511e-14	5.95955881337533e-16	0.000871789719816924	0.338509037926111	0.132539072402211	0.00130680025865484	0.000663610538658836
'AKAP11'	7.21057129586098e-28	5.16240937178083e-16	2.71284160493678e-28	2.93198700176144e-38	4.36658622584771e-10	0.0122971360811837	0.000156405683951849	9.24198092289518e-13	6.24122135107258e-12
'AKAP12'	5.01872968696829e-08	0.00032669642444773	0.753482021512586	0.292850722549714	7.61602723736487e-07	0.214422959539991	0.000677964845395224	0.000510117889233244	0.00370598268424582
'AKAP13'	1.48320132919687e-47	1.25040872302982e-23	2.9608499116689e-52	6.61924300659973e-69	2.65975301857848e-18	5.58082913063331e-05	4.87642858873232e-09	3.81680544002107e-20	1.25439374557383e-20
'AKAP14'	0.0165780379856295	0.579710713254027	0.147385909394526	0.025362169953884	0.10257489689312	0.849884830807296	0.196607815558216	0.10257489689312	0.406534198316828
'AKAP17A'	6.92055570202855e-05	0.000108691897731593	0.0288451586835299	0.0149384171859196	0.0126608743322313	0.260470857590138	0.125244491944313	0.00695856805167227	0.000783799804956843
'AKAP2'	2.6565321436469e-09	9.63372832709187e-08	2.92176885554856e-07	1.07776535498605e-09	6.78504416372246e-05	0.185073751284698	0.0164419200079693	4.15131342370232e-06	0.000158981813636576
'AKAP3'	0.0240470041177103	0.0868991121592416	0.28566750429672	0.126883774578333	0.0882996519705576	0.862956876141341	0.196043614808613	0.486661743348969	0.326969084203448
'AKAP4'	0.000191310068417654	0.00016711065564391	2.86161982859633e-12	3.90442617622068e-11	0.000645934538547316	0.442156995792398	0.0501703544837859	0.642782902599529	0.000578588877339814
'AKAP5'	0.00957257459289733	0.114691262031463	0.412706723689879	0.181232546643327	0.0657161512498889	0.609580821175272	0.446543390992185	0.0605123477470576	0.160650997960432
'AKAP6'	3.64571195610054e-33	2.07654598988819e-16	8.31403998083474e-24	8.70855383921214e-36	1.08372295930711e-12	0.01469163203281	3.38256526658904e-06	8.15759295914186e-17	1.00311367238512e-11
'AKAP7'	0.280294299513731	0.752176122868508	0.275264289268544	0.191645557439876	0.202524244219822	0.181700501457281	0.263496546886434	0.225457262243143	0.585592563503566
'AKAP8'	0.00100950791441584	0.0520223706273201	0.00081389120619419	0.000140339772356719	0.015870919180695	0.222016477619608	0.094666312659099	0.000401288903261507	0.120683623436614
'AKAP8L'	2.31434342058503e-05	1.00191708542003e-05	1.91897814774501e-05	1.29437061239895e-06	0.00366481719185526	0.309121009895152	0.0472426402771928	0.000293339286776252	0.0461922170680554
'AKAP9'	2.25717935806955e-46	5.51094141563273e-23	5.51966478668671e-22	3.22015163705818e-36	1.7767964730474e-28	1.61637261831511e-06	2.51526099956937e-10	1.16787491455336e-17	4.82934134902728e-16
'AKIP1'	0.16500457656513	0.171290841446348	0.612392004826721	0.455717701842235	0.142959970756689	0.374829825795379	0.194860390468274	0.457852336712557	0.365770988055665
'AKIRIN1'	1.2285924755862e-07	0.00145936075610135	2.23056150082161e-06	3.4024308322785e-08	0.00250749175625888	0.504394369747553	0.358224549544409	0.00830599396286804	0.00106586524579271
'AKIRIN2'	2.49775947502593e-09	2.6403187068244e-07	6.64306847861868e-16	7.52189804276309e-19	0.00470195427824006	0.19568745803731	0.393712181823037	7.08897162282733e-05	0.000142626130079977
'AKNA'	5.04943300737991e-11	1.62085579111355e-05	4.5881391004745e-08	3.37283437831114e-11	3.94488748215435e-06	0.026583328952254	2.43065824658998e-05	7.11606132105074e-07	0.00018579594780927
'AKNAD1'	0.00533113953055215	0.0262739309771282	0.0441244051357947	0.00557484339289438	0.00515661408673684	0.253684995724527	0.0776903438137242	0.370596621200645	0.0132667808928302
'AKR1A1'	0.0713822433775981	0.13114902459356	0.00901215691320591	0.0160346310582537	0.00230140599244805	0.213259231051594	0.525511075630503	0.283195498246264	0.247205571149383
'AKR1B1'	0.0107684476414151	0.159848990425117	0.122138007646058	0.114571245646708	0.198422223675593	0.75280995415083	0.147839351189497	0.232246865813898	0.0448058658107565
'AKR1B10'	0.0736663644570684	0.262075265214844	0.630281369405995	0.460703395904988	0.132318584295111	0.5312527260873	0.219399731569465	0.217187772631218	0.125618944979572
'AKR1B15'	0.0563468697948194	0.816400878499402	0.274217918852519	0.145283525746829	0.107020637010033	0.64311611145874	0.0502316629468346	0.0283851004105869	0.283983740684383
'AKR1C1'	6.19752100796724e-05	0.124335481284149	0.00769761594110575	0.000592044164669513	0.000696504550419609	0.177625851812251	0.570131821545282	0.0267115492277305	0.00452841090676904
'AKR1C2'	4.15688108652027e-05	0.153326000305408	1.076456506676e-05	1.8857163688247e-07	0.000362752936133717	0.433518904768134	0.135220707510895	0.10918772990154	0.0109655536165947
'AKR1C3'	0.0024849672616779	0.0346551321451681	9.91829998080844e-07	4.29277702113132e-07	0.0715256251621598	0.0558183598619635	0.0658940820100417	0.0268725770743477	0.0918443483170201
'AKR1C4'	0.0395632673357442	0.0887502103356578	0.00476195807360054	0.00441125903917197	0.199816525483014	0.309284068308507	0.125476679286237	0.396838009823706	0.242927778531159
'AKR1D1'	0.0684298868642012	0.107410126922863	0.189240992559875	0.078552356296598	0.220173762067305	0.737762581914024	0.522326439125322	0.114961316596664	0.522811375131591
'AKR1E2'	0.0308740035603613	0.531991205095984	0.563690422186039	0.215527131026665	0.212485070261072	0.421617915670929	0.177694337515863	0.0574307810419236	0.368689344903727
'AKR7A2'	0.0586538915633224	0.0119009606198049	0.547706287508035	0.467797291942127	0.35478026487266	0.874488914144326	0.383237347554364	0.178506876266667	0.0262565608029758
'AKR7A3'	0.66185458888867	0.048423240514256	0.636720550468335	0.856092418093766	0.059779215899022	0.169836006949052	0.536315776855329	0.917970146957554	0.127431149491182
'AKR7L'	0.650707750426338	0.571705795666704	0.959482207542091	0.969604548450927	0.558524855835971	0.64986159925246	0.807391726078861	0.677733328352762	0.836532289325229
'AKT1'	8.66049616027621e-07	0.000583466346733236	8.36698188564221e-05	5.0590428707236e-06	0.00225015312411225	0.681538978328576	0.045123508158532	0.0015086435323544	0.000575317721787764
'AKT1S1'	0.0442981295235348	0.104244816591576	0.827365759812394	0.693443966953062	0.0497221546967317	0.545255736705277	0.508775191388216	0.187585488402396	0.202708313211948
'AKT2'	0.00594577580373134	0.00387491339897081	0.18940449591281	0.107094642609237	0.0318277959643401	0.721246741468476	0.830353106482231	0.215486790152694	0.110217115434455
'AKT3'	0.0039593289285712	0.000903227139897268	4.31272362939012e-07	9.62702436161849e-08	0.192073965966455	0.605993337945217	0.0965717197508702	0.0817220492950695	0.0954113829440865
'AKTIP'	2.45315091159408e-05	0.0214040458389636	0.00216573640486685	0.000391849152644646	0.00555637550267723	0.444246163165683	0.0331145974152927	0.174479404406412	0.000932317199559068
'AL356356.1'	1	1	0.999093618401884	0.999093618401884	NA	NA	NA	NA	1
'AL359736.1'	0.999245340787022	0.991236252936201	0.998433632349866	0.997345956860876	0.991236252936201	NA	NA	0.999923196737402	0.99977093638094
'AL590714.1'	NA	NA	1	1	NA	NA	NA	NA	NA
'ALAD'	2.7712532701399e-05	0.0359137012735334	0.000983234505920401	8.56934939519261e-05	0.062047302550908	0.284231047179751	0.0553916733052488	0.00194963936627629	0.001929040800032
'ALAS1'	3.40243540142666e-07	0.00113846807305471	3.40418787740447e-05	8.6586009500976e-07	0.0209927192068403	0.233087630158709	0.0198228980716736	0.00164316817318058	0.000528751639108271
'ALAS2'	0.00115638363088869	0.00152037086583762	1.49603776631259e-11	1.99723585270896e-11	0.0993774940279297	0.540461057913898	0.663545450491767	0.0019191318120956	0.0478089176679254
'ALB'	1.00230219019806e-07	2.85258034326407e-07	2.67165123277161e-06	2.59896293766628e-08	0.00013650654327334	0.0662512395324164	0.147778244956183	0.000582078964710534	0.00115310612086973
'ALCAM'	1.00004264969393e-12	3.63386507082056e-05	1.45551814757519e-07	1.33200842788754e-10	0.000111700243146303	0.129818257184482	0.00567262352690543	3.68704868375017e-05	8.15778617244057e-07
'ALDH16A1'	0.0119234683661656	0.192675272226882	0.078736443625059	0.059351073612928	0.000584565134461329	0.276796485216968	0.0296170021803663	0.0463168615848659	0.230143096713683
'ALDH18A1'	1.48999907648e-05	9.93169969455484e-05	1.02020106646674e-06	1.01231226854405e-07	0.000558854127578552	0.124913624355888	0.0431501465874525	0.00527850486067537	0.0183720251743145
'ALDH1A1'	4.35662212147972e-08	0.000214358586440624	3.37345063953401e-09	3.7891855060325e-11	0.000437383943755078	0.218861557589275	0.0363387334992274	0.0122629870635927	0.000262992037592647
'ALDH1A2'	0.000499344978541204	0.000205113228555226	0.000152270211454783	5.58987569538965e-05	0.00238282283352403	0.604083764300341	0.295340802620913	0.00570100962347101	0.0183168117564601
'ALDH1A3'	0.00754626758250932	0.0873993764049798	0.103787666367435	0.0624589605042193	0.133830075315926	0.381028516070501	0.46637677849702	0.0152450025715819	0.0283370096175618
'ALDH1B1'	0.432381145723208	0.29773102791984	0.895156432147481	0.88784912634945	0.635625844448872	0.960929943134677	0.253939222622163	0.796497147486303	0.627145344371049
'ALDH1L1'	5.62168132944916e-07	0.0377212146327824	0.0278426525237763	0.00152026121985805	0.00262881305217411	0.0576443139223265	0.00209073681378564	0.00651877145951395	0.00134422070118614
'ALDH1L2'	0.000545120445580585	0.0011488335625853	0.0147629520170414	0.00165091392709446	0.00815554643214405	0.609038749326696	0.0119981406153798	0.0196800356011817	0.0833923663045258
'ALDH2'	0.0636655424953526	0.474963835543654	0.594731180413953	0.595869425980523	0.00721621457939509	0.988111871851679	0.361482836570874	0.0996595660555074	0.269083246305113
'ALDH3A1'	0.678604133456633	0.551188537331958	0.679759044355451	0.791904027324281	0.0907437835001632	0.174457723353313	0.425002405176205	0.687680400265681	0.76777055277722
'ALDH3A2'	0.0687128164520447	0.526764248665976	0.656574317830817	0.621788988280397	0.132725191648023	0.634398069227287	0.886208119331849	0.369370304608637	0.0878071295183135
'ALDH3B1'	0.234025729885073	0.457841338337376	0.900381058036877	0.966896673799797	0.173053549437698	0.410703930913629	0.430944124226943	0.184159412967363	0.184685208659326
'ALDH3B2'	0.930377449627236	0.982665311331773	0.999128758431843	0.999541666646809	0.678322668413167	0.644505485842788	0.205339026809111	0.343426205948148	0.899107584114931
'ALDH4A1'	0.072365967024285	0.0298000285569941	0.354094197296494	0.416365314556765	0.33992911826482	0.102769639243927	0.158760136188861	0.000363805001719243	0.167861078877951
'ALDH5A1'	0.00056786945222787	0.0177278311067786	0.0314664823789401	0.00347256099497267	0.0275236169309678	0.188734059954974	0.0190609446638385	0.0349641199632594	0.0519959989967144
'ALDH6A1'	3.41472440816196e-07	2.78434565453996e-05	0.000764871794683075	3.40305481115378e-05	9.67878635775052e-05	0.221001100689917	0.00347919794034207	0.0837320997949168	1.5811837833641e-05
'ALDH7A1'	1.18760811490565e-09	0.000103292606442923	5.96801492909689e-08	5.44258474636024e-11	3.17653633493918e-05	0.0973214829927672	8.97087638871971e-05	0.000871182177289668	0.000159953317402389
'ALDH8A1'	0.783649177890284	0.145797890676875	0.901358748020659	0.929810876824489	0.646317998125237	0.728476551530272	0.17213576852455	0.805317304361565	0.221810603909172
'ALDH9A1'	0.000191216224523572	0.184043038228477	0.00523836993252647	0.000399613910164025	0.0119001497637146	0.045243958433058	0.108112489591166	0.00352847347517669	0.0264436695477579
'ALDOA'	0.00198932890018708	0.000467449038389621	0.133781025015053	0.120053041700311	0.00459645438749833	0.519733697516266	0.923282321123952	0.00541999467293672	0.0149918364806695
'ALDOB'	0.0209391001843866	0.167144897472251	0.221934713102427	0.104974688548105	0.546962271161389	0.58177321746896	0.106433649698984	0.252676641901687	0.0373140296776253
'ALDOC'	0.00835887373384019	0.0745378790646065	0.0510327129624841	0.0234276413679318	0.00272300892209786	0.988472804903726	0.129459035894773	0.364830687375472	0.121201955754891
'ALG1'	0.102046973687161	0.0882257189052935	0.132860988721374	0.0658386736717347	0.00528085142190221	0.338210412511338	0.565318990627763	0.42290405602544	0.385048752048178
'ALG10'	0.26204611995497	0.540310587054442	0.885719764707296	0.8433036696016	0.140293941320363	0.786743454008917	0.621422325551056	0.593793743016747	0.42591442494318
'ALG10B'	0.876491733164105	0.906204728674934	0.968743845562777	0.976019132244851	0.555868230782264	0.287982752896424	0.810109408998282	0.755871745835397	0.953776134208937
'ALG11'	0.48177052334711	0.309120158282989	0.934546712338449	0.936651310564109	0.314521506329921	0.364217987066891	0.435743725775068	0.508279244627303	0.678053672986533
'ALG12'	0.504692596096229	0.459459146454365	0.813596998048367	0.869353222706852	0.063490375140921	0.337377206841814	0.498764000785527	0.589905881352288	0.367233692251354
'ALG13'	4.77379718473471e-10	1.31289248453071e-06	6.75315140492204e-19	9.99090508786819e-23	8.82155356824342e-06	0.28204216511695	0.00267967111805362	0.00222281300926749	0.000137776585358589
'ALG14'	0.172008726420927	0.402976320118945	0.264982608518371	0.162217631189763	0.295460946067005	0.879945506225858	0.447341608500035	0.33626092711972	0.66748678590753
'ALG1L'	0.8260470343068	0.788624249238259	0.992252855224957	0.994193313096614	0.574179779280422	0.867923723527213	0.155891220860519	0.936374502204967	0.797156223343174
'ALG2'	0.463867202101623	0.402032060144543	0.754734666764714	0.808635121224729	0.78676048521883	0.673200579423606	0.799231166987448	0.0838416031379743	0.503632508144198
'ALG3'	0.0738070324400593	0.00738006497627383	0.00422169827324544	0.00946906350254837	0.47121519154843	0.742217816703461	0.349675093136521	0.208800173842594	0.0164831985456431
'ALG5'	6.23252854358107e-07	1.03722197819567e-05	9.1281517085676e-07	7.31956780580201e-09	0.000697772464470606	0.510187684427441	0.0367556804326336	0.000869678758649163	0.0102499996586889
'ALG6'	0.00417510838908641	0.156308175007094	0.0209951884480174	0.00264788429022536	0.101306366040897	0.352690142640566	0.127674512977965	0.0628825524091923	0.184130370978549
'ALG8'	1.36040741034707e-07	0.0487690541168876	2.03247870667574e-05	3.09230262046822e-08	0.000127954694558191	0.119036488372204	0.00478303199028365	5.77982137540455e-05	0.0432541314785683
'ALG9'	3.28898266416966e-06	0.011124128387762	0.000194704804544856	2.69127172464411e-05	0.00202718797275362	0.149881809072073	0.64510262886866	0.00207876928501103	0.000874589713205848
'ALK'	1.05697695315535e-17	7.92917595601827e-09	4.43123106780932e-08	9.73198886032437e-13	2.43141813842455e-09	0.0962467008326172	0.00172225984254779	2.28860419633526e-10	2.83736500370924e-07
'ALKBH1'	0.0673910621680728	0.12551680738706	0.463381556754581	0.331759108358821	0.00987364777005234	0.255970108217052	0.279553317856157	0.351688626462971	0.246892297624435
'ALKBH2'	0.60607136334116	0.236903492892686	0.995298193051992	0.997720462327527	0.476695873215295	0.548945433546178	0.711065947766097	0.839602553083995	0.154306191095141
'ALKBH3'	0.0723154323671897	0.0840685233012541	0.000774304288253056	0.000761435338567287	0.218154545953599	0.0983365198557652	0.689640887287355	0.0136983327703896	0.372157651548168
'ALKBH4'	0.0165893610283538	0.812607948977211	0.991513887755214	0.981035333469689	0.194797937439566	0.705585322524875	0.383275650807628	0.0700148605171752	0.0924293130122082
'ALKBH5'	2.69011977474214e-06	0.00599564595893326	6.00044887151384e-08	1.61926436526776e-09	0.0313602898747512	0.576484637100751	0.388975131980283	0.00890449273977291	0.0029592704702288
'ALKBH6'	0.12078628818959	0.119223021771798	0.0656965931954925	0.0769199405009726	0.00114451419068073	0.554916871115277	0.197982500178976	0.968089449121724	0.13188360297526
'ALKBH7'	0.572327326646976	0.913663792622527	0.979984185350261	0.969082646090581	0.633098843917657	0.919595010977273	0.364370730904473	0.321017759834275	0.719540617237137
'ALKBH8'	0.000182399363960287	0.00571151074230046	0.000575075050460878	0.000123073375627515	0.0583726242049635	0.643249566330377	0.0094216689749569	0.000175784111881732	0.00824463190650907
'ALLC'	0.160941230816272	0.603297488191274	0.425190409852737	0.0980494042839695	0.185256545835949	0.2779460269701	0.168129094454524	0.0403815592146924	0.883253962269114
'ALMS1'	1.82036276066508e-24	2.30028634945359e-09	1.93721920356681e-09	1.78245925419081e-17	1.4298059178545e-12	0.000260674671394267	5.81923261425579e-08	1.19449641298316e-11	2.20289037601472e-07
'ALOX12'	0.00923974783210943	0.0309967611325826	0.0067175242805399	0.00193297500005575	0.00150206293744062	0.0427609126227552	0.00416113795224128	0.038738627061509	0.305570690327552
'ALOX12B'	0.000281855164386078	1.11807792268193e-05	1.57446970564347e-06	2.38137951871616e-07	0.0240716359992449	0.251395030679005	0.190823669707825	0.00113404680045705	0.0101236084926647
'ALOX15'	0.0785000248088207	0.198778775400581	0.493103927655683	0.444481665064539	0.0445912658134345	0.0869861851989216	0.00136935411100245	0.334429549531821	0.287307378161725
'ALOX15B'	0.117900583860192	0.603364942198781	0.567555474494765	0.401863280498497	0.56660493644164	0.296345774851828	0.0554087381461565	0.165095528657535	0.121153732596974
'ALOX5'	2.35797890922125e-05	0.0374044920110091	0.00385209866551982	0.000278698820286276	0.000456868862853532	0.265400388778046	0.0102292015194481	0.00229823689879885	0.0524175389084591
'ALOX5AP'	0.0642213387094939	0.0699975784551726	0.11613458711873	0.106465431679294	0.365993703818836	0.538778529671946	0.346386120136602	0.192174742196849	0.0630719452667109
'ALOXE3'	7.6030076137369e-05	7.81123948219272e-05	1.08701926610567e-06	9.31343977978645e-07	0.113027570118559	0.061928278331482	0.126203422275522	0.00032072113229455	0.00111882942281893
'ALPI'	0.0382455057793783	0.23483550879037	0.559264836798656	0.418420824538255	0.217293727485129	0.434178098843526	0.183183930952239	0.157588806350452	0.147413556339351
'ALPK1'	0.247407564983794	0.025562204972991	0.0770867593287631	0.122599809066432	0.4395210712002	0.0100385068736155	0.190620175027155	0.0041531630164766	0.253299287364286
'ALPK2'	0.103811537533926	0.0169207757474053	0.6074010529552	0.697281793323663	0.0405014446300161	0.17776103183316	0.00298623246801823	0.0409800958578969	0.161796611164754
'ALPK3'	1.91619502307578e-05	0.0465115164675038	0.0484153045651179	0.0033711696007236	2.97704057286193e-05	0.115162683398006	0.0285941594805904	0.00116784308602165	0.0577365877390036
'ALPL'	0.285602401117891	0.241756593581107	0.92392257466944	0.837402949992947	0.164628656156681	0.268728302429942	0.24689529941131	0.0275865031387994	0.677712235707029
'ALPP'	0.463975670860142	0.0117714922672096	0.472434640897209	0.764627525851704	0.268192363306368	0.0953880787463612	0.0842147658662084	0.552872463924289	0.233067544022618
'ALPPL2'	0.923306202722297	0.838042701765955	0.985928427606756	0.993724487452792	0.173441885046952	0.606929802791066	0.691215643140949	0.622099441255688	0.866123785569842
'ALS2'	1.42531657823845e-17	1.76208980098486e-09	9.8485076854127e-15	1.41606547561303e-19	8.39600036679888e-07	0.00830091718203873	8.1503791813077e-06	5.73215252582957e-06	8.24902469546718e-09
'ALS2CL'	0.00088060080149072	0.00676736899313237	0.0586198764904942	0.0386325431197012	0.026502046997106	0.181365837258728	0.160080524353421	0.00326431710121602	0.00646652270518863
'ALS2CR12'	0.252365536800625	0.0283667029792928	0.0030433438440497	0.0718497216199354	0.135186952832146	0.989783688185399	0.801735758899579	0.557991397552815	0.00796421155868508
'ALX1'	1.19194442235648e-05	0.0297493649545706	4.55114858062993e-05	2.18668075791611e-07	0.00217617687889725	0.368639085517534	0.102182043325469	0.00333761668217557	0.0790692817829414
'ALX3'	0.0179514667640283	0.0838229945540316	0.848893528355748	0.694455811747941	0.100225548322693	0.701416752377792	0.73813351129599	0.014181220518619	0.0954187188926708
'ALX4'	0.000772627547108568	0.0012528751642168	0.000893346787542257	9.41369332754054e-05	0.00819330183852391	0.199775391997382	0.543188696769385	0.000430386196597236	0.0705123880634421
'ALYREF'	0.00154475777195224	0.0217195789368208	0.000127192702713053	1.04973027866868e-05	0.0677160714675891	0.773815295650105	0.407596630261746	0.174770573630954	0.095906674234796
'AMACR'	0.299404889493381	0.34951112891561	0.307595060813044	0.138556089594873	0.289076792759128	0.554972978967891	0.36834530334992	0.349868465701502	0.349868465701502
'AMBN'	0.0102275529504096	0.000300542271416794	0.0165671950395052	0.0216475014673116	0.0778070735528152	0.103243823902678	0.0246060213192773	0.400321730057004	0.00856919330929106
'AMBP'	0.0266769933456284	0.328876649052634	0.00857746994213661	0.014973723411353	0.00830650047282844	0.363832899823074	0.284981710393207	0.618449351707355	0.00308618442827665
'AMBRA1'	6.13337571772317e-12	6.15657508261556e-07	4.30163311438817e-10	2.1369310794738e-13	4.13511597955326e-06	0.265664381098975	0.00207320932082805	5.04964617922261e-06	0.00012636546220898
'AMD1'	0.48164157857812	0.00575009828182237	0.34357026806719	0.410367550128546	0.0345399361001351	1	0.236355857613278	0.986114454318544	0.302775620410082
'AMDHD1'	0.434629400365033	0.469710331610408	0.962782280938779	0.97702269993228	0.304186534897426	0.266031540369502	0.737402875010945	0.508502798838175	0.284339970715152
'AMDHD2'	0.998722948219551	0.997388734177108	0.999999998443565	0.999999999903488	0.923682543293073	0.864135173411165	0.962027469778381	0.91776654930656	0.951278098309438
'AMELX'	0.252593457017404	0.157476448709533	0.0208546312211057	0.0388576240215753	0.496103152426072	0.782846942553637	0.479767228515255	0.466506745628692	0.165720481901203
'AMELY'	0.52805430525994	0.321844389186873	0.131323269152806	0.200663917694174	0.448116731984698	0.669415216427516	0.669415216427516	0.932355365593381	0.461619822677622
'AMER1'	2.22438833187866e-16	9.05481358546798e-08	2.23418514449124e-25	7.35724605733769e-31	1.29783209535187e-05	0.102926356883515	0.0686660673732849	3.97949340938578e-06	5.90275840967896e-09
'AMER2'	1.21106823897213e-05	0.0863322268780555	0.20557553353327	0.0352780108836633	0.00767768443508148	0.444158907626035	0.205886259935425	0.0112767970360504	0.0186480745155412
'AMER3'	0.740070255583071	0.849687246923622	0.99963009491746	0.999362408358525	0.531976891413884	0.41697777317023	0.952918115384935	0.343418619000771	0.79928106492195
'AMFR'	6.25816051110225e-07	0.000317879414722556	2.22575160819492e-05	4.72380435078349e-07	6.79304345065148e-05	0.636242470410221	0.014237910212193	0.00316132205378395	0.0075223091070348
'AMH'	0.842733055903113	0.813104874992155	0.99323636879553	0.995362516389071	0.571908717504297	0.546258380033452	0.701238898042936	0.515561688232454	0.556653160605091
'AMHR2'	0.000115441935340254	0.0035828835458241	7.85104577558345e-07	1.45122396396578e-07	0.114589225032503	0.224400210827211	0.00777724171570134	0.0249735438684675	0.00124633859529657
'AMIGO1'	0.000254162393144723	0.00861723568461032	8.9447108519355e-07	3.16024516916983e-08	0.100952869631119	0.639266124743899	0.457028159808539	0.0807159781650776	0.0235821917065867
'AMIGO2'	0.0154634780771874	0.498971687056727	0.979426008882023	0.913488496413017	0.0730668877505267	0.592576086988334	0.270308874716548	0.269327780214752	0.185727482632371
'AMIGO3'	0.41908209060725	0.924341982933855	0.999963225908608	0.999914845464559	0.798811770318526	0.818520313590234	0.719553232478572	0.371650696722176	0.489321575743796
'AMMECR1'	4.56697923002924e-05	0.000742840120710555	6.54713509199552e-07	3.37469875943172e-08	0.0433835808165038	NA	0.278507100616778	0.0978613953525943	0.0120826353075781
'AMMECR1L'	8.01026879737425e-08	8.71350772346762e-07	8.65279405223081e-16	3.14833544664529e-18	0.0101541234934599	0.576497054793181	0.0919293245795905	0.00585382228798585	0.000646588394865381
'AMN'	0.191308908572177	0.56995617467048	0.295065994850962	0.19919980600826	0.198152508096558	0.433552232934592	0.0243697339602499	0.282622545609351	0.632367127892343
'AMN1'	0.021169017099716	0.105824113840475	0.777387020644722	0.462439787674927	0.00742047348627955	0.385404924012823	0.195049064894618	0.133268026507056	0.483505834102228
'AMOT'	5.73233981841112e-12	6.8110031000089e-08	2.05785685093149e-20	9.82177198369737e-26	9.97135053815468e-05	0.353599460223568	0.0120551958919335	4.35086062545438e-06	0.000320588272939148
'AMOTL1'	4.61180333934868e-10	1.10051366736145e-07	1.61986107719424e-11	6.44791327094599e-13	3.43590333417498e-06	0.0310381429353072	0.00242440275701148	0.00205105850955388	2.57479965481627e-06
'AMOTL2'	1.81338278368754e-08	0.000103403466492261	0.00124231160502317	9.82487550093235e-06	6.33313321625263e-06	0.0950080228059526	0.106632876077135	2.82339010501098e-06	0.014348820790158
'AMPD1'	0.0132405783432764	0.0104830087555278	0.0045081416909656	0.00280435949237656	0.134908069615951	0.112342946875917	0.300173109158338	0.0151400510036486	0.134717648196403
'AMPD2'	0.276963617524721	0.412286511387057	0.693814892408132	0.789054349936277	0.151588551112664	0.61299450139951	0.517023044045885	0.0502918922773124	0.384453871890306
'AMPD3'	0.0223301048066683	0.0179609925282554	0.0150165719455938	0.026918138226293	0.0116058449722769	0.729304528701323	0.368809006192901	0.0119396197954907	0.0271649163414496
'AMPH'	2.12416137268387e-12	6.42051293160588e-10	5.49135935389338e-15	1.53171988635929e-19	9.08220492960878e-08	0.0648467863232157	0.00346148542727986	1.88955501383418e-05	2.45791143477971e-05
'AMT'	0.57687057600193	0.730174433194457	0.936741252218068	0.966863882205708	0.514962150200267	0.458708982492403	0.726209951470744	0.597119500073993	0.19126947130858
'AMTN'	0.0297430495605184	0.225072861778495	0.611249566350077	0.477369313447671	0.185892967998655	0.344444323427982	0.154866793230443	0.087128601772069	0.0685374693804893
'AMY2A'	0.000950303878816129	0.167605031548507	0.000787729578244195	1.37421817450374e-05	0.0605114902709486	0.322350272173035	0.0190172687674842	0.00238643468905732	0.107553117384642
'AMY2B'	3.42595097588628e-07	0.000841173758713875	2.76781931333271e-08	1.97414898562261e-09	0.000147643399329272	0.0627030990278095	0.0101230485678083	0.0244613467643865	0.000207033615103858
'AMZ1'	0.971960392502277	0.781779288065416	0.999903840860434	0.99998346825716	0.958219069452694	0.449666106647128	0.629516885249134	0.671850121029985	0.842652528075532
'AMZ2'	0.123509187132814	0.673047765920356	0.976723504548913	0.92294014089427	0.619790243901096	0.690149384044266	0.464797731944867	0.118845440476558	0.420754923861695
'ANAPC1'	3.49173929894911e-09	0.000501871498603394	2.55154783872973e-10	3.23868042327676e-13	8.35803544131921e-05	0.41248354470528	0.236549015382626	0.00930840396027012	0.000150749226007147
'ANAPC10'	0.00411604509410692	0.050415534009742	0.00168840136155024	0.000294453968617719	0.468417596901372	0.600573247826562	0.711831695745939	0.0334020575059657	0.0700767904466067
'ANAPC11'	0.18621217212092	0.628853575215184	0.48198685229422	0.243073275028716	0.0494137182165157	0.897992103413578	0.516951672684808	0.369489385459707	0.798054774382276
'ANAPC13'	0.189568950451215	0.327095515232372	0.140181851471408	0.110827757095271	0.877056492212926	0.815177148254662	0.293435044626977	0.541696450631695	0.277072245490621
'ANAPC15'	0.380977110971988	0.156682761393738	0.605608835227252	0.669324159137583	0.120317512448149	0.834622558728112	0.715693118605251	0.282723990091052	0.537893020350659
'ANAPC16'	0.390709931321507	0.806544877307498	0.519492489885827	0.324583516453853	0.67344185528186	0.600837712654293	0.399726491264753	0.24017075069884	0.667161327434529
'ANAPC2'	1.57586977233085e-07	8.94354707633936e-10	1.42038487236757e-07	8.00488504718553e-09	0.00431368300692071	0.26450677205698	0.0214528045525469	5.81482301740164e-05	0.00053389802920914
'ANAPC4'	6.91656828492692e-09	5.03086734658439e-09	5.90424216390237e-08	2.85305434595212e-10	0.000922761185220861	0.71648998640129	0.0393359987769616	4.11228696598372e-07	0.000136471393744184
'ANAPC5'	0.011416446256966	0.146460442328364	0.581246626380393	0.444388264825614	0.00176669113114102	0.531280277123511	0.472518826131006	0.105596912347094	0.133797204697524
'ANAPC7'	6.43617411112473e-07	0.000962262089633718	9.93311314549675e-07	1.95235365718664e-07	0.00014344170506887	0.226980284088039	0.017977285038624	0.0215878119372698	1.40016741290284e-05
'ANG'	0.999999999999999	0.99999999970453	0.999999999968068	1	0.999998682492503	0.999989581777893	0.993344871614811	0.999998511574795	0.999999997132699
'ANGEL1'	6.7183911105986e-05	0.0601357616344343	5.40517532253761e-05	3.44599152551566e-06	0.156234677317402	0.52547329557088	0.000419352808914635	0.0847734115506726	0.0477172424211495
'ANGEL2'	0.00204900452028927	0.0131419860457521	0.00033477081020653	0.000105716795389293	0.0129122886034209	0.433748997175517	0.152471339421519	0.359608361344049	0.0276904326912143
'ANGPT1'	6.16030644523546e-09	0.000196880832732964	1.98217040778901e-08	7.480642939844e-11	0.000568617582089236	0.0384256425549321	0.0532303135869923	0.00246552777206185	3.84419675373082e-05
'ANGPT2'	1.55244154608803e-06	1.85074115719466e-05	1.18221042334714e-11	1.4531765912117e-12	0.00540593897149309	0.592549672575412	0.0239247974994951	0.00503250243462223	1.14266338586173e-05
'ANGPT4'	0.0367566608486398	0.000763798089325398	0.056985255379541	0.103919811520986	0.300217385515118	0.22943504766507	0.109285806028807	0.0791178193860628	0.00951591191894223
'ANGPTL1'	0.000284142395492393	0.00121228799098204	0.169327479273506	0.04339735298377	0.00615562308894931	0.751990796900751	0.0476812337389372	0.0137438062321544	0.0441985025921377
'ANGPTL2'	4.86909282566001e-05	0.000452911445563733	0.319821899119225	0.115192741622301	0.00485229918518504	0.478181467601918	0.0668610791906345	0.00181442028135721	0.0361253357513637
'ANGPTL3'	0.446411928860298	0.258394941011501	0.160701912428897	0.213552607023644	0.468350617907366	0.173331199509338	0.207462665036968	0.46575675852717	0.494284814480157
'ANGPTL4'	0.0548362128068151	0.463836570162345	0.235358423346005	0.0660048331270153	0.000566725651979886	0.805569874337904	0.133373080376395	0.0245974281940883	0.812388684030245
'ANGPTL5'	0.0425777096653958	0.0634378988571586	0.105598049204888	0.0371518599706817	0.124099124546981	0.832440391718969	0.377622175255812	0.529990368350232	0.326972807189609
'ANGPTL6'	0.114726749580597	0.24328396850654	0.00104397428884129	0.00354743666199955	0.074094342109103	0.565617975741793	0.314642808138277	0.186125905935725	0.339511740101949
'ANGPTL7'	0.0382707292790132	0.19295014403427	0.00452962998724318	0.00705780757429337	0.0293708402022419	0.908699066067237	0.531583273235761	0.412345028849641	0.0784832184227688
'ANHX'	0.0165167360311941	0.00655042485687402	0.0869588334270422	0.0350740568588282	0.00186686822335897	0.303289255287338	0.107844941564995	0.181553539284132	0.18826249838901
'ANK1'	3.31790426497847e-25	8.47687502044935e-16	3.10808522857443e-28	1.79526144882522e-34	4.01828784088774e-11	0.0045751524778896	2.35608368133159e-05	1.31141378599649e-12	6.28736071799315e-12
'ANK2'	2.12723245707817e-46	1.24795240878708e-34	1.78080257865557e-73	2.21935554418144e-88	9.14833866635907e-18	0.000293432619041037	1.44257476522619e-09	1.77674525351662e-17	1.76721993996623e-20
'ANK3'	1.46178980920642e-47	5.81926753552764e-26	6.50319227530128e-58	2.43329470575465e-73	1.80356458651621e-24	0.000565173208267541	1.23443529949103e-06	1.41255631311673e-18	1.08499297256349e-20
'ANKAR'	0.0192459175678097	0.242752613706482	0.292506647429431	0.128290597306845	0.060740198994744	0.254002316065647	0.21609993430889	0.00973984968806976	0.154869697924033
'ANKDD1A'	0.0542616341666182	0.107457047039671	0.403555233840787	0.341287045930089	0.000416310526809945	0.294297412311113	0.594270637112206	0.161507121833252	0.0721527971256738
'ANKDD1B'	0.577220389584938	0.506465234859671	0.51353661824376	0.50392516833793	0.741655130161359	0.879599606204535	0.839358206255589	0.856401255406761	0.585650408048395
'ANKEF1'	0.00757051654713955	0.306526447179161	0.107344997516163	0.0445300807028124	0.00570529406688382	0.119851039668861	0.191497623479103	0.288704746194079	0.0516277831234839
'ANKFN1'	1.13118237668289e-09	7.58287302442078e-05	7.35673334446679e-12	2.2467503443822e-15	3.21974058642922e-06	0.0411215329447585	7.41970996081711e-05	0.000834784396115528	9.85628600684544e-05
'ANKFY1'	1.05483815146722e-16	1.06738589990167e-10	1.1463644133994e-13	1.18875910150749e-17	1.29034880480829e-06	0.0851807610979201	0.00145572611614909	1.72222652664204e-06	2.62911299285891e-08
'ANKH'	0.000218728137319522	0.0038185692455542	0.160900552074744	0.0339385598793291	0.029773100385227	0.527518962671095	0.0831409033985617	0.00691240981792897	0.0357390454546963
'ANKHD1'	2.61432864546915e-29	1.08096241924426e-19	8.02948483107451e-61	9.54098641261381e-71	2.17890957784969e-14	0.010350416678896	0.000949790558289287	1.93635685772724e-06	6.39812427056571e-15
'ANKHD1-EIF4EBP3'	0.673169348186983	0.4204387319502	0.297422897745012	0.311599487639922	0.733825910053278	0.874211281920738	0.510601438928222	0.733825910053278	0.635850356136325
'ANKIB1'	3.18425540603141e-09	2.53273189494257e-06	5.50171450996566e-14	1.27550136823262e-15	0.0329267632522365	0.0814379066581982	0.00768638664544297	6.67220491715074e-08	5.95647287712798e-05
'ANKK1'	0.0533014869806235	0.61813917928083	0.85237014482306	0.69541809960749	0.183521724091476	0.129714254496503	0.355328423051822	0.0271544503801922	0.245274282079814
'ANKLE1'	0.99999999999871	0.999999994596921	1	1	0.999999999998824	0.999568742574504	0.999999980966799	0.999903223626117	0.999999973214762
'ANKLE2'	0.0189939335580339	0.000296710190863502	0.234904350892163	0.413901013942815	0.00100824139539852	0.200101546106729	0.0132826675798375	0.673963686352526	0.00157205503949306
'ANKMY1'	0.356876027861584	0.403723487745324	0.950256217083801	0.964672195399834	0.366873076632801	0.688119781480182	0.12964377492362	0.255553231799936	0.123364395233892
'ANKMY2'	5.06295202045282e-05	6.84690332095062e-06	1.05836956466049e-07	1.27791202644776e-08	0.00350781070706693	0.0728670506782678	0.00625394681831573	0.0215236442909333	0.00622719314460103
'ANKRA2'	0.605078362707703	0.196994390404368	0.070091597050508	0.149255664891833	0.867732559533584	0.494692600040218	0.601266185373963	0.94873836554866	0.135290027804834
'ANKRD1'	0.000174195276982683	0.270138416459467	0.0400259191140754	0.00410934464539868	0.0309870860332863	0.343898426176941	0.35243532119958	0.00344398104258382	0.066559012087417
'ANKRD10'	0.0256196473884681	0.0256008816331469	0.432887102409941	0.238447300453532	0.284223346839797	0.409882608714366	0.243618834833534	0.0107403660334213	0.263318311698031
'ANKRD11'	7.76792204284064e-33	5.50830210422635e-21	4.82568859058182e-45	9.56487013511467e-55	7.83355543474076e-15	0.0102204793018451	1.34413480849417e-05	6.14948042729206e-11	1.62581002437307e-14
'ANKRD12'	9.64320015292286e-24	3.40349250880826e-13	6.41104510223353e-15	1.08024463493262e-22	2.73995726788469e-08	0.0376396615479426	1.56520796417612e-06	2.5382770396475e-10	4.02760480734514e-09
'ANKRD13A'	8.00654403732836e-09	0.0312399837963015	0.00012665054946053	1.25970846961876e-06	0.00139675341126626	0.665904223559778	0.0115619351189023	6.73824131782978e-05	0.000424833695949442
'ANKRD13B'	9.7816279686209e-06	0.00267604385779131	0.000296496741837869	4.6346662388039e-06	0.00350499019386199	0.386977270273676	0.0527017353811959	0.00137933882104071	0.0383720019061426
'ANKRD13C'	5.61007428807132e-11	6.21758943052493e-07	2.02302137376923e-17	1.84730837728019e-21	2.38471869001757e-05	0.0269198723497934	0.0603135669008734	1.950828037021e-05	0.000258141784016314
'ANKRD13D'	3.15073623651142e-05	0.00723915639237218	0.0270173963685626	0.011914656712173	0.000321132892232944	0.295767118965204	0.0399757058065874	0.0793550151745531	0.00128232377436482
'ANKRD16'	0.0423868805286809	0.730705998756176	0.174013482379963	0.0689032803566716	0.0655571426417034	0.155200825479769	0.220713602931264	0.0864139404549653	0.28900014393451
'ANKRD17'	3.94487747189981e-31	1.32318046932023e-21	8.1018795698256e-70	4.42478683449515e-81	1.94480840802817e-12	0.0338666636905107	0.000959081429152382	5.50664197719524e-10	6.54042468173327e-14
'ANKRD18A'	0.000198904704102079	0.0604399849271177	0.0268905497355509	0.0121442446829577	0.00222120780410172	0.302995431941943	0.0647903540975558	0.000210491975857183	0.00237974963327668
'ANKRD18B'	0.0976863966529623	0.0528814603535713	0.0301093209896257	0.0244515461178735	0.280774298586182	0.430081726164782	0.0379563661395552	0.0338794993454643	0.495970307369326
'ANKRD2'	0.551698298878972	0.0252878468946135	0.129203859528543	0.50360846550622	0.721165130346897	0.405332441975389	0.275655627071346	0.735234614275266	0.0507946958386912
'ANKRD20A1'	0.353496928210779	0.840874031941917	0.408727577292568	0.285190387472445	0.707069137594256	NA	NA	0.594556076590576	0.840874031941917
'ANKRD22'	0.144819241091492	0.0114246210893786	0.018943625087587	0.0382510670537769	0.762884786444265	0.404371602873939	0.03204545690713	0.180413967217022	0.104996356682737
'ANKRD23'	0.989852594545795	0.523463381121413	0.880165779804693	0.97368697949836	0.908791030289174	0.986162177975831	0.932456420885928	0.935306028996304	0.869487830048734
'ANKRD24'	2.51775750687234e-06	0.00436281855828819	0.0168842400046712	0.000976412321807851	0.00048773818635769	0.00996604641503203	0.000782992968313312	2.36111015511508e-07	0.0769901911374812
'ANKRD26'	3.88473964609883e-10	0.0102167901600564	1.07666553380872e-06	1.59973178107995e-10	1.55127402323097e-05	0.0121873409317058	2.54198555114606e-05	9.72753880484132e-08	0.0078879275990892
'ANKRD27'	0.00291751816708387	0.153301837163523	0.454280079796416	0.235772892095628	6.45225404860157e-05	0.0805147166276003	0.0082270190627468	0.00367386260613117	0.302411705806748
'ANKRD28'	2.39930814596329e-21	5.27377512340477e-13	8.56964117842961e-18	7.1203129590389e-24	9.14862263542601e-09	0.0622591743677111	0.000328539412431375	2.16362581111212e-07	2.52343419105514e-10
'ANKRD29'	0.00528374495858061	0.00488792926872761	0.140751898861187	0.0367472252682882	0.206409552751496	0.243193836170911	0.431015565489184	0.0135140917233034	0.0968393502584735
'ANKRD30A'	0.000210134539546296	0.00185886060017766	8.44261438852318e-05	1.04831297819951e-05	3.85711946949991e-05	0.118252156097399	0.0356306110782321	0.206804965970105	0.0201015262641407
'ANKRD30B'	0.00282485959121408	0.253407265294278	0.0106650702036806	0.00114218273602058	0.0047761889757762	0.329965042566099	0.0118795648283664	0.0106732984911764	0.103389801196027
'ANKRD31'	0.0238989603593034	0.0960558652753895	0.0619402196069901	0.0657193551325506	0.00352049191818222	0.539340268323649	0.0769456560385501	0.254127925741259	0.060247889918814
'ANKRD33'	0.730011127779131	0.83527524092282	0.963409724971377	0.963189484220625	0.331711781852919	0.611716348485597	0.766090031668043	0.385680444315408	0.680827215068437
'ANKRD33B'	0.00698053137521676	0.0950814455105168	0.152338920771925	0.0701591985976532	0.0434728520106541	0.525020880466943	0.0941847910271439	0.129855728088056	0.110271533526173
'ANKRD34A'	0.0508088343919835	0.365148277092615	0.00683014610990458	0.000481438797501402	0.233253851462642	0.832104076186156	0.331944820734432	0.0762934216129963	0.750132065097369
'ANKRD34B'	0.76645873097012	0.932155176290643	0.9857986980378	0.993192860975459	0.355430591277471	0.562397690977015	0.496336256839254	0.93071587927618	0.516420764601795
'ANKRD34C'	2.94391539865991e-06	0.000205407777457474	0.00297068406282761	0.000282455176446836	0.00880516055363607	0.573065661232685	0.216302759965301	0.0189324251647418	0.0026972524679747
'ANKRD35'	0.00737252587937763	0.00617882394734365	1.11872216528076e-06	1.70800683450396e-06	0.268981124077869	0.0982311001564739	0.0906479893271341	0.00455220429536029	0.0587307935982616
'ANKRD36'	2.72167634185322e-05	0.0030929754165456	1.22276935800448e-07	1.05918001290089e-08	0.000217835936592818	0.049456966697254	0.000244099085316012	0.0210648132431098	0.0278393049875547
'ANKRD37'	0.0476186278772708	0.300507587411173	0.0463143043672093	0.0111433020389551	0.207905679881477	0.547239902641003	0.128766939513753	0.279511978391293	0.339321387321133
'ANKRD39'	0.267949236183791	0.0770172908135912	0.232589555990664	0.304621777224617	0.511780973126645	0.516934551149133	0.179859117406035	0.220439548031124	0.176308355766297
'ANKRD40'	4.2184779668377e-05	0.00087568499292061	0.0101627145257789	0.000293111872846173	0.0271597757318792	0.531114617979559	0.165930914148236	0.0106712001414272	0.0115500541988643
'ANKRD42'	0.00321861566986557	0.011154649695688	0.0300906126366118	0.0211164892818703	0.243508376475238	0.506920894549846	0.209583116756413	0.0680613963941115	0.00121616509034775
'ANKRD44'	2.18785444739746e-11	1.48489298796958e-07	2.89150903560187e-10	9.82753526310156e-14	0.00322473465347267	0.0227066908168622	0.00102609793067451	0.000157731593766587	0.000103882327506282
'ANKRD45'	0.0114935543914782	0.638661239792199	0.331909379825142	0.111640621238587	0.0316824393609	0.484324146353953	0.504177304343269	0.0171120268961628	0.265412097937543
'ANKRD46'	0.00684213449336062	0.0949365127070919	0.000785173339971767	0.000110270088439476	0.0934101261235163	0.222972572600275	0.122335365126001	0.039565128074627	0.0399647850990336
'ANKRD49'	0.402510225708996	0.381373173306739	0.367728367156771	0.228109707819928	0.8467658341341	0.932133922406819	0.875561769489954	0.438356054481509	0.785324251356644
'ANKRD50'	4.27932394810629e-15	5.65725956703618e-10	6.26656224313878e-11	4.5044997838601e-15	1.45824925017251e-06	0.0741058209629143	0.000521422875955316	1.62999056742478e-06	3.5248398058652e-06
'ANKRD52'	4.82089111658297e-15	3.29794838418025e-13	1.61180920845198e-29	1.66679761477568e-33	3.92846891147767e-05	0.180963385497576	0.00733792550562615	9.74400076802569e-06	9.8517265637539e-08
'ANKRD53'	0.923115832553225	0.908316316651848	0.99911972695543	0.999967603164909	0.9812437100232	0.720066774338151	0.787765953161782	0.701976907293933	0.101598149199236
'ANKRD54'	0.00275133443585623	0.00996332832838155	4.68295826694901e-05	7.32841584456352e-06	0.0707455346716003	0.867152392294418	0.686041520218827	0.011438046560934	0.0322951069054426
'ANKRD55'	0.0361528139210579	0.365113249832212	0.110020248659853	0.0615080607150752	0.175363450189138	0.61321293680123	0.108477779634602	0.12115957206658	0.113258533644459
'ANKRD6'	2.1070995435372e-08	0.0303477044128439	0.00707578767355634	0.000161805225143873	0.00055132145853488	0.297842920557252	0.0146830071255651	6.84815241915956e-06	7.88631734202841e-05
'ANKRD60'	0.999687084672378	0.799126529412852	0.999783460534628	0.999981603417647	0.623106823508695	0.996666564124033	0.890556614838877	0.995711017223332	0.995272446529108
'ANKRD61'	0.99303920799829	0.751305505468998	0.999238203982146	0.999900542261208	0.396054300459043	0.614204587075796	0.617468401887809	0.998912216575202	0.86586733882597
'ANKRD62'	0.000640485383689383	2.40668953654452e-06	2.13852646738146e-05	5.36650418770897e-06	0.0226192021742732	0.205788559132344	0.0659694592287442	0.00295015941462234	0.00800016227133516
'ANKRD63'	0.0034190851787763	0.331592670180486	0.193272726713502	0.0996175573119718	0.110379879006528	0.590595114635865	0.387544636121828	0.309338784905428	0.0192607802541445
'ANKRD65'	0.976634982036582	0.999473852197721	0.999999997221987	0.999999988041795	0.85146207549341	0.651758225469809	0.976137868069748	0.413143267637294	0.838941912303293
'ANKRD66'	0.452493634880041	0.492026049059627	0.989800070219201	0.996320272528698	0.916617200374885	0.416539970826094	0.389403189140152	0.462686127053529	0.112724615920428
'ANKRD7'	0.650927468968992	0.116590712782363	0.336316881582031	0.247154424196956	0.582490478426516	0.357888550140799	0.900371188598308	0.1307041688622	0.541032857067516
'ANKRD9'	0.761923246280915	0.8913763195708	0.999999676528552	0.999999530196713	0.940696490816662	0.801610812271843	0.671636700649074	0.871106775701928	0.773952928570218
'ANKS1A'	8.56108550540088e-13	2.94094878545207e-09	3.65780396569911e-06	5.27815005584065e-09	7.23042132643053e-08	0.0489346728951552	0.000792062584878777	1.96498952781654e-05	1.85130816177811e-05
'ANKS1B'	1.76579229136595e-19	1.1053193315373e-12	2.22238230101665e-25	5.03586771729291e-32	1.35088324904688e-09	0.160988226669461	0.000910057777665191	1.51174597360768e-06	2.3079049753731e-09
'ANKS3'	7.41730708887801e-10	0.000302955976942671	8.55617929227704e-06	1.51027391643309e-06	0.000236743171013269	0.338884657938854	0.00278438814923156	0.000924356878944606	3.86849199217512e-08
'ANKS4B'	0.157442464596947	0.183204218651721	0.634435418237156	0.626942257259257	0.365932498201456	0.613887421280184	0.250948583262256	0.444815989889294	0.102604219755596
'ANKS6'	7.23373810698217e-05	0.00084455435614863	0.083024132368055	0.0167230465433159	0.000226839483769408	0.161831543045396	0.0284282963466692	0.0298358876997606	0.016618781651213
'ANKUB1'	0.0753417316614937	0.354276404492709	0.421289401665929	0.287591183919673	0.120646763666643	0.386455593284718	0.722722125586103	0.105175775557633	0.231605961490586
'ANKZF1'	0.00144645178222504	0.453026782682934	0.00446550958216356	0.00090217702388767	0.00199164835646203	0.421837550935733	0.282143096382127	0.00264738600984443	0.185946721054858
'ANLN'	1.92624259229631e-17	1.86174318921911e-06	1.6231414523969e-08	8.16291405472943e-14	5.8533910724729e-08	0.0498224431787234	0.000564703852673266	3.67897366684197e-07	1.17935721076513e-05
'ANO1'	1.00792905283628e-08	6.05298474608204e-09	1.09297128663322e-06	1.30832314620116e-06	1.97167589107238e-06	0.133131724608449	0.0663916844393145	0.00244532844329913	1.32145115879738e-07
'ANO10'	0.23563433660029	0.222991879024029	0.476480244919783	0.580188251405436	0.191924396757616	0.0733213927731703	0.350790278814478	0.15840201614262	0.123949697945981
'ANO2'	7.33079051440184e-08	0.00870813587975153	1.64154139904038e-05	2.99941645893499e-07	3.96763637452732e-05	0.0078830019879503	0.00230753084433481	0.000248972783498904	0.000257550535934845
'ANO3'	6.59428922339766e-09	0.00134857072035612	2.80991157756861e-09	3.16729529166541e-11	0.000106347895324956	0.0482598106627598	0.1099364499694	0.000211829970635964	3.4914228125776e-05
'ANO4'	9.34149568565195e-19	2.25495158019851e-10	6.41419752625594e-16	3.22457407946119e-22	1.4902873115262e-07	0.0102533058387681	3.71237158617153e-05	3.16930464346408e-09	5.30471374362777e-06
'ANO5'	2.31518934420974e-11	0.000268232923329153	9.96938199568214e-08	6.16821556382991e-11	8.07412048979525e-05	0.0641055033126444	0.0111924231684847	3.48756739888337e-06	0.000130103658428872
'ANO6'	1.60366847510531e-07	0.0224459294656239	0.00157632859810006	1.65264867295966e-05	0.000300859785984209	0.0343620018772485	0.0105805090643471	0.00331690547378846	0.00547947463128569
'ANO7'	0.000955467295470958	0.0643013852951144	0.002815092058968	0.00590143577378987	0.0167550129554431	0.270518287354714	0.325915366419497	0.074112622572417	0.000614610081365758
'ANO8'	4.71901244531454e-08	0.00302576303182682	0.112546510788736	0.00382694748162808	2.64885042475504e-06	0.348724310985236	0.0111577641318702	3.87305640339557e-06	0.0408818166649097
'ANO9'	0.00749585579336877	0.0245510237787524	0.0578339825745971	0.025161253223924	0.00272129749293219	0.157684789382995	0.295099882067881	0.00466286105683645	0.097484225106721
'ANP32A'	0.0173816289965988	0.0728769829982659	0.000112074873422045	1.64097518949321e-05	0.489931360304273	0.797336097850056	0.3608996149604	0.0927331424553902	0.0334673554062182
'ANP32B'	4.36130605820736e-08	0.000259506708306129	2.6088137887454e-06	1.68541375486577e-08	0.00403328025768674	0.293713622064045	0.159179132494071	0.00494695225762531	0.000965835515374968
'ANP32E'	0.322181473420097	0.374393396932282	0.102776041763096	0.0740740175790286	0.680272946259061	0.980976950208494	0.822810853500304	0.554222388412145	0.61488601572571
'ANPEP'	3.22939549804633e-05	0.000610555677970263	0.00552225769438837	0.00123720132671546	5.86531738586421e-07	0.452464575591082	0.0779372563547569	0.00965014339211349	0.0272645304938084
'ANTXR1'	5.636941529912e-13	3.69313596503738e-08	2.41991125031765e-12	2.37356654251323e-15	9.38191038521964e-05	0.144578554906777	0.00472208521745793	0.000721791002229951	5.4559331874952e-07
'ANTXR2'	4.37828943293411e-05	0.0488058476144673	0.000868878891886645	3.38786368833626e-05	0.0582448108025833	0.825215116278873	0.124330205533522	0.0190347448454891	0.0498800098167419
'ANTXRL'	0.00990604320116927	0.045905033635706	0.638815194460599	0.494310386525296	0.0017379520482507	0.217691110449566	0.0239983281019842	0.100316962735798	0.108084461970768
'ANXA1'	0.000314806736682539	0.0851602077309875	0.000218824866649402	6.04507267226477e-05	0.0710419828576163	0.22633312747625	0.178941698532412	0.106761726456133	0.0171642011595281
'ANXA10'	0.000290276654138098	0.00514304247980869	4.60230723641639e-09	2.43873164339952e-11	0.00438407139988225	0.259448880709418	0.0567114326720977	0.0372203105710728	0.0495297097806552
'ANXA11'	0.00147283135093032	0.0320644746793044	0.0377331227131656	0.00889112381572195	0.0508681093225779	0.455613775204264	0.314443498141865	6.18195085373552e-05	0.0422954613250802
'ANXA13'	1.72938964117111e-06	0.000401808521590615	0.00658311008515402	0.00117454264556472	0.00114917640951088	0.167269915796724	0.00630498234964438	0.00894203467651229	0.000828042368432473
'ANXA2'	0.001684332345777	0.0334255024932727	0.00683519440049862	0.0015367900059998	0.0680479621000752	0.175227956413849	0.145155674451089	0.00788160890077568	0.0188789600973452
'ANXA3'	0.0034100952526733	0.00967552339950405	2.22127516879516e-06	5.39681012627106e-06	0.0247777584583165	0.216486471826772	0.712979790179898	0.028661835401593	0.0014377546594895
'ANXA4'	0.000550320748927921	0.00294307963710852	2.09859920238485e-05	6.76411302287057e-06	0.00150439864079941	0.232773787372301	0.00809912932627606	0.0633774374613704	0.010770484187238
'ANXA5'	0.00174793688343994	0.250676091546157	0.00525633378736705	0.00159771321311017	0.0188715118405042	0.157739254191282	0.132818581091615	0.0551613444988244	0.0454859356318739
'ANXA6'	0.000159023225341735	0.0153420766604888	0.000418086872568356	0.000187065198774025	0.000167232383609267	0.102442917569319	0.020323277347652	0.0642052065407256	0.000939013471951688
'ANXA7'	6.83729524851178e-05	0.00224531375042142	1.3577526089973e-07	5.14929589399587e-09	0.0015313382836346	0.137871154429389	0.00956548664964902	0.0111358263346812	0.0363868378708271
'ANXA8L1'	0.811729822186402	0.945091844981921	0.988973459143673	0.96266140825822	0.492141054481035	0.899111265676214	0.780245654186088	0.84732240029978	0.859498391096068
'ANXA9'	0.0250053054854892	0.1741783068111	0.00363520308507432	0.000906831897601639	0.164347681772119	0.58362608849027	0.0125252944085147	0.174578085221467	0.468805600228809
'AOAH'	4.19905164053829e-08	0.000344378241323934	1.03787510635317e-05	1.40909787582105e-07	5.38328945939573e-05	0.254247023844286	0.0375239243706523	0.00101284984949737	0.000121987771863038
'AOC1'	0.22840396480955	0.301709777215096	0.753692183215015	0.825201028690126	0.157085135640752	0.326115617267228	0.32107487081275	0.204842082476061	0.121441880685109
'AOC2'	0.421305169499043	0.271146827916521	0.604166645634011	0.666582559342383	0.586250631224834	0.264222765566518	0.547904992812733	0.0343702758567873	0.594860018783107
'AOC3'	0.0316187155493023	0.434830684513123	0.232173865061524	0.150177605624756	0.0139350986167919	0.778437923082969	0.161333272450661	0.186135723891379	0.226355142828035
'AOX1'	7.05703763814191e-11	3.07618980072631e-05	2.3532976056563e-09	3.50688518531905e-12	7.4929712377782e-07	0.00929151111670119	0.032696541665869	7.82854152009436e-06	9.32009725056453e-05
'AP000350.4'	0.999319321766707	0.992014420013173	0.999426920192627	0.999913313882475	0.972547580013707	0.98617826989531	0.999432160343545	0.932775528620783	0.997238386645064
'AP002884.3'	0.622699516592265	0.842419139670353	0.669665730924445	0.669665730924445	0.853937677971144	NA	NA	NA	0.622699516592265
'AP1AR'	0.000223732617211784	0.00302924912508605	0.00125624124794304	0.000169255101108553	0.0181336129826668	0.253385092250411	0.166957501003382	0.197938891555742	0.00538978599364659
'AP1B1'	4.0854632895619e-07	8.01599034215664e-05	4.39795475697487e-07	5.66355643849419e-08	0.000263675743587209	0.517523187624398	0.0121120650760237	0.00948910765091448	0.000432827737632988
'AP1G1'	1.23952311700164e-18	6.25817102155599e-14	1.91628481509862e-47	2.80416869481412e-54	1.56674960455932e-08	0.0188642457354295	0.00349868698857979	1.1634561769214e-05	3.00771996734172e-08
'AP1G2'	0.0295108918831405	0.188050764188994	0.00382110386393121	0.000939760381381277	0.00512376178274456	0.427829557880771	0.290235352622243	0.053885159981442	0.628465074672465
'AP1M1'	0.0350938098038774	0.00735337418626176	0.00167803028662244	0.00288132503160005	0.216154394795682	0.492782915496502	0.0721830525871354	0.216154394795682	0.14927242501878
'AP1M2'	0.258382581398832	0.431193833898362	0.632816799234959	0.665175848103797	0.170231403343831	0.758993006413565	0.961141169567539	0.723967417246198	0.304196847650968
'AP1S1'	0.2518909537457	0.216219414332124	0.648520749684394	0.527536077707971	0.205865233426029	0.454494232794346	0.721117716973642	0.407507736827583	0.516809337241117
'AP1S2'	0.0958102580855136	0.12363092777571	0.000306981783596683	0.000343049999492863	0.155935267898403	0.830413565399645	0.475529802473143	0.661582729263789	0.250203977889088
'AP1S3'	0.0690484664946489	0.916948620283405	0.393530569739932	0.307806768108555	0.410971924899455	0.847348397224697	0.441842540313389	0.0692934949256417	0.183279837392264
'AP2A1'	3.22073182768809e-08	1.38400102222579e-05	1.4136781635606e-10	3.1818012857306e-11	0.0160658515720475	0.43313038437738	0.0172556141429399	0.000665621116711429	7.25971322579268e-06
'AP2A2'	5.0978198290484e-10	3.53403959995757e-07	4.87128965677766e-06	1.92492512187612e-07	0.000344009220302633	0.28848937364313	0.00283641060468965	2.69098816235489e-05	1.88862782480932e-06
'AP2B1'	0.00434442895590697	0.00266757577551141	7.75037924524907e-08	7.1622580562655e-09	0.484312967220344	0.960917473494489	0.535550016364882	0.0299226272341924	0.0109988907045818
'AP2M1'	0.0616837672584883	0.0188037959175211	0.0014794699470592	0.00277172528031679	0.131611177001288	0.228693372441372	0.276671907987415	0.396507893070573	0.00870048271333683
'AP2S1'	0.00249663811547806	0.0374889314970387	0.0166940901787284	0.00245828011021218	0.0504334627048925	0.580939208402946	0.224573958207297	0.0757915468688251	0.113263437883282
'AP3B1'	3.76430951111138e-20	1.05177407382233e-11	1.7484411282499e-10	7.91691968186292e-17	5.24597072200705e-09	0.0229730673111145	0.0004849422600635	3.77760400187265e-09	8.0551505971916e-08
'AP3B2'	3.63466988478498e-16	4.14668642985458e-08	7.11546812122409e-08	9.8977399739499e-11	9.22469797901321e-06	0.345760532349702	0.0045454052553159	1.52953213181009e-06	2.44307730163003e-09
'AP3D1'	5.98684745418898e-12	7.78721241270873e-07	7.13805376170234e-12	1.38551436576346e-15	8.67516421774922e-06	0.0998016777851318	0.016887884894648	3.84800518457325e-08	0.000328151025923085
'AP3M1'	0.00224163772815915	0.418490881855992	0.0886738624167312	0.0417812315554493	0.0149491671076716	0.699789110237345	0.0806441354235021	0.0952194912785089	0.00570535632406847
'AP3M2'	0.336408325901893	0.608233220627496	0.289182065756013	0.186180592276369	0.116408016620006	0.946126746622525	0.182495968272728	0.259641639056979	0.664800741962022
'AP3S1'	0.911530991101255	0.898409737011761	0.982642577294985	0.934102026871585	0.899940469107219	0.994054536661524	0.994054536661524	0.915031959659111	0.998112213849899
'AP3S2'	0.55991481268847	0.24401121840086	0.625805019404996	0.647669597363884	0.621931112097231	0.880545659212809	0.164942230043545	0.621931112097231	0.472119861686273
'AP4B1'	0.00188326731989848	0.000267767284715696	4.74525247304074e-06	1.05187238259928e-05	0.014345452948309	0.767427137834708	0.521057434087471	0.327937352703394	0.000128363493134562
'AP4E1'	5.99942161742065e-16	9.57227881052463e-10	1.16799931086e-16	4.90159700656363e-23	9.78983839049011e-07	0.300177202964346	7.88614740804462e-05	1.15280189142156e-05	2.24521435996278e-06
'AP4M1'	0.000363282646142532	0.024059192091389	0.00985550374879007	0.00349477814026367	0.00897076949522877	0.326975358414515	0.0602003707009333	0.0169418079434289	0.0139582472267831
'AP4S1'	0.18817502019208	0.155695116853435	0.0513878027948566	0.0447577600365882	0.178106349873022	0.504255552926149	0.0206547799915185	0.839478324896206	0.148353607255126
'AP5B1'	0.129222957421543	0.31797922755207	0.960203583087404	0.909993959294004	0.143395728605318	0.594284641487201	0.0139952282207121	0.431173484147122	0.0901104872507071
'AP5M1'	6.51864609261133e-05	0.0258952515283532	0.0524827867220237	0.0183242899758117	0.00055187322683394	0.200214680316056	0.0383055625015882	0.297300681136382	0.000660083389349292
'AP5S1'	0.658749635380832	0.671612900063778	0.994018006858359	0.996013579053668	0.89850552109944	0.805278959544969	0.357474585822946	0.343356322630683	0.711776777222654
'AP5Z1'	0.0621755322666679	0.172375205543301	0.972809883753995	0.953593391954099	0.0111391175183352	0.275389886118414	0.000100210265244749	3.92439749607974e-05	0.562496147474455
'APAF1'	9.64089813979191e-09	0.000667604483749242	1.27000608820816e-05	1.3028440533817e-07	6.95199365921423e-05	0.074862034983369	0.000419551120446086	0.0474411577753089	0.000101680660108968
'APBA1'	0.000601753449209823	0.183403804977388	0.719442503392881	0.388768783284614	0.00238210489639809	0.490084455538895	0.0264970454499596	0.0103438838486134	0.191240260356429
'APBA2'	4.04069932887923e-09	3.12850585199842e-05	0.000370428919452124	1.19504240945519e-05	5.90795512252854e-05	0.291061655787052	0.0230237666795171	0.00083896973273268	0.000113177567709822
'APBA3'	0.0347592636125909	0.050758702881253	0.271106894849022	0.19128824307401	0.32522066353256	0.0838983891044411	0.0521884901862	0.0429184268406496	0.209593536377392
'APBB1'	1.66884910834646e-09	0.000562600599751771	1.07770822231837e-07	9.93860145053319e-11	1.13601808298728e-05	0.358240002627008	0.0459750529676422	0.000317143131412929	0.00129143931260558
'APBB1IP'	4.89094175314334e-15	6.68394403747264e-08	2.8489683061606e-10	1.02138662947917e-14	1.12372533096283e-05	0.124790216973924	0.013673269171622	1.43250950970821e-05	9.89462145248516e-08
'APBB2'	2.47674390615912e-07	0.00442858870801224	0.00411282379244447	2.39121186456676e-05	0.000481491728080153	0.266510750757877	0.00422724741191668	0.000858895282740466	0.00844292895915597
'APBB3'	0.00404253773155961	0.0432285327150191	0.123503966907382	0.0252762220610702	0.0804188635531896	0.51550948563006	0.017359037732358	0.0266132672530561	0.0247415421890257
'APC'	1.229598135841e-54	2.67018838434239e-38	2.4127815050314e-63	1.65644509433394e-83	1.07770758249727e-18	0.00029691970309541	1.60292374451087e-06	2.44288392064225e-20	1.85644116476803e-22
'APC2'	1.54491682905025e-24	3.17621656428432e-10	2.92936891977472e-09	8.46573621486899e-14	3.96712639205383e-10	0.125333145450409	3.89332078435546e-05	8.77609287534931e-09	9.4973003536333e-12
'APCDD1'	0.00596897826107872	0.0084131383104135	0.129688149101641	0.0666446490558947	0.0306634740356629	0.520818781557135	0.0704323730883288	0.0495057270405113	0.0259991309151534
'APCDD1L'	0.889725356235984	0.955615936092529	0.999997576340603	0.999979103171573	0.679900895276085	0.475628602769866	0.614948884181098	0.326489865261463	0.990572225533663
'APCS'	0.999700169257263	0.999999412600545	0.999999978385451	0.999999999403014	0.9998745786552	0.865234683801021	0.666768350047241	0.736249553549629	0.989271737032191
'APEH'	0.00197826763726615	0.0297195494384679	0.110413815236393	0.0315478020961134	0.00702805557050731	0.276469061761154	0.512191704808901	0.0384721312489395	0.0600578521243105
'APEX1'	0.250392554135258	0.47923823731635	0.964109910482585	0.873513949403348	0.0200833359890646	0.579006382608589	0.42278602666863	0.180394374433584	0.863322359125663
'APEX2'	1.66499816544228e-06	0.00735289533524567	0.000355768101441617	8.31790628404463e-06	0.0109797972516893	0.585501672176043	0.126859450158696	0.0149085492277973	0.00376400854057185
'APH1A'	0.0533979175193799	0.00634096987130988	0.000741412095792977	0.000227903381407133	0.28890201999165	0.955371600107921	0.492352868166053	0.28890201999165	0.268697191359025
'APH1B'	0.280629252572832	0.117112625631189	0.0701907169828073	0.0729626946935422	0.416400802800238	0.373767384009991	0.139702057349672	0.25619529260311	0.590195332767275
'API5'	1.63436218493515e-12	6.99181379408925e-06	2.30964233115456e-16	1.57139586025299e-20	0.000191092306780516	0.197379060414853	0.009418692040027	0.000366938052528066	1.12075505197285e-05
'APIP'	0.875682724679775	0.688331358154571	0.966917426785005	0.944189482508545	0.09707863312727	0.856334887832686	0.986649616251257	0.567836956886744	0.928705778531219
'APLF'	0.38790605886864	0.712262674412108	0.227590453075368	0.126753681036196	0.386865095500051	0.314751524001541	0.429192050051674	0.239353470446026	0.899225046872365
'APLN'	0.383164836053912	0.31483997808545	0.0257405565474306	0.0598044642021325	0.434019610704093	0.937812687819942	0.725404959408856	0.915711773138958	0.434019610704093
'APLNR'	0.0483575831048347	0.537713846281707	0.992389602872077	0.973112430546285	0.0755971992054089	0.658539463208628	0.67784373907894	0.0396398618343198	0.315066135138676
'APLP1'	1.02173932495235e-06	0.000688182276634748	1.1513718225226e-05	2.81220644295332e-07	6.24797261685696e-05	0.537719704701535	0.0809126350710119	0.000373737364869575	0.00554545211206312
'APLP2'	7.4068705643307e-06	8.95884117545062e-06	0.00272813914536904	0.000385792198923623	0.00277729641929477	0.289623231286925	0.00523509537791539	0.00501885326460846	0.00879201567656472
'APMAP'	0.0081640031029902	0.0664740034421732	0.0303829242199828	0.0130298714581972	0.0347103999519214	0.0761786845387916	0.260214067245094	0.119330850053613	0.0253644414116022
'APOA1'	0.152707427801702	0.361784224558266	0.624967493808822	0.620227610378887	0.182663825551951	0.750928696706479	0.721955359965536	0.506313316900261	0.216584350016261
'APOA2'	0.886268287398603	0.568831641384265	0.989109111781364	0.999087826884315	0.850367451739475	0.346130440461077	0.496243949446894	0.897641003528233	0.261680609765216
'APOA4'	0.0349243321223361	0.391144044603406	0.589935110036431	0.389342013719515	0.111179844636493	0.258726045795847	0.0436778650868294	0.106401127158272	0.178265674861404
'APOA5'	0.480398438365631	0.879964170464557	0.88371951563859	0.853861192828833	0.0382079639496279	0.574425459527143	0.943474240922751	0.608960704834494	0.740147149773134
'APOB'	7.46122435741339e-31	7.20803858135475e-12	1.2672989308111e-20	4.00170710425254e-30	4.82898625488853e-13	0.00898454222603377	7.93040564246047e-07	5.08040190860727e-14	1.88346451099034e-13
'APOBEC1'	0.927265285807086	0.584820981373381	0.329899985420613	0.662003570666176	0.442111849283915	0.941552886997873	0.985715432698766	0.958905646631464	0.844956603193691
'APOBEC2'	0.0682038164624738	0.0762017649069364	0.107260914714573	0.0948175921973109	0.569931967974483	0.415316561541607	0.205628188510109	0.024957027011664	0.13905841199634
'APOBEC3A'	0.344416485125572	0.36381627125386	0.464531780310341	0.509112152596116	0.301749979602961	0.538489008824954	0.571963325201203	0.483966759022648	0.265864416755476
'APOBEC3B'	0.0556353594820837	0.015377781961238	0.000186615419540718	0.00126857755090802	0.0467242189837811	0.0939435797493482	0.0942862631506985	0.259728531017157	0.010706557620089
'APOBEC3C'	0.0416362965518414	0.277988922610403	0.424310317151383	0.326417121578229	0.318862574094373	0.645834299809441	0.319737108363197	0.248100503720866	0.136427405275765
'APOBEC3D'	0.052648966852782	0.000448431100636102	0.000738282950760583	0.00605816497334889	0.635540052310974	0.805933816302731	0.087712352070711	0.102989416357186	8.64275095688758e-05
'APOBEC3F'	9.05204368213967e-05	0.00060531610735868	0.0367563912220687	0.00824046865610006	0.00289304472806552	0.0498285829533546	0.0417477552019461	0.00837892847450159	0.00454446698398512
'APOBEC3G'	0.00122165305910203	0.0286885173793473	0.221080575645949	0.0632478232678248	0.0165957607283985	0.507146152812235	0.0414699197157708	0.119041955727062	0.0221535434504146
'APOBEC3H'	0.299467931283817	0.142318915689144	0.539903770804678	0.610196199258805	0.362599028701627	0.611636466515828	0.70447856460857	0.141381441131633	0.35878306150676
'APOBEC4'	0.221081136728114	0.572375545083129	0.802767122096559	0.671142415595102	0.563951699405398	0.363615820036839	0.409634579933858	0.114288706900509	0.443286221112965
'APOBR'	0.865866167711634	0.860466742371769	0.999935422689068	0.999992179615048	0.120882284701159	0.201811323142392	0.121309332514327	0.92505561231186	0.837243993419798
'APOC1'	0.997491816585004	0.833174084612621	0.997131510522262	0.999392980627082	0.984462810218828	0.6280794285496	0.966554281073336	0.94275794855356	0.999197365641183
'APOC2'	0.412069024451043	0.10062483421909	0.0954852153637791	0.115959613597045	0.0310945250081846	0.51628817314901	0.987474677432745	0.896006213853834	0.275352494052231
'APOC3'	0.760541163704666	0.723956290808275	0.804655719739279	0.810774564483882	0.994891913906114	0.925024121052955	0.861390239666302	0.756370930559038	0.890753160979439
'APOD'	0.799349617622064	0.348338381010121	0.421598743960255	0.861026049177499	0.189607370805139	0.549373187060602	0.841487454890276	0.974902302604657	0.261022731382622
'APOE'	0.570033004581803	0.850995555970722	0.99986109775457	0.999919105962024	0.974205336603419	0.730550728649433	0.311572090204396	0.208669360523415	0.503636291160897
'APOF'	0.995026552057412	0.932495084454533	0.999940046621245	0.999939664233794	0.951478708531953	0.975931073190935	0.720918412561171	0.805076672351056	0.978791070318429
'APOH'	0.0546641684628169	0.0972989560578015	0.196092419120003	0.151033984362273	0.0318241806936556	0.105992448161856	0.507649613653344	0.238760874146329	0.0880526381945383
'APOL1'	0.999979408904986	0.94027235945527	0.999999998222356	0.999999999944683	0.854336131078868	0.879589633769568	0.98649114484171	0.959907512190299	0.992692841778483
'APOL2'	0.999999908169111	0.999953402099769	1	1	0.999986969215904	0.731677168487855	0.893694754851918	0.978367429289907	0.999336494113312
'APOL3'	0.999999998390613	0.999999952311503	1	1	0.999773829086797	0.987584683197505	0.699005707080182	0.999996233801128	0.999987854530053
'APOL4'	0.999387048653019	0.935133401619693	0.999911161723642	0.99999764262124	0.998477312893994	0.957167627045735	0.998748110643858	0.963933294543422	0.966781693218064
'APOL5'	0.0939587585439211	0.403149735812874	0.468228749413075	0.466594393287866	0.28350583394326	0.177688232068519	0.411345384911999	0.154743543078116	0.158307337272513
'APOL6'	0.999999614798468	0.99985399762121	1	1	0.998403419721301	0.924309646682308	0.99875422918764	0.927713380310824	0.999689497761794
'APOLD1'	0.904430887923681	0.924643342317507	0.988309388069332	0.997309499059712	0.89287869896421	0.990627600063296	0.723474651574071	0.848810947891545	0.342622796250709
'APOM'	0.281269608023373	0.287306041083875	0.309440985532531	0.401685961337784	0.742737900218057	0.505228744919004	0.584705650500238	0.359920314611404	0.180930827601665
'APOO'	6.34566248459495e-06	4.29018764891826e-05	4.61965194531607e-05	3.61418607605287e-07	0.00251352671167023	0.61947342532365	0.237721269679679	0.078853821461823	0.0533507206887022
'APOOL'	0.0147489774443715	0.102743426165969	0.0689896957589487	0.0293843342297659	0.176837375171434	0.869512048752098	0.247033609244229	0.494243455725216	0.103725294876577
'APOPT1'	0.00477277478029494	0.00437477549859943	0.0629661788627705	0.0334279257642107	0.377647450857676	0.189911616679556	0.431643761612595	0.029090574681148	0.0216826469756477
'APP'	2.19857022055752e-10	1.75236057316776e-09	7.8676086884325e-18	9.41379547926187e-20	0.000401900322162206	0.599093390524371	0.0573942941058169	0.00014013900735721	4.13105647847618e-05
'APPBP2'	7.25680219365419e-09	5.08385547285733e-06	7.12312722957542e-13	4.32907039178178e-15	0.00466615349706833	0.290256200812161	0.0495822825221828	0.00466615349706833	5.23697368436363e-05
'APPL1'	1.82164461466784e-10	2.13641248987389e-05	4.97246411677178e-07	6.66871120799421e-10	0.000147096934801581	0.117871558892736	0.00525691855696544	7.73840215338097e-05	0.000706827560794468
'APPL2'	0.336489603314182	0.66315054612304	0.973285066206941	0.952906176290547	0.0313175420273341	0.413949434137112	0.264052147556936	0.0624330178253471	0.834105536183692
'APRT'	0.154210439100212	0.765827613449335	0.555103602663663	0.257294116952703	0.0202770626114146	0.799118750829872	0.237287516330122	0.155697978820302	0.697471432464247
'APTX'	0.0113060170692983	0.00291696518910718	0.0039600414664296	0.00206490706574729	0.139450037493092	0.238305666215055	0.0591357942781175	0.0128459311958476	0.0218232468730701
'AQP1'	0.230166638845068	0.0550877934361883	0.127322753490098	0.195009447669756	0.292370926437951	0.50344365012612	0.261600301408979	0.115834894107956	0.347555280365734
'AQP10'	0.430972812303297	0.143100845588408	0.492502776267013	0.457025271203415	0.503606997635339	0.596257705507852	0.443721608386966	0.433646084949115	0.745026187046881
'AQP11'	0.424039004198886	0.589617200629709	0.851135874909092	0.809956755693018	0.231982056607557	0.461036944008195	0.252462483161545	0.927995502959112	0.522020947689175
'AQP12A'	0.984194985104943	0.118339797004023	0.992560835504237	0.999962293138916	0.993195196020823	0.900420571984435	0.749290705311286	0.88676569209692	0.296089277703606
'AQP12B'	0.994283415105379	0.980622913160174	0.999997626495085	0.999998337310911	0.996908383438963	0.837707003782963	0.998850128008784	0.877988365612839	0.784942845220642
'AQP2'	0.262027898003851	0.0368856379393739	0.380753379874372	0.328819491891364	0.310100481926168	0.540047929206839	0.207117068667287	0.0773705561048859	0.706118320766462
'AQP3'	0.017117093769958	0.0157897473909955	0.0178007500684295	0.0150704304577683	0.0332223186334141	0.758946113998389	0.152876854686925	0.261715319740925	0.0999715204466733
'AQP4'	0.180811589820913	0.0335604489482774	0.401705270463116	0.228647733107257	0.171725514574326	0.390144889291037	0.183741247233333	0.443075807011034	0.282259427747472
'AQP5'	0.9338409875568	0.387029882018259	0.939414583612565	0.962183825538889	0.792957334915176	0.968719437267444	0.362775418583082	0.489876706779502	0.891044515682071
'AQP6'	0.711571841735139	0.189966422735417	0.992259962214732	0.996791165416592	0.377176688429986	0.552546766144068	0.798407868759297	0.56482205679617	0.423058121935135
'AQP7'	0.959543157621099	0.821517381819968	0.886067278597405	0.995395257533165	0.898632212955655	0.493827473076839	0.885550364299294	0.945029873326964	0.655677701234212
'AQP8'	0.13948519542406	0.191861512129397	0.280846539592042	0.111371236182079	0.218052243812028	0.753524775526088	0.136885762003719	0.142088971250105	0.499585161317036
'AQP9'	0.0362666388897963	0.0328366867757085	0.164150538865289	0.0630229846852437	0.0606342043707505	0.511598077446605	0.333467382961117	0.320449761226213	0.141940587712167
'AQR'	1.62814777746051e-22	3.16434005654955e-15	2.23857820079013e-26	6.32330169404581e-34	3.03795209993053e-10	0.0209138271006229	0.000125677500125249	1.00505901669668e-07	9.10005537437671e-10
'AR'	1.52922367479754e-11	1.02630793617233e-06	8.55315271868367e-13	2.39794694294869e-17	0.00058014217986035	0.163676486283847	0.0170399831064375	3.94598805508704e-06	0.000370515243529701
'ARAF'	6.4121743163027e-07	0.00198145916956632	0.000108796858042847	4.39050165111213e-06	0.000404461119674859	0.496750392673899	0.36543631483639	0.000454485895555148	0.00526117522324887
'ARAP1'	1.01054119237705e-16	1.12927681313811e-09	1.72449325160436e-08	4.4389371881901e-12	7.52157477324782e-07	0.184608297108963	0.00520197523566984	1.91557582395697e-08	1.30706710325032e-07
'ARAP2'	1.71740557478511e-20	6.16153326501467e-12	1.14938440625421e-10	4.92706286571912e-18	9.26040456984554e-10	0.353679206966339	1.08499615726863e-07	1.19480201619007e-13	1.72655943562103e-06
'ARAP3'	1.06324779543229e-18	1.0535426848581e-09	4.25234711070025e-09	1.16106898011046e-13	2.41124982493151e-08	0.0724761734538203	0.000264021178751501	3.13833032701776e-07	4.31712621383469e-08
'ARC'	7.2110298590633e-05	0.0641335593110887	0.0107949337033897	0.00109221670651811	0.0407442385600079	0.599253518911917	0.382842251625705	0.0598216326044363	0.0113264206921531
'ARCN1'	1.49382043805574e-13	4.1124349686801e-09	6.70615165437529e-27	6.12455576640743e-31	1.14165704859818e-05	0.171027472899397	0.0133435733649106	0.000154965119405533	6.01605955373962e-07
'AREG'	0.266912486864789	0.376431989593244	0.690808370776251	0.566550708760464	0.485202470358471	0.531654777894202	0.180003384815481	0.0388108229519937	0.617515836233461
'AREL1'	3.98137292112041e-11	0.00418580214204628	8.04577232440537e-06	5.06585657713679e-09	6.42518777408278e-06	0.123601176669498	0.00295552338672295	9.2989920720947e-07	0.000803673870519851
'ARF3'	0.0095707830129825	0.0248377408586595	0.00681637529699456	0.00205405635667562	0.148480956635398	0.434116163392261	0.385332267835693	0.148480956635398	0.188456843318416
'ARF4'	0.0442119728423375	0.187632965600053	0.131739603915018	0.0384613160303832	0.129354842274419	0.864083886554052	0.359659341981297	0.268536397449709	0.500263672836855
'ARF5'	0.00463215168828611	0.0109881562678844	0.0370689199875209	0.0105221264911085	0.316089881859952	0.749812452247083	0.510767019171392	0.177711646743825	0.121055935797492
'ARF6'	0.0844033920384805	0.243495742355636	0.0118256560931976	0.00547079428406066	0.413577693978856	0.888943750290838	0.790220991181139	0.413577693978856	0.34663190091926
'ARFGAP1'	3.10837724323723e-06	0.00167787834814729	0.00521808387285665	0.000682336551873457	0.00146954222325147	0.101933422890233	0.00485369056093199	0.000136262272068739	0.00112017017878317
'ARFGAP2'	5.52280437095007e-07	0.000610092189842163	0.000172106246870047	4.39685762626561e-06	0.000777110511218138	0.488983425460368	0.0124876357034046	4.58689994860362e-05	0.00552644775382568
'ARFGAP3'	8.76644614404372e-08	0.00752138090995858	0.0679395604492859	0.00456808849165579	0.000177643457511169	0.0399290135730622	0.196516048848876	2.53829017662142e-06	0.00219861641552594
'ARFGEF1'	3.5267309056344e-23	5.22669968838382e-13	1.4749099251935e-38	4.30434350694465e-48	3.04798641299691e-08	0.0365733119127669	0.00108783962782797	3.141517260935e-08	4.95728284054137e-11
'ARFGEF2'	4.38050899516361e-27	1.51868715729861e-18	2.66400800342083e-23	1.0837295993512e-30	1.1141571983103e-10	0.153518008202845	0.000187699657237946	1.98272295754778e-12	2.90943195745015e-12
'ARFIP1'	0.00712930085109444	0.109684660573731	0.0282094004749216	0.0023822885694132	0.0738414263626416	0.421609942345584	0.0865460777962029	0.00421148583233789	0.443430004615221
'ARFIP2'	0.00199304968608715	0.00810433908664697	2.15146471686584e-06	2.17035191802173e-07	0.245858287929323	0.708840641727001	0.385016168218117	0.0230328622063435	0.00587375852102773
'ARFRP1'	0.000144604190989049	0.020716844233105	0.00578949877556133	0.0022629464091625	0.000843198991792036	0.961053051481604	0.102779404409507	0.232730833679159	0.000238225924593142
'ARG1'	0.0350739119897712	0.429298706687849	0.203247463420417	0.119348765877076	0.221753715403076	0.946062919728634	0.089067913731735	0.0700148798929305	0.175991125285515
'ARG2'	0.0870927030010177	0.00158685062265849	0.00134160298695705	0.00200365013429946	0.154805187741849	0.744017578723061	0.377625762753054	0.0704767401025714	0.242692932723749
'ARGFX'	0.999999842624693	0.995405244047695	0.999999956359572	0.999999999990929	0.997451260956202	0.756110435803458	0.958425634441288	0.999885817718399	0.998703494929572
'ARGLU1'	4.90676665716872e-08	9.58826722070701e-06	1.80609279361046e-13	5.99101373684793e-16	0.0108725920702592	0.366125161656687	0.10427172229449	0.00398072952935087	0.00187363440569095
'ARHGAP1'	0.0240704343315709	0.0825119611004263	0.190733653233539	0.0747260694435706	0.0363925347253053	0.410017366120376	0.0630502741939088	0.193854971609205	0.349206244874854
'ARHGAP10'	4.64556271081717e-07	0.00670713600872944	1.39840314049504e-07	7.74590128996625e-09	0.00323250725655934	0.0655785029031771	0.120069523508038	7.865883809862e-05	0.000192349443895103
'ARHGAP11A'	0.00298387575614388	0.210273742000604	0.108604195268224	0.0180846041268215	0.000546347246700395	0.165199013795754	0.0273608558084291	0.0243028684960817	0.558846995444649
'ARHGAP11B'	0.331869207204107	0.275603301367688	0.223071641025423	0.222200565765786	0.546445672448944	0.911151368740988	0.756434965913987	0.627989900786673	0.486947190790045
'ARHGAP12'	1.67251481537574e-10	1.84624122780265e-05	9.36906810962688e-07	1.46316352076198e-08	0.00160827313487111	0.250668874320826	0.00372174155977578	3.23822490071172e-05	9.90032692870478e-08
'ARHGAP15'	0.000333475769436915	0.00037282335985536	0.000341692821687034	1.18307461102363e-05	0.00440361503579869	0.686864475784874	0.0545984980902596	0.0790971692024149	0.00937089173703928
'ARHGAP17'	5.76900146612365e-10	6.31377439242963e-05	0.000506879994599315	3.48187658733678e-06	1.35034242737079e-05	0.508704280751364	0.101194063332246	0.00295486925401467	6.04760100364211e-05
'ARHGAP18'	9.77219318578229e-06	0.00159218902135764	2.04169276569497e-05	1.46377623901534e-06	9.50952378443795e-05	0.295089863295947	0.0695230394466788	0.0038538223443111	0.00418397041655547
'ARHGAP19'	0.0088197729862077	0.000330560565644585	0.000192521622535878	5.66705168749119e-05	0.0345967777837856	0.449039164326646	0.185091319973249	0.0229650626140948	0.0500645880439065
'ARHGAP19-SLIT1'	0.68578336568975	0.930597978047606	0.750432523788032	0.504546165226839	0.875868743661311	1	NA	0.974084727411518	0.930597978047606
'ARHGAP20'	4.78439101599418e-09	0.000155141127624137	0.00238274694869372	2.96296392578259e-06	7.11462068967433e-06	0.392080217659358	0.00054753314482599	1.88285950568496e-06	0.0337362953300572
'ARHGAP21'	1.05061225710917e-18	7.79066857576061e-07	5.7558613683361e-17	7.61403052820086e-23	6.76244930184138e-07	0.34486309577596	0.000330328289069786	2.30298640578291e-08	1.77577413864079e-06
'ARHGAP22'	0.0600537906683218	0.0960521704776207	0.92076942401247	0.911991797352844	0.0974101762090143	0.107300205025979	0.299196287054786	0.419603972773153	0.0247717871726388
'ARHGAP23'	1.60428882476519e-11	4.40109646665107e-06	6.66367879146044e-07	3.83937632802265e-09	1.75227358567028e-07	0.0169279049083769	0.00103273374073556	3.37959362853264e-07	0.000296092074295168
'ARHGAP24'	7.1117326774246e-07	1.20259982695423e-06	2.15699362659805e-11	2.5827535894245e-12	0.00131950624283894	0.0859857698612031	0.0255960750668252	0.000376437075526705	0.00112002053843724
'ARHGAP25'	2.00742631176608e-09	0.00232546921878271	3.50331679951317e-05	1.70148135986042e-07	4.46039016135241e-05	0.113974211757013	0.00464341363486903	0.000697508653874735	0.000429997492259463
'ARHGAP26'	5.28283787806944e-09	0.00176404301189455	1.70373577508981e-09	5.99836410014264e-12	0.000581915335242128	0.888112135070678	0.0237099895789955	0.000586249190465292	0.000473283328648914
'ARHGAP27'	1.09203926678294e-08	0.0724655098907553	0.00582224446655398	4.04971931531145e-05	0.000136620793187999	0.212516989303158	0.00300418176105251	5.05659460464348e-05	0.00560939566041438
'ARHGAP28'	4.5046593186264e-05	0.00904826592671897	2.19141917535318e-07	1.02276644474439e-07	0.112409267789167	0.0318700844533672	0.0206314596084954	1.00457128947913e-06	0.00403097416328541
'ARHGAP29'	5.0820015004782e-13	2.26323954808313e-10	1.20354378586752e-15	1.07913627940503e-19	1.40262402668956e-07	0.351395610873507	0.00296651247867272	0.000316077977194382	2.27564264603529e-06
'ARHGAP30'	6.0600239287363e-14	6.29461522127425e-06	2.27094694163379e-08	2.41542304756117e-12	1.87495130015433e-05	0.128180305931966	0.00233384949665507	2.62503402808807e-06	2.96282682722692e-05
'ARHGAP31'	2.69987644756462e-16	3.86326037504834e-07	1.87752515732938e-16	5.05705161857432e-22	8.68693568424008e-08	0.0274121383702252	0.00055207136738545	5.99824050719651e-06	9.20112091559469e-07
'ARHGAP32'	4.79973977993672e-25	8.82568649637589e-13	6.87301019985289e-23	3.45982993211496e-31	2.82356003265582e-11	0.02362333921477	2.02268247435249e-05	8.49152788111958e-11	6.07153369826679e-10
'ARHGAP33'	1.26495974651565e-16	0.000484924375723635	0.00143895781290803	2.92788618782246e-05	5.55612641346326e-07	0.0888206465424789	0.000170604439534313	8.56234092570083e-08	2.41937840078199e-09
'ARHGAP35'	3.89549106544506e-16	2.22547495585911e-09	7.85010959569892e-19	2.69250392284659e-23	6.1695217626975e-07	0.265620584801802	0.00727015320812689	9.86958918428096e-06	1.78120044729644e-07
'ARHGAP36'	0.000442435351134045	0.0119274971761861	5.10154153848718e-05	6.76568063192804e-06	0.0302431673711727	0.52156018183863	0.205803905026227	0.127724976722722	0.0203892761361607
'ARHGAP39'	3.64263264344271e-09	4.58304050136148e-05	0.0207657839800676	0.000866465662318726	5.1639705231047e-05	0.123185139212181	0.044074944221234	0.0168329126149341	0.00098608990210687
'ARHGAP4'	8.93192165452753e-05	0.000190273500845004	0.000851242503271165	4.61950316172366e-05	0.000157619879703498	0.285641285881215	0.00193047141061042	0.000346194403904923	0.108183486465149
'ARHGAP40'	0.0146091530925882	0.011784360480576	8.35415228027198e-05	9.09429362038208e-05	0.00729689041840181	0.17185528514452	0.207738168511555	0.176656003491554	0.0409506525773442
'ARHGAP42'	2.69660772033134e-24	3.88841685954931e-14	1.40523927899048e-24	1.16394113219204e-31	2.49404537488182e-07	0.017175875035238	8.64756659715066e-05	5.57694525440011e-12	3.25286370156364e-14
'ARHGAP44'	2.85703440824664e-11	9.66728766243826e-08	2.59630364857791e-13	1.90000237255603e-16	6.97950385511491e-05	0.680227415447488	0.000160445864074375	5.8030968071029e-06	6.31657255347951e-05
'ARHGAP5'	2.71970546047712e-15	5.07691444715595e-09	2.65266229524632e-11	9.34346666631482e-16	4.93827908029796e-07	0.196583394098983	0.0166439175503518	3.05085782225394e-06	1.01529900631515e-06
'ARHGAP6'	7.3879648550977e-06	0.000136295659271167	6.65808842663558e-10	9.52257388098435e-12	0.000102503810942381	0.448150499230899	0.416368131451989	0.0688857449286243	0.00155336498113869
'ARHGAP8'	0.977145042209681	0.810007864633178	0.99596510871953	0.999961391005235	0.299541199923137	0.60390972059328	0.950790985988805	0.841676364019592	0.544952076982158
'ARHGAP9'	0.000585910446575545	0.110294997353995	0.0127691779182649	0.000864684237160728	0.0675732644789828	0.25337226482018	0.00885328040989199	0.000704245981161841	0.143776902580019
'ARHGDIA'	0.0933785358445638	0.0514848602370111	0.221882261799938	0.247045014502919	0.212374239738672	0.841950803922461	0.436100094846057	0.887730807845254	0.113620904320509
'ARHGDIB'	0.013384122711388	0.762852772777082	0.4198803464666	0.187587750819928	0.0544864303366967	0.639368065515396	0.233717136972043	0.0654404587780246	0.21894884541158
'ARHGDIG'	0.0967166486266329	0.0991283254160678	0.652354092550744	0.552772186405997	0.133491410452351	0.617672210222633	0.566211811992509	0.100438153036811	0.269599878361607
'ARHGEF1'	2.55832658962208e-09	0.0002003724088906	1.75906007215281e-06	4.98098222957968e-08	9.12785581466065e-07	0.103411112189881	0.0397159615626306	4.314153915993e-05	0.000164594648742146
'ARHGEF10'	1.98916109897453e-12	2.82460313256821e-07	1.88086995873535e-07	1.64703685775574e-11	1.7938458744735e-09	0.0179193477547059	3.81029917530195e-07	3.75607244489943e-06	0.000609328804848546
'ARHGEF10L'	1.71888049481703e-09	1.45884483870359e-05	0.000519615424313535	1.12924960757332e-05	2.89566709839697e-09	0.0224078102341438	0.00583430342181961	8.4785839238038e-06	0.00115403742359227
'ARHGEF11'	2.25204074466767e-32	2.01664300768574e-22	1.25027590809496e-33	3.53434987357655e-43	1.89673081968378e-13	0.0179408873689445	0.000120006236947567	9.98112150939229e-11	1.98629732458087e-14
'ARHGEF12'	1.19819615840087e-27	1.81648696012474e-17	1.01366212527006e-38	7.5017229370156e-48	6.88297454774774e-11	0.352218012463786	6.29180591408052e-05	3.01362041428196e-10	1.06202430323455e-12
'ARHGEF15'	9.63161348697922e-05	0.00268992950099892	0.0702814063434583	0.00785143938282697	0.00674944191816596	0.143958429445655	0.0365150446281468	8.46346953827326e-05	0.0787317131311924
'ARHGEF16'	0.172627865129175	0.0664720517480745	0.347514235982263	0.491912904251219	0.0348087111985435	0.82513834923756	0.046472392653309	0.228798910048228	0.0818841856697354
'ARHGEF17'	3.02472205707019e-26	9.67901527832107e-15	1.79961690492325e-19	6.96286067635803e-28	3.99534203652243e-11	0.017748092678202	2.496234615032e-06	3.40375766846879e-10	6.46951102484567e-11
'ARHGEF18'	7.7129368786561e-07	0.00405563683810035	0.275852663304635	0.0269121732963228	4.08692175990902e-05	0.0267963229929329	0.00509200228673463	5.25522710866922e-06	0.0216852053698374
'ARHGEF19'	0.00602421546534786	0.00388950224647122	0.0643813772695338	0.0456020665452391	0.0781205446300541	0.0722158482767869	0.0134543749254209	0.0334798972517251	0.0515708745227339
'ARHGEF2'	5.18930235522505e-17	5.26833031437606e-16	2.58267101947266e-23	2.9040133962817e-28	9.51764977237461e-06	0.427977384479624	0.0218228271514138	3.2829470132635e-08	9.11919543650123e-10
'ARHGEF25'	0.004882690625127	0.10894784639629	1.68452005777651e-05	1.51270525691687e-05	0.088901363546933	0.112625185103278	0.0635120918946832	0.0516944187155444	0.0304573873314691
'ARHGEF26'	1.9822869090497e-06	9.68286253435201e-05	1.60774764604309e-06	1.11918663526612e-06	0.0462955827680104	0.0178559382778748	0.0796715444304691	0.018503308030266	4.23741393496831e-07
'ARHGEF28'	2.2443253722068e-09	2.22252115778386e-08	2.74911315181268e-08	3.72964187325108e-10	0.000116487880599832	0.00386868221589279	0.000139794346842665	1.39099536468201e-05	2.16234747722939e-06
'ARHGEF3'	1.45859201827829e-08	3.26505654627129e-06	1.2592510120221e-10	4.04184998863475e-11	0.00148622891437839	0.0196919885841384	0.0312329150864092	0.00524557478711358	2.40625873347443e-06
'ARHGEF33'	1.29567342392592e-09	1.09911935949649e-05	7.41021480143577e-05	6.28264456201553e-07	4.66960489184788e-07	0.469255419644532	0.0357338864205171	0.00136674220147631	6.04707385599041e-05
'ARHGEF37'	0.0153232751630843	0.126812583428828	0.396133622660312	0.264569241727793	0.00993579088176065	0.4240828066038	0.183639254169969	0.0301704885097835	0.133548839475019
'ARHGEF38'	0.455839853362809	0.46839479870594	0.476897864275354	0.467591046954368	0.232239711983948	0.79878787668778	0.558717401835083	0.398010512103233	0.659239210197071
'ARHGEF39'	0.0361298871605392	0.178208534655755	0.110831778986742	0.0637305649231707	0.0271517109776994	0.300004451869648	0.389138333249073	0.0502618390896885	0.289164496766123
'ARHGEF4'	5.23332731628923e-07	0.001007588097167	0.0222463113874356	0.00442000924479486	0.000319252595989972	0.010951176899781	0.0269103855192436	5.63864786475548e-05	0.000535047982796694
'ARHGEF40'	7.72233757590952e-18	2.80336503406005e-10	8.93186532177992e-12	3.10029856008107e-16	8.69228367819118e-08	0.00353748893152205	0.00383740773519661	2.7989211164716e-10	8.73393043996024e-11
'ARHGEF5'	0.00787736052445254	0.125319314912095	0.00102359400849557	0.000222748281595994	0.239975575744726	0.861847380518973	0.475501432785871	0.107511640737659	0.171884398516511
'ARHGEF6'	1.04040376840841e-14	3.13286693882058e-08	1.10281766521542e-19	1.26310520126709e-26	6.98589310632559e-07	0.692005682398659	0.0209484279353712	6.36156504401284e-06	3.23594621485775e-05
'ARHGEF7'	2.3530797940251e-11	8.61008533345853e-05	7.20309092683433e-09	2.46872765171217e-11	1.18775525565145e-06	0.168709018656034	0.00434988861668649	0.000128055834939886	3.57956810174665e-05
'ARHGEF9'	9.64460697740022e-05	5.24863594770315e-05	1.52970083453046e-07	4.41756140110794e-09	0.0585440104321632	0.687812585748588	0.197562196630655	0.0793814880972874	0.00680667338491502
'ARID1A'	2.17618274686935e-41	1.90874709860858e-25	1.70388852510323e-72	4.81700297710755e-89	9.33735273615526e-16	0.206028666129552	0.000240550299898059	3.60760326702559e-14	1.60640583947296e-15
'ARID1B'	1.88366860173033e-25	3.58256533772857e-22	6.8215422687714e-54	1.96593066892412e-58	7.20383551504583e-08	0.40617132995556	0.00070361678340849	1.63900223138073e-06	2.12802107886447e-15
'ARID2'	2.13366065539789e-28	3.3174729773487e-18	4.20115266045224e-51	8.77209339319004e-63	2.46408015467672e-08	0.0363510503897795	0.00078842366396768	1.58650853577645e-10	1.6419757685964e-12
'ARID3A'	7.29844951356961e-06	0.000613799258263169	6.63800206910631e-06	2.89656197076993e-07	0.000495258570912025	0.0795162283774638	0.0608639872199126	0.0058910685983688	0.0254500552087563
'ARID3B'	0.0006187630341825	0.00933913048512053	0.0027862415400235	0.000778284089595474	0.0112941542119859	0.639716059730607	0.272725013024192	0.229029225064828	0.00208150595640458
'ARID3C'	0.898550745393202	0.633159021317773	0.91619488390505	0.945859295078911	0.731689308939371	0.327882796517648	0.679475883907651	0.578471074464981	0.718109371636466
'ARID4A'	5.47602076061955e-20	7.4496465089963e-15	1.52083696147667e-31	7.33059580128806e-39	7.94548551265964e-07	0.349664401421734	5.64214610479924e-05	1.86382378276923e-07	4.22732604305895e-08
'ARID4B'	1.87552612923765e-21	6.05213414215259e-15	3.03624833200019e-40	7.42594685905667e-49	3.52906221350229e-08	0.0247471152609995	0.00636684763240276	4.87793350732942e-09	2.77836204686262e-09
'ARID5A'	0.000654150517116066	0.0392970491937998	0.125928550990402	0.0593492074149447	0.00264230219024504	0.375629764066742	0.169532316171602	0.110709089997839	0.0164283051815829
'ARID5B'	9.37444181292361e-14	3.82443016249456e-07	2.2105053580181e-17	1.84822832747292e-22	2.32282175543845e-05	0.34120025946043	0.0159912394345053	2.13842255987308e-05	5.64974930973947e-06
'ARIH1'	1.74630950494423e-09	5.17895108127011e-07	1.32468354878848e-23	5.55561661142814e-28	0.00166119898176118	0.807880989144556	0.118433314964647	0.000571687371670904	0.0005381006200565
'ARIH2'	1.65804453557781e-05	1.25729042436268e-06	7.42634733213999e-14	7.12897866094085e-15	0.0129729257109959	0.398980059848174	0.323524876847762	0.000369981700200432	0.0153193417739472
'ARL1'	0.0078597214034659	0.0084157477442493	5.80929254950673e-06	2.76193199479537e-06	0.355007654874309	0.775793192915807	0.0475282228320349	0.0612640369444346	0.0709177463896712
'ARL10'	0.112622648334075	0.559593085216422	0.908621593259211	0.848441170018655	0.0610290925935541	0.521563513760706	0.836644455546273	0.342444373784151	0.180790417338199
'ARL11'	0.966700193713765	0.940747064561741	0.998892427097049	0.999608323803272	0.984149677805801	0.99282257966495	0.648390623289808	0.935169895973416	0.977111619789715
'ARL13A'	0.0334987610123304	0.0380397745306355	0.0135314525847187	0.0123302231126043	0.190024211377965	0.376829215094863	0.320259479406981	0.150991229259861	0.0613130343949927
'ARL13B'	0.00208237441446446	0.33839295976586	0.0471942087816439	0.016992607540161	0.138533810807415	0.261827927038534	0.122889829110241	0.00305599491684499	0.0369262560832953
'ARL14'	0.0814200324108881	0.0834438823926659	0.618268263811787	0.411514821607288	0.170322174534977	0.810310721949059	0.185871448699641	0.0809664222721967	0.508891853250957
'ARL14EP'	0.309244600260173	0.268769642866448	0.844726480088566	0.834599849868779	0.56515333847676	0.83585780255831	0.884427056371914	0.260611158297788	0.453603590964382
'ARL14EPL'	0.543131794855617	0.334576101703945	0.483389364395635	0.211788675068944	0.178540146797042	0.520777791849677	0.684424252409979	0.286269688804752	0.951346741043187
'ARL15'	0.0110430687718317	0.0214301510572277	0.0440693214267807	0.0145577902822216	0.0903888345675241	0.738417586997213	0.188651896235136	0.115014302171586	0.182075695154465
'ARL16'	0.999488822621596	0.981090109765065	0.999535851138624	0.999986082538693	0.723565597246269	0.914258724127773	0.920154470327438	0.996294348698331	0.97413871421373
'ARL2'	0.0826652056304079	0.0856994002520352	0.114876577298937	0.0535532478895178	0.218994425991311	0.546101670001737	0.444020895398784	0.235922422158179	0.380343160528802
'ARL2BP'	0.000164575461840364	0.739522111690668	0.247260692298567	0.0381702316204357	0.00839050273890846	0.521166253799998	0.419406395863021	0.0200381545025344	0.104169035038479
'ARL3'	0.386993726896	0.379754076438431	0.0126179252458031	0.0103999375585372	0.0921433331224569	0.853029913913611	0.280358733627406	0.840090148029056	0.69782086134555
'ARL4A'	0.057461231486569	0.115119420625177	0.469534130666868	0.300869387531156	0.462057396656038	0.85691784188995	0.679748039096868	0.366525930460765	0.314082609327145
'ARL4C'	0.500388675285596	0.835038094523314	0.419749041991018	0.233956861116766	0.372351512843116	0.89027442346737	0.840012686558469	0.443268915816784	0.950849469420365
'ARL4D'	0.00257468991578748	0.0156802773631421	0.0115429244582882	0.00286032790046214	0.137059237277035	0.762615589128696	0.581582536782108	0.196713457779285	0.125220914240162
'ARL5A'	0.181179845875612	0.209898729380786	0.217419151348164	0.102666480210655	0.147945601507348	0.470575517445941	0.348081594604491	0.529007645727543	0.558281917656392
'ARL5B'	4.684494667346e-06	0.0566277297579486	1.23723894170111e-05	1.85714283133809e-07	0.0261729697715156	0.825522862666629	0.215691407081643	0.014724491983901	0.00317594639456999
'ARL5C'	0.0966573996200333	0.0721258810712985	0.293876628740229	0.187982474129068	0.226319805438786	0.325286699737796	0.216226341139035	0.0822325685178117	0.241052098224013
'ARL6'	0.00269343179842039	0.0685849758419315	0.0476524110188763	0.0193155683997751	0.303425681356608	0.697545579345407	0.339404637631449	0.0190238537334978	0.0567471994474092
'ARL6IP1'	0.0104905578603497	0.0244516822921716	0.513795514214732	0.258099669242874	0.018320340335019	0.683227122970782	0.705002452374957	0.154954511207063	0.0580782802041659
'ARL6IP4'	0.108679445271787	0.0664746431561971	0.0496112307157687	0.0252869434941128	0.609384847667014	0.935081425910052	0.00763856495896927	0.104378009046722	0.235953786568827
'ARL6IP5'	0.717157544558437	0.973169748059729	0.954416986548265	0.918862403115786	0.21606990189024	0.774638442753593	0.699420994066412	0.939985792947451	0.692894918451099
'ARL6IP6'	0.0930586548320711	0.144328742558218	0.0949245491745985	0.0350024032121557	0.0697807821454544	0.564391937350497	0.466417032310846	0.647415378208864	0.292403060296793
'ARL8A'	0.00363826518701738	0.0386584864078711	1.85408270596633e-05	7.8407186416247e-06	0.10267343399073	0.839379415176113	0.349743689021201	0.110638756578314	0.030141599057731
'ARL8B'	3.6097542363824e-06	5.12782757572791e-05	6.82994199503495e-13	1.59629667911951e-14	0.0144850972184851	0.370866947858882	0.126578879772186	0.0100995761732555	0.00581789887678986
'ARL9'	0.737581490035034	0.994475027115064	0.691719452716379	0.373470588463502	0.985676428887947	0.958449878534992	0.909554221072779	0.59788898554439	0.97956607342951
'ARMC1'	0.0055483213273936	0.221192742460115	0.0289039688315213	0.00402180799326809	0.0238575861569951	0.287878236516355	0.165522563636524	0.0207748833297356	0.353225944894141
'ARMC10'	0.30188608104955	0.201204842440071	0.271447596697429	0.405061648683877	0.241205935721306	0.61078751295798	0.495577793327053	0.714109609161602	0.156957599650058
'ARMC12'	0.00304342649097647	0.0315089426428785	0.0192533477677	0.00190885917167111	0.0176829618225102	0.10686961832587	0.100995029333392	0.000390146444927588	0.346913586080058
'ARMC2'	0.00509121695345019	0.166309057902571	0.19761654658209	0.107989094427567	0.00298515983007187	0.581947945679372	0.210560085501765	0.0974666519324309	0.149758050038745
'ARMC3'	5.77834296913063e-05	0.0150617061989166	0.365678343333461	0.0756281078983379	0.000568369671199714	0.36395159155045	0.0833803653832464	0.0269292287402707	0.058557925489201
'ARMC4'	0.0402931565258514	0.193186301908492	0.0191826536073154	0.0440856427332646	0.00113273270323995	0.171913084282632	0.0770643981233244	0.0907239468909481	0.0590622595984995
'ARMC5'	4.87838920675197e-05	0.0131851652382223	0.201497052648655	0.0938862468476028	0.0130280564714934	0.747920690485566	0.081650664424518	0.0527001041658745	0.0002741221964207
'ARMC6'	0.0650241399550556	0.924575076996619	0.905971765947953	0.789373182294154	0.129107068722882	0.442169339616203	0.482954283593962	0.312215523560312	0.615504884926692
'ARMC7'	0.651280690690643	0.675362196924423	0.96128721028514	0.984056539853643	0.618533579932355	0.734004427466372	0.845860954372908	0.688084061139002	0.298155982169451
'ARMC8'	3.61895752967985e-11	3.8091367970158e-11	4.38269153750814e-19	9.61753924557601e-25	1.14684599531611e-06	0.392675193665378	0.0164187703690555	5.34937930455728e-05	0.00150402592889835
'ARMC9'	0.00115582984520622	0.00713760728430242	0.00529397522971278	0.00663517003047443	0.0606068287323761	0.0723214764270345	0.0800471986768578	0.000734709130023803	0.0133399761508226
'ARMCX1'	0.00380543325719253	0.0101343042134762	0.000151305955034415	7.01621176876561e-05	0.108408062427309	0.641227761371246	0.59545329463986	0.307029857301679	0.0265420166858847
'ARMCX2'	0.00180825367773466	0.0545352159484164	0.10383411650299	0.0236049615669824	0.0830857249135129	0.794811196932255	0.521692508647418	0.165475797769638	0.117254750920089
'ARMCX3'	0.0291892514060344	0.091426901534891	0.0520764406413197	0.0175322241440958	0.375824266825714	0.804548412005213	0.64729814726011	0.337101674551475	0.206658522139953
'ARMCX4'	9.43970943592627e-17	3.16584106753382e-07	1.93935980980385e-11	1.56764798325541e-18	7.34672670969282e-07	0.0167951730513068	0.000137140657638514	1.00853820702371e-07	1.65203277690534e-05
'ARMCX5'	0.000932347905942166	0.0199865687201952	0.00325107109831194	0.000194180769483745	0.0364899579326804	0.661106870167167	0.137184175559802	0.149021758381295	0.10335412519504
'ARMCX6'	0.00737219212547594	0.123578208065856	0.00768348812267389	0.00167012715333181	0.0622799623962612	0.934796632664417	0.36134972228789	0.0749419723619509	0.191425326939474
'ARMS2'	0.86159525473144	0.954384911483463	0.99902903992465	0.997875577003072	0.924526988665619	0.98448010998683	0.98448010998683	0.958623853861479	0.852434667816942
'ARNT'	1.27612111166858e-15	2.21897259088713e-09	8.27375870073297e-15	4.63784214946062e-20	2.12437790173913e-07	0.168796594038979	0.0048094015352365	0.000942309014725207	2.79890125546011e-07
'ARNT2'	8.50260569317288e-10	3.75638989597472e-05	8.81904643449146e-06	2.57558535522447e-07	0.00250720651669243	0.537933565417117	0.0167042353471021	2.34420515279296e-05	3.91856119720876e-06
'ARNTL'	4.91477339450697e-09	6.30136133712898e-05	2.4826679617325e-10	3.76692110510284e-13	0.0100551596241711	0.251624174750243	0.0185712083069492	0.000553186191251568	8.91823441507272e-05
'ARNTL2'	5.7071731141609e-05	0.0177074678491023	0.0128082444042781	0.00289032521235051	0.0155847126590821	0.788336386565949	0.349818026808772	0.20991191330109	0.000610485134154347
'ARPC1A'	6.39894522917755e-06	0.0085134415169544	2.59969849706365e-08	8.52242514103818e-10	0.0886688339543945	0.494163214418877	0.0686605962670563	0.00202329699848613	0.000429115840582573
'ARPC1B'	0.00428007168169754	0.105767379683703	0.771869887483022	0.553793871462804	0.0381855396826991	0.28937727613475	0.0921201554730548	0.0500558391191954	0.0443708242139665
'ARPC2'	2.05646108977552e-06	0.000319971460779443	9.12385080572943e-10	3.90072714381242e-11	0.0095956636145515	0.324194814653543	0.37321174812127	0.0257110438319684	0.00116101113603945
'ARPC3'	0.000492937368221791	0.0800912100772724	0.00734737902470296	0.00057520406165138	0.0151247474370667	0.221150398994514	0.221150398994514	0.00654072300567788	0.109293394858431
'ARPC4'	0.42412541770038	0.304820934395131	0.082159390980213	0.125597607433107	0.36113906220378	NA	0.388122816751735	0.922035303911156	0.241221909851708
'ARPC4-TTLL3'	0.0455982361478412	0.172582621098452	0.0500386733134893	0.0479794035275831	0.223519529212074	0.65077644982459	0.584507092703691	0.724539169647716	0.115804528581858
'ARPC5'	0.568631907237532	0.150450115976813	0.785557795194675	0.785911813229754	0.938000828662917	0.698108680191994	0.445478589088573	0.23751560693944	0.65923429507207
'ARPC5L'	0.0130343540217072	0.00905179482347392	0.0165117407461507	0.012445366492481	0.0793926363835407	0.785628381217852	0.696347059876248	0.408999871840238	0.0490020841858749
'ARPP19'	0.350536394948077	0.293069188995074	0.981638718920127	0.971370937427357	0.74199065369663	0.829002695286109	0.687245468791634	0.606267077827995	0.310579632552872
'ARPP21'	1.31643076316925e-09	2.33516990652485e-05	6.28598856990235e-08	1.48584908843826e-09	4.10791366657757e-06	0.112964727377311	0.0696051881749804	0.0027286446245621	8.77593488404203e-06
'ARR3'	3.13198763218604e-05	0.000754084354984419	7.8123727866909e-07	3.73923197803813e-09	0.00122381449624595	0.559136459875021	0.213144736190415	0.000604170254848254	0.0290334900373397
'ARRB1'	0.000550474533294973	0.0687877020581401	0.0685072400406914	0.0251920481979422	0.0173153669789014	0.56198097155891	0.24210254458447	0.00891121052167912	0.0301422904272021
'ARRB2'	0.00510948164862217	0.010389802746729	0.0565459286257485	0.0178760465774306	0.0338047251669735	0.754605284313277	0.076301507127583	0.0823230799330364	0.00870337649032888
'ARRDC1'	0.732420656080338	0.708779981388767	0.999998813714881	0.999975781386141	0.384586013539716	0.344737418688855	0.393818526459534	0.106111621758207	0.966337904926245
'ARRDC2'	0.510080450815632	0.0425192320714445	0.631428548182549	0.825166090894123	0.394980956289513	0.883774718320833	0.657575346234408	0.432812476159276	0.229202009328967
'ARRDC3'	4.12595552900931e-08	2.68867730514915e-05	1.00691724232589e-09	6.58441623138706e-12	0.00275948974189488	0.194589367603724	0.165207978559065	0.0309726949726746	0.000201103372890074
'ARRDC4'	0.00299419262514926	0.00570608142400011	0.00076148034370846	0.000949635212081277	0.146166084357723	0.0970493496032733	0.491808468060695	0.0076449670786512	0.00127604299467624
'ARRDC5'	0.903066706161008	0.949997884940172	0.999991531356089	0.999995315496366	0.565341641330566	0.689465492421169	0.733219148071593	0.672917678390985	0.872667532190449
'ARSA'	0.0107204842392921	0.0954598493700058	0.198520462227866	0.0697701216397872	0.081625857600863	0.243268644304549	0.067304058183135	0.0658350448138254	0.104157351489193
'ARSB'	0.00103532404823378	0.00110302624389888	0.00827366440191349	0.0023352107428659	0.0825649723423628	0.489768400173483	0.10165506130975	0.0174888004086755	0.00405193672024425
'ARSD'	0.0109709991505382	0.0208788794235539	0.437392803341816	0.243015401169286	0.235697636161962	0.461482450143383	0.51142284677263	0.0117059288592766	0.0705726511097549
'ARSE'	0.00518738507421522	0.111048897234408	0.000199228612205861	3.93687350727969e-05	0.0830267153598475	0.775505299285839	0.801801854500369	0.0336409432084144	0.153980579619103
'ARSF'	0.132741145263841	0.00689848378183682	0.0174286788787118	0.0177382337973151	0.0094631548972063	0.205401322317204	0.632727290888998	0.0320557435328193	0.535263923099295
'ARSG'	0.456816607327798	0.36331609165154	0.86640667908435	0.846726259753953	0.256272932214816	0.463041737857829	0.184480658520716	0.0190176642920661	0.707214510130191
'ARSH'	0.654755772542623	0.607327150575172	0.788390225598334	0.87795588407817	0.309072517344358	0.232955570709465	0.305221819225384	0.762801429187585	0.261660680511636
'ARSI'	0.419403437241697	0.387139362024673	0.461387020578624	0.490313532385161	0.317848824624051	0.396608145916838	0.0458358651498928	0.31190805119758	0.44889063617844
'ARSJ'	0.154969952049733	0.783736091668168	0.139228576132543	0.121555102295612	0.506522177106382	0.412256362232096	0.0853140311318161	0.574658586547892	0.464221705953379
'ARSK'	0.00167829056810529	0.000230279641714732	0.00153490455190081	0.000420858429068014	0.0202009024267895	0.421658726793957	0.419070389672202	0.0999455674144697	0.0290683130695399
'ART1'	0.00199375846919912	0.00532678369113814	8.96667262992606e-05	3.9559637787946e-05	0.047388352520966	0.674503279287812	0.115436675101757	0.214107915653138	0.0309226982703614
'ART3'	0.0141264720794688	0.0147606626330908	0.00104996084115792	0.000633261984914536	0.165601088775752	0.290306723858225	0.183691603847425	0.0440786585583333	0.0414503288771725
'ART4'	0.171917626184256	0.0884243322359801	0.0405347880356486	0.0390447456225387	0.0620771821563699	0.478675206386422	0.649017633823953	0.396375402607411	0.47234092173467
'ART5'	0.205541240868791	0.826801234361427	0.943047291951946	0.835817107398033	0.568690477971441	0.819813466737959	0.641349267837486	0.34683348689201	0.415278061092997
'ARTN'	0.0839495177273644	0.506389485163321	0.286342868168214	0.126489390834729	0.327278091712134	0.707741285792485	0.379881973968654	0.0548208870019411	0.523949548373592
'ARV1'	0.365243860117239	0.921118592945571	0.786282133838539	0.749837813530361	0.827532960730413	0.963330348891165	0.818280809000942	0.358240472096623	0.743790707672985
'ARVCF'	0.00292481321020984	0.00211350810217949	0.424771297758126	0.451295398362955	0.000426003860458501	0.305678990340446	0.308778322447338	0.0555109317112372	0.00378005633487233
'ARX'	0.000102193005726075	0.000697309809242018	3.0028815591442e-09	2.91641409919829e-11	0.0443795071388992	0.574776636500556	0.177188164069582	0.0509691860457559	0.0297877945400799
'AS3MT'	0.294323212197675	0.313352052896209	0.0261783464830362	0.0350029411500297	0.234072214650074	0.848302413504897	0.354759125808349	0.578942111454169	0.20549794791443
'ASAH1'	0.896127060951401	0.981682610412892	0.999994537627739	0.999567868151674	0.983091054194363	0.999941640504301	0.984817725104476	0.804691425550461	0.99427403694446
'ASAH2'	0.115161750836071	0.704889057233144	0.0336443505527513	0.0202275657106301	0.120588788246206	0.348803648267529	0.440980146434077	0.525206572015118	0.290111259784783
'ASAH2B'	0.763681576535611	0.843078989890711	0.974062985986637	0.938265896836302	0.821520524232746	0.84265181384355	0.598335099125877	0.695993412104482	0.946349705386001
'ASAP1'	1.0515373620584e-17	4.61509272586616e-09	1.87201293252023e-19	1.49499357508683e-25	6.22375194742067e-08	0.0331849893968398	0.000103032261633256	9.38811183414548e-06	2.22232560353209e-08
'ASAP2'	2.63930183025353e-15	3.89580963177124e-11	1.43012790794171e-13	8.65944647796524e-17	9.59537262120206e-08	0.0584770646696362	0.00138563343477296	2.04779328358853e-05	1.34532535317973e-07
'ASAP3'	0.00021004989283011	0.000148445172254452	0.000231056434292839	7.61165064086895e-05	3.58023198034523e-05	0.443153339834925	0.0374712180747431	0.0205888283289637	0.0214374471602975
'ASB1'	0.206060640099221	0.799049291042883	0.95221412506235	0.938900187334005	0.631637698641823	0.382869957929038	0.136153748786651	0.240009803541423	0.218937192426504
'ASB10'	0.0753263512817628	0.0297360550146352	0.282647732780476	0.316310701866619	0.534511268842097	0.696429356362806	0.396334533882717	0.0189021430780718	0.0810394339796768
'ASB11'	0.579544996019893	0.781127932559677	0.824147211496038	0.683232840736561	0.169634075311644	0.812690146632183	0.583913411434648	0.467276587997165	0.82418190968362
'ASB12'	0.39251463704338	0.698907138410612	0.892098964409651	0.912293731733822	0.185764493667136	0.600409584200676	0.69342625063451	0.468270825356126	0.449140159363528
'ASB13'	0.547578971800616	0.528900370559244	0.901342992317427	0.938890065962511	0.383495142304195	0.680515023840131	0.91646516148937	0.287857222876251	0.598776991300295
'ASB14'	0.875934626442384	0.362723919048037	0.99465588160415	0.996288277468336	0.890170559155748	0.300118564048161	0.901442763109211	0.318551961293909	0.914283765493038
'ASB15'	0.143422207209339	0.572630955635905	0.0224470433869955	0.0168961943826598	0.446815433384619	0.933928492031443	0.692639596497247	0.494627577078843	0.512211197517337
'ASB16'	0.88055554079822	0.647426364031959	0.222396987047718	0.653997713788714	0.426063132180839	0.294763159521656	0.801620452270773	0.914140192916537	0.330128118454145
'ASB17'	0.957567257997037	0.879364035698494	0.600189404990027	0.795761565798962	0.81955917210851	0.934128252482127	0.840394955532651	0.834130841445076	0.904323954754364
'ASB18'	0.947219416374606	0.966404816865399	0.995470444059484	0.999301267207118	0.501425285161886	0.9910881581155	0.382689758163266	0.86748608400188	0.627852612334861
'ASB2'	0.0292599942182123	0.6051582747919	0.858810235925503	0.729871802002984	0.000910513664491259	0.643799642133353	0.071997041359417	0.211984907027977	0.233310975767392
'ASB3'	0.00038447045692331	1.24487326973872e-05	3.14399093444608e-07	4.87006434476612e-08	0.0289253546483273	0.220001835778533	0.281273521205452	0.00927809594525673	0.0191937178401414
'ASB4'	0.749240822371432	0.637830455445591	0.29948359134138	0.344951377526573	0.777760141184673	0.749658076851959	0.242111923194382	0.348458123785904	0.942318174766468
'ASB5'	0.0261707872095784	0.0497971412919637	0.0215855154663243	0.00571274604558214	0.0375450260221024	0.376038027376153	0.368485611349182	0.182514134757393	0.260389755695332
'ASB6'	0.976966641509796	0.692102030698325	0.972384364844203	0.998711397138819	0.607027761560053	0.883727812282749	0.923588468583653	0.94381573667243	0.728962532342587
'ASB7'	3.68537626696905e-07	0.000640835808301032	1.74562969230497e-11	1.66255790187791e-13	0.00231517018147291	0.836541966516976	0.239829092214115	0.00472750490878269	0.00135533333184919
'ASB8'	0.481763747145803	0.850150987591397	0.808732696831107	0.69578663289703	0.303573395679965	0.69290700157989	0.180502449070797	0.439043415269473	0.81607117432982
'ASB9'	0.0279788773175794	0.0504522659040297	0.0323178380999737	0.0246737195300158	0.41274654169324	0.832080086944652	0.363838127671102	0.364646262675989	0.0634566193302086
'ASCC1'	0.0135462622825335	0.000452664047408157	0.000142791859413688	7.76440887240589e-05	0.115004709619387	0.387976073574279	0.170014056201114	0.307059463631673	0.0910928873396883
'ASCC2'	1.75285726202461e-09	1.30609244068835e-06	1.69158382087734e-07	1.2794384857979e-08	0.000229052418241398	0.137094933174889	0.0494279046995959	0.000358086565697135	2.10517010963082e-06
'ASCC3'	8.15589682199807e-27	2.10715832455636e-15	3.36324977887984e-29	3.14857781340048e-40	7.41245846832301e-11	0.0660228779765469	1.95716903826871e-06	3.50518111209252e-13	4.12234598518634e-10
'ASCL1'	0.0128860338068472	0.0693163247568609	0.00325364104128148	0.000521431008647125	0.418297059069685	0.70630080790301	0.610483487072312	0.0803850612276978	0.0259652125289085
'ASCL2'	0.808618427513007	0.848511802501951	0.99994647134654	0.999888007081327	0.495183762713245	0.886925099929841	0.800236973361528	0.858006241572512	0.886869744250722
'ASCL3'	0.686762773306876	0.621231698826761	0.399210789979957	0.374370736857278	0.698349619069678	0.718055185766024	0.70184800400448	0.644589604393154	0.914387180265732
'ASCL4'	0.41023091534629	0.964896794988364	0.84566040013416	0.77176950834515	0.478084098654522	0.941278346158957	0.672965011644309	0.983070557408053	0.341719861695356
'ASF1A'	0.0101335925772635	0.0262586522289397	0.130270267142705	0.0355073609498621	0.150668222359464	0.747380555213063	0.482896976570749	0.23318948998117	0.250196730609478
'ASF1B'	0.605096149259098	0.526870123030136	0.813493734225145	0.760982803525754	0.496070746431529	0.510915633828031	0.146795241421246	0.836078243831597	0.842831128658228
'ASGR1'	0.491295803279097	0.892739741446076	0.935067360119165	0.897280555804551	0.323260549792104	0.755907279468619	0.297415514769447	0.537644160752734	0.780225315041001
'ASGR2'	0.674131939108509	0.960307344220318	0.818858078067777	0.862691713776296	0.219672247263322	0.244223501315888	0.148495207210925	0.742183638879007	0.690960845671793
'ASH1L'	9.08174162257064e-54	8.31379315695705e-30	6.21107584337879e-108	5.62674896949142e-131	4.05126131428032e-18	0.00424920576778655	8.92901652797148e-08	2.64085245699091e-19	1.88092927778716e-20
'ASH2L'	1.24189025469558e-05	0.000212970817393625	0.000292730266108041	2.92941883627968e-05	0.00708132275844993	0.105284986878048	0.213382759246019	0.000229509573981091	0.00907140316725972
'ASIC1'	1.43631766232321e-08	1.20918753226404e-05	1.97386577129128e-06	5.96779868523745e-08	0.000708034754048742	0.31071709430653	0.00737791448278952	0.000307610456694638	0.000142206101223635
'ASIC2'	6.24456467681754e-11	1.19871469039247e-06	5.90189313483738e-08	4.12932872555024e-10	0.000139506976725574	0.139302606000472	0.0134094461264808	0.000672009702217953	1.26869580811992e-05
'ASIC3'	0.00439927574173075	0.0536768587942144	0.178961090565044	0.159820220640824	0.0794140168297621	0.765238842438965	0.0316244143859826	0.0337613010012326	0.00600287286769781
'ASIC4'	0.663896627354839	0.492901684404465	0.745889632674319	0.803051473195596	0.39623151249952	0.752944163792276	0.777920772796056	0.00886294076546942	0.819895968433347
'ASIC5'	0.0202055703417389	0.0540542458944154	0.112097037706796	0.0513823194198118	0.388170070751733	0.245525938354199	0.163328776559423	0.0385026862250617	0.104781355895774
'ASIP'	0.531809404080193	0.0720672639683079	0.339071225302343	0.542584498012545	0.678508877964167	0.695739443429772	0.819807461570457	0.727485440872963	0.124184701070491
'ASL'	0.00619659308825197	0.00265099365282877	0.00281569933320559	0.00228309647476686	0.0170209052707167	0.611557907995705	0.262251460652105	0.115475791749829	0.108415235474985
'ASMT'	0.0671340953508506	0.547744865016268	0.93019543232306	0.884923973453574	0.149378175450769	0.402689051017379	0.310891494689666	0.400113588775743	0.0518734821661668
'ASMTL'	0.151713679996077	0.254062277223123	0.922057985644101	0.916490946463206	0.00599284034230441	0.709139724636035	0.901750980608815	0.112703048196277	0.2102449507896
'ASNA1'	0.0980848444835431	0.600225375894615	0.717400478821724	0.596172805589493	0.681965281479559	0.809896532526519	0.263059354889399	0.334625809862428	0.24267894172487
'ASNS'	0.0130617862822055	0.000975885983884707	0.00055111989981841	0.00123303588641952	0.213600306524665	0.449282966959241	0.242889075120458	0.238480398417829	0.0117365719299583
'ASNSD1'	0.0172437532493744	0.0425039909746498	0.0608906716486637	0.0279610621482674	0.0806474061359188	0.228222679540335	0.236431556855896	0.0864568049419794	0.136889098447476
'ASPA'	0.0737131916286934	0.410202584619448	0.292182643474576	0.267690454412971	0.472191998346434	0.835147089439463	0.679213859821807	0.181489964903463	0.199627767564946
'ASPDH'	0.0466273730156976	0.726850348331222	0.600798473604684	0.362676735281806	0.108306326044205	0.426285103879672	0.61319510662181	0.190289213027251	0.0586964542491261
'ASPG'	0.0520868182449585	0.165468951577181	0.492041450439066	0.37841662700301	0.0288484245697431	0.65212603830555	0.0496878005212454	0.0241426906324143	0.246610072998769
'ASPH'	1.41706003234665e-06	3.94347159873815e-05	2.13650214647153e-09	1.92563077822376e-11	0.00458698899784204	0.00709165446835437	0.000367161857921859	0.0704101621160121	0.00321836312941474
'ASPHD1'	0.353276057676612	0.103596103285854	0.854899695816878	0.703167867683149	0.474621149046274	0.636078014189246	0.312421554509574	0.15518795416194	0.837273546895551
'ASPHD2'	0.0768894890705507	0.00288413746547255	0.181618457293314	0.192383188759924	0.0295682711914835	0.518680296195027	0.796045176219994	0.426953488851103	0.0608247425660129
'ASPM'	3.90603955500783e-25	2.27897480254284e-11	3.3191539961903e-19	1.81772301596147e-27	5.38734066197653e-14	0.00502303921842161	8.01712739459631e-10	6.84880117772453e-12	8.12049008438398e-10
'ASPN'	0.747109563664362	0.405745202290057	0.45797204312805	0.371522619683052	0.930409038562483	0.845480931159798	0.179026277775825	0.503219654009519	0.889935311061614
'ASPRV1'	0.322438268522451	0.47719662405335	0.815376289366639	0.703681254617218	0.183691298611014	0.822222011683704	0.340753280034331	0.141288219745002	0.721222525597257
'ASPSCR1'	0.00126042410517682	0.823660771868672	0.845660812018444	0.566102040842902	0.0161887249883447	0.684055663659134	0.00578576399899657	0.03358479321337	0.227171584491004
'ASRGL1'	0.565672141943147	0.673415418604753	0.881503905247364	0.949910877635033	0.616409324812813	0.610943942745565	0.554959579330626	0.451223270000764	0.317728883600037
'ASS1'	0.0132523487099063	0.00293474627441043	0.39147678926666	0.41754660076723	0.00244142754393945	0.27175788760458	0.197982167045792	0.105862563836267	0.0345606387620925
'ASTE1'	0.454044448502979	0.814941474810664	0.992713110313692	0.979283700091533	0.279929167455609	0.908808572095607	0.836143031236672	0.411969971199744	0.773286690865267
'ASTL'	0.128994603952128	0.0654790614760713	0.687769224136308	0.541624798731126	0.324274493379463	0.289228095083661	0.17336596974231	0.066632881378651	0.559010234844357
'ASTN1'	6.28015316689896e-18	1.88320091292449e-11	1.23486119142821e-17	3.71539701502118e-23	1.57408678232349e-09	0.0276147104609975	0.00450753708510607	3.00440199537259e-05	4.61847854027959e-09
'ASTN2'	9.10572920699661e-19	6.6154094567244e-09	3.96054105077893e-12	2.40442834529603e-16	4.87447681443635e-08	0.035373489431343	0.0142991907905194	3.65926763627264e-09	5.10093008537344e-11
'ASXL1'	3.87974537438322e-12	0.00244104483423813	0.998950953219804	0.946373527924007	1.54083689593207e-07	0.273872770678393	0.0108959292443742	2.93200666109632e-06	6.07055487108142e-05
'ASXL2'	1.82863961518629e-18	7.96695594294427e-12	3.58294355091525e-30	1.72754522020197e-36	1.93956901645873e-06	0.144257445771133	0.0148116927634179	4.34607208303718e-09	1.46530165632148e-08
'ASXL3'	2.40739664475624e-33	2.41636469577093e-15	2.73020779519197e-36	2.84470721861098e-48	5.19124486386263e-13	0.0260768131901296	2.72576768993369e-06	2.7729265021241e-12	3.84506153329951e-12
'ASZ1'	0.00475241127580992	0.0078607745421656	0.00172475965148614	0.00145089472353448	0.235812557839947	0.567991679852479	0.212631985887145	0.0341199664743664	0.00295855780450684
'ATAD1'	0.000221818832496716	0.00345300876335685	4.06281442098152e-07	2.29703166350427e-08	0.00461149854590395	0.531077486685755	0.726824052665054	0.16432233352532	0.0722271822330973
'ATAD2'	8.39292489957364e-27	1.39273431933325e-16	4.35084917350979e-30	2.93969926387101e-39	2.62031699190937e-14	0.00251573960364464	7.72637620181744e-06	1.29243346125892e-10	2.44436093390326e-09
'ATAD2B'	3.9295041250763e-22	3.74957901797539e-18	1.61624098784314e-37	2.38930487910628e-44	4.5287077056203e-08	0.219147200272918	0.00743606298988677	1.15611097675382e-07	8.80714166320892e-12
'ATAD3A'	2.21093145787286e-06	6.00054164816603e-05	0.0144203497189021	0.00345297322791353	9.45896451746168e-05	0.0281296301285437	0.0123994736604652	3.70887397503825e-05	0.00123688889576092
'ATAD3B'	0.014694733934988	0.240524904512987	0.693331848149825	0.568638562931275	0.000698271759345709	0.0458441214956488	0.0969931736746828	0.0031785167115696	0.190129990568199
'ATAD3C'	0.585769002797833	0.146617810652754	0.459421633105756	0.75718111642892	0.0197497021456071	0.146188141712306	0.225908510497661	0.902716950587428	0.182031715006287
'ATAD5'	6.50118944603962e-19	3.52539395070147e-10	2.0778363889803e-14	7.40714770294813e-21	3.93743429267908e-05	0.0112209039359616	4.09791220512364e-05	1.34415378180086e-10	2.77972621508789e-09
'ATAT1'	0.0204678718592193	0.0221162344377647	0.0773441457092642	0.0588533677746293	0.00154592578826055	0.317877997408256	0.907734528965271	0.561959292129272	0.0480700565468754
'ATCAY'	0.0019275712641408	0.0036905080048744	0.00998545823453313	0.00716755360928473	0.00474413537955561	0.424800610074544	0.0884147127015186	0.19101862813125	0.0193156660628462
'ATE1'	4.68660596759965e-09	1.30905178021622e-06	1.99520023474983e-06	4.49454672640132e-09	6.70035537818661e-05	0.0636545711311878	0.00184457458474286	0.00285937676654543	0.000539448982294853
'ATF1'	0.00634738992957079	0.00471196626674219	0.00428863563833989	0.00291575959421952	0.0554234574127246	0.337116253724735	0.0459242910804881	0.220731893625359	0.0247299289632859
'ATF2'	8.85847944882349e-05	0.00425952409935702	5.1503487620891e-06	3.36854736557576e-08	0.000484106165345764	0.890603143061966	0.252787983694248	0.08726379376034	0.0971291255816519
'ATF3'	0.128334764537836	0.0075492358181553	0.0516590146960541	0.0822476048875809	0.374896331872614	0.630516402560108	0.184311921317349	0.287874081187081	0.196328498018907
'ATF4'	0.0515775934182553	0.121949927267907	0.632178818777064	0.57485473850123	0.0859852305737983	0.698649332547654	0.0914320035513687	0.29199330899885	0.271248771266484
'ATF5'	0.985273154488825	0.991110557717899	0.999663795552214	0.999901305218037	0.587630461157802	0.519107074490877	0.705688255306796	0.903795779090055	0.942669841153065
'ATF6'	1.86207669857288e-06	0.000586828936305904	0.000490880272639043	3.92562256546103e-06	0.00198999199982543	0.0382170847906673	0.00330332057799614	0.00033262789168118	0.00670720365332211
'ATF6B'	0.00208630335519555	0.286088772780812	0.00078373160496567	0.000211219356387913	0.0202783219335104	0.4757473719795	0.093603267912853	0.0169982926330086	0.0607469045640178
'ATF7'	7.08727596936405e-05	0.00146190968370864	3.82156680806987e-08	1.44051837002964e-09	0.042201792357507	0.336833898527426	0.233331255207286	0.00246408467846793	0.006357678264424
'ATF7IP'	4.21605053101436e-19	4.99253425360919e-11	1.03770663899232e-23	1.20594825436471e-30	2.48589543606482e-06	0.187146401722336	0.0201629537277318	8.37885199502192e-07	6.87748181702421e-10
'ATF7IP2'	2.42326776061796e-07	4.18523980606797e-08	4.74151633959035e-08	1.87795583315607e-10	0.00029924625351688	0.286791609021446	0.0018509716415092	0.0411577136110362	0.000630515417818993
'ATG10'	0.330164157062685	0.451997353279388	0.269461713883744	0.226060933775806	0.0349679114537626	0.615966132592101	0.502448799865392	0.775679569745049	0.394756633816644
'ATG12'	0.0331948744761679	0.061050051894711	0.0245219588469903	0.00517233292507589	0.0754072456344245	0.266466222874622	0.17222952710487	0.0397889310937997	0.379291366574025
'ATG13'	5.12787188094795e-07	0.00501632585045611	0.000130908617252177	2.7478623942155e-06	3.84103264405772e-05	0.34931622521143	0.0605224763149546	0.0119580132558578	0.00436272269099246
'ATG14'	1.41227724089289e-08	2.32214563819644e-07	5.0643503514518e-06	1.22612515166173e-08	6.97520031344518e-05	0.417287343588776	0.00372207706675711	0.00044982338530275	0.0032941279791153
'ATG16L1'	1.68012660392375e-16	6.73442346623665e-10	2.64526366471947e-18	3.55290517303609e-22	6.9551698087208e-06	0.311380062819586	0.00572808674596771	2.73238760599352e-06	8.81945699830714e-09
'ATG16L2'	0.00932993302295785	0.105894520456096	0.138680513828018	0.0792620376744422	0.179846739641162	0.0543675055196609	0.35775112586984	0.00228862637202148	0.224739837461285
'ATG2A'	6.45781931992782e-21	4.20841381920281e-08	4.57923127992459e-06	7.4708417143385e-09	1.86247243685501e-09	0.022367627158607	0.000360596961147781	1.0432556727219e-10	8.04869603303282e-10
'ATG2B'	1.00388332044583e-29	7.32695529651865e-14	1.07097606617705e-22	3.93177708387357e-32	2.52986510872211e-16	0.00413136220600407	3.04095869406685e-05	1.650163830398e-14	4.64320480469986e-10
'ATG3'	0.011854053117465	0.178189799249567	0.0512790454065254	0.00949056907665559	0.191912719140604	0.928908622705542	0.405513261929815	0.181800752520922	0.375258982900488
'ATG4A'	0.00160377250965542	0.329983792039989	0.0136720120130311	0.00319212512853923	0.0533612995442	0.925676148582336	0.193180676103006	0.0839841760453902	0.00832732691083544
'ATG4B'	0.000295795085088549	0.00807573240556737	0.0530081928878698	0.0152107844350342	0.00710743130704881	0.13548705087506	0.0226555577994781	0.0441106179109891	0.048390538858842
'ATG4C'	0.0435343439519923	0.0365631805290052	0.0150270433291841	0.00223227660174773	0.485896126793588	0.860056958048661	0.00483288531763613	0.242237945785387	0.226579946056333
'ATG4D'	0.57025558313192	0.911687557601972	0.999407055906542	0.999711692281193	0.339123333530639	0.507669642708421	0.50285848472023	0.341411294728005	0.618741489186653
'ATG5'	0.000182782654341316	0.015161941437711	0.0127758546640994	0.00119372549633955	0.00694803100086282	0.575714093112113	0.190818546097192	0.0027682576935591	0.137656658511082
'ATG7'	0.0259269547655328	0.220195098430871	0.159064989957683	0.0854651266420814	0.0945082877400908	0.616466072928665	0.145301707836085	0.0959057332613409	0.265451737527546
'ATG9A'	1.30056455503814e-05	0.00344007842577716	0.000398110098813179	3.93279784049102e-05	2.26269660080069e-05	0.476866931386166	0.0561464719587126	0.0211021184455023	0.0218266175062189
'ATG9B'	0.684660472269293	0.290479775861217	0.552284813290858	0.587541183207548	0.0584655275792484	0.947899713591392	0.99646191776429	0.356338736586674	0.611716791321119
'ATIC'	0.00545926454644199	0.129353024216293	0.12289416257097	0.0314097321630758	3.74647037490581e-05	0.445056492817717	0.134173907874939	0.026772161290141	0.0878181796500885
'ATL1'	3.05244515212712e-07	0.00141559995635658	7.48636135375842e-07	9.03414476920247e-09	0.0169852014769902	0.385352301028175	0.012994002330488	0.000926383119879626	0.000293024146244204
'ATL2'	5.91511067787305e-14	1.39989639925607e-05	1.49482361145188e-16	7.5080411755517e-22	1.50470446987107e-06	0.426842549031928	0.000819984980114943	4.24718396093586e-05	5.31860490897019e-05
'ATL3'	0.000405690703189358	1.11729652700563e-05	2.70477634399813e-07	4.1254647346508e-08	0.107556515964912	0.601331716477806	0.00948098942067981	0.0462698607546108	0.00186396865500613
'ATM'	6.75866725900929e-17	1.9960880130659e-09	1.18120098299511e-11	2.16081588485992e-17	1.28156262045569e-08	0.0659090634591952	1.67838957247357e-09	6.73614016037817e-10	5.79952678004076e-07
'ATMIN'	4.82248438615203e-05	0.000640736524986913	0.0194945635213019	0.0027632752352449	0.00890279552607566	0.68931130630906	0.00419601792737308	0.0313763216349601	0.00179609938229429
'ATN1'	7.07859488104751e-06	0.000795041785273975	1.57888232084328e-08	1.10078536971811e-10	0.0377565236446783	0.0840268538875891	0.348097319209327	0.0829571503097992	0.0051558668413112
'ATOH1'	4.99987458765565e-05	0.000772805876106727	3.56499724165926e-06	6.70640717724663e-08	0.0405963297255542	0.497046607239626	0.371446192602174	0.0543235288403648	0.0142259881234464
'ATOH7'	0.525743247455233	0.916256087932578	0.772304038214365	0.764812220267781	0.456013063382455	0.699372473716824	0.606166524975309	0.73423903241726	0.622780723948131
'ATOH8'	0.00239852774119605	0.0253782443684543	0.285030003398394	0.0783721769432592	0.0250930211416235	0.516836013053945	0.29818107351228	0.0237501131565863	0.191812817964387
'ATOX1'	0.14733680497043	0.983949717354393	0.878862351365214	0.745401171076571	0.604135753966135	NA	0.81743610422742	0.446493624801637	0.546212263554997
'ATP10A'	4.22674088230656e-05	0.0419532405896992	0.0319514277373311	0.00746825438852274	2.02624657574399e-05	0.0182947397346436	4.00517497438353e-05	0.00912483613977503	0.010201343192248
'ATP10B'	8.31987429077182e-06	0.000502274527755962	8.27508260475585e-05	3.71639043569445e-05	0.00266657884517118	0.0859612465349611	0.0126560626168585	0.000449352128476651	0.000295258234845237
'ATP10D'	2.63358488729139e-09	0.000564498198882085	1.06008125087039e-11	1.12741152706481e-14	1.81164345940241e-06	0.0347180739840954	0.069814812089712	0.000204063113661178	0.000294917661011436
'ATP11A'	7.03708560239543e-17	9.21889853973969e-09	1.10502888350118e-06	3.426635675791e-09	3.33030688076727e-09	0.00168704641081262	0.00188233830863786	2.64459876440933e-08	2.22054734989789e-08
'ATP11B'	3.24615576242389e-13	1.89035872990675e-07	2.14663077547509e-08	2.26168266208365e-12	1.94791191017652e-06	0.0946356085717296	9.9780427984845e-05	8.28340896737657e-05	0.000428611449338637
'ATP11C'	6.92281836066112e-14	7.70187017325707e-10	3.38414705680794e-10	2.01806251171636e-15	1.00233267922211e-06	0.100038840253367	0.0177948829048191	4.87661790210731e-05	2.0704836449191e-05
'ATP12A'	0.137738067906261	0.000770403771390596	0.00974858544547193	0.0604425385334821	0.363984305301946	0.373527977998152	0.29217337744418	0.335405507901334	0.00590507421714774
'ATP13A1'	2.80000098592188e-12	3.89354159297347e-08	1.21992261346618e-12	1.4479039062796e-15	2.23337013755564e-06	0.0980997823921096	0.00122577442919544	1.79555014251273e-06	5.70884775121054e-05
'ATP13A2'	1.14992257325603e-08	0.000121646624851176	0.0701945573521464	0.0110372679024226	2.03679838186902e-06	0.2937339393075	0.0171024796779732	0.000109437949967927	0.000175007649686452
'ATP13A3'	7.14118787506616e-12	1.28614118166865e-07	1.80405681421626e-10	2.06365262765099e-14	6.9907476398756e-07	0.694519158163746	0.000745216561718901	1.67358790136389e-06	0.000128773036784662
'ATP13A4'	7.69212543251822e-08	0.0137208544743819	0.0060916474113663	6.72998868918891e-05	0.000116242187802555	0.0229338269108018	0.000646038149830913	8.01773449321794e-05	0.00350955816571346
'ATP13A5'	0.238733703094464	0.0306358092160695	0.00316636036978422	0.00682021713142415	0.135042993259558	0.835966269130221	0.14601367618861	0.0670874267902618	0.340756806485729
'ATP1A1'	6.15435943168558e-10	3.44529425633986e-09	7.86010170899543e-14	7.00770805167184e-16	0.000762846114642586	0.126864144916165	0.0376609428710082	0.000315348697522573	1.52608272209816e-05
'ATP1A2'	9.03821198170532e-08	3.8766394431272e-05	5.70112820101789e-05	6.12382162001217e-06	0.00775386918578105	0.102805272234447	0.00775006955972365	0.000654993981360695	0.000263583007589368
'ATP1A3'	0.00622345196429309	6.48247959931709e-05	0.051504392493085	0.0273549380174789	0.0705382710456056	0.125833252726432	0.188137809644186	0.00726493524308151	0.0696995407088479
'ATP1A4'	0.00823086186117737	0.000125277259489802	2.48741672039419e-08	2.43282497287121e-07	0.00684802989918981	0.321927554422845	0.702288455877873	0.115025601709228	0.0428505763096787
'ATP1B1'	5.00696508214377e-09	1.75217078500806e-05	1.67241467378018e-15	4.35779154877503e-18	0.0057767427524092	0.34173067482773	0.27568983726631	0.00103651924698312	2.69217228563642e-05
'ATP1B2'	3.38211644627319e-08	0.00572828342457123	1.00377851169611e-05	4.88251017482499e-08	0.00104550889326584	0.347884465084201	0.150949238761422	0.00119302172397474	0.000318744093927973
'ATP1B3'	0.0021166036242775	0.00927639222396859	0.00277184877248533	0.000105877225258598	0.0422393231069989	0.572584869249175	0.400815599343444	0.00760499337834758	0.201516939897495
'ATP1B4'	4.43379453596387e-05	0.0750946441480736	0.000223079249134131	2.19867293243645e-06	0.00224681056804066	0.356676082407426	0.0114776756415952	0.00121319987317485	0.198470630301271
'ATP2A1'	0.000264736126303469	0.317487227067358	0.0964936729113406	0.0197384163079365	0.0167314875787328	0.0605534003255424	0.215357132921595	0.00332878076459786	0.0437341700943674
'ATP2A2'	1.4303067077715e-11	3.3758709863064e-10	7.92352357309908e-20	8.32792721799468e-24	0.000323476422740318	0.305632177710322	0.00611443068959622	3.32071772559129e-05	0.000107816573635449
'ATP2A3'	1.27755760649998e-07	0.000110638658224103	0.00102863835646304	0.000125195170283053	2.00553363704928e-05	0.169842468173807	0.126484095208904	1.29971493788024e-05	0.000125999271401657
'ATP2B1'	1.09230020046414e-15	3.14814694997573e-11	5.10272813625784e-27	6.43915761772251e-33	0.000274912093338478	0.155764022597163	0.0768523646182988	7.38373762995027e-05	6.22762279747668e-08
'ATP2B2'	2.51191107390731e-07	5.67425803911739e-06	1.10767243927129e-15	5.15120515287464e-17	0.000233584823074281	0.105876736466599	0.0456479832227831	0.0044646042005236	0.000188746046187771
'ATP2B3'	1.23884694684243e-06	7.81077381607825e-05	2.48399860509147e-05	6.77176694041776e-06	0.00196819213606289	0.312090164395789	0.0250353457115383	0.00855132202642807	0.000611722877452733
'ATP2B4'	3.43969367353955e-14	1.9014912015622e-09	3.18959265747492e-20	5.08306326543043e-22	2.4997758365691e-05	0.301003814037131	0.00113758631749147	7.76982958360386e-06	2.45756142456049e-12
'ATP2C1'	6.06979641463159e-13	2.52573622882741e-09	1.32456178162753e-13	1.83580737284035e-18	8.26460410021987e-07	0.114411421386377	0.000727050543773232	0.000475834440576107	5.79051244282894e-05
'ATP2C2'	0.00981938522459664	0.0500286185420154	0.110244195607936	0.179888136506436	0.0192741686766052	0.160175103697557	0.0473259511559666	0.0465663355802049	0.00513933593447306
'ATP4A'	0.000158775418754289	0.00252140228497027	0.0295222705270265	0.0155284645018359	2.93626100054323e-06	0.39160716253815	0.0522661598851824	0.0748047448263905	0.00559279691062156
'ATP4B'	0.363846138889158	0.0724761562214977	0.435998008507013	0.631416845972703	0.17089720543884	0.754408501491498	0.0771405962922769	0.152053491062456	0.226237568442582
'ATP5S'	0.048208546084545	0.644311888637511	0.751946623701954	0.732605108289604	0.232305900160745	0.274046943223977	0.410550564446391	0.335558590670172	0.028348439844043
'ATP6AP1'	0.0324768546093188	0.00167985022200099	9.80932401828585e-08	5.06549483075742e-07	0.0730428890185878	0.752884995752889	0.265909383703628	0.448467628327223	0.0892246180782136
'ATP6AP1L'	0.14220901024909	0.834897529325607	0.0871001678211114	0.0920980959844154	0.302784017869174	0.630797121307207	0.540087296584567	0.37514095121362	0.174657710631989
'ATP6AP2'	0.232434675943204	0.177284801410931	0.00963627274598534	0.00458755157349049	0.0680773675382609	0.71149096722733	0.936831659566785	0.747229362898541	0.646668812239835
'ATP6V0A1'	6.68544829500225e-13	2.2629285208089e-11	7.8827146639949e-12	1.77921659888282e-15	9.67463094157641e-07	0.580886898941955	0.012388137910405	6.91936942144977e-05	7.65469681033935e-07
'ATP6V0A2'	9.12846364885527e-07	0.0103489260894566	0.00185929316798891	0.000230383291992628	0.00209875132860001	0.214554747079656	0.00636093923362317	0.000478257816461202	0.00388065621165075
'ATP6V0A4'	9.87839413216314e-09	0.000399097638615857	4.86997222090598e-09	4.12477818714155e-11	0.000690245171252584	0.0557431684490527	0.0238197196301147	2.95905708473541e-06	4.29690537504016e-05
'ATP6V0B'	0.319025177231091	0.316706755928219	0.482045769660523	0.48894017842729	0.809624396537175	0.737446693305436	0.267197715857933	0.677199887458427	0.166542548464277
'ATP6V0C'	0.12466875343375	0.212625152577075	0.187220682557767	0.132709198768199	0.425626604013588	0.948013011043025	0.652400646852522	0.618484301629076	0.343784235132605
'ATP6V0D1'	0.0375563336351534	0.113626006261443	0.320734244827941	0.302542877497948	0.370483935875806	0.981114234162658	0.140479459410949	0.08201518845132	0.0587559604580899
'ATP6V0D2'	0.0815174281698993	0.018552907460264	0.014644208976235	0.0109063649246546	0.0211059301137114	0.86825402121814	0.658663544747905	0.524158796857628	0.043900331603331
'ATP6V0E1'	0.106401706803853	0.699084002970468	0.431410440424983	0.226171272191423	0.369566934183683	NA	0.530112418914434	0.866089535248556	0.504804039418999
'ATP6V0E2'	0.980737277165242	0.698435958195352	0.999744995369969	0.999724329406548	0.786962125497598	0.840891565601543	0.369194293160175	0.713859162317758	0.997752214772788
'ATP6V1A'	0.00117049814493045	0.000362905151949121	4.53256499431082e-07	7.55326119257318e-09	0.0012534812861404	0.889980691002517	0.251085927116986	0.0179599998971833	0.144066246688465
'ATP6V1B1'	0.00109753969256876	0.0229962897551854	0.154924790775559	0.0475613436370459	0.0970051177289362	0.808021617376036	0.0462759704964171	0.0046722497742825	0.0258547589942512
'ATP6V1B2'	6.59251504183221e-11	1.17895552674351e-07	2.76772181505769e-14	8.73646461679545e-18	0.000136208033087726	0.172503484915036	0.0136268288385916	7.93976326916049e-05	5.38242512913305e-05
'ATP6V1C1'	0.00474412993974062	0.0190916170139775	0.435858101508318	0.288781573988991	0.00244175143698713	0.941978009596163	0.210435958116465	0.172762050926594	0.0882264898574464
'ATP6V1C2'	0.0219790524908111	0.00217439412749608	0.125845570386787	0.106296856820334	0.162573016258147	0.484039023889059	0.25932583568903	0.0141600122519706	0.134036799275341
'ATP6V1D'	0.00527670790804929	0.0374184736142073	0.00585001765822642	0.00118878270583897	0.012067830855717	0.697090757312163	0.0839780758079441	0.12613522705914	0.034879653808837
'ATP6V1E1'	5.69781137167211e-05	0.0116340126606936	0.000144251144152705	2.84218859666999e-05	0.0105315705231144	0.374468294393369	0.0431447710103644	0.0341058281249553	0.0105315705231144
'ATP6V1E2'	0.38913136109461	0.332939586916841	0.0460164034070238	0.0195801697009861	0.429277164783528	0.647432013274776	0.447327160223279	0.661160149322727	0.246018564628126
'ATP6V1F'	0.476742832117657	0.560738888266234	0.992301423265643	0.990083058062089	0.66601060855519	0.899540010166562	0.588982545059054	0.329014540102705	0.659409880066717
'ATP6V1G1'	0.337324020755787	0.785051661227513	0.478444575482725	0.414744536980912	0.127257242155551	0.885797122458595	0.725321427855768	0.44001824059725	0.547107599360519
'ATP6V1G2'	0.0119196359074258	0.462201559618406	0.14693591028623	0.0902909270099489	0.309697616084074	0.820186382962551	0.304421504628493	0.119522060136964	0.0456507193613528
'ATP6V1G3'	0.318391427819569	0.223337319357814	0.133543672631673	0.231446060841977	0.670998180226043	0.930256780809908	0.494553923254061	0.845564338049671	0.185655041286331
'ATP6V1H'	0.00580842863747091	0.000194555926964422	1.76793875399148e-05	2.2651491047383e-06	0.0187865685063113	0.322106721710095	0.324796578115915	0.0171429600154809	0.193854798981115
'ATP7A'	1.87840036051363e-18	3.0445114538821e-08	2.66318244398342e-27	9.9202984693207e-36	2.36876470706673e-06	0.280855246786579	0.00425084166436158	1.1242943377654e-07	2.28830308325848e-06
'ATP7B'	0.868124040861242	0.737856487491338	0.997368195093468	0.998486526665213	0.0771385537703312	0.340568219871987	0.106966080061508	0.405230412394308	0.887260415744282
'ATP8A1'	1.3859153855084e-15	1.52305506806102e-06	2.07286633192312e-13	3.99482387003167e-17	2.92964264553842e-07	0.0259819708415675	0.00476829703430767	2.41901286563852e-05	1.51045102132222e-07
'ATP8A2'	2.93357670884403e-09	8.86818956706018e-08	5.39422190848276e-06	2.19452509800778e-07	0.000540432407997192	0.0166601585144486	0.0105483040454505	3.33546955775587e-05	0.000136721534980709
'ATP8B1'	1.83198646287606e-14	7.35961501862366e-06	1.85887832264596e-06	1.78456672248981e-09	2.04106862984004e-09	0.0347156745700759	0.00326987220899814	1.27417303495624e-06	4.37063597449704e-06
'ATP8B2'	4.41588516272274e-11	0.000118001913955929	3.2098324227417e-06	1.35057959855733e-08	3.27361797210351e-05	0.0408269766751773	0.0363919016790118	2.09394886093833e-06	5.07129758092276e-05
'ATP8B3'	0.368445137770956	0.0436070132858827	0.106071126217388	0.347205659552596	0.0869332507446342	0.756102041889854	0.488134320282066	0.180158517909297	0.204044062473534
'ATP8B4'	3.3696519884975e-09	0.00138169986544918	7.6923551905455e-06	3.2991976730373e-07	0.00111071898493533	0.114253814145697	0.100802442085992	0.00167882329583771	6.1910502181341e-06
'ATP9A'	5.4653274622651e-16	2.4805368278542e-09	5.43713708684765e-13	1.67716167727785e-17	9.38500206761926e-09	0.16571186067634	0.000189938043798877	9.38500206761926e-09	1.59872667627381e-05
'ATP9B'	0.00883666239251202	8.64176827609057e-05	0.00993437521830725	0.0397375502874305	0.0512971832568387	0.343529168913343	0.0594079339375201	0.00804638615757212	0.0070705113400092
'ATPAF1'	0.00392265240233003	0.331345901585725	0.184622674165093	0.0727941882073859	0.61375199293381	0.942961880716714	0.115107695896449	0.0171531541814881	0.0803420152338525
'ATPAF2'	0.188918278227651	0.417315566709617	0.708753823165537	0.53736426000833	0.115815921581097	0.605944199279996	0.222483545560936	0.0454665597409381	0.731833609225214
'ATR'	7.08779109871896e-20	1.13108087574612e-07	1.22387549739208e-18	8.73697462858666e-26	1.42494579115668e-11	0.0120225479615773	0.00106985507307018	1.16367058717815e-08	2.8354679499692e-09
'ATRAID'	0.680153812666836	0.061158611146775	0.933579894616527	0.980513139848243	0.134969290585785	0.665737148709506	0.986181707810491	0.508557895626473	0.274541865186501
'ATRIP'	3.86166306409784e-05	0.00675256618219689	0.00368919209856079	0.000156971491664613	0.00931928189126214	0.176426023578708	0.026725388834725	0.011569147573506	0.0106371452703397
'ATRN'	7.02852748909338e-30	6.78889642821601e-19	1.77673950064456e-38	9.65306813519102e-49	6.50480735482649e-11	0.00881655559414329	4.39643680456997e-06	6.50480735482649e-11	7.42224142994313e-12
'ATRNL1'	1.06483318074678e-15	5.15470674523323e-08	1.50508387774387e-12	8.65057757924734e-18	1.11332383228037e-06	0.196310072108321	7.5117854589895e-05	5.98381603970387e-06	2.6933282412013e-05
'ATRX'	2.40017661334695e-35	7.4001179410433e-23	2.374609668371e-68	1.24949456417382e-83	1.16503192071449e-11	0.0390143920656009	5.81845285937465e-05	2.18007944275665e-12	8.74818387893545e-14
'ATXN1'	0.0121493683817235	0.00780925127085271	0.0181473813976981	0.00818552831541916	0.264201930988356	0.693930856233241	0.037834456315484	0.0515309248889288	0.085078442169336
'ATXN10'	0.00019155788169974	0.00729790150998594	0.0430708381160984	0.00781223902946498	0.0442935516303771	0.236951140099167	0.501351145088446	0.0141143337956282	0.00779308431606321
'ATXN1L'	7.95481699193562e-14	8.60304277649159e-08	1.92028470950546e-14	2.32213357839833e-18	5.76397044420289e-05	0.281121348158708	0.00513794844795293	5.22792035497134e-05	9.94607338744563e-06
'ATXN2'	0.437736086323806	0.83312852760175	0.00027300498693857	4.13620630599344e-05	0.761179373068198	0.798466219767284	0.995893730255715	0.538267309136347	0.798756859465111
'ATXN2L'	6.22874273146665e-21	1.4680673774274e-08	1.80374718401842e-29	3.08659736468096e-35	1.70988608026927e-08	0.226305195173613	0.00217627610458913	0.000324845546960748	5.74639490013204e-11
'ATXN3'	0.999842833233821	0.999995288739251	0.999997308113918	0.999982403002721	0.999938831888388	0.999999343679945	0.999999669058274	0.999996023999825	0.995839361983052
'ATXN7'	1.66831819988929e-06	9.56326894653641e-06	1.44540416634928e-08	8.4524872695966e-11	0.0111038949656127	0.536808316553254	0.138609305484118	0.00104432408275008	0.000659885156065652
'ATXN7L1'	3.7683718754062e-06	1.2113596426189e-07	2.0028153682614e-05	6.61105965298979e-07	0.00125320872679652	0.126277799777564	0.00635687677814221	0.0951871876066828	0.000311451286466679
'ATXN7L2'	1.19149339038419e-09	0.00074558201102521	3.8521726673341e-08	3.11530529840786e-10	0.000486846807230388	0.571311322627386	0.305454914981385	0.00149158038538817	2.2397157203257e-05
'ATXN7L3'	1.49042825151458e-06	2.13427035804846e-05	4.47883684811697e-14	1.27194059874427e-15	0.00513856308635356	0.58584636620669	0.0787437065728129	0.000488255968985837	0.000362068383383023
'ATXN7L3B'	0.325582186678669	0.189452637204511	0.572637022200514	0.401794648568031	0.474374115329071	0.89160492545957	0.944248338870432	0.399373893057147	0.755626020252642
'AUH'	0.00150713630741627	0.0226698501759476	0.000870413560814578	6.78781975637605e-05	0.0115056197386736	0.26793711379478	0.0516504332089287	0.0482319306558652	0.154955866941948
'AUNIP'	0.724450643432707	0.887308260999261	0.990503205087493	0.978131171089812	0.797022899032984	0.83198341752724	0.361093696438981	0.942141000250941	0.890070459524293
'AUP1'	1.38847411478354e-06	0.00749142157604995	0.00266712704077598	0.000186518400386933	0.0271354748943655	0.249192185305767	0.0256475145936943	0.0105738954218841	0.000303379116439156
'AURKA'	0.0488881890757259	0.0706611740217668	0.0672860121221454	0.0296721507029147	0.104637701111473	0.82405803934541	0.1440378563322	0.643378246494589	0.159942679978176
'AURKAIP1'	0.56493602268616	0.906560666771595	0.99746539400621	0.990720605241484	0.459929059276787	0.795235234264922	0.45886516319083	0.746438804326318	0.734220465890943
'AURKB'	0.312656075613828	0.0142883451382851	0.0314131102219311	0.0558102405228534	0.765419955764726	0.896743253436825	0.0781720235065983	0.426164569865681	0.120920729948511
'AURKC'	0.942068195890457	0.986481856787153	0.998001447128569	0.992226488049038	0.931884315921889	0.999667355057969	0.883778592362233	0.91718414981115	0.997784085291879
'AUTS2'	3.57127346538314e-08	0.0128254951502228	1.40136032256647e-09	3.14312258766078e-14	0.0702739031522799	0.939936500497732	0.516216865830374	0.0043393282970094	0.0617698086277845
'AVEN'	0.161496346560215	0.744524035767758	0.0303568935223038	0.027837931785247	0.3640244020092	0.431185142738269	0.490290125893236	0.0565316731556199	0.340027490980223
'AVIL'	0.00053899983293242	0.0100441723623319	8.65055990468419e-05	7.10017445834151e-05	0.00187381423150799	0.0723600377714587	0.0731696407497884	0.0818525880220192	0.00510729361830276
'AVL9'	1.37238834274242e-05	0.0012888588122412	0.0285407635102676	0.0081923539480455	0.000112292301763266	0.487689099092668	0.254883084243675	0.000533496043440692	0.00232421309691422
'AVP'	0.395186423892283	0.202039982966608	0.24596420995081	0.357709835433302	0.846153900682073	0.86953480643069	0.756090779594457	0.2148605488043	0.362584253900158
'AVPI1'	0.951526124963575	0.949457051746623	0.662029163078861	0.911026773583907	0.99007462300767	0.80272314683663	0.689618267769184	0.756646451670329	0.375837672659082
'AVPR1A'	0.211714644086783	0.281525459642471	0.903023385906874	0.794137091276005	0.324377961775748	0.554879862443862	0.368191849096371	0.314729100588305	0.513182891883104
'AVPR1B'	0.961119140280921	0.63071813862742	0.961867646651971	0.996869484016081	0.701483840278718	0.473683708187332	0.154426248004531	0.961892677744414	0.652907581245078
'AVPR2'	0.012741973513755	0.0892057058747371	0.0215673972931702	0.0127382618147338	0.251905917467017	0.687184707318965	0.324504301706887	0.0809827195029619	0.0671319248734109
'AWAT1'	0.0235257647700297	0.169993635916687	0.118354878527098	0.0402125428549129	0.213227596364934	0.474537923712466	0.500927771678159	0.0889377781215453	0.0320072118997698
'AWAT2'	3.88158600401674e-05	5.14136346901622e-05	2.20162713829459e-05	1.54101021462912e-06	0.00585343265118247	0.444105230628016	0.100279005161168	0.0923510750814924	0.00845825968943882
'AXDND1'	3.52625258646584e-07	9.74384250940717e-05	7.05791769258933e-10	1.27242056398139e-11	0.0012825780899232	0.126086666350757	0.000998312263643608	0.0140126421969596	0.00017711128025304
'AXIN1'	2.15008703517313e-09	8.50099945715482e-05	3.50405685316384e-07	3.17143056888693e-09	5.21791490003851e-06	0.35140987428532	0.0162412205612176	4.83867651063811e-06	0.00082153515862155
'AXIN2'	8.75050520470643e-10	9.13423794842662e-09	7.97103275000993e-11	5.56320258439615e-13	0.00118537724761354	0.119842684414859	0.00828599304158463	0.000187463747745995	1.59045974756372e-05
'AXL'	2.59350851848273e-06	1.75614720660626e-06	3.1134723473241e-06	7.65030288028565e-08	1.64501316038527e-05	0.234689163845773	0.134928024210266	0.000114396332733655	0.00486299276916253
'AZGP1'	0.84427886039459	0.121955820398672	0.914124634725029	0.978836102416831	0.533660410877726	0.440839054965907	0.993352022996205	0.742196664141714	0.468196438106307
'AZI2'	0.000105530597524874	0.143924959601455	0.00118263766374075	9.49083174053867e-05	0.00180689586044399	0.861801644684997	0.10919378035959	0.033916097899866	0.0252150955290873
'AZIN1'	8.92466268294291e-06	0.000231336813000819	2.10711096743828e-07	1.53450657866263e-08	0.027637228897546	0.463009238843112	0.0767889725315112	0.042505960109368	0.000350288964414408
'AZU1'	0.989834943054464	0.89621332181254	0.999839125514257	0.999962421486477	0.877352852919102	0.981806612205975	0.859165578892388	0.992763896401473	0.981140552236778
'B2M'	0.0358687201299979	0.114509789615876	0.299019982512093	0.0901672633352833	0.323200844576943	0.974745805402079	0.707422826744333	0.458726368806646	0.611238542116928
'B3GALNT1'	0.0294944833714057	0.395237785365981	0.0941765336178204	0.0108823936592299	0.0197920156053833	0.966969842772206	0.250473154389827	0.0157138844603274	0.73746895068428
'B3GALNT2'	0.000511543955806974	0.00150877446777133	0.0125753162829095	0.00573619296299904	0.00928039655428834	0.407845254114873	0.135622350508478	0.00278390814202968	0.017687105523895
'B3GALT1'	0.000100790701900947	0.0127459117365394	0.0832855666255579	0.0084664472382253	0.00557946811596015	0.602775226811263	0.149824463683609	0.0119222907124193	0.213750249821881
'B3GALT2'	0.000209143741545172	0.187805769765785	0.00343130289749437	0.000499157103756645	0.00416456037880888	0.585818179901652	0.262667967107443	0.104270541899752	0.0144204174208349
'B3GALT4'	0.0285302705605348	0.256252477788835	0.709935862218204	0.428243215708199	0.255433658707366	0.488098492830798	0.563064619805451	0.0135221204379949	0.385536852077901
'B3GALT5'	0.896832065167084	0.805810995730804	0.990220048681406	0.998970897428608	0.968880762086082	0.92596553685846	0.885428127695972	0.359016045157056	0.202211340461978
'B3GALT6'	0.999761121024762	0.858171572241826	0.999999415791655	0.999999993901223	0.972911007878574	0.675729130013914	0.994027161052821	0.999652424530383	0.96259043831289
'B3GAT1'	0.00053829729222153	0.00325458791053946	0.00462478064844348	0.000900158440452485	0.0260476717513424	0.803426467325365	0.173607737370235	0.174732308341149	0.0263875515006636
'B3GAT2'	0.479226596202059	0.782585247263248	0.855225294971553	0.902811311111693	0.566252129226875	0.499106339438111	0.530703072032996	0.74516312776251	0.214419446733133
'B3GAT3'	0.0184770721418403	0.0507859224895259	0.010826129205818	0.0303894483574731	0.412816991502801	0.929014143754145	0.0623324631822364	0.00313844334291038	0.0106643123696312
'B3GNT2'	5.69723555998255e-05	0.0905118379758479	0.0182857490100176	0.00262390513365129	0.0320622347871019	0.676435773082089	0.286236501130531	0.0274210712287216	0.0320622347871019
'B3GNT3'	0.177439742855186	0.930991978090199	0.999993911858644	0.999930903534799	0.307774605872645	0.679032451915674	0.596834666090344	0.175189222998271	0.607268947259216
'B3GNT4'	0.99997203153744	0.999645078923034	0.999999997125086	0.999999999273667	0.860918084373977	0.9547788361258	0.695429933519962	0.974720050755651	0.999984190812175
'B3GNT5'	0.0999128914097774	0.0967261555186228	0.334891141055781	0.34359563241426	0.495918299529625	0.706346609893669	0.175828522030372	0.477895054640727	0.0580558823039671
'B3GNT6'	0.907064021866441	0.9998144077402	0.999751278314468	0.999438855409556	0.900735943632662	0.624439023552221	0.243483820601051	0.202900104075999	0.96854672724974
'B3GNT7'	0.00366810057601553	0.941552961291278	0.999897948517009	0.999155380316973	0.0303602938990044	0.724790332768093	0.302544237164385	0.111942243759945	0.0898891110410542
'B3GNT8'	0.14799574632588	0.179638954204814	0.141116644230777	0.158909086154179	0.102410908221552	0.860947564891207	0.466908415739954	0.14032264503259	0.0578557772530074
'B3GNT9'	0.667753034107892	0.892376582917592	0.999998119272132	0.999996606383883	0.635306292373793	0.887248466651003	0.873837736640067	0.683801956075522	0.556125807416324
'B3GNTL1'	0.0290454802611271	0.103406361851541	0.188024007523559	0.148298701312106	0.0076201236943845	0.410690245253066	0.519257409249311	0.0172542412106706	0.0797319195592466
'B4GALNT1'	0.233738906929456	0.0325410180872284	0.56596849540027	0.490785662823246	0.106548067646822	0.834193552084353	0.527944277012873	0.635477007824305	0.261057605688019
'B4GALNT2'	0.447926857071253	0.217720452025653	0.105711123047509	0.188500576050724	0.129829110933528	0.464706745985898	0.558494365510998	0.169613521615535	0.562621530024962
'B4GALNT3'	2.54424146219923e-06	0.00379835069211961	0.000337912524220013	1.29584276877746e-05	1.10931609847936e-05	0.013215840496485	0.00980957214719908	0.000325784737828239	0.00699880098107347
'B4GALNT4'	3.34537974311037e-13	5.26779390285621e-09	0.000337420351777106	4.8573821011995e-07	2.93096127650983e-06	0.0708992649550953	0.000422743894809595	6.08464714618161e-06	6.81309447840505e-05
'B4GALT1'	0.000127473491468283	0.0049294806655994	0.00067397767027086	5.42164667979874e-05	0.00840517714582965	0.412721247864415	0.316485543021579	0.0240126356195322	0.0443463581303331
'B4GALT2'	0.166674631342115	0.130143599807978	0.473723276290246	0.473755954427084	0.503256299409992	0.533102578226728	0.503721314312629	0.101716601910994	0.248217026347375
'B4GALT3'	0.000806486803414984	0.00225059682352692	0.017246021586237	0.00467096082164245	0.109574427429586	0.234152350413618	0.226158043294363	0.0339114106750694	0.0290323563071371
'B4GALT4'	0.000350359366533905	0.0300410000879327	0.007484989907259	0.000774645102061795	0.0412864937283953	0.560083048314559	0.151991881844234	0.193415421466622	0.00376274102277509
'B4GALT5'	6.28647275254131e-05	0.000655375067037602	3.47666970901001e-06	3.54280749640407e-07	0.00566155230590905	0.390339788571354	0.171378087612378	0.0301622837288371	0.0122114821298238
'B4GALT6'	1.13863071004984e-07	0.00173424560849602	0.000376993664065676	1.20559112218152e-05	0.0290400413955038	0.309863293116159	0.111158837857877	0.000660409520689916	9.83931331763401e-05
'B4GALT7'	0.558811709180519	0.96417714063727	0.999634194794844	0.999785014362132	0.958574709884566	0.380542021921366	0.903919159947715	0.36348372643819	0.514596818806478
'B9D1'	0.258786890545994	0.289828532232783	0.96792149266027	0.960621662008712	0.731435990786426	0.824951671503298	0.588647290940832	0.208536580394195	0.126920839152622
'B9D2'	0.828878212994288	0.999560319605423	0.999972062130669	0.9997676749759	0.196361703795634	0.999974287143019	0.399619178135425	0.0638173794801263	0.751493095253498
'BAALC'	0.0691981370862462	0.0304086330156383	0.000783941020655246	0.00032963276262558	0.339524603489896	0.476468381962592	0.263306363872687	0.44867051488845	0.339524603489896
'BAAT'	0.0588761531694261	0.349066193698453	0.182078793744787	0.103269207423245	0.0371144221844566	0.333346431607173	0.0716060875426217	0.394649766114508	0.339207733679076
'BABAM1'	0.0160849433262886	0.217895183902065	0.638214437895245	0.555917574926587	0.605046529938731	0.356612541699282	0.491828676962794	0.0262946421500117	0.0152992733284544
'BACE1'	0.000547515616290822	8.99789938763632e-05	0.00161820243006481	0.000508659968254669	0.0159458477443465	0.598694504424181	0.347039310410085	0.0501641339128675	0.00418858791325832
'BACE2'	6.38283106703252e-05	0.0277483309278275	0.0419877340028598	0.00679509095981099	0.00255316424973893	0.533409715374641	0.164172400888259	0.0210554115527236	0.0173915971198159
'BACH1'	0.00295575220865618	0.471517357012159	0.378579375368282	0.114882800799179	0.0041622227242306	0.365587638359372	0.217670292564185	0.0053026087743304	0.44527530673409
'BACH2'	5.73904788882052e-08	2.06638707806778e-05	1.71320731926187e-12	1.94109391381964e-14	0.000433266096502155	0.269412744313611	0.072583226798591	0.00989069263172249	0.000337491564877891
'BAD'	0.166705697192405	0.564059461858167	0.787499140623851	0.816500258796001	0.599543335203655	0.560115896420215	0.0893630349556368	0.290674149319781	0.195832149565533
'BAG1'	0.41208241777664	0.533004758133534	0.504217572277425	0.553579405220072	0.503485858797533	0.462646520189783	0.359193535799301	0.551939789386773	0.340910935105961
'BAG2'	0.189404667626589	0.321943615284466	0.949672503685947	0.864774093706658	0.237645348161228	0.698203994903114	0.938095875103909	0.217232549821654	0.540491449715097
'BAG3'	2.11026091312814e-08	3.54898887441735e-05	1.18646652258893e-08	6.27517986544938e-11	3.47023713452832e-05	0.155961488160584	0.0181391290713936	0.00625127565053206	0.000240878381169083
'BAG4'	3.00975677483675e-07	0.0117734132319626	0.00790929228254331	0.000143268279278751	0.021767811880443	0.848673953380196	0.0297256075735107	0.00011851266391411	0.00402777165033611
'BAG5'	0.73057809397984	0.990600784219918	0.737637332559291	0.766791621338752	0.53989629209659	0.648071028302286	0.249569978893588	0.466248364100291	0.935927565385702
'BAG6'	3.26632389994156e-13	1.69368333894005e-09	9.04051589904295e-18	3.22534390042422e-23	3.70400779642939e-07	0.265583948881228	0.0118226862167998	2.65364524596784e-05	0.000553290270130463
'BAHD1'	5.10924278940225e-10	1.42785025279777e-07	1.47895736518355e-12	6.31804207105517e-15	0.00142632794107927	0.15330125169425	0.144369937842968	9.07935661520393e-05	1.12391588732228e-05
'BAIAP2'	0.000237951082722734	0.0482222042302521	0.0143859097810779	0.00315242300511159	0.0506736934184542	0.33020813163981	0.0703021628425093	9.32926700293685e-05	0.0525922305850937
'BAIAP2L1'	2.01178147159816e-09	0.000789785599381209	0.00224137465707024	5.87430298569691e-05	6.59495578354958e-08	0.0442837983144914	0.00586074855510304	0.00136256897932369	0.00120859108758472
'BAIAP2L2'	0.994287204474655	0.95454171843996	0.999997610501897	0.99999962334393	0.373109908542054	0.789762948767666	0.895164105350737	0.978746594205836	0.982296654156268
'BAIAP3'	0.0438862754610382	0.0157898913721859	0.550994583340291	0.71401571531355	0.00435717934719794	0.671813680748081	0.0329858743829261	0.0517732001083295	0.0909306559362325
'BAK1'	0.231233045470812	0.789879516220791	0.946972239164648	0.814740897865601	0.229134180582536	0.585818437177212	0.248991139842144	0.278518985036111	0.846500236702912
'BAMBI'	0.044499168136534	0.362016247092629	0.975302545450362	0.92838229971476	0.472211234404149	0.345616783510111	0.119450961043874	0.0162202931757121	0.442176701744033
'BANF1'	0.330688447235003	0.258250840308411	0.0372254805972998	0.0561600214421347	0.689176360475399	NA	0.76279589754266	0.531642241275481	0.581857581307913
'BANF2'	0.151239017831678	0.420324201331714	0.247596137141213	0.140818279444588	0.0474333812807717	0.418541291242995	0.600054967237541	0.343026147243197	0.324534927444337
'BANK1'	8.31456910163796e-06	0.00607637020236825	4.6623106428851e-05	1.18325942928888e-07	0.000129286761051378	0.166979013838117	0.0643946711838553	0.000493276356655071	0.00962162031995892
'BANP'	3.21887810093598e-08	5.6107548439847e-05	7.01393171263318e-10	1.89737787655005e-11	0.00885476505956203	0.375935831658219	0.0300255406417207	0.000265383443054623	9.19560602412533e-05
'BAP1'	2.92206169644357e-05	0.000135625634513136	4.71135177399978e-05	2.72062537951329e-06	0.0332150461511368	0.316656273867709	0.0964001150501051	0.00882407844928713	0.00373684145730636
'BARD1'	3.32433865323603e-07	0.00583869241749644	0.00540810918402814	6.10795366989237e-05	0.00402863929878944	0.0913044884874952	0.157595566766666	1.95029895723239e-07	0.00418313330850482
'BARHL1'	0.0317974607328767	0.11469165781935	0.00403893471520171	0.00182851640895879	0.266623062737237	0.543997058766478	0.508415041451203	0.178491640351152	0.137653181876494
'BARHL2'	0.000881233019270833	0.00145400438391507	0.00059529221588766	0.000103464021964586	0.181941741234765	0.632500250648011	0.101228665076237	0.0186383918149704	0.0174589820920145
'BARX1'	0.00403916060895995	0.0221619126461824	0.00168460447609717	0.00012454596946427	0.0513295759858509	0.697719611845307	0.259300580734376	0.0735676267578261	0.184199148728366
'BARX2'	0.160108511995864	0.0107107380741523	0.0784616257316397	0.19229099292318	0.606773639446728	0.496278196534142	0.414273730689626	0.610367597417256	0.00438399715751162
'BASP1'	0.11284924490947	0.596128563129116	0.545016963631762	0.469059214452325	0.240537632122669	0.778817352964678	0.621910196229904	0.631327831013759	0.259270046487048
'BATF'	0.458567031532313	0.162859388432112	0.231141074655008	0.212176149977338	0.1605794397619	0.962754900265668	0.498202257151294	0.295433649208081	0.69991033490622
'BATF2'	0.998647105376461	0.990590922785479	0.999999999991613	0.999999999996479	0.376174851891691	0.921755660357811	0.613330948095472	0.989232376549494	0.998786990731168
'BATF3'	0.0176322860071426	0.118053556961839	0.00630169558951182	0.00112033421720488	0.0522273500792488	0.518905701394336	0.438544415101386	0.194430414438261	0.182313631380842
'BAX'	0.0707902235265456	0.564996254253271	0.87120263766551	0.66000691974966	0.459790950607146	0.558286251103027	0.533977482848569	0.197858063001644	0.163452132617406
'BAZ1A'	4.6314915862212e-29	1.7976343200694e-17	1.56576098872518e-36	5.0473256020212e-47	1.58325490143547e-10	0.0759184888930434	2.40931677103519e-05	4.46075719547461e-10	7.0633081771373e-13
'BAZ1B'	2.31737594422801e-23	4.19001573448565e-17	3.19002050244961e-44	1.49056050986622e-52	1.86102301710699e-10	0.338373926970812	0.000570931381477951	1.84374004240965e-06	6.86972260818234e-11
'BAZ2A'	8.8536102049387e-27	2.38744932341822e-16	3.34262862226932e-41	1.14387597362652e-52	3.65579061516705e-11	0.196032173590317	0.0140427010827415	7.98331221134265e-08	4.65078753286746e-11
'BAZ2B'	4.45422269097722e-38	8.70383488900694e-24	5.97469534302733e-50	3.72052934853214e-63	1.29653119066587e-15	0.137313025517989	3.99523080059438e-07	1.29140324818682e-13	4.40440977075802e-18
'BBC3'	0.162398230358638	0.312490969512557	0.32491749151854	0.146914047729105	0.0911734717159255	0.482669717392425	0.35324132329348	0.734567684373637	0.466047767266085
'BBIP1'	0.88708591249478	0.470395579426363	0.899534141414104	0.930921121739692	0.808486645979091	0.855410010488592	0.897433887015379	0.742968271759252	0.768376866603326
'BBOX1'	0.16207548389064	0.506675314405333	0.419820902074405	0.345460044683278	0.00128167173718425	0.270955152032388	0.516421697673102	0.653649003287057	0.156033372789509
'BBS1'	5.90465695917702e-05	0.00474357113248787	0.0484710792421656	0.0160118070929387	0.00301641187766939	0.209100828788799	0.000874180055561331	0.0598161651102046	0.00539564295474225
'BBS10'	0.944060576780027	0.682924947138473	0.96296853497733	0.985770560821377	0.847114243674862	0.961852280991959	0.349229665619547	0.977733284878903	0.66139006065035
'BBS12'	0.367882695739019	0.282404883296965	0.167883673624609	0.190774407605581	0.0197314006482711	0.282968422734705	0.586612364932055	0.211247724946808	0.525173722521743
'BBS2'	0.000168133987039149	0.159509656095386	0.000942351517726709	0.000174644367460209	0.00867759373202247	0.309544945606787	0.172783149662538	0.0223553269264163	0.0514891922457792
'BBS4'	0.00505146555936929	0.0272733485431405	0.000199592809000139	6.98433199372328e-05	0.0094860152089274	0.62756981426251	0.169806680953963	0.0456687348039947	0.0691912431295643
'BBS5'	0.0100355277115619	0.439755025995067	0.052030877918496	0.0316670139097695	0.0350537795543964	0.553570233884536	0.0688026164162874	0.0984778315849816	0.0868657128002132
'BBS7'	0.0164047026020718	0.171283217654004	0.00187640871272537	0.000246669817873108	0.0133236021092088	0.298239169190343	0.785981358290813	0.00994472119279194	0.432144586411429
'BBS9'	1.04259675194052e-10	1.63694317526209e-06	4.12286892097605e-15	2.10366246145737e-17	4.93113627453642e-06	0.262948931389498	0.00059326595496145	1.25324635024958e-05	2.84408449131451e-05
'BBX'	3.88799803108972e-10	1.17861626548646e-06	3.31655252621024e-14	2.53716763381367e-16	0.00200231081233503	0.117529500792071	0.00256859073671536	9.48711719199755e-05	7.34568887530597e-05
'BCAM'	4.78881134234959e-06	0.00125914862475876	0.170929688143358	0.0755264628900576	0.00659826638177234	0.0902658233091943	0.0720890204607303	0.000242812321964869	0.000384570120396745
'BCAN'	6.7447628048647e-08	0.00192227735628459	0.00688018810257582	4.76876649788665e-05	2.07869573372065e-05	0.0646078382401672	0.125647698202449	3.40583682918676e-05	0.00393183828942169
'BCAP29'	0.297278849747123	0.365085212304426	0.508044028003649	0.405663806572087	0.604041510488507	0.519551289852464	0.0830592535746609	0.145080472596232	0.523128665491043
'BCAP31'	0.0680603045042757	0.0173045363084378	0.015331732734089	0.012121183548403	0.216746550519621	0.759589366788838	0.63236058754238	0.216746550519621	0.231951977723319
'BCAR1'	1.19667485188027e-06	7.01605545104386e-05	8.80666463177795e-05	5.16741284976724e-06	0.000237129068833634	0.188168801919689	0.282689810943236	1.36138275946331e-05	0.0169233116197802
'BCAR3'	5.85755237143879e-06	0.00172640599866558	0.0167611878300939	0.00255588171725396	0.00214562100367269	0.169441236356367	0.0104130856765609	0.00050825879258008	0.00398305241316407
'BCAS1'	0.153439531993109	0.829768333900111	0.806693146273879	0.7925438110888	0.149955018679513	0.410010042667093	0.183689667153197	0.231995163045868	0.329172624911025
'BCAS2'	0.00450665076739321	0.0834620680299456	0.0128054892045335	0.00243673063740502	0.11430482950273	0.511817702742071	0.737085514975486	0.0225284346548748	0.0578432734050644
'BCAS3'	2.85286027883554e-10	4.96064513867691e-09	2.91261409545328e-13	2.44151211331387e-16	9.59201388444755e-05	0.122373387301509	0.0173823499472136	0.00784824521763622	0.000244567206875505
'BCAS4'	0.377808107279098	0.504464716747474	0.754405777581352	0.775375191766857	0.251804805347081	0.693418525534665	0.464172639752495	0.1666399750119	0.693952420196024
'BCAT1'	0.000549061787135142	0.166998060982355	0.195565096236821	0.0755762128627149	0.011234362801508	0.481826460280374	0.383572212253441	0.00988747247490969	0.00685589422847187
'BCAT2'	0.00128810526477158	0.0456095410111999	0.392168607409279	0.147476879466343	0.010529990347559	0.234374626368958	0.239961913880508	0.00169949077114893	0.0938987637925468
'BCCIP'	0.359599760242208	0.499833332837974	0.251040275899556	0.297595313273536	0.0277026974878375	0.443200623024101	0.223210785062527	0.79344502996758	0.693601580006961
'BCDIN3D'	0.0250489888811125	0.320754932808461	0.0924402007591731	0.075990922134951	0.0884828376279424	0.59221781685525	0.747360813663009	0.282531732886324	0.0580955631543689
'BCHE'	0.354841303166891	0.104805811944902	0.161658569746337	0.0966936430934999	0.138191665291136	0.687325626975074	0.945731076119882	0.346882336819488	0.686532961681126
'BCKDHA'	0.0208658770362135	0.220516542888048	0.31526225325982	0.353128708431812	0.0988556469054037	0.53955621582847	0.202322444705758	0.101452748626063	0.0197040938398288
'BCKDHB'	0.00157940820258873	0.110465959080823	0.00175667995147357	0.000218896537604997	0.0191713241009533	0.264103776130891	0.3887103792683	0.0408049726887299	0.0803915160720891
'BCKDK'	0.0359373959664038	0.740251158179153	0.969664295019179	0.885480103979123	0.426595845498193	0.8838313234302	0.679317813725804	0.0977258011199261	0.279033554010449
'BCL10'	0.0175894727458643	0.0313420397261509	0.0275484326742732	0.0102883255476421	0.163732815158745	0.527734700400746	0.245083702871512	0.306943554916209	0.089725603881414
'BCL11A'	0.0099379106214318	0.00753849249447999	7.15396489743895e-05	1.39368939275062e-05	0.150472327422709	0.495280119230969	0.277684496429393	0.0366441130558784	0.199744276935491
'BCL11B'	5.95826947534706e-07	8.1838501466648e-05	2.10503141823816e-07	3.88661252918361e-09	0.00811560037400495	0.560389130118872	0.196167604520146	0.0155693233370475	0.00237061632976725
'BCL2'	0.00820148553356779	0.0597241916309593	0.0594147978134591	0.0146378825334255	0.277782366111455	0.825193314789308	0.382629547914905	0.244385334320534	0.137322671259336
'BCL2A1'	0.0317680445697865	0.310738065871981	0.516423288740498	0.233968994282507	0.0427711270949819	0.379153961886222	0.297522283100063	0.12816462933782	0.470544304276165
'BCL2L10'	0.999975132672525	0.998641731459177	0.999999447101927	0.999999965478575	0.98867882109225	0.83669854714068	0.99441429007466	0.80053803487865	0.999490274681002
'BCL2L11'	0.0123194752914782	0.0614021270815508	0.261283997266903	0.115090678452439	0.221731701940504	0.375258835126206	0.229877459652495	0.315919996682376	0.288330212831645
'BCL2L12'	0.766209078464976	0.232866139536241	0.871486741328503	0.918808346695008	0.50150509537229	0.55673946499752	0.897512978884642	0.500105431920032	0.746127497310961
'BCL2L13'	0.0192861298688946	0.631322840132051	0.833687096419707	0.652428354166501	0.019262455030538	0.392518630622472	0.0510844596919127	0.105993677236377	0.256385800236496
'BCL2L14'	0.237985271737989	0.1212473308956	0.350794488905659	0.572307389019333	0.160455601938122	0.407297639062995	0.811011845192766	0.614127994596543	0.00484587600719649
'BCL2L15'	0.747923773256666	0.840310803321023	0.92299208583843	0.911862869361941	0.568324798699637	0.908196730294504	0.462849151706335	0.726234734650462	0.834352602975908
'BCL2L2'	0.687198520766935	0.873370211232816	0.674480804034297	0.598772247288031	0.450768736365823	0.626482930570074	0.441154968066089	0.485826087051345	0.937128313346607
'BCL3'	6.82977739260815e-06	0.00916554545607821	0.000479405866365249	9.91598515969746e-06	0.00421091691949957	0.435658130745977	0.217988714439119	0.0146439398839148	0.0155514623636168
'BCL6'	2.74480515657739e-12	3.74664406651086e-08	1.10826014299915e-18	4.17724635303249e-22	5.47373091352447e-05	0.282788813311654	0.033355505754314	0.000108056261494218	4.82395344841336e-06
'BCL6B'	0.0059030138367318	0.0472934530362105	0.787849603443644	0.520214048722673	0.137423217597043	0.518764267809078	0.139607954332833	0.0110218860071731	0.154038429593318
'BCL7A'	0.000203649751696446	9.39463843230898e-05	1.9956229632963e-07	3.40664259118058e-08	0.00805188635377273	0.420857889741005	0.156522225424552	0.0740192267826561	0.0156652549242403
'BCL7B'	0.00055810871644783	0.0122409151339822	0.0214744029453035	0.00517127446791721	0.0717725887388604	0.619430341734076	0.487515818709999	0.0501132959198678	0.0458547864809158
'BCL7C'	0.0610022792739763	0.390216936196243	0.0478191357124072	0.0513650298615656	0.226036061868156	0.668659700637869	0.13366747608513	0.331387933565146	0.141572379948064
'BCL9'	1.36374248065568e-15	1.63681811134968e-08	1.50052916378904e-16	4.2278538902086e-23	1.89500711948291e-07	0.130612679221098	0.00543251743203976	4.8138710795172e-08	1.73464838174995e-05
'BCL9L'	4.84773306730564e-15	2.58524255002386e-09	4.94155720640664e-11	1.04426508987496e-14	4.27111139858918e-07	0.4136820898707	0.00327299906291932	1.2162260877782e-05	5.30075203634867e-07
'BCLAF1'	4.55112465373815e-16	1.54450421587306e-14	3.08971900922936e-35	3.48680693766314e-39	1.67501039837436e-07	0.226914626064818	0.00349708627285463	0.000140678950966367	7.16299852759176e-08
'BCO2'	0.00105063887708684	0.0109989795694315	0.00308162490861488	0.000801499768774828	0.131024329669574	0.145912213114737	0.563230203505917	0.0012963462579756	0.035471725184244
'BCOR'	2.88069240755161e-15	2.27830081199838e-10	7.29852126579771e-28	3.01367365281375e-32	1.10315901851422e-05	0.102218100593437	0.0024117011422487	2.95798130933952e-05	9.54305786667695e-07
'BCORL1'	7.26201615491002e-20	1.15562876478111e-11	4.31641713495726e-26	2.63955207113866e-32	6.12617602289612e-08	0.150917428026884	0.0037318585015167	5.63998575687237e-07	1.00377378495379e-08
'BCR'	5.9351195453934e-14	2.04539888742761e-10	6.43250668261228e-10	9.76201455579416e-13	3.63670251687427e-06	0.0439001862035885	0.0108993040138398	4.92129916005986e-08	2.44563932132389e-06
'BCS1L'	0.0012274257867691	0.0351908855579067	0.00417558735334495	0.000488175891165693	0.00281321345499968	0.184416293674999	0.0656646651812371	0.284078014645354	0.0939871068074504
'BDH1'	0.396617975145838	0.789940741436311	0.547912756568339	0.689733950669975	0.660141731276022	0.430662166364301	0.898102008238677	0.082979303497264	0.0988154834576183
'BDH2'	0.219475803169972	0.209701412642344	0.0615041785786964	0.0998592293007894	0.0787389711948604	0.321930057249606	0.214161482056358	0.357607526875896	0.396323695559663
'BDKRB1'	0.0990239042545564	0.461836209107893	0.526761368566342	0.559884511427442	0.412784163794803	0.622416961686083	0.853357323129702	0.517024781270588	0.013620866270979
'BDKRB2'	0.132748847346137	0.3275214853187	0.885388363195409	0.78333315122451	0.272771404565456	0.970173911680766	0.342954251532869	0.234825058642185	0.360938565983055
'BDNF'	0.10692920319174	0.14785661270606	0.0037767483853664	0.00438459507111771	0.532268558106222	0.334277042232026	0.593401586108645	0.147727667212766	0.215950896800733
'BDP1'	8.79992108246648e-22	4.01317959056135e-07	1.23135598776534e-09	3.1273930216663e-17	1.58780454767712e-12	0.00679283606633753	4.55611048525521e-06	4.92566840074858e-10	3.17260288529315e-07
'BEAN1'	0.827074539133223	0.364654040029888	0.972611782518835	0.978939381076866	0.477581575111329	0.444224954930688	0.386008890079742	0.669798217592447	0.762970918210383
'BECN1'	1.08897074919512e-06	6.99905575181785e-05	9.04343767984644e-05	8.46584411492086e-06	0.0123905936014107	0.398079743823849	0.0857538336709576	0.0126238722238855	0.000154686273063187
'BEGAIN'	1.25001092547368e-05	0.00380272617770935	0.00015283263421078	2.4569978563238e-06	0.00272747617677546	0.515729282185753	0.116244073223967	0.00157076949341003	0.0464838842200634
'BEND2'	2.50705013707116e-06	0.0209971408240461	5.75212553953667e-05	1.83427413312625e-06	0.00184440081218165	0.47533210906525	0.125327516055665	0.000311251847858536	0.00608501385861318
'BEND3'	7.57031605896443e-07	0.00664059653958695	0.101554979575038	0.0297622969205499	0.00205334277886073	0.840694246281289	0.220316048424147	0.00163276239971394	0.000452384367098855
'BEND4'	9.62530884584945e-11	5.68965560062891e-05	2.25674314599864e-06	9.74740479636874e-10	2.19077399599318e-06	0.223611417365397	0.0939772279681386	5.21562299986671e-05	0.000755236981619972
'BEND5'	0.476030949122924	0.412127390543146	0.952096759697194	0.92942664164985	0.24679623041706	0.947985931862313	0.424520364690816	0.467953652231724	0.761461591998096
'BEND6'	0.0102235838191237	0.0395022986203486	0.00048796819993459	0.000506101853040218	0.0596976865056625	0.72767421924635	0.828023792902599	0.147014398478751	0.0757652301688937
'BEND7'	0.0572390378728025	0.0110639722659324	0.0589580706886786	0.0264062060529143	0.294397908299448	0.788986314548982	0.0727736814769332	0.134190290682252	0.252154915917774
'BEST1'	0.853368747777782	0.89240056724362	0.999947477237177	0.999972430795578	0.375033224944417	0.770116736144299	0.16247745152033	0.461998908357433	0.72116699802929
'BEST2'	0.00572169744118787	0.000416406714363167	0.0028343617554926	0.00105095261748376	0.145046077709889	0.424457262979492	0.443517341011566	0.0498473830668767	0.0214962173214918
'BEST3'	0.999494002142589	0.831823171066691	0.919585847384607	0.995966049722176	0.248577524294809	0.879727333097579	0.99972587165708	0.99931093486889	0.935619544606196
'BEST4'	0.0884321242566552	0.698214551671144	0.285042448238688	0.351975626676556	0.648748345893138	0.213714510290765	0.110311302898454	0.108083147964443	0.128586484473258
'BET1'	0.116824348033684	0.435887148284063	0.130531887253098	0.140979893327656	0.119352018950861	0.649550007602712	0.649550007602712	0.859671455974886	0.314772271596198
'BET1L'	0.00717737279047297	0.395538898729399	0.0495894416998138	0.0361613980426938	0.140758531464408	0.653575490121264	0.384074482293763	0.339676592044764	0.0509413324933752
'BEX1'	0.0725953027826307	0.243580798451738	0.0255048014521815	0.00900641041161966	0.446180220871377	NA	0.624521915735427	0.624521915735427	0.340941932809921
'BEX2'	0.0101414306143957	0.27928399049476	0.307113151737839	0.12123422151725	0.164981801849482	0.623336253967563	0.437284593769425	0.0742973163020943	0.104078489613513
'BEX4'	0.0157164340615865	0.021182659982627	4.37181037403615e-05	2.73074071501913e-05	0.426884606923037	NA	0.715209190477136	0.309396789494534	0.0579003562033343
'BEX5'	0.708006027422167	0.917125962468995	0.909163887879606	0.888351071171086	0.949598886731403	0.952822818480564	0.748295089470573	0.748295089470573	0.587670162873198
'BFAR'	0.121294216457942	0.131215780020485	0.0513537151917945	0.116960383716544	0.0771080422091458	0.76428044113481	0.94200405149445	0.370768213484007	0.0244411093890748
'BFSP1'	0.0271096433614966	0.366045112031342	0.970658290204226	0.885202667198352	0.0578943461645228	0.640842769282181	0.0465177153304988	0.302486256822991	0.297082034218507
'BFSP2'	0.000829195106110093	0.056406803639967	0.0538210636322133	0.00799806263438634	0.00688201733500117	0.308801714205096	0.0118065584250373	0.00783330225671637	0.192224250242013
'BGLAP'	0.834778212242621	0.637931271681088	0.810635805977228	0.90317623344177	0.57762079370947	1	0.690890602035936	0.709485024189369	0.814496708585674
'BGN'	0.000411852625310008	0.00768131793462418	0.000424232044269934	4.21411397017832e-05	0.0228325892946468	0.483434379064738	0.336129243089136	0.0328387334783919	0.0364550065570915
'BHLHA15'	0.963920057749925	0.682350114061844	0.995276362976518	0.999556242727266	0.756744317093627	0.932530702487582	0.978918625090253	0.947939757868766	0.62958579433579
'BHLHA9'	0.999999999943861	0.99998482373167	1	1	0.999996774769505	0.96263681233864	0.999998552314099	0.99911143104855	0.999989263538122
'BHLHB9'	0.0223854443598999	0.0242576264309706	0.000105237815161887	5.7886303622777e-05	0.457005531383926	0.717629008628554	0.394929850025824	0.0751657316939768	0.124094000764128
'BHLHE22'	0.344278224998578	0.497799197381744	0.0722556675407305	0.0242747408074678	0.656910056926636	0.974012451113213	0.984338823521535	0.467022657280048	0.432374013583735
'BHLHE23'	0.972202265343354	0.610920011349067	0.999464254497715	0.999616703171741	0.949225443026334	0.999252707224722	0.516806575929634	0.741386104727483	0.622758289708516
'BHLHE40'	3.31241586561149e-05	0.00673530641015751	9.56000745757414e-07	1.53080377820714e-08	0.0150718130400737	0.766174984347697	0.202286923226099	0.0108037731948841	0.0334443112848662
'BHLHE41'	1.31842448158528e-06	0.000109828920985737	0.000783250284803375	1.63725113600589e-05	0.00188472668937908	0.371407852259391	0.0190284899499599	0.00358810762271021	0.0188948959219037
'BHMT'	0.0709370374305163	0.000435487466974069	0.0197288488392697	0.0369071770541764	0.662444659512007	0.209897998878908	0.262832841641363	0.254467382711488	0.0376988695107056
'BHMT2'	0.684729917596874	0.951049070545118	0.310698762367287	0.497641671813651	0.492194337322607	0.195012473876646	0.226367336906339	0.714155028025753	0.686348168792625
'BICC1'	1.08062404551503e-17	2.94558402085707e-12	2.01773988639438e-20	1.52509240641863e-26	1.49025450607306e-05	0.0694942682348952	0.000794312563844051	2.16446219517239e-09	3.51162600628702e-08
'BICD1'	8.75103440492514e-11	0.0282399474088726	0.00561475410597629	4.83666016967281e-05	0.000110296012248731	0.282907190850388	0.00571117409107546	8.48792213327318e-05	7.04774191969748e-05
'BICD2'	5.4161014042957e-07	0.0130522803874793	0.00191902029202713	0.000310798471826752	0.00768304402791432	0.482929068635545	0.0705394702942034	0.0151125046622992	7.00364290041567e-05
'BID'	0.986032143266985	0.948769512055566	0.999041679851219	0.999385180065084	0.922376650142162	0.893107953045478	0.898806662056304	0.66893013538015	0.962434899083191
'BIK'	0.999924587925928	0.671596660137474	0.938961726849626	0.999910436379721	0.963113696753877	0.578039923847355	0.998943937511194	0.934271033674449	0.782242435126382
'BIN1'	7.80480960179541e-06	0.000502800202543906	0.00116815766596778	0.000317670606603129	0.00139478229494997	0.840343971494207	0.0472512264566833	4.418429592008e-05	0.00170529480009426
'BIN2'	7.7808916412547e-10	0.000242365369761566	1.7109386937923e-06	7.90756132592184e-11	8.56118219036643e-05	0.379813899873807	0.00265928189573813	2.08117007489991e-07	0.00679032321448474
'BIN3'	0.0337225521323192	0.0190790253628552	0.265077240438181	0.155831827538885	0.268359079469646	0.541368920018643	0.13740105818318	0.00817060033445264	0.0571806166222362
'BIRC2'	1.67050832988383e-08	1.49402995751243e-05	1.23114152113858e-12	5.29284275499091e-16	0.0020504653108832	0.421480025916918	0.0751032122678801	6.44785318440243e-06	0.00281675230928925
'BIRC3'	3.50654180180361e-08	0.00364901583875301	1.46152293695059e-05	6.79652896039974e-08	0.000521919099963218	0.367760539752397	0.191007285196272	0.000334596216008191	0.00120870041860604
'BIRC5'	0.155968651134319	0.622122123415067	0.835810797030183	0.719126435513076	0.499015091546661	0.980873431306746	0.204852919821835	0.140934828102977	0.523007198881085
'BIRC6'	2.11864346773728e-77	6.70650792555161e-58	9.51574395327479e-152	3.40966861355042e-185	4.17452937429078e-27	7.80368503731252e-05	3.15093360002155e-12	3.10301574779674e-28	7.92449881090641e-30
'BIRC7'	0.46862542008868	0.452830618019913	0.857042932627203	0.835732197750186	0.559223427612988	0.818959054967685	0.139126785644122	0.437348724298111	0.628825268744956
'BIVM'	3.34744043255006e-06	0.016156969937583	0.000841872353749207	5.32558644550283e-06	0.00103211861445949	0.359117298187254	0.0400102538791744	0.000429045749235858	0.125548433590024
'BLCAP'	0.796839660254287	0.851799017534408	0.934752041793177	0.893834742412869	0.762354948423071	0.961978393453536	0.961978393453536	0.823809106334958	0.936699427579119
'BLK'	0.000345073692895486	0.00165532644266609	0.00603137071723328	0.00200687326847993	0.00150735820038658	0.304480314785414	0.0870370386150177	0.00842887463397473	0.0288064357865449
'BLM'	0.00758820018084594	0.472277878490147	0.498200882929862	0.181466787420656	0.0608801885225814	0.52342024467199	0.223452293565636	0.00960773757241178	0.186955893312398
'BLMH'	0.00124358671698926	0.00111719575671606	0.000123858622366173	1.45972661656398e-06	0.000954087531507359	0.85056204865306	0.0148035077686384	0.0151619683451235	0.450978571165073
'BLNK'	1.33716993544407e-11	2.99667251150532e-08	2.3685980821754e-07	9.50807986632989e-11	9.22563391513959e-06	0.297146128958598	0.00604205638328278	5.11657183386777e-06	0.000150155173918309
'BLOC1S1'	0.557349598733545	0.142636299706195	0.02649453643898	0.105015230856983	0.92061511645556	0.75522255207661	0.477143376974528	0.161245341387072	0.611641924298752
'BLOC1S2'	0.436888387921557	0.0688678886737363	0.13423873885134	0.207682904695244	0.790814892474839	0.947103605310845	0.222789050976833	0.441047406770262	0.355364804015785
'BLOC1S3'	0.489210387372338	0.287376516416222	0.982478003703614	0.981776815209036	0.851084718547266	0.788148569160456	0.911971344902988	0.834938805498207	0.509141453098254
'BLOC1S4'	0.999976706641786	0.998920047184988	0.999999996391549	0.999999999775662	0.947320720482775	0.894547319455938	0.998789768613412	0.988275144514135	0.999426760547071
'BLOC1S5'	0.00110862054265082	0.0370057326898201	0.00318187619747997	0.000552451830578865	0.00213443537125511	0.57507520376667	0.927977646306409	0.0943643514360711	0.111907950998114
'BLOC1S6'	0.230607866552931	0.160756200883118	0.00602433857400487	0.00545921702679248	0.0142286067865677	0.989160098631536	0.838669523962122	0.249579335220755	0.512028708303407
'BLVRA'	0.000253177856268982	0.0874350062075491	0.000370414344373302	6.91137611230799e-05	0.00089931603136756	0.200418701253867	0.0720637944478102	0.155073041336954	0.0102953887711822
'BLVRB'	0.992155043878627	0.835284942080981	0.988926171207499	0.998783953331367	0.855873189256295	0.783778448926384	0.106422349711445	0.991466641868902	0.784924240873828
'BLZF1'	0.0102637795507129	0.101632934642492	0.126150615826284	0.0310583823911236	0.0423596544621931	0.8484341277207	0.017594291350156	0.326019720365678	0.252056916900806
'BMF'	0.00080438162359343	0.0202588787718332	9.05617976469121e-07	1.48159307617885e-08	0.0955493992043965	0.526989797125277	0.185770095211882	0.0333982022457078	0.295343138624595
'BMI1'	1.41346618705626e-05	0.000602837920202461	3.64517306393569e-09	9.51810757597548e-11	0.0170249092321718	NA	0.39723693809064	0.00951442691576361	0.0140233168967321
'BMP1'	9.36445634168128e-08	0.00379343173499232	0.000939252031736107	2.98458859197763e-05	3.71594073984593e-05	0.409779047366997	0.00483817134738506	0.000380002323846796	0.00142559259256742
'BMP10'	5.19646304651311e-06	0.0494336513613011	0.00682700900119829	0.000568192809981392	0.0119031633559048	0.809775953041488	0.212818358893283	0.0240498741146325	0.00335622949063208
'BMP15'	0.0346699102567498	0.322244962309086	0.0184915080912669	0.00384205990935954	0.0489281259510557	0.325440548564822	0.148320720880168	0.0547028508153247	0.508305602760051
'BMP2'	1.55741922558081e-06	0.000195268958763992	2.58530750199938e-11	1.133671691088e-13	0.00731650998569214	0.387122251086071	0.178087309117546	0.00518120247162188	0.0056480549775255
'BMP2K'	7.82941419875609e-11	1.19127011810402e-05	1.51470161328834e-06	3.57254403293833e-09	0.000157137906064878	0.167936619225109	0.0109148203421338	0.000129709157101698	6.68142604629414e-06
'BMP3'	0.00602466930449963	0.011839601366174	0.00698915685432772	0.00481929739961962	0.0846052115391315	0.233820190863917	0.348659348704174	0.0196822779870561	0.041719799808347
'BMP4'	6.34060510963495e-06	0.00433474633637358	0.000111422256045412	1.34282128348185e-05	0.0297108959059408	0.576625295291232	0.0484077943706848	0.0404147941461933	0.00123274493999206
'BMP5'	3.64108550734768e-05	0.000145154125549257	4.21588358494333e-06	6.85988703396308e-08	0.0517407209978961	0.166790810033008	0.190678106072743	0.000535110690181815	0.0016056065288015
'BMP6'	1.30060920602713e-15	1.14532437000507e-10	2.29379179679695e-21	1.15840351071339e-25	2.73602847102458e-06	0.16880210684637	0.00870310655692868	4.9506397515953e-06	2.87386196907209e-07
'BMP7'	1.22145981258466e-05	0.001144032669633	0.00052073372532192	0.000128540938323318	0.00300010377915763	0.624372090771212	0.309811674879827	0.0150979499283502	0.00045594263631292
'BMP8A'	0.0615419205703065	0.025597773536611	0.0609269021315311	0.113943525380153	0.165161048090052	0.325922883095912	0.312489764029737	0.278967654099175	0.0215744408982166
'BMP8B'	0.190016382800389	0.0801431965197364	0.432233906247758	0.428474958524006	0.116094018311385	0.35101948792507	0.571878735515098	0.33230560141069	0.185851627523974
'BMPER'	6.06565641411702e-07	0.00332882716569706	0.00084211131210026	1.18867520433819e-05	1.88994699011232e-05	0.770347560303327	0.00855847492299231	0.00235435053649678	0.00368495428727242
'BMPR1A'	1.03036752558714e-10	1.25454145078412e-06	2.92413654677372e-19	4.7471799059221e-22	8.10754012313764e-05	0.271355414483008	0.0551057158157827	0.00197325160532065	2.20002491055163e-05
'BMPR1B'	2.25201423767201e-10	2.35318163392166e-08	9.1638003218509e-18	1.39136641332058e-19	0.00324904630668586	0.185861291100004	0.0137960160233953	0.000329514383908839	1.25929753729398e-06
'BMPR2'	5.34850536859306e-15	9.88097447567926e-10	1.01203968499938e-18	7.26943029713157e-23	8.56193293444745e-06	0.525682016726246	0.00109273788361083	0.00011643075512664	1.68982211546376e-08
'BMS1'	3.25506115772782e-24	2.30534220690471e-07	3.22213095770023e-11	3.8706745208629e-17	1.61522805967079e-10	0.0549878157336758	9.74186591593227e-06	5.1008917016293e-12	7.2691707676932e-09
'BMX'	3.65512779933643e-05	0.000152328801201679	3.97927166923646e-05	2.26165638528238e-06	0.00428426540096664	0.456491424078129	0.0594233925993127	0.0150322788230548	0.0274002071753913
'BNC1'	5.52084337317931e-08	0.000221464890728838	2.38995565718191e-11	6.22982686554249e-14	0.000438519651228457	0.280107987572992	0.0500713609931099	0.00224615634681625	0.00164849068696133
'BNC2'	1.81424290511674e-11	3.72779739514029e-14	2.85704386312058e-23	5.73029350769172e-27	5.48489193085892e-05	0.0992771203724339	0.0178662208699868	9.57403540734577e-07	1.96511768516981e-05
'BNIP1'	0.499802819180701	0.10723502872192	0.0315978416306773	0.0526684210468121	0.381029908735306	0.372618525068681	0.372618525068681	0.986175842416265	0.124271061731258
'BNIP2'	0.000834844562583548	0.000620651379932858	0.00375259464250632	0.000952527316029856	0.0106666435367923	0.825219856754815	0.0283632154625227	0.236448851908209	0.0134796575526735
'BNIP3'	0.0641700458859103	0.805815283871925	0.814997445455735	0.659032462934726	0.00752049142910234	0.971321326256812	0.0952718347917754	0.380196852732235	0.604140392822319
'BNIP3L'	0.0366292510702108	0.0139073569337329	0.0781495530667098	0.0237246169048732	0.235491006678323	0.647041486272713	0.466800403241396	0.0425851245649903	0.304608760617468
'BNIPL'	0.315689265779599	0.128501205383742	0.0856520795014789	0.0202841141975156	0.277883714397302	0.182895274355379	0.0927007991409272	0.0446396045965953	0.687984537277642
'BOC'	2.45872611328215e-09	0.000191857822647643	0.253818182219179	0.0326722056091668	2.5511767420764e-06	0.0291168201028654	0.0445880971609534	5.88012789860528e-09	0.00151418763031182
'BOD1'	0.955289264690367	0.838856713237958	0.885177129440225	0.913881135916724	0.986221960935627	0.99725171349922	0.976859854302311	0.689740194908959	0.993620378494842
'BOD1L1'	7.80177512339145e-34	2.38951519003447e-20	5.41238363905883e-28	6.98413299551624e-41	2.07974325929675e-11	0.0102289382283854	5.56618627395918e-07	2.78375251162807e-13	9.21377737983968e-14
'BOD1L2'	0.999912558632352	0.999235636743227	0.999999999763996	0.999999999963483	0.971563627184897	0.94607739301208	0.870595989729648	0.979384508425676	0.999860907962596
'BOK'	0.889159533386017	0.957621119201274	0.99744189654172	0.995108716545434	0.395955087785268	0.668191693619977	0.843103293719988	0.53886473459358	0.945547763236269
'BOLA1'	0.998394390173218	0.939880908577695	0.993462146865685	0.990144605556189	0.752257458781059	0.808704452706283	0.775082267640295	0.968434267405623	0.998705784533724
'BOLA3'	0.0378069754052946	0.371725192959293	0.304670517517095	0.0887279319474803	0.221870039099631	0.707246039973762	0.297506758080623	0.19425195514904	0.38896545289111
'BOLL'	0.0109263848787769	0.0143396430237088	0.0145245166153874	0.000731080677592824	0.0691578602813565	0.78517038278344	0.0251561688268067	0.00577620076662422	0.488528728165787
'BOP1'	4.06995974609691e-07	0.000551783214969019	0.0259506919594952	0.0103264292197742	1.500102880652e-05	0.132866914605675	0.00355405014975436	0.0175680875353431	4.51806240701734e-05
'BORA'	0.00301304544973765	0.188093279895393	0.182282533476347	0.039155355301363	0.055057399955882	0.520463984887202	0.0134579685790079	0.00578223531341123	0.144889138797801
'BPGM'	0.223388017353496	0.871209577124647	0.971866123210105	0.864396366721631	0.0713230003095734	0.866986651683366	0.342841260173655	0.0713230003095734	0.920246137881083
'BPHL'	0.561556848073268	0.509285881488098	0.407779342499655	0.391887015627302	0.421618023763605	0.270464163189084	0.746714065057878	0.639127694765872	0.745030824111744
'BPI'	0.0283796009257111	0.00217565868058976	0.00863463851377261	0.00801853822568726	0.0586573599273111	0.225293919375398	0.0618493634006181	0.00663767973331869	0.183123867038437
'BPIFA1'	0.101818209012725	0.17843859335686	0.00352662156453184	0.000289293952594167	0.160065481536622	0.849270704254528	0.0858218241812416	0.0561905772227944	0.744884378078247
'BPIFA2'	0.0424021065057043	0.0774082213567154	0.159425886825761	0.0972229009345373	0.343436875394762	0.916719275050034	0.579604149263213	0.202119065434335	0.294625333827065
'BPIFA3'	0.0306455715654723	0.210631413878951	0.0011528776184222	0.000612084100788154	0.19963431835548	0.172048701779755	0.231460655791851	0.00571447991860855	0.15805302632483
'BPIFB1'	9.17515480862636e-06	0.000489399112801924	0.0011269887748387	4.2450782057949e-05	0.000127808807814542	0.343007992928501	0.00871959915227387	0.00251158495404162	0.00687974323009231
'BPIFB2'	0.000259905527291046	0.00803594076729301	0.0245804666360478	0.00353091869148248	0.00395634836010737	0.368844616747199	0.0202652359973945	0.0287481492242323	0.0253082520147093
'BPIFB3'	0.00750507134881212	0.00671050498762914	0.0054072675020661	0.0120037290606029	0.241444194803605	0.300949031774417	0.422513887312372	0.21950271026939	0.00395885433738972
'BPIFB4'	0.000115591777747348	0.00018260136577033	3.7476038048033e-09	2.60764857266167e-09	0.0198198114463296	0.0160265162722592	0.139091811333513	0.012846196341459	0.00551302736828714
'BPIFB6'	0.0023045287689775	0.00469203185652559	0.000235420665722081	4.30940818994569e-05	0.0162576891497941	0.356562772175653	0.0734037287615425	0.0626315296014877	0.00235113769156862
'BPIFC'	2.23036487187433e-05	0.00512429190158887	0.00201813683820704	0.000481643125843138	0.0237776592459852	0.133580169286694	0.0970529911365918	0.108822100898423	0.000126111098336978
'BPNT1'	0.0272621361988856	0.0706157885687649	0.0955991674928693	0.0642796786437796	0.216812417931313	0.406362196877521	0.0980538522613535	0.0595381945852975	0.121487688909489
'BPTF'	1.76854735667659e-50	4.85866456240455e-39	4.27222525621759e-104	4.38387393069894e-124	1.61403174645575e-17	0.000910743558459492	3.73572412295638e-07	2.07056106983753e-17	1.02425642964784e-21
'BRAF'	1.90466789085187e-18	2.8617328254551e-10	2.00296556610654e-28	9.76711178097261e-34	1.0451832491002e-05	0.0708896563353233	0.00403070469422588	1.26910403728335e-07	4.21282502847443e-08
'BRAP'	1.21690867449072e-06	0.00051957989870151	2.79705202093763e-05	1.21527634355908e-06	0.0104570368993772	0.219024033797066	0.0649957847442043	0.0214858189720717	0.00123154305332245
'BRAT1'	0.072944948981643	0.00264890548426966	0.605113272165702	0.662337066443717	0.0233958452479059	0.544555843239484	0.0824729111230485	0.0408311253720465	0.272563115709222
'BRCA1'	5.57325940567544e-05	0.00219216161140759	0.68880674351082	0.284776271884719	0.00229117540370313	0.640461137054762	0.000325671556038216	0.00050590062918279	0.0295645832467555
'BRCA2'	0.000401432273719328	0.684871550392912	0.998982152413588	0.934072985886806	0.000234918765361401	0.268941391351206	0.0310235570872226	0.000136868290732353	0.286522200535202
'BRCC3'	0.253994290650806	0.385566582122023	0.00249261622340244	0.0144860560988453	0.280932204346243	0.907851773491942	0.838311520605224	0.511469537129096	0.0317849649483748
'BRD1'	2.64715306469702e-10	1.29311713770706e-06	3.76701530307685e-13	7.2911254580004e-16	0.000362331147933783	0.302532351313357	0.00474908967410993	2.58814962367614e-06	0.000132696399759126
'BRD2'	9.89010936589111e-12	2.42387730332519e-08	7.02412321538494e-19	5.11452691654383e-23	8.24801038783807e-05	0.0773696299606388	0.000247833095050289	4.00084496196257e-05	0.000573062022883935
'BRD3'	5.9026087175384e-06	7.12159354440824e-05	2.82831654183483e-07	1.82996245091999e-08	0.00270250040674896	0.238842415019134	0.215437236158339	0.00285647966902479	0.0113883115397683
'BRD4'	1.28394304093963e-09	1.02233048836337e-07	2.59134728118523e-17	2.3651761379861e-21	0.00159440010108137	0.674328827906153	0.0508329755890525	0.0026313628099955	0.00405430106036251
'BRD7'	1.53235970733671e-13	4.83509332348921e-06	5.41724430569358e-15	7.96048973412344e-20	2.96637581761277e-05	0.494507131126407	0.00174544721510328	0.000539974795734568	3.72227313771126e-05
'BRD8'	1.0562527152894e-12	1.26053377717457e-07	2.16938995898244e-18	2.47954557493897e-22	3.01401280467326e-09	0.0208389115901511	0.000346380955336412	0.000196529234288753	3.33052697433608e-06
'BRD9'	3.81860493084996e-05	0.00650168490914453	0.203566770670326	0.10867671636961	0.0835694291821521	0.0999491707032671	0.310363405801122	7.34598734166889e-05	0.00122539421575684
'BRDT'	1.09847636413637e-09	0.00129148772942887	0.000104624120078918	4.18712311999531e-08	2.29634589525635e-08	0.079229745390157	0.0121243721298228	0.00239960098332272	0.0026181691110633
'BRF1'	2.88459002061767e-05	0.0116645851976877	0.156045417963869	0.0382327566490786	0.000487084518073218	0.114389446693394	0.147136836695188	0.00122999872893057	0.0468422234457442
'BRF2'	0.0334574223937918	0.0651558640749515	0.0053972536040515	0.00485171791232891	0.119018903281584	0.349683556473799	0.00481602770176259	0.250701682993054	0.151709010243286
'BRI3'	0.966880107497125	0.771475015740531	0.991175354715936	0.996004517650282	0.805430030163924	0.885908318555259	0.984690779003273	0.790116587095722	0.901516399195245
'BRI3BP'	0.257705751194866	0.0421179952278097	0.579591137477679	0.502107640318837	0.462707594105204	0.650166386986016	0.859343009127445	0.0755347991344929	0.393424875706635
'BRICD5'	0.191746179576912	0.398016341972234	0.309671963808343	0.360390419628994	0.0517666578684342	0.326711261043262	0.0510650846083437	0.358002051123934	0.207844439132171
'BRINP1'	2.44033691043498e-12	3.83394801043952e-10	2.26013587142058e-14	2.53890726577759e-18	3.37396729629218e-05	0.172389915040406	0.0065857509287901	2.62464840341401e-05	8.26608817808604e-06
'BRINP2'	4.7213544086372e-06	1.67869405774656e-06	4.77551136848608e-07	1.78964328624818e-08	0.0021189773139116	0.31881669488757	0.15897521970275	0.00685874722349729	0.00174275697655418
'BRINP3'	1.03063464286487e-08	6.87432878179079e-07	1.63769780145184e-12	2.250886976094e-15	0.00452993102970745	0.531021035756852	0.0276885222390611	0.00375886535026338	0.000298415447516012
'BRIP1'	0.000159282218997466	0.138887621116071	0.149108256372328	0.00783563848628522	0.00157104574460119	0.0770123610305023	0.247205246927947	0.000283120838857727	0.317969413350878
'BRIX1'	0.0222358658958842	0.396866055818443	0.000832973200239546	0.000107773314694299	0.286133038379309	0.999186401042349	0.780331773587888	0.452491347648184	0.341198857025676
'BRK1'	0.281391931382242	0.0844625556758591	0.208210042200145	0.235260666040388	0.555192846187075	NA	0.790273728318564	0.863398681478441	0.308239096457306
'BRMS1'	0.0841074585082102	0.0999664811471089	0.047327544158313	0.0986507741050928	0.178412066100237	0.183064123605339	0.702580649080723	0.100763367706148	0.0409127276046132
'BRMS1L'	5.89228165911938e-06	0.00718857551482495	1.06164490707519e-06	1.03751447620794e-08	0.00287340985254922	0.545852886686136	0.619953272957623	0.00788142760977495	0.0152224653270349
'BROX'	7.85190965968953e-06	0.00158397090481619	0.000301745061588822	4.92897135582634e-06	0.00878306619026615	0.618683317525914	0.0560803136498374	0.016358374719897	0.00646951990652828
'BRPF1'	5.85249228021041e-17	7.9185798732881e-12	8.77122693864091e-24	2.23436795073591e-28	1.09876648601939e-06	0.158533676306029	0.00363388072957422	6.09033734973243e-05	1.20559976528328e-08
'BRPF3'	7.2705582904716e-08	0.00012413563159565	6.67967380057256e-07	2.72484461952196e-09	0.000317295678408924	0.533944426249304	0.16177940558201	0.000911946441933157	0.00813280726692888
'BRS3'	0.00497213722687271	0.0175392661943572	0.000932989802193135	0.000231030522751299	0.0600964137545686	0.901098296671788	0.487958397486379	0.10735118718925	0.0769172977523885
'BRSK1'	0.934854600997662	0.999996221758644	0.99999975799054	0.99990571840099	0.979094051767818	0.999981472365889	0.890106572448907	0.996689894444944	0.999819302909643
'BRSK2'	0.000440285839813974	0.000223624489941246	0.000291707530978566	0.000126142399304049	0.364938917277446	0.432358612812642	0.0121698036543577	0.000673970396615909	0.000650876456094003
'BRWD1'	1.18521891861904e-20	1.84224663580283e-11	9.58867708244541e-31	4.20423859044513e-36	3.1949523885773e-10	0.0184543392573629	0.0147644801243198	1.25714058654943e-06	6.63645838073266e-11
'BRWD3'	2.77777754934723e-25	5.79139001388253e-16	5.53067194527107e-37	3.537414994567e-47	3.60572763763517e-09	0.140589670740198	0.00702465239946602	1.76667960920075e-09	2.87819970010728e-10
'BSCL2'	0.0275785840826625	0.0262982088284399	0.00100104185920781	0.00195704581048674	0.0653329129435499	0.863766776248122	0.301699858723379	0.37559539969591	0.0252981773834825
'BSDC1'	0.000496952906690077	0.000889107151085066	0.0222281269684733	0.00853787760809599	0.00607417330162474	0.586228967272386	0.297556625877208	0.0524659062000448	0.0053745405492078
'BSG'	0.0880978237580579	0.118993599734291	0.519901851136894	0.656322421837629	0.337218068264422	0.272002577729719	0.361790888893837	0.0386223474526028	0.024359591585419
'BSN'	8.77276591965123e-39	5.20356807062859e-24	5.12307570854161e-39	9.28214384481432e-50	1.21494180707911e-16	0.0416660041173738	2.27948817307098e-07	1.72701649126677e-16	1.66521159137574e-16
'BSND'	0.849908983232531	0.476046661089094	0.765763128658589	0.898656931836778	0.733102151966116	0.581021042184497	0.0994982424488364	0.562348376436791	0.788594333737176
'BSPH1'	0.292279519146764	0.10811090671514	0.150556670006342	0.0468424774100775	0.425286528745047	0.368071723580306	0.249555477222056	0.892653706460196	0.252965774099686
'BSPRY'	0.302942791248232	0.338492556700815	0.993642348971564	0.984922376468427	0.100387580099164	0.59241312498512	0.451305564894417	0.493373051917296	0.226423535526402
'BST1'	0.0332487453193101	0.0623315935685623	0.00703271978937686	0.00212855439987023	0.129393780452082	0.579339185544922	0.553193330490101	0.0790396030941401	0.142885949356144
'BST2'	0.147845201356456	0.665680913325623	0.217086123635572	0.208236317720788	0.348658609261546	0.761491769079657	0.69537694001508	0.327351278475487	0.269753746172522
'BSX'	0.00518286027819811	0.0218508436587501	0.0632532619140504	0.0175158318210709	0.0568330753575045	0.692362411175025	0.515941268460021	0.14782030868169	0.225951056565442
'BTAF1'	6.46241024297725e-29	2.02554158732846e-20	8.27866572131197e-57	2.48229552858029e-68	2.88612486631374e-11	0.041191301210505	6.98229658140518e-06	8.13977916318146e-08	1.81196722337389e-11
'BTBD1'	0.000471138844854891	0.00242723956525243	5.13789863790458e-06	1.13158877376569e-06	0.00493399687313437	0.215468635378646	0.225437313064452	0.137978762599118	0.00381113774823881
'BTBD10'	1.14456729809942e-05	0.00011351629802618	1.38729104054879e-06	1.13388569642648e-07	0.00122699610591308	0.174893175762858	0.0252005128608538	0.0490681765015065	0.0070116549422206
'BTBD11'	1.71564993040914e-14	5.53983645047819e-06	7.94380195290979e-08	5.17010854897368e-12	2.78689600372424e-06	0.088172165469268	0.00220697731660221	4.180290173208e-05	1.08280857015566e-05
'BTBD16'	0.00939120426798292	0.14052507937896	0.0070546568918238	0.00512161017474862	0.00016477976402988	0.158234129450234	0.109300324291825	0.125568578964064	0.0147996785300923
'BTBD17'	0.500814701824845	0.0108854549427582	0.624989203307258	0.80980929705773	0.249920065188565	0.696200126159478	0.864710290166051	0.719819937033515	0.197376877533337
'BTBD18'	6.83243420091019e-07	0.00137632416439375	3.03084403302405e-06	2.7290643415549e-09	0.00836803271141113	0.510352427642448	0.0247335250715347	0.00488130958263753	0.0129070585100398
'BTBD19'	0.400296977043643	0.0031714696014868	0.0649494742811241	0.135439608926506	0.801508832248595	0.81111997533896	0.434391710301524	0.539269017673179	0.301883960529816
'BTBD2'	0.0819431620868626	0.434665047839839	0.825606207124538	0.749848216564594	0.0557453485462362	0.563303043683176	0.565961624437935	0.519584832196481	0.0541854612897555
'BTBD3'	0.0017177992120407	0.0075186054563466	0.00469431725967468	0.000705564531759058	0.0479886731677974	0.633445892043071	0.193265478608501	0.0697890244685532	0.18731053746438
'BTBD6'	0.237733669086514	0.855884265347708	0.413345312254788	0.267596251129134	0.043824325241632	0.517832571338241	0.603178044472797	0.0815189084138646	0.783177339693603
'BTBD7'	1.78838061816413e-14	1.82256360689741e-08	1.51815239553501e-12	6.60377953628134e-17	2.80077454707243e-06	0.0654709233121202	0.00172761282691673	1.2887176759503e-05	4.81070252737523e-06
'BTBD8'	4.03232608977646e-10	6.70117103378013e-07	0.000698090184763279	1.03308317095182e-05	9.07407002300837e-09	0.283466918475033	0.16719375367754	0.000154417323376185	1.89338722538379e-05
'BTBD9'	0.000423427878003536	0.0427887235232108	0.136851730831723	0.0241393331830464	0.002392414064701	0.625284482017935	0.00355111059064647	0.0738085828698966	0.124487214471989
'BTC'	0.0838144050962448	0.403592151308363	0.297555860352694	0.19414167955288	0.189695233664412	0.567837269043084	0.242973960776299	0.164371239031706	0.340916564404736
'BTD'	0.741709908790635	0.870571384805973	0.96328682807114	0.977531417165639	0.129765403545583	0.901149729362912	0.900859542328699	0.550547726301062	0.762138200736388
'BTF3'	0.140537377471564	0.0313002800734149	0.0113994025827589	0.00423906363617826	0.168564196654556	0.614914920850016	0.378120359883981	0.443938355464607	0.255028426042822
'BTF3L4'	0.162972395619067	0.383813833719002	0.454866356656198	0.410551845806614	0.389305414796507	0.78990090440505	0.623943438779916	0.771153702904704	0.215884753449375
'BTG1'	0.00679905470112468	0.0323450903048092	1.39429799800237e-05	2.66332667135398e-06	0.138679056582987	0.812241837449243	0.732028573689486	0.392269101198746	0.0824563805968021
'BTG2'	0.0734924545673737	0.373772316406629	0.181399704946341	0.0861523100311474	0.2602806566606	0.874065924094174	0.5836826142812	0.389770822569477	0.357800901945776
'BTG3'	0.0154145944652626	0.00104403519869145	0.00637749431064133	0.00654506584561276	0.214637403366673	0.770579706041965	0.18378674545139	0.634553074600598	0.0387025956978282
'BTG4'	0.246845696435743	0.963852762592603	0.839020603345849	0.699455056563074	0.402031972027903	0.717513432414833	0.677113803578107	0.0970491414415622	0.744369848396963
'BTK'	1.51014767277527e-06	6.79032322035802e-05	1.1598446559035e-09	4.2937076211185e-12	0.00591857708052057	0.370523922638356	0.225540417355206	0.0188479886966592	0.00591857708052057
'BTLA'	0.0052069318436717	0.00931699183606302	9.87260534984906e-05	6.01677348940373e-06	0.159291971935123	0.538988388741326	0.248916491644369	0.0179997370695677	0.13879868761962
'BTN1A1'	0.0256189341466885	0.465430217834643	0.139361124407426	0.190380206843604	0.437681586662941	0.210386185878047	0.221566174761567	0.149659870330742	0.00991895863198313
'BTN2A1'	0.921530840360148	0.727012623832679	0.573961484614783	0.808781412992106	0.528837342286316	0.481105384428202	0.983879238153452	0.33663743917819	0.909274964717406
'BTN2A2'	0.0147109280824419	0.0401107115218798	0.314519750101984	0.263379097930992	0.149440664383379	0.302390544272177	0.0821430212323261	0.0503608179822128	0.00674664101026717
'BTN3A1'	0.00313652800285096	0.0218131990321126	0.0200616031755971	0.0183087599920716	0.0821654869763058	0.248973236851289	0.0236113130262913	0.008995807128845	0.0047457154087539
'BTN3A2'	0.118923706555374	0.0484677258078329	0.0383725080392812	0.00995634885613362	0.0997427222540812	0.522184643601634	0.149236700071982	0.286576753346306	0.51888214676836
'BTN3A3'	0.189129102090785	0.0388959799280568	0.292663245464845	0.375594854391242	0.140601503066115	0.504643460762515	0.739386742686906	0.611150484851587	0.0295217023144935
'BTNL2'	0.709829497812076	0.656612845691072	0.960510248059256	0.992299562541473	0.647198606093471	0.317404499446821	0.45946021213247	0.530175052007458	0.199972558047075
'BTNL3'	0.29980940887704	0.0135939012214816	0.32683442355966	0.5000678414541	0.556805063818045	0.712412149378736	0.0655117565283054	0.182623065171761	0.0682546659126312
'BTNL8'	0.53200229632979	0.596209946314381	0.960099493771079	0.922393025905941	0.709523594386062	0.576140486452078	0.0443580394486912	0.156055575700189	0.773659998493208
'BTNL9'	0.00279235981162629	0.0463463904048326	0.804278130900415	0.679062025924714	0.102118435241771	0.685475706458443	0.265397379430519	0.4480649748855	0.00475149254951659
'BTRC'	3.27862195043311e-15	7.64265568318384e-07	4.6810034494527e-13	1.60838890301357e-17	1.63860317480607e-05	0.199297538966519	0.000995097051183383	7.92699399559651e-06	2.30876159548902e-06
'BUB1'	2.29919653984476e-08	0.000466861290418022	4.60534244216488e-08	8.88360911601416e-11	0.000123297992866098	0.274932360408679	0.0323415175159294	5.64542896973335e-05	0.00204641821599742
'BUB1B'	1.53509246758253e-13	4.91019184884662e-06	2.74218426702704e-12	4.29823292803643e-16	1.15630821834001e-05	0.0529899636924563	0.00117803809917299	1.98641834343799e-06	3.65253495314558e-06
'BUB3'	2.61303837762743e-05	0.000507219702314982	3.4915057637973e-05	2.4558847518192e-06	0.0167721148844355	0.389304567324034	0.177363430969539	0.146989361318377	0.00217210963887224
'BUD13'	3.33268970150032e-05	0.00334632825248045	0.00209274296330076	0.000106908062729289	0.000731821168665832	0.0881357600778506	0.0252522163230782	0.00364649587318379	0.026565388424787
'BUD31'	0.0376764767044897	0.589812107696765	0.715870951920313	0.675227443602284	0.672649599701902	0.840427411104095	0.64751602639827	0.209171195669855	0.0619445839467618
'BVES'	0.000995173631135802	0.0814136705240376	0.000753304087782479	0.000278480498505747	0.0924844963978863	0.22442426443398	0.280470871675149	0.00163060417577232	0.00356686221881896
'BYSL'	1.39717209374041e-06	0.00391653823296199	0.000232868829705401	2.74245718627903e-05	0.00136500331590133	0.227493305539615	0.0150687684677887	0.0311904786877009	0.00151251541777904
'BZW1'	0.00262619122743882	0.00375768828230323	8.02160854507411e-07	4.78215835203469e-07	0.265782168359166	0.314922060541473	0.147702631437615	0.0322426768723348	0.00202514890834008
'BZW2'	4.58565625930566e-07	0.00323407192842236	3.87201078916961e-05	4.08468236167169e-07	0.0095922419941235	0.666781491149264	0.115145116926027	0.00757836288138283	0.00471428560526109
'C10orf105'	0.967467510837462	0.841944531565791	0.999960726072299	0.999967919607268	0.92146712925243	0.999556261622658	0.985910993574095	0.903005291949895	0.917870446613953
'C10orf113'	0.99850916305687	0.989689601957133	0.975199626949379	0.992219041879435	0.95296647996758	0.904289209019831	0.912812789227542	0.982011711181242	0.994541511589898
'C10orf120'	0.999999916110688	0.999938205279506	0.999999463673339	0.999999997397389	0.963975054574947	0.942007215967621	0.999948080258172	0.998767938231973	0.999934084655454
'C10orf128'	0.0427456395176193	0.25706499602011	0.628466017646792	0.460812567936167	0.0817027951316496	0.243507930803434	0.199053747922684	0.31621287849013	0.459011388368853
'C10orf53'	0.999160247392117	0.963082753610508	0.872168418817258	0.97553334655591	0.959174578729722	0.885387917215433	0.743025935720272	0.999564757572397	0.998361471824637
'C10orf55'	0.999998755858376	0.979143193030503	0.999999991526898	0.999999999474025	0.994525742509097	0.965652535255102	0.990036086961191	0.992895670714561	0.999650598899827
'C10orf62'	0.99435039048615	0.999693791084119	0.999706129376375	0.999949461030863	0.512700456404909	0.730366595306921	0.44576418882664	0.99142367398337	0.987952047761613
'C10orf67'	0.0354278914672066	0.221350446999368	0.00945267305119047	0.00624602581045138	0.0286304734379357	0.423480180307397	0.483016866113496	0.245883475490128	0.143015287582706
'C10orf71'	0.0573169996861233	0.916330713274338	0.906268077060593	0.813975231466348	0.0304320786067638	0.169653705701377	0.035349521247133	0.00452346708157841	0.419824767238584
'C10orf76'	2.23099948555596e-08	8.17813556930731e-06	4.45057558732463e-08	1.98699101562337e-10	4.3309932206777e-05	0.624522091024458	0.00875228204358753	0.000516909436725198	0.000363198679022002
'C10orf82'	0.396464916367683	0.162100777007304	0.460851433210465	0.601027032682102	0.607222439391442	0.495330471082709	0.418050416403725	0.348506011028115	0.370758918561422
'C10orf88'	0.318471279620265	0.765404156554145	0.205274396706595	0.116856385574236	0.157660421961	0.418920657237641	0.553493266234939	0.130172273922522	0.880909859211885
'C10orf90'	0.176440177195349	0.413663078759005	0.803594355291864	0.835019775210589	0.225069795866287	0.159978817987022	0.329012882783315	0.678528060108176	0.172722776848997
'C10orf95'	0.999730071791862	0.95930790119674	0.99999911671084	0.999999711635083	0.947817447692573	0.999791676769739	0.821776730222039	0.978020053860843	0.966569681272354
'C10orf99'	0.592473901117142	0.323503859817074	0.6405455209325	0.716895349065026	0.585981595948077	0.832786818074549	0.832786818074549	0.935297804008209	0.554976759601241
'C11orf1'	0.417927582792051	0.64242639565622	0.375871560530093	0.274500240202186	0.657326850998679	0.246733260780329	0.281650699791114	0.119422475840465	0.9417333195694
'C11orf16'	0.712329546831175	0.095301857361615	0.306374981644826	0.766262527530495	0.657701973705042	0.378281807542516	0.733100430844738	0.461407476175049	0.285777169495626
'C11orf21'	0.632313624557028	0.704855866259416	0.888143957664647	0.927410864160996	0.810771683267847	0.974965782782108	0.316961450881241	0.976107206022837	0.382135290963508
'C11orf24'	0.71768920146106	0.658386720595203	0.9999996950475	0.99999828389266	0.354255957335431	0.660107998063136	0.423842324355718	0.567392871412807	0.903050506829748
'C11orf40'	0.999999999830822	0.999999982864928	0.999999999999921	1	0.999999918905616	0.999927001209071	0.948885942074353	0.999953420035626	0.999999451492458
'C11orf42'	0.0106483677753647	0.0293378140288862	0.11970164042733	0.0520895287146238	0.12652766553811	0.472985534913895	0.355002357286848	0.211792806601695	0.00631597084719733
'C11orf45'	0.910733091009677	0.810897346941584	0.965747540351604	0.973893926810187	0.321279494512297	0.648852388624279	0.937239626481696	0.749444685796953	0.871587354016428
'C11orf49'	0.135564428681309	0.499188381497736	0.180643384483345	0.201269079239998	0.708856658738534	0.134588662969256	0.778277811848393	0.210060513823306	0.173582070536552
'C11orf52'	0.901727495355645	0.883128067470633	0.854059500817057	0.913513060026151	0.471637319359208	0.750291514851	0.699077456637324	0.948140476195573	0.911055741789611
'C11orf53'	0.994126011120787	0.998203679833861	0.990251516256776	0.998780972897307	0.980729169758849	0.796277213808787	0.994740754613557	0.601986876457258	0.972455857448088
'C11orf54'	0.233069632103681	0.261092149161116	0.254020231026582	0.122086851039085	0.0151680016598826	0.410529114229542	0.657192668267155	0.623008321601996	0.779486010241901
'C11orf58'	0.0190173097373918	0.0154222994822722	0.00155644057491227	0.000320524516242757	0.0857950824921659	NA	0.220632337853172	0.50912524235189	0.117951328076325
'C11orf65'	0.62993061616484	0.580403485142054	0.318366651582952	0.473117287852178	0.767998882022667	0.731727025540656	0.397197231165761	0.748344509659143	0.691520540529787
'C11orf68'	0.407231884165033	0.651626867622987	0.999721325095695	0.999336078551378	0.110043555106718	0.734207887459922	0.563386971057173	0.871417317809596	0.539863372388365
'C11orf70'	0.0562417587687735	0.0284607773672137	3.6396694433713e-05	8.75411178603468e-05	0.337862952830079	0.660555975551993	0.231873509574164	0.216505799784639	0.0582626123858724
'C11orf71'	0.982952444229394	0.999094606450624	0.999982631636938	0.999909415749927	0.74750314843881	0.900053319916186	0.810095978692148	0.997421903503771	0.999834282322881
'C11orf74'	0.597989043473467	0.476320826943455	0.890834505968077	0.867314629296825	0.916718664197381	0.624309838939232	0.273747708959834	0.217098873148164	0.493531722257428
'C11orf80'	0.11521135098908	0.216076963575475	0.970375402868332	0.889467860967763	0.512561187791428	0.288668394047013	0.0492754347655521	0.212287091032505	0.247767129156128
'C11orf86'	0.00216733416703039	0.226927576526321	0.0742481725791083	0.0141025629806771	0.0866717421661212	0.369018293907148	0.224167085274703	0.0218952682558487	0.057823598448476
'C11orf87'	0.31228178320512	0.166596375120894	0.167918681643863	0.126430063096192	0.270685169385653	0.82970459360617	0.847516056712684	0.408162192174745	0.712272095218887
'C11orf88'	0.32094033391146	0.00423973959643636	0.122565457012446	0.300407149292612	0.58573834035699	0.558000141258011	0.0837906988695948	0.882120641591557	0.14698229783862
'C11orf91'	0.806593250980536	0.797709812122346	0.998429786977799	0.995817267490182	0.616828626669742	0.830906237873212	0.539311976227279	0.798102466405868	0.770845343247743
'C11orf94'	0.987430741470454	0.999396137270651	0.999997439364113	0.999999719684238	0.999663207954011	0.870624596843375	0.961103754084536	0.90910567358809	0.928458481447497
'C11orf96'	0.0656052428710954	0.697367092974162	0.968850878031929	0.852874313707351	0.310246233714108	0.82915613599202	0.472656109548183	0.513168380764623	0.42412237371797
'C12orf10'	0.00253379751908007	0.045418735873101	0.00439395768749969	0.000560684044924004	0.0218822912466589	0.0724802306591214	0.703539214511762	0.00220278870069337	0.236342139668048
'C12orf29'	0.764257823744439	0.649299731204733	0.762954065840322	0.876847851835048	0.497144900079798	0.743814147340667	0.81558134964951	0.986297910979601	0.436169520964583
'C12orf4'	5.97372770088747e-05	0.0987956565457249	6.20328266164315e-05	2.42783649499005e-07	0.00255566698075445	0.940527401380078	0.0781125721461464	0.0315431371745715	0.113007535145389
'C12orf40'	0.450819305221341	0.392880237310704	0.353164446430459	0.433788519450965	0.949375517821423	0.687952051295353	0.437118070885267	0.34664036661274	0.140235298880252
'C12orf42'	0.965417195158725	0.984087976285777	0.891835821310277	0.933004737896481	0.879150832000535	0.550883143569336	0.673725701943506	0.981067717351107	0.969976804884177
'C12orf43'	0.803167163869756	0.431674789225977	0.79509488770298	0.879652516272934	0.926122397368746	0.32551467552825	0.193911312231434	0.470459597572501	0.622893570935892
'C12orf45'	0.156873751458174	0.597862353442803	0.903616145785447	0.786182740164117	0.0286741268860128	0.593144248994341	0.285485974868171	0.417094534131373	0.583175620713172
'C12orf49'	0.0280771204161354	0.0216107454399648	0.0289770396427239	0.0078991435539572	0.0172235002405835	0.451744964643232	0.222911167988267	0.366422886885566	0.14573382497135
'C12orf50'	4.32625524597728e-09	0.00408167900508769	2.44918171515771e-10	2.5221115064962e-13	0.00017029925660376	0.0936581276531565	0.0457643129956415	0.000402125685383598	0.000115506380140549
'C12orf54'	7.24091849596621e-05	0.0522229153624115	0.00554724827848637	0.000469558228584576	0.081684253638106	0.262194349007657	0.0137909647109648	0.081684253638106	0.00851556356455683
'C12orf56'	0.690070953839618	0.531559050105507	0.769491254974984	0.829772771201179	0.172022013198791	0.475825597423068	0.278548302185587	0.801386160529207	0.650370294882312
'C12orf57'	0.906233322236777	0.119784857318963	0.931884437138667	0.940253626163632	0.889018413318205	0.970550034037253	0.973850340269802	0.996642600217277	0.707487030441695
'C12orf60'	0.851354116664232	0.916203296499258	0.999127226384962	0.999191148820006	0.605233250123232	0.973791355973431	0.982741116580385	0.987947436630108	0.838240830441866
'C12orf65'	0.43069054755007	0.246680127537818	0.993646054448219	0.96933311327881	0.302529710582472	0.40614908611678	0.482201084624371	0.160923018185634	0.904474996906946
'C12orf66'	0.303595060979385	0.747510479909559	0.615853678636949	0.268575630437455	0.0788036904552087	0.608038823143429	0.851455087479973	0.0239598901851805	0.859269314590534
'C12orf71'	0.951747891557281	0.512885204240269	0.998288674780784	0.999734467856695	0.898671940007624	0.661833321514025	0.777205171429682	0.476675371586333	0.84940427779984
'C12orf73'	0.985134380267	0.982468583124724	0.956222474588485	0.989822829568827	0.984846696590407	0.788227970347743	0.90558003586063	0.94800505843474	0.864647040957253
'C12orf74'	0.965389355370025	0.70010465488624	0.994432767470189	0.998423987401676	0.80275612664655	0.756061503340159	0.731027476909249	0.938458158967974	0.919305702479886
'C12orf75'	0.0550716143618964	0.110723916040514	0.477033914868691	0.490785396904184	0.391489455350598	0.839417475981246	0.591471768081697	0.280110173818681	0.0428158055336295
'C12orf76'	0.371315856265275	0.447208734093449	0.865377895434464	0.85623516418875	0.335148068084152	0.951670310169566	0.700539645899704	0.586661561560265	0.520784412483288
'C14orf119'	0.251780122368995	0.683022297340163	0.719964823087929	0.457006919180463	0.182909796599853	NA	0.307670279346585	0.417495045237635	0.721016652474658
'C14orf177'	0.975488454840481	0.999832786848328	0.997821044937978	0.995661809515793	0.987044006975327	0.999172536284694	0.929528989717506	0.93531500466387	0.991832453723384
'C14orf178'	0.989897359297153	0.996678612488808	0.999992938095557	0.999987653530701	0.688524842811515	0.85422922798823	0.810524044100576	0.900048303344718	0.990646643290032
'C14orf180'	0.531329103053898	0.699586234269085	0.99891459567584	0.995338302828942	0.485140452914792	0.489065307265342	0.86703613451915	0.0800026238172414	0.420901973884893
'C14orf28'	0.234683022190362	0.422030194579527	0.155182746907267	0.0381687041535464	0.221269474023948	0.310224050829705	0.818293948089284	0.073476202272784	0.779468435954988
'C14orf37'	0.0570531365565407	0.0932853162994822	0.138631458981651	0.0612141762639991	0.0984581613560854	0.69806332191689	0.273939179183166	0.00385220412158008	0.287809193414979
'C14orf39'	9.873861475539e-06	0.0157055016742502	0.000736438403901227	1.15417473717058e-05	1.8816517154472e-05	0.405909689152073	0.00394519891204647	0.01835422182848	0.0244521871278947
'C14orf93'	0.716365018254814	0.332284771224588	0.130352284136331	0.561367015835558	0.0631155757573357	0.444725841645239	0.335965643904863	0.977319278569919	0.266792154741961
'C15orf39'	2.90298928328574e-06	1.7693550173111e-05	0.0226947799112981	0.004432093030469	0.000286784915965758	0.35842535708423	0.0737888145719988	0.00704542012378608	0.000133645275277932
'C15orf40'	0.29151863343676	0.763408286147076	0.959248166327847	0.926235659874048	0.61446267454145	0.378769437757093	0.256876810975434	0.308727033103654	0.373990581187817
'C15orf41'	0.00665807691667122	0.0360696327243359	0.00177956271206477	0.000466668125315104	0.0138016884096496	0.280080446326847	0.112845639637882	0.0708359547603364	0.169669544486637
'C15orf48'	0.535110862472004	0.81203280315392	0.988877342417496	0.918372059185978	0.838959383192333	0.583627007362769	0.550572701114747	0.744997113495707	0.809570896294198
'C15orf53'	0.999991639937749	0.999954702298245	0.999999999294942	0.999999999284773	0.880075065815871	0.897610736878076	0.77163388933605	0.984198638019451	0.999985643667199
'C15orf59'	0.00845671153790261	0.0328959377693842	0.102042216336974	0.0331285197782824	0.0166565399254787	0.599374274411726	0.359249520826583	0.0277898812754798	0.318908267021491
'C15orf61'	0.978119870487477	0.658271528237336	0.933696980526245	0.991526035886517	0.8138505775553	0.980722177163517	0.615204077705385	0.956874045166818	0.736909689666113
'C15orf62'	0.452284171301867	0.720081756402067	0.795228474882637	0.709467895987975	0.231975486224443	0.701875756827377	0.191667198721936	0.467168145310434	0.803160293963937
'C15orf65'	0.844432240491383	0.946242515646478	0.742158479435188	0.888936897807397	0.950192063540827	0.816241722219507	0.973840092328406	0.241396811753576	0.674958582283103
'C16orf45'	0.00823109343988797	0.0676193451652743	0.334854270257841	0.211900704507468	0.179924576140069	0.61677439431748	0.591760799767184	0.123379799880317	0.0298099494656106
'C16orf46'	0.188316555609813	0.126106481942944	0.792332889799644	0.798642733472659	0.671937088309932	0.662892979722127	0.569996958760142	0.682549791476675	0.0111885088599038
'C16orf54'	0.617008136993184	0.999478349431814	0.999979682452454	0.999732331317962	0.123692275475701	0.705868437601497	0.313145285189395	0.270662080570503	0.97386212033966
'C16orf58'	0.362457087227955	0.438784376602358	0.0895716079241932	0.0862147542428362	0.208961182318732	0.742968756155485	0.745755858610127	0.413930001599005	0.541998790292804
'C16orf70'	4.50524365038616e-09	1.57330986958712e-06	1.77452606921808e-09	3.61181257662088e-13	8.36208146093165e-05	0.171962578632778	0.0243173426456192	0.000150372958527194	0.0130922469521668
'C16orf71'	0.00358127050772485	0.0705493654799464	0.0914101628377638	0.0445705494205678	0.0150839957919573	0.144847620641576	0.060240710191447	0.00133861288749427	0.0368170847476778
'C16orf72'	1.23387618170969e-11	1.66642850924764e-05	4.85528050457851e-22	1.0444475120565e-25	0.000400128369935502	0.236640651870779	0.192607656131235	0.000142928985550473	2.24067078092334e-05
'C16orf74'	0.911653859934048	0.805483875240045	0.988025164052227	0.989230006495924	0.857902180515027	0.981783608628403	0.987843486334128	0.556561582088576	0.556561582088576
'C16orf78'	0.000366379642801816	0.0173120808455611	0.000219077398949803	2.84677577075517e-05	0.0294263836130326	0.311466896018879	0.0183284819690258	0.0866082235806464	0.0264097683609712
'C16orf86'	0.900172401194739	0.863703865805462	0.987480862038673	0.976513366451593	0.703333925301515	0.762132850117779	0.548705606907075	0.327836976959215	0.978599966121638
'C16orf87'	0.00056032481552473	0.103754352461724	0.00146310817029099	6.181966504017e-05	0.0548033313360428	NA	NA	0.0440200906414236	0.0542079463993174
'C16orf89'	0.00548120220004863	0.0328175963303456	0.0754920103704637	0.0422734285613847	0.0168182892184214	0.736324813771788	0.0242769456343152	0.0300636833624132	0.0593752043471387
'C16orf90'	0.741570676909881	0.242739807308968	0.680618037955546	0.821840095019754	0.512682243734226	0.937674003043594	0.300660976556422	0.504128041434518	0.628499024675221
'C16orf91'	0.0797451085355001	0.413445342482724	0.274448154645668	0.176530961644965	0.356340523490021	NA	0.575319973388838	0.0757839855053731	0.338281147877963
'C16orf92'	0.617519778635238	0.62277988238952	0.913351772342226	0.895285672243265	0.348849287069034	0.813063672029963	0.437016896233642	0.816042728934501	0.378724621130976
'C16orf95'	0.000859862243375842	0.609506725723313	0.0362346270486966	0.0100848917888592	0.0681924623582573	0.269078632157059	0.169273589268144	0.0100511116585548	0.0177548608032189
'C16orf96'	0.675897476470891	0.0890042087335023	0.120355904241919	0.298012517325557	0.182175308466235	0.536817224356817	0.121517137569895	0.0167322923172702	0.864752471704903
'C17orf100'	0.676865774442328	0.999894148723649	0.999999991567973	0.999999928579149	0.63318109701054	0.89612110519974	0.87988886850996	0.732890344083464	0.914513745264675
'C17orf107'	0.99974645783019	0.999981591546589	0.999999999999991	0.999999999998421	0.993367680992328	0.999992479577034	0.990657509554496	0.99905216423711	0.999999938920299
'C17orf47'	0.00041980221678971	0.0106187709946821	0.000820359171293369	2.87418164291643e-05	0.000771917911062494	0.647050128336391	0.0667559433256396	0.0212946853638113	0.0958860604201145
'C17orf49'	0.149803443920784	0.243669136630311	0.692371895359428	0.61179496244804	0.126974468698845	0.554522244779285	0.45557368493049	0.581134155952207	0.351541209076477
'C17orf50'	0.692143532633362	0.947007303944288	0.958444340304926	0.939987047957186	0.244123642658123	0.552034086022143	0.92223498744725	0.751168063174253	0.896459415677452
'C17orf51'	0.907127465078385	0.927236425121402	0.911044058392143	0.969593749149489	0.998419959118328	NA	0.379300032353104	0.712255453332744	0.823419435525298
'C17orf53'	9.02686842204472e-08	0.0768420061296714	0.00061891871620451	2.9272182152756e-06	6.48133140857359e-06	0.157644939928779	0.00820291274506252	0.000219871774174445	0.0212462392432681
'C17orf58'	0.870954268286818	0.855269905894173	0.971346770689332	0.990464428728877	0.783534368649796	0.82525587301484	0.875728028320086	0.854431132370173	0.494466053440343
'C17orf62'	0.91522574440525	0.919789513664315	0.996499831224476	0.994768450047978	0.750890821806216	0.868250384111908	0.77885853135001	0.976752468903399	0.779858001902667
'C17orf64'	0.107533010701789	0.132119562857149	0.0859187346375911	0.123469861737692	0.254831202304743	0.281813315388439	0.847373186577304	0.109175683229158	0.0765853254538251
'C17orf67'	0.361563617350266	0.463437295118869	0.069774277469635	0.0493297671327779	0.460780245222193	0.762997881783892	0.877159096986884	0.597346170306129	0.213583059470576
'C17orf75'	5.4289765980665e-05	0.289592811848942	0.174096444934228	0.0165416337909309	0.0111214445713323	0.37799806580501	0.0656101177571474	0.0047476451210493	0.149413694045633
'C17orf78'	0.0760172702571252	0.49376761874333	0.0972408755636732	0.0433694046981256	0.244845077913274	0.861241399448835	0.488502137001126	0.472922844870622	0.244845077913274
'C17orf80'	0.241638372854592	0.22089363073937	0.892457473786352	0.650257653800858	0.0273357624226385	0.625330917565286	0.692368536485304	0.285446363100264	0.796272900901631
'C17orf97'	1	0.999999794507884	1	1	0.999999986116863	0.979567673039877	0.999999474061457	0.999997837426694	0.999996331730885
'C17orf98'	0.702620775121836	0.393551725669372	0.416968301682755	0.785208558213054	0.895217953642742	0.582197523099033	0.859514483606431	0.58190720181166	0.180654581011308
'C17orf99'	0.739632855207811	0.999357539931511	0.918695693891259	0.89481645783132	0.882226370114121	0.759512514610155	0.797378805571812	0.51053909504875	0.390969915044241
'C18orf21'	0.0172719058671513	0.225562709231679	0.483008450920646	0.314808927653747	0.272014393741307	0.623698820922362	0.460778811486408	0.0367989183190886	0.109586439282772
'C18orf25'	0.00183464887685556	0.00988977839058591	0.00807188359183483	0.00339908893804039	0.0530664104916092	0.467109260440287	0.061357513266576	0.108853288662984	0.0485116415085042
'C18orf32'	0.933139593447976	0.681718458317726	0.769099076139072	0.925109737577716	0.990634079122879	0.834545034059006	0.696465413872548	0.754827463587031	0.728880967503913
'C18orf54'	0.00305910981139472	0.497316281190156	0.442979040039044	0.201582812150438	0.0104459454273435	0.31092612877878	0.155269806795968	0.0583636369713227	0.051844791638276
'C18orf63'	0.0122401465565437	0.585301517298822	0.143599969543228	0.0397921858909156	0.0200287703594892	0.511207737609413	0.0385615009240314	0.221225321560628	0.0764399706331186
'C19orf12'	0.972051604437915	0.938937403527755	0.989445610767262	0.99894949777693	0.222004508745572	0.778144584138339	0.778144584138339	0.984945762806356	0.901636129492579
'C19orf18'	0.0325719321108853	0.385384580475373	0.557777360072275	0.437667829892415	0.0903106452497468	0.705092520095696	0.620071716607459	0.108710228352205	0.108710228352205
'C19orf24'	0.0495934258713403	0.0741276226330938	0.0205477552354471	0.0226791146195639	0.00870433597970005	0.30858966870301	0.400965571818454	0.425467285340873	0.138555118672616
'C19orf25'	0.999999997374575	0.999769166750031	0.999999999999998	1	0.997498016483957	0.985142395134106	0.996829305744286	0.999936937629277	0.999999999149714
'C19orf33'	0.926628401533465	0.842296497471103	0.991642523878004	0.995743469895425	0.938616162901679	0.814775156360998	0.926754682441538	0.59212603509402	0.773647813920076
'C19orf38'	0.303331346630212	0.00960954323060006	0.0126191798996623	0.0519151271940993	0.00355836302307028	0.7393928100409	0.917347466488392	0.59523466568662	0.107364046032295
'C19orf44'	0.96941907185355	0.919847120980069	0.993829397766075	0.999716382120519	0.723628914275624	0.736968913963507	0.718382288983517	0.337520114267283	0.880157314956537
'C19orf47'	0.0206955245479782	0.417158117379851	0.341295887891958	0.332458088862188	0.0976124994124585	0.813107637072193	0.426916338185303	0.0681283759419467	0.00914994273746247
'C19orf53'	0.971899579618628	0.732942973347064	0.766778096742404	0.916462854082074	0.67997401079523	0.862994818810692	0.710981427025194	0.965168994650408	0.954957087236839
'C19orf54'	0.0395402188769316	0.0455112570884214	0.487485095219999	0.405609854482552	0.0297644612474546	0.687677314608747	0.213897020263267	0.0748601523765644	0.204872979941378
'C19orf57'	0.313803641885348	0.377246368888996	0.573117952734926	0.542481782060317	0.143661513771363	0.428995436506357	0.187320416607755	0.154088841433654	0.478740691390256
'C19orf66'	0.0128161149485015	0.207811457681301	0.786149053073445	0.60511724001659	0.651358729925547	0.942028711587213	0.115051121867495	0.103331364803581	0.205385029950416
'C19orf67'	0.738930081695574	0.527314054480957	0.507131796639235	0.676368938547494	0.734465162799227	0.969401033340362	0.620197465074847	0.630681555520783	0.547035723931074
'C19orf70'	0.963755242674303	0.857002934174487	0.957348897998602	0.987155106609042	0.70990041859315	0.905743682362034	0.978089449625485	0.837637103282775	0.949779959598156
'C19orf71'	0.999994588989926	0.9492754252676	0.999997426888638	0.999999997241304	0.998462485475139	0.691044394302166	0.927768574268322	0.957307891232633	0.986288016573599
'C19orf73'	0.994650707108023	0.999345323186017	0.99999999999998	0.999999999999978	0.921604088775338	0.957108173933348	0.876764739562607	0.998549257711511	0.996175589370843
'C19orf81'	0.0186895695699263	0.109839129059705	0.0108341855498013	0.00791134904093557	0.440884731940285	0.39005972073619	0.240827675844288	0.0711433221763558	0.0198179463554767
'C19orf84'	0.999949068865577	0.999058999207297	0.999999999995402	0.999999999992085	0.823653010041727	0.970593957061921	0.907553309751954	0.99793074808968	0.999991883371142
'C1D'	0.326098793209412	0.876299736943876	0.728078425503734	0.688994384887202	0.387710946968345	0.881624908161317	0.305043812545399	0.110963801273337	0.626781963937234
'C1GALT1'	0.00144715978327549	0.333251979333999	0.189219658731463	0.0541585162524555	0.192265363854887	0.5604577881932	0.213524520930613	0.0210678098711097	0.0617721931216964
'C1QA'	0.00154016026119361	0.529165112398015	0.535957926658436	0.295518354247259	0.0221239416969567	0.734175119506783	0.192426494022497	0.141294408911121	0.0442310257152211
'C1QB'	0.20867511910492	0.440871210800211	0.943133199196106	0.894465492368525	0.381673903575172	0.708498847906666	0.708498847906666	0.407756164726392	0.300549170522346
'C1QBP'	0.00252665853707097	0.126059731174445	0.042557940049608	0.0128509881571976	0.00219794812393546	0.752865367112792	0.199895165511584	0.0819320080460688	0.0819320080460688
'C1QC'	0.0212518488380193	0.100693869506479	0.977891595067831	0.950336156135257	0.0807355371012745	0.756071292917941	0.78480970002201	0.0853792212112362	0.104811203985613
'C1QL1'	0.567248690725614	0.896319274931094	0.991617288171324	0.996726742974778	0.667768007966604	0.83022652241463	0.599502031207105	0.951562929641273	0.123299633699846
'C1QL2'	0.0103964034179584	0.231494420296463	0.360980619546359	0.164976850446604	0.061685817524017	0.559699960175795	0.395119480010417	0.18405750981192	0.176135037281866
'C1QL3'	0.365542517193197	0.0234111890717897	0.0194530616434337	0.0810250560088763	0.936640195629481	0.885932751558136	0.483508978430375	0.485380377109253	0.0942572500075439
'C1QL4'	0.369528208606412	0.281497276400527	0.904294984292685	0.944080263793197	0.777920289297477	0.734296835997354	0.706489341135485	0.602133236708964	0.205396122915861
'C1QTNF1'	0.00505970684109397	0.50475207763477	0.357916657051887	0.222993421649687	0.139810690507736	0.606576100298808	0.180138575708098	0.0667397632301982	0.0392773347250414
'C1QTNF2'	0.413765531713009	0.151682597867198	0.908577153654607	0.912991257723309	0.580083377251445	0.626521621674467	0.401678981525558	0.565864692193265	0.327805102378545
'C1QTNF3'	0.000727131481461137	0.121117119051077	0.0019932397842562	9.36275987245101e-05	0.180971593456586	0.917387627994353	0.675768908303036	0.00610034250261684	0.173589426471702
'C1QTNF4'	0.998608401103411	0.999381447626194	0.999999999965248	0.99999999990998	0.979449592906853	0.910756113478496	0.914999620317897	0.989178722642088	0.999801404201108
'C1QTNF5'	0.0636009211640139	0.823053940911089	0.680798555210258	0.472384889313497	0.772792722329928	0.896339311981064	0.830861822940329	0.406845777297517	0.421883331287671
'C1QTNF6'	0.984277260470792	0.41408733902108	0.980853371726913	0.998994816286269	0.807413433743507	0.584049827015558	0.285134498451612	0.984302227063052	0.717983434165459
'C1QTNF7'	0.381464506845059	0.116386802747513	0.965935723115968	0.965510072670012	0.327663182831961	0.729845425868061	0.41404399801215	0.523078235268408	0.458785420137965
'C1QTNF8'	0.999909683335332	0.999899611661359	0.999997379806675	0.999999819823311	0.996227143712378	0.998726430296483	0.997481482522019	0.99459035001274	0.995019446904123
'C1QTNF9'	0.00268591289206952	0.0726888684715403	0.132411406565024	0.0207751471673979	0.013676389399078	0.185869562569287	0.309956515347901	0.0265620113881589	0.0859562931131519
'C1QTNF9B'	0.319645270152052	0.0405803456257708	0.278683237783554	0.405685647145966	0.148035822294683	0.387065825711234	0.741916512108212	0.786771394429589	0.0473403419302454
'C1R'	0.00185264424012569	0.00663980961419193	0.0168347208426541	0.00323162639886208	0.0241610353717406	0.79617231865865	0.218799920394402	0.0699975000277787	0.235756275104253
'C1RL'	0.929200420463781	0.515878089184227	0.968468414864703	0.990893225674824	0.664047153773612	0.305265134206788	0.930331254230824	0.707091909879861	0.600759279685417
'C1S'	0.00211285267968156	0.134749617460291	0.216132027494658	0.0307055229038346	0.000744956803470742	0.591838737619073	0.201871471586341	0.0188072502390423	0.180241299269442
'C1orf100'	0.0259277204933476	0.0545564677546048	6.3227327336154e-05	2.47582984503678e-05	0.0167863987486025	0.769934601000229	0.316408960397457	0.497928945173096	0.0689841814624551
'C1orf105'	0.44993345158768	0.932958937623818	0.24386435268038	0.297277469942964	0.75075008043071	0.93620807441212	0.983202145287827	0.197075927649973	0.711143687684899
'C1orf109'	0.36764846061665	0.0993823236526835	0.0450909898768933	0.094916520241071	0.483288096988994	0.443748921431838	0.362177643014271	0.749196764352862	0.230611828186681
'C1orf112'	0.00136223131496418	0.00753048252653634	0.00540918514996044	0.00324012555013688	0.0199453480767576	0.0720652743259627	0.636262836255172	0.00383814370420472	0.0153575410095513
'C1orf115'	0.163873554244325	0.491928249409897	0.99993126786722	0.999398142528312	0.264281900979581	0.692740092588996	0.856304384802245	0.608025037055569	0.549605571523363
'C1orf116'	0.00503757359004545	0.000251763939038764	0.000461822542069709	0.000212762236998786	0.00797094165844649	0.455857773302773	0.06693010166489	0.369687833509114	0.0125933582211312
'C1orf122'	0.901936852815034	0.87900052647647	0.847163795205868	0.897092297658527	0.891403875376367	NA	0.735844313984692	0.69499833551161	0.851745784811776
'C1orf123'	0.670897715689814	0.77521996092346	0.679724737544203	0.689609117474832	0.638507614504218	0.710500931397038	0.923528168316454	0.674186265643635	0.787418903949391
'C1orf127'	0.0759483416105537	0.62801657870684	0.772611326731507	0.684116419734414	0.00934890431906197	0.227830210486608	0.200975496415535	0.523958916370288	0.325807867938826
'C1orf131'	0.0716269248594954	0.37069550682007	0.749125554056533	0.759946448443153	0.131041537684959	0.651497500372088	0.581753492444854	0.451921690954148	0.0314017616098709
'C1orf141'	0.999962903601553	0.999985404031325	0.999999946941949	0.999999968508536	0.980522501581353	0.948303187570593	0.86394656005451	0.846717185210431	0.999951420853478
'C1orf146'	0.142207183762866	0.171978341622593	0.106531603771178	0.0436757745526961	0.762266412759935	0.777850343053399	0.0128040408818728	0.207975441431324	0.237520060658511
'C1orf147'	NA	NA	1	1	NA	NA	NA	NA	NA
'C1orf158'	0.704792638167134	0.811064068143286	0.857478358515024	0.861851017196313	0.825613597514059	0.900819509311566	0.441763917062698	0.0274686336143599	0.797971241570378
'C1orf159'	0.216875127330272	0.5292498115509	0.997466951223094	0.993935396542107	0.00704749179740278	0.959238015281346	0.037245334972899	0.660712253364514	0.299451451766228
'C1orf162'	0.723702987522592	0.0926005099775143	0.530292320876627	0.64414902914847	0.924110003264193	0.651053844924426	0.607018246433864	0.1514267023578	0.727468894418141
'C1orf167'	0.323775913266694	0.298077700269795	0.818477979484351	0.900980627128926	0.0155628927397852	0.0308452164801996	0.0045402008292001	0.134412932595755	0.330893964363751
'C1orf174'	0.0807810715481047	0.333736713291227	0.195552990088858	0.067929373554399	0.0675166156302875	0.369008522915547	0.136167289984314	0.0281201615832037	0.593281225084302
'C1orf185'	0.0888178436956685	0.557105774951481	0.0321433878513452	0.0113353959269026	0.0916603246947052	0.933860654183683	0.367531647696045	0.718206682369866	0.433926044564536
'C1orf189'	0.738915916583686	0.874130224210104	0.145386433459407	0.229385102652104	0.842057667629194	0.96361925369878	0.464656318858319	0.682669630510865	0.661716878589844
'C1orf194'	0.999999999993074	0.999999999321129	0.999999999999999	1	0.997826314972259	0.999997668022098	0.986498867911904	0.999832358600914	0.999999999983588
'C1orf198'	0.00391510661166286	0.588256018804392	0.411851457077775	0.111950525856608	0.0189201153342302	0.771404085661064	0.231292106975453	0.00569982721670928	0.152657450973393
'C1orf21'	0.0158174510703914	0.259105074380936	0.04224757429853	0.0118990984790532	0.239338511705494	0.751281193070443	0.489222354053342	0.367543553829925	0.179810522621807
'C1orf210'	0.68525367821245	0.9184568577294	0.92925030008142	0.95782880587965	0.729451989021805	0.960230416217647	0.370240248825976	0.560059700764648	0.374021206598192
'C1orf216'	0.277539015654665	0.727355922156698	0.297889771635516	0.14483390002162	0.207240031904671	0.776128139343684	0.508732104421185	0.306922304366467	0.700220979463946
'C1orf226'	0.21782232879122	0.534273562500346	0.410652213001677	0.330887581172662	0.088056064060178	0.684098496350867	0.467696280921033	0.294091865925805	0.62455230882081
'C1orf228'	0.289016439117254	0.697629306014941	0.426879520860287	0.355392233841346	0.048684194188639	0.823203192710667	0.781358351954047	0.361507939476203	0.556790784874514
'C1orf35'	0.0817099802137395	0.778284459392243	0.856085909786405	0.578949804432532	0.0763062312050826	0.655093231560911	0.482165917222706	0.229680314708416	0.438018789666306
'C1orf43'	0.00370188241244498	0.0464580666475038	0.0060987417799941	0.00133436281756357	0.0346027105875186	0.823455354463965	0.256732237038357	0.114306479932575	0.0510748116203587
'C1orf50'	0.661313467218554	0.896518796825792	0.679673004992788	0.611128969584024	0.703721341509242	0.423866587981535	0.386808800211173	0.108279257730892	0.92181024549985
'C1orf52'	0.00930145832474367	0.457576972037733	0.296675483278205	0.144294802789339	0.116717816584582	0.571011000699485	0.326053562919827	0.469461002564514	0.0238577692751697
'C1orf53'	0.377042962361479	0.0907276078947659	0.0779653124842068	0.0861815294856227	0.849342598216468	0.457032510722933	0.795600714366235	0.122346208131281	0.418131229032973
'C1orf54'	0.118541696732041	0.634232875101543	0.181379239416069	0.129228810725039	0.454252400063168	0.739344285714037	0.347506971967471	0.0767709872096375	0.419726806131585
'C1orf56'	0.911295191206394	0.879123564535695	0.999251177307551	0.998873669404341	0.922159024908403	0.9784032663083	0.997598053874337	0.0753321909950616	0.922159024908403
'C1orf61'	0.298752958162478	0.509917695935776	0.162140592557581	0.266646644917754	0.799728024284708	0.616496257762202	0.730522484708064	0.0980993510769823	0.178741743441557
'C1orf68'	0.0613861658063807	0.0453291873497967	0.128782030119563	0.0909419742442106	0.0175060883732197	0.596659102063195	0.547453599035802	0.693130787812839	0.0824157672285604
'C1orf74'	0.0220338628326484	0.909023265613526	0.360775045679372	0.208380698531019	0.525854839561426	0.711523057410267	0.360219264223842	0.351897897644447	0.0565774533602364
'C1orf87'	0.0250423941634561	0.101693860327217	5.80860315418119e-05	5.39832000844199e-05	0.0567925609078711	0.400010367443854	0.147973250323684	0.335643803845696	0.0312387721357547
'C1orf94'	0.00328665758841327	0.128121532002131	0.00536490434463147	0.000788474721974	0.00713210719115839	0.581281115556293	0.341152868447034	0.0170727103493232	0.205951204486174
'C2'	0.0044711178988338	0.00164138694358168	0.00109620861119976	0.000278397149615183	0.0201831341814492	0.39510965177985	0.00616773787280795	0.364042092761456	0.0504536820349353
'C20orf141'	0.997578165222637	0.997497429826052	0.999687696861628	0.9998354482418	0.999164386496693	0.859547626883893	0.91800978884608	0.868886443272192	0.939765023814971
'C20orf144'	0.999996894254261	0.98155037614387	0.999999953766299	0.999999999759136	0.999994118541144	0.913225790063834	0.995801889025022	0.998266059863919	0.974239342367089
'C20orf173'	0.0463920061570624	0.262025830355403	0.151170395788401	0.18226147785331	0.243372493244535	0.364937355406664	0.596214767472113	0.181780017008729	0.10861430548572
'C20orf194'	3.47535279609978e-24	1.02316759070084e-09	4.32340115502962e-18	4.39865969132479e-25	1.3942710771916e-09	0.070099440366841	2.45953766251932e-06	1.27146910828253e-10	1.4779076751452e-10
'C20orf196'	0.622770462518605	0.857289128192911	0.4373963365532	0.504470824712366	0.598799704823	0.573888073817367	0.466001591018072	0.598799704823	0.598799704823
'C20orf202'	0.994911255672453	0.99666704792448	0.9999066162367	0.999949059615959	0.994141675839399	0.999915373162231	0.931387139132422	0.845773570963543	0.99441985097484
'C20orf24'	0.0987793071547109	0.38124481971631	0.442958371491052	0.306039009363151	0.180634034792583	0.545469488167845	0.755392510807182	0.0837953890311762	0.377600265058168
'C20orf27'	0.458169720117228	0.816913904851852	0.947608790417516	0.912914373392681	0.152021494471445	0.99997370357325	0.452417032060711	0.788341212554987	0.58127498998241
'C20orf85'	0.591204566922631	0.484262851451426	0.851952368258842	0.904027940683592	0.920988291303265	0.605968242219891	0.689512592390692	0.351804394688951	0.385940702425473
'C20orf96'	0.806791903873633	0.953774410839629	0.625592801833816	0.588200728446836	0.999839026100878	0.992943385252393	0.924060000701853	0.771281514144956	0.95734583058558
'C21orf2'	0.849573504150756	0.94396326834527	0.999999971706123	0.999999873024497	0.256790140527633	0.330854213420514	0.167246705095474	0.241608229644392	0.972727088854457
'C21orf58'	0.060385175740501	0.106397256794569	0.170951116697426	0.134706881657665	0.0690821555388884	0.100650775485293	0.432353324091423	0.153688818437678	0.0734114956228786
'C21orf59'	0.0149287961853538	0.18471631015686	0.122120032964024	0.0275070888759652	0.21278159043961	0.640246442022782	0.0671125842921858	0.00651358864569546	0.527873648860589
'C21orf62'	0.502321595357135	0.73683933788361	0.944869770301825	0.860710892136906	0.45706652554428	0.672278563345911	0.451958466734443	0.85198398461537	0.819293534125167
'C21orf91'	0.53166155546685	0.706971232133	0.891989294128693	0.859223617424071	0.0488383409048192	0.916238612367109	0.893877079850768	0.536417072973419	0.638396121246853
'C22orf15'	0.693370027962462	0.261460007321394	0.857911337940984	0.895139381602663	0.81023384657757	0.651843752120497	0.727524380729045	0.366585229707319	0.50138822906054
'C22orf23'	0.399158212222972	0.322205224457469	0.375471029744373	0.172637795669405	0.0648780197952243	0.529660454593145	0.529660454593145	0.620342644828673	0.671122778868684
'C22orf31'	0.0434912564825244	0.153405838133013	0.0952160679708143	0.0307630505765853	0.13207264706911	0.602742073816143	0.254068609257044	0.0819523278987839	0.433201285990884
'C22orf39'	0.288599161641697	0.573318344535634	0.889568246334867	0.852521906928604	0.493822723583986	0.856885313023379	0.796856167834022	0.109222870436077	0.548733999973288
'C22orf42'	0.0956038504287393	0.135141373273181	0.202088760157662	0.246581063919423	0.0295224304080645	0.0756784174380591	0.566332900091783	0.0763817616332818	0.237669034277154
'C22orf46'	0.994676511405795	0.983821163952304	0.989633317902724	0.999697364359219	0.992482592899062	0.733323330485172	0.862881670812954	0.97903944540097	0.658511144048399
'C2CD2'	0.000511475141661748	0.000746120010960032	0.0988904408542077	0.0485672701019142	0.0675560857614057	0.131504874527811	0.00460554003598606	0.0132680723135155	0.005614489028225
'C2CD2L'	1.57674761197906e-07	0.0102464802861986	0.000142527163477322	5.16677322323078e-06	0.0131004760056818	0.296601942741524	0.135341462597388	4.1208226878989e-05	0.000262657011638455
'C2CD3'	2.31901901662791e-16	2.42205705480894e-09	1.36287853710935e-08	1.6874222139033e-14	2.63196339527126e-09	0.0732443346178191	0.00324391014623531	1.55468738740674e-07	2.83889253538251e-05
'C2CD4A'	0.322916403715483	0.991248643615237	0.749147189010509	0.642102451246873	0.115689989524552	0.934001934778657	0.240891148798875	0.111297515963569	0.859519109754298
'C2CD4B'	0.939408152720896	0.835807502422118	0.999733412493587	0.99992864819156	0.695346468316285	0.89538186449146	0.89870627177025	0.849136867134858	0.721066848176335
'C2CD4C'	0.594611820770976	0.663335408672192	0.998619640537834	0.996526580233313	0.262625804950286	0.712699845947447	0.428811735411529	0.328479734697732	0.91735049402247
'C2CD4D'	0.999906955444674	0.999956896001888	1	1	0.964341865876139	0.999952532027904	0.998130721243057	0.995773042334404	0.998133543164016
'C2CD5'	0.000741768066833416	0.00647382469256237	0.000645778871857835	0.000312627952413726	0.164054917821496	0.124770582007897	0.0225287639596222	0.00740649614939721	0.0361387127566032
'C2orf15'	0.864276458714134	0.0592993733280571	0.453558427592626	0.645855987567043	0.90680422462435	0.888949495210308	0.863348926033877	0.938819568576712	0.346652062841219
'C2orf16'	0.167323440265909	0.998192140397577	0.99999999157117	0.999999346238532	0.0197285617267089	0.257671164616856	0.0227762687573093	0.541572195521011	0.556711403961241
'C2orf40'	0.63998631730257	0.607276285755433	0.331202745882233	0.420389343637851	0.789641450025788	0.4569804648647	0.334922966724851	0.789641450025788	0.321001139051156
'C2orf42'	1.01655514930806e-09	0.00108605267461756	0.00681099081288804	0.000151891270757243	7.26932693061293e-05	0.275894129504991	0.0669204981606985	0.000179050063557927	0.000595276506151888
'C2orf48'	NA	NA	0.993380290976706	0.993380290976706	NA	NA	NA	NA	NA
'C2orf49'	0.00614292052606363	0.253541534191406	0.420037355816581	0.158039061437908	0.0081094383978499	0.540832339446267	0.563169808697811	0.0340286397881219	0.324354318705029
'C2orf50'	0.914441189042249	0.829513496829867	0.977037573899126	0.992680412838455	0.816882421586776	0.986237701173944	0.920748118911305	0.927848187110879	0.857431654777442
'C2orf54'	0.385459517091768	0.529492721679474	0.973642526184733	0.971392066333454	0.0422585229084529	0.331936326887662	0.286455285865912	0.499369810972003	0.65242193635855
'C2orf66'	0.585753893008244	0.843617253910712	0.655843331693408	0.540329476006976	0.470060202084912	NA	0.739369264745166	0.739369264745166	0.894262854298233
'C2orf68'	0.16491088691443	0.155351001543999	0.664617617015568	0.411109727425529	0.274133869788566	0.543439357099252	0.403058469415118	0.310959278469469	0.740313300436024
'C2orf69'	0.00645620759000107	0.198137254607771	0.482285261483178	0.168838329092466	0.0313691543866735	0.609167207144997	0.124707728322567	0.0370451078581265	0.279234036930596
'C2orf70'	0.832019481818435	0.476600969510452	0.990525926712747	0.995403022689388	0.688384555010394	0.402533453843775	0.894594377839075	0.713783421800561	0.537462523775102
'C2orf71'	0.0200921474580653	0.0518102702560982	0.830537338837551	0.718828832512767	0.00468933824675927	0.525239410070412	0.000709014472563319	0.112895596397328	0.00794708579221579
'C2orf72'	0.970149166779394	0.916578911425933	0.956929617003803	0.940713403218313	0.912054146002405	0.634332233319408	0.329008982037395	0.462624973246063	0.997216842050008
'C2orf73'	0.444758250901391	0.864794911346581	0.984439777821446	0.939676502744268	0.201751499813148	0.252302127437217	0.667533414479396	0.367585190900258	0.902723360990595
'C2orf74'	0.979313239079357	0.965046831474114	0.999636652942076	0.999789450936633	0.683771619557114	0.763055060893918	0.853104788715447	0.876056339838636	0.9807999677988
'C2orf76'	0.491160511553243	0.101787429479741	0.391126591173756	0.665713372324471	0.562990566372898	0.599383928601113	0.678143046426978	0.871332107585393	0.194044878472226
'C2orf78'	4.28588976616356e-07	0.000292725520127434	0.0017030304251225	1.70499600874003e-05	0.000720483971118888	0.385786637265375	0.119319138156764	0.00047803817052017	0.00649739256151131
'C2orf80'	0.0199314569528329	0.0641055861981383	0.000947032689450751	0.000609617197183775	0.00409188790890269	0.522272466102828	0.808501450703481	0.127445511312069	0.164169441599873
'C2orf81'	0.999993571963366	0.998595285466418	0.999998305689344	0.999999994692895	0.973970130419803	0.571922551122326	0.950809618925767	0.900575174890707	0.999915822267566
'C2orf88'	0.996563038637931	0.999965417846455	0.999999999006455	0.99999999982791	0.991454536709143	0.858517455881072	0.665780411280008	0.943060826265502	0.994694809508085
'C2orf91'	0.28347685803921	0.96232267449105	0.708711867838595	0.602221666125272	0.643670657518464	0.984915265314853	0.950039529581461	0.543683518590666	0.660072501044238
'C3'	7.14651650667054e-17	1.53443233986983e-08	7.81264792296884e-09	5.46053880718767e-13	1.8043724013058e-08	0.0362500096514348	3.09854979144921e-06	3.69101641679746e-09	7.67258717480645e-07
'C3AR1'	0.761290197812516	0.964143928073829	0.857398482542268	0.759903417276758	0.638273015656524	0.992889769295758	0.330664733031684	0.305779777592969	0.904490762174567
'C3orf14'	0.78128984944122	0.620254023738384	0.337062480928695	0.374503370856349	0.890643239279387	0.432424434462261	0.523478173950118	0.614399331572719	0.679087958469093
'C3orf18'	0.92552725138283	0.459184514633972	0.992733699857443	0.993164493831483	0.848383407652146	0.822662818280242	0.912309777580149	0.770638788440607	0.816759595075253
'C3orf20'	0.0279625746142066	0.00182959741129955	0.0533829555571812	0.11250174453135	0.263178868659548	0.036563557612487	0.12415138047167	0.00206923729120367	0.0230325326165262
'C3orf22'	0.406472223953176	0.156010499330953	0.787959186869833	0.775857284857544	0.567013764236025	0.793681245095849	0.923223236731292	0.0787240262037173	0.377508842880214
'C3orf30'	0.145606215163663	0.0170153098477381	0.0483515284292683	0.0376169260574696	0.0744030483945585	0.251169225013377	0.339955424190165	0.145786592027509	0.450579084461561
'C3orf33'	0.0055184956171203	0.0962237215375457	0.00804111831759291	0.00121417099553995	0.00408719923491706	0.148759312905733	0.166143142349505	0.637458193786277	0.00813810141091679
'C3orf38'	0.00948983130272421	0.0339296803103112	0.0302417563355643	0.00336978918928858	0.0310967567575262	0.425209923720468	0.180803479230366	0.0698477767547302	0.458884176512329
'C3orf52'	0.97410148765931	0.999038679567341	0.99821520017327	0.998762636561214	0.971913256858915	0.985117627610683	0.896991707719244	0.994045135485916	0.987737076691343
'C3orf58'	0.000238044562708559	0.00526241146760588	0.0158675754446231	0.00218952946355335	0.00855802617937479	0.2197922625815	0.187540897370777	0.0264718658693819	0.0338308262665372
'C3orf62'	0.750616683167232	0.68219196689164	0.751974883575646	0.67779628737118	0.440257628490899	0.587135265453139	0.444495354348922	0.916545618285851	0.912060611528125
'C3orf67'	1.75223299306255e-05	5.52403133343308e-06	7.44261613959733e-06	3.07221072695024e-06	0.000165229364739605	0.0324278202016743	0.0196514286995217	0.0256526366677888	0.00341502299889969
'C3orf70'	0.209384710998193	0.889271841920844	0.975675773370267	0.91261216994296	0.0433438097488407	0.751768769741648	0.343017320808641	0.882311448805114	0.24046462427993
'C3orf80'	0.18248395165325	0.595349189116555	0.730635991215691	0.631632168858697	0.108009885318056	0.716175608519247	0.806580897624301	0.69113946016016	0.487364421007557
'C3orf84'	0.49431118467998	0.454173099657568	0.781143998382121	0.647165300755543	0.477747908358549	0.747594426981113	0.0975727267354656	0.32962644718771	0.905750955258153
'C4B'	0.191787155587331	0.764734110014656	0.427894843914641	0.293322001299352	0.311713028037033	0.678034279814559	0.506629401486542	0.459730484603648	0.506629401486542
'C4BPA'	2.06190997208191e-07	0.0344522167803619	0.0165258210615182	0.000756316897766356	0.000136666577890104	0.280512203683112	0.0350429044518726	0.00978007747581482	0.000838568911630885
'C4BPB'	0.118913776352907	0.358464094718	0.395843499786933	0.166758245052183	0.0116293113024211	0.290170920771187	0.0952889160908273	0.531971687758432	0.508048864712805
'C4orf17'	0.508263627982773	0.870458809777652	0.502317164746209	0.42065243302862	0.282682315824992	0.801480427889461	0.124898864469472	0.72512539178643	0.836447894219851
'C4orf19'	0.407875523418052	0.999685748460511	0.999999999999992	0.999999999999674	0.692899742385285	0.967915331198323	0.822288493798425	0.710055626619142	0.721728223272479
'C4orf22'	0.709353250168674	0.0157391495917149	0.0094994103991395	0.202477437240914	0.825462206720266	0.670209846987341	0.331081566552342	0.821988144422189	0.165530433114444
'C4orf3'	0.334389833140753	0.240694059429821	0.482205565929461	0.361322163142353	0.531717950567728	0.707010699391563	0.249864147515062	0.332024815231876	0.509923115176493
'C4orf33'	0.207953904662657	0.274695764121674	0.331207068759001	0.182324258607662	0.319641892099259	0.209142102089242	0.320778938152869	0.232400082183745	0.405293949286632
'C4orf36'	0.99357424390716	0.413632482951749	0.931989252301312	0.990706820877717	0.861792172752226	0.669949122568014	0.97307246961045	0.926764156321443	0.904184387513316
'C4orf45'	0.115165747847903	0.422196648199896	0.65087285393848	0.686774154694695	0.026218201212576	0.530011841315885	0.0890649079051206	0.838205612103909	0.117562962866675
'C4orf46'	0.940358348148906	0.991228054467123	0.92529682194162	0.955395302495512	0.980781372272683	0.684407471575404	0.985412708646732	0.836121929898839	0.936469994825483
'C4orf47'	0.0289683004193293	0.22563683111368	0.0249872637510307	0.00610830540301376	0.213653455003457	0.550911759428483	0.752196543293803	0.106048165132462	0.167006602480041
'C4orf48'	0.120466048631012	0.179386882187766	0.152566100677624	0.117269143080058	0.768211655303118	0.749280373842152	0.603431010540433	0.176956346340541	0.410389631566961
'C4orf50'	0.413612606417528	0.290852940364679	0.954380467427377	0.989711643689669	0.559107149082798	0.576251921134689	0.698572263603148	0.382014879425448	0.0392988012527698
'C4orf51'	0.181688623428062	0.446595660357751	0.148352040308264	0.0626891316371626	0.64795836790254	0.687274522207299	0.103181244547388	0.684686834916052	0.390918663460888
'C5'	3.92719863970712e-16	1.13460530699721e-08	5.64464231000116e-17	4.50028910150325e-22	8.86124225196244e-07	0.0015364221269132	3.03518028166885e-05	1.60893078701047e-07	8.82907600291478e-07
'C5AR1'	0.999999726432874	0.999999998722848	1	1	0.993068911998183	0.972192364766434	0.999889274150507	0.967476175500272	0.999338512613427
'C5AR2'	0.918427804269611	0.974033287889312	0.934440696642601	0.971084196513125	0.879317516998134	0.81519308719511	0.60684977242563	0.56218396043957	0.851353287838525
'C5orf15'	0.765787110796973	0.681949180876035	0.94081930464453	0.933346205247976	0.596987692354641	0.838023720212508	0.852287248233973	0.581419589532952	0.870440229957574
'C5orf22'	0.01170155096927	0.0172612934554763	0.152494918777957	0.127043967516344	0.0291881521300344	0.328892222140744	0.389077753819595	0.308229291335587	0.00883819715469695
'C5orf24'	0.292669418457244	0.638470464864794	0.511401233190488	0.35478502697996	0.270140107117785	0.793765444247234	0.583375840570132	0.41622426594023	0.697451785489687
'C5orf30'	0.0340387660515925	0.282665709045463	0.062276685374288	0.0272058267235684	0.279789047799125	0.906668476389326	0.78274678127148	0.324084257831615	0.189070936327029
'C5orf34'	0.31616247349778	0.859075948411965	0.328465506094827	0.351479118821264	0.222728248309514	0.482263249142558	0.31465092814443	0.45723141112099	0.418925718746412
'C5orf38'	0.0414787988507203	0.00910005538428694	0.0267451607558666	0.0665316215748964	0.259430360457967	0.519377461254538	0.88530563025274	0.170066467994065	0.0101948700493752
'C5orf42'	1.78756637827071e-09	0.000173829527247247	9.0955391726108e-09	2.23913955622578e-10	9.67151000158304e-05	0.0289318438905414	0.00590216571326861	6.48263416080014e-05	7.94983930591834e-06
'C5orf46'	0.114877733277213	0.0556648336494844	0.00229996302859189	0.0050924659926112	0.172069258162826	0.653117266060158	0.426562163225895	0.530626567770044	0.0894574680847933
'C5orf47'	0.797957235185697	0.845044298781679	0.677203311379964	0.707624576110718	0.581406563797641	0.573414793476536	0.417302626047324	0.67012581514371	0.873987690566554
'C5orf49'	0.863271169334408	0.43359809710915	0.75273453131251	0.824094313921921	0.942935388309369	0.581186572504017	0.693556520098617	0.56680592616692	0.807484836462153
'C5orf51'	2.09623412647802e-05	0.0151880473969347	0.000304426823907236	6.91386944204461e-06	0.0039284784889562	0.603101322450868	0.22291550226342	0.00323843846876615	0.0039284784889562
'C5orf52'	0.999250095471204	0.999986006737144	0.999999695620643	0.999999927137765	0.974147007113644	0.747306475685528	0.863215668741929	0.999917422529748	0.996888448702016
'C5orf58'	0.882479957846035	0.477843719327425	0.325651288377655	0.331265050511721	0.93960736945189	0.905905505867846	0.905905505867846	0.830496961383075	0.943136439956109
'C5orf63'	0.998593888061071	0.999744455226831	0.998965118994124	0.999643321630578	0.978639504866359	0.844861821557228	0.969118342608256	0.998087554478861	0.998476608838237
'C6'	9.86693227442426e-07	0.00216045026682645	3.22372423051994e-05	7.3023210683343e-08	0.00164755786801416	0.212431154611687	0.00889999054043522	0.00128911240244411	0.00546858925109065
'C6orf10'	0.226261926383624	0.462488698725806	0.0893180405543229	0.0764457287307949	0.183945507770406	0.188515950610859	0.0402159106764462	0.0438949811972852	0.391224726772442
'C6orf106'	0.00040275073800893	0.000696827207837289	0.000305103837839663	3.28842812452492e-05	0.0379670010914425	0.615944630058911	0.483406526948475	0.0695791634862186	0.0322763092737812
'C6orf118'	0.073105415610319	0.10327103533766	0.00560385166710324	0.00608810032277156	0.0664851924601722	0.13242939557219	0.157567703481016	0.091080828215588	0.285049644091751
'C6orf132'	0.217685558755916	0.202019794116398	0.992767766881626	0.950414013218851	0.120720996689082	0.323531491526946	0.50133230659008	0.796406241436851	0.126457480808794
'C6orf136'	0.0139628096022074	0.0132046395126328	0.58837984884617	0.395841007452051	0.0194766778345407	0.696420992387169	0.151376133044919	0.225616749727401	0.167823404500753
'C6orf15'	0.836189469119781	0.0921182167744437	0.842494129691658	0.892958382834311	0.665220782349255	0.297860203226193	0.172710244165935	0.444578960478948	0.703652232169879
'C6orf163'	0.189106466121132	0.544755048327648	0.188386915660364	0.219223989006974	0.165625490733011	0.792761348996104	0.399490218430249	0.11419020970317	0.235161852426076
'C6orf201'	0.341522083759613	0.425908322206698	0.709770813955946	0.74699706737007	0.0554172830733897	0.670980172430691	0.510591430058949	0.917607090986658	0.34170652424489
'C6orf203'	0.000294095588990928	0.248661578108365	0.121094138103116	0.0242241938131594	0.0214629083217345	0.463807443377732	0.446701047207105	0.035820372220974	0.0477058169331776
'C6orf222'	0.00063746475204389	0.177453680220349	0.100501634715535	0.0231125495406638	0.00962674340522338	0.121283715079279	0.0389346635619452	0.00224867836572181	0.128467042130078
'C6orf223'	0.972710335980655	0.994298644091292	0.999940734374469	0.999865034587789	0.915127747352885	0.727924362563876	0.935962087418342	0.0539556952288152	0.933957407170116
'C6orf226'	0.999999999994129	0.99999999999152	1	1	0.99970178176748	0.999440149923286	0.999440149923286	0.999999999915729	0.999976451438457
'C6orf229'	0.996741531284695	0.732057958077921	0.99726819443763	0.999348659362621	0.98282317657249	0.561402172522588	0.972859524048137	0.829634251987585	0.972062183326269
'C6orf47'	0.642561262987668	0.184447729700996	0.29720939244828	0.474034177948111	0.0312784170648164	0.500090901549036	0.933587654628286	0.586871801922172	0.643621569378888
'C6orf48'	0.999984475662633	0.974526261591302	0.999870345122989	0.999999273805801	0.949321057435984	0.86180051155958	0.984327636340732	0.996916361915801	0.982228299317115
'C6orf52'	0.534741754322889	0.809876299291795	0.304574974481662	0.185464610974416	0.66530970742168	0.50233841212947	0.126762024140872	0.393766659626226	0.814436632242713
'C6orf58'	0.0415438947537453	0.0538856725452687	0.00145955862040721	0.000183744043562902	0.0631452526917426	0.129625550690762	0.410083105973994	0.0157213033308335	0.598696279343413
'C6orf62'	0.000263771680851134	0.000868760153424149	0.00178174668398193	0.000220800611677814	0.0159959904453485	0.422508697355423	0.422508697355423	0.0667420244030306	0.0366633480120307
'C6orf89'	0.00558275342393444	0.343024088992065	0.205611534755645	0.0590391325548215	0.0857617746188961	0.923309335687309	0.0518286610948464	0.00931185424686097	0.185317193216501
'C7'	1.17938053251658e-05	0.00577056216102796	0.0012992447043061	0.000904676695382442	0.0697657532307827	0.192508820236986	0.0375822786686988	0.000538138680651435	0.000157539929874615
'C7orf25'	0.063036954794102	0.495606167722237	0.093339681199287	0.0192229583156336	0.0758231238431649	0.67147904242004	0.0949093734282686	0.100719812427907	0.51571099339411
'C7orf26'	0.00228207018788427	0.474519804098847	0.628001357863811	0.310512823962849	0.0037119813848346	0.50460531280165	0.106620893054424	0.0633785945349669	0.249301727553287
'C7orf31'	0.0461477034848017	0.223685130291099	0.0670548934564146	0.016502572185508	0.0551973707799315	0.0302340830519906	0.0777292854351811	0.0282523245028981	0.119247889189095
'C7orf33'	0.917782412497122	0.187201523025478	0.413431526017071	0.72662042058043	0.906812241038251	0.89248759696569	0.501408508715279	0.959367528262399	0.871262443227257
'C7orf43'	8.97439026812698e-07	0.000345814375345476	0.0123967671493748	0.000431080983403074	0.00887947106786356	0.299111341231063	0.0598333593749968	0.000716138927325577	0.00611280402908512
'C7orf49'	0.997637947754116	0.994731371392648	0.99998812631228	0.999999961768509	0.62366801216033	0.806849924010175	0.998805802927337	0.998059769569867	0.578888382916048
'C7orf50'	0.993464654102223	0.999984164627234	0.999999668567148	0.999999837449142	0.708384475900684	0.994210563624466	0.924267650235163	0.912711120299853	0.999394073052155
'C7orf55-LUC7L2'	0.994038979965337	1	1	0.994038979965337	1	NA	NA	0.818682303176371	1
'C7orf57'	0.00300974666828026	0.219681994275608	0.107453910520628	0.0176112792225491	0.0148363874636301	0.118899596131404	0.269110062430349	0.0965342501806519	0.0156683291839903
'C7orf61'	0.216424656657669	0.315278467207475	0.370128790406952	0.242011044504214	0.612140781501443	0.700481003172785	0.37569896192496	0.501431089638865	0.441693321209033
'C8A'	0.00027714067852224	0.0480080485574569	0.0185065833274432	0.00233620957758202	0.0089983406862415	0.0717170846883682	0.062918449780035	0.000146191965641046	0.0496141496291375
'C8B'	0.107077719023632	0.0843208684565685	0.0543157655633749	0.0192438094783336	0.0872876972148413	0.605826901133494	0.145562976948973	0.0776924163334909	0.502192192941535
'C8G'	0.354095843332391	0.621068142723566	0.403478346600098	0.219130170706176	0.664459770432138	0.209010533492702	0.329379602265106	0.115888865440563	0.874270558140625
'C8orf33'	0.0817119652011466	0.28508164651459	0.0378056372783426	0.0544663392613406	0.0952801550952602	0.800811818076588	0.989078239970645	0.103327863338709	0.017493749635261
'C8orf34'	0.00542227935387847	0.0183624107395044	0.0865421874474498	0.0059443025256007	0.194355963401695	0.709515959318419	0.0710817287501283	0.00457970964960694	0.238081685350184
'C8orf37'	0.524267815311132	0.492045677087045	0.83805757318576	0.862166675498425	0.39459111366661	0.696607887002548	0.377696572697053	0.793627273452061	0.300888988357116
'C8orf44'	0.999515853737466	0.999827662710709	0.999973902348127	0.999995214710262	0.999136518141131	0.999195889884394	0.649417008223654	0.995427457601383	0.998758715688847
'C8orf46'	0.325561591878942	0.269225014466771	0.0426902125642681	0.0310261012348231	0.485924407608156	0.747059453302563	0.416932257355192	0.0404489099682121	0.810510718788691
'C8orf48'	0.935132653006108	0.767945554178013	0.989974869593148	0.998027602455574	0.889310367150359	0.451795295085939	0.893505902876583	0.776329030500177	0.622247206201536
'C8orf58'	0.998922329081845	0.999977246488252	1	1	0.702659123050059	0.788216460623794	0.945907630059658	0.831065179009591	0.999742220573363
'C8orf59'	0.792841561079038	0.978492898181762	0.981158772045719	0.972017289813834	0.793648156785476	0.975632942008629	0.556519563083126	0.691052229074606	0.945040382457519
'C8orf74'	0.991130659556174	0.963264386813694	0.999995136192969	0.999997300422084	0.992584375412753	0.400250009870374	0.152254451792502	0.882152526758752	0.976585767412301
'C8orf76'	0.0616932269327399	4.66369186079972e-05	0.00533362539501473	0.00484461392877784	0.472392903064336	0.782290811220736	0.382545222768464	0.0366309745914427	0.10885050726294
'C8orf82'	0.999999423370611	0.667974515030403	0.999939440968828	0.999999990412784	0.99609282076667	0.875399872181745	0.994657412071976	0.978018397183622	0.993514210147993
'C8orf86'	0.806453873156079	0.44444642718841	0.517170265611984	0.6851484812566	0.867541883746766	0.410427093977088	0.759904444504649	0.44117839087645	0.412479042725454
'C8orf88'	0.325589109619135	0.418561687094913	0.55447667298724	0.481996576929567	0.654977475430118	0.725425726233757	0.617859074818167	0.287641787543947	0.449709483362156
'C9'	0.0390621512499505	0.513423340498431	0.204135613591339	0.0812888685821864	0.186519319812172	0.693132033552448	0.364431438454749	0.219505089987909	0.220377417622813
'C9orf116'	0.885510898346189	0.95557384604141	0.995680437148627	0.995239054331863	0.652712480687766	0.803886105025458	0.90440792001995	0.335716440882362	0.967492295234664
'C9orf129'	0.974528295911913	0.917811962213178	0.997356231968242	0.999296256823298	0.974747793156969	0.889910678727928	0.677882976091306	0.994828009614805	0.837592850962509
'C9orf131'	0.650097652829757	0.182753389060667	0.998894224850575	0.999384356716571	0.971740443821927	0.227729032605365	0.298759440386891	0.466560540054523	0.112195776385309
'C9orf135'	0.12215938834445	0.241628950859169	0.0426769676831912	0.024271040793726	0.0576520145979292	0.855545281296775	0.461467984918176	0.175372856635496	0.306679786172778
'C9orf139'	NA	NA	0.999309785978533	0.999309785978533	NA	NA	NA	NA	NA
'C9orf152'	0.0557167109205003	0.425856995112782	0.741550651330469	0.41787583679807	0.461133636230642	0.754174723006094	0.497145872937814	0.082461751788262	0.541552135727868
'C9orf153'	0.377062533466528	0.857236743256641	0.609170105265552	0.381710590706922	0.292465867165611	0.6850392294439	0.623224191879788	0.602207698433109	0.629965184603337
'C9orf16'	0.686997526796602	0.86988143738083	0.980864400440794	0.978790066254792	0.829677453999545	NA	0.825754360585909	0.44321680831906	0.8464419966295
'C9orf24'	0.00982295178448417	0.0262865009899993	0.0353532083359206	0.00220798019321459	0.00251977038387119	0.363548725677884	0.0944801287376425	0.126313575592309	0.324264772973087
'C9orf3'	0.00142185378598365	0.383692305619389	0.184705240057922	0.0656570772016756	0.0174906664043524	0.171840278431573	0.0585606506289451	0.0112635906149281	0.0801955002716087
'C9orf40'	0.552181270083236	0.924924983177594	0.999059964886907	0.998188293605975	0.480563196249471	0.652754771741404	0.652754771741404	0.641117346261842	0.737055561591158
'C9orf43'	0.00378388906429107	0.00437198183312845	8.54465265380058e-05	0.000111439293769697	0.141442143154353	0.265929637593807	0.225720089259315	0.00621405215462692	0.0202502954933565
'C9orf47'	0.970040534144013	0.992684536769897	0.998212899180977	0.995182683659679	0.72080660891939	0.581541617010021	0.229617523044589	0.884104353295688	0.999156814067968
'C9orf50'	0.471683177336499	0.0117703277123738	0.316260445326402	0.381136244771446	0.0215689162137057	0.161518207553681	0.477462297331834	0.805392110564933	0.465242410801256
'C9orf57'	0.721647578829187	0.619627250331178	0.674721589793896	0.797733472366808	0.765209179276286	0.83588416280557	0.985952743513697	0.893554460446585	0.289562435624534
'C9orf64'	0.258299345502871	0.747021355918938	0.43680647380409	0.303529980838942	0.499706891600878	0.498344577573496	0.544212952375463	0.064863401266681	0.714404935997722
'C9orf66'	0.999999208534684	0.99999696501082	1	1	0.999984623960823	0.663032290652216	0.470775203155313	0.99960760853496	0.981055801087523
'C9orf72'	0.00437125240523309	0.00534654488102803	0.000398167183799938	0.000251638166023907	0.00561017465905642	0.670182179733524	0.0674448726517047	0.508359211543183	0.0146291302676124
'C9orf78'	0.0143135940459874	0.26129050165337	0.0150053192988888	0.00547866574663126	0.0440550608657775	0.321170599676885	0.0894980428127705	0.095283118458681	0.254187971391819
'C9orf84'	1.28514373163481e-05	0.00498819287858043	0.0131726834961141	0.00368941046207004	0.00797765445273494	0.0116355546621589	0.00542618452182204	0.016919341495003	0.000152400608792122
'C9orf85'	0.491182660136621	0.948412046533141	0.745518987622739	0.471259712825298	0.704616342088597	0.937881522754982	0.0997970872123573	0.0893253938700171	0.970236566088094
'C9orf92'	0.626936087579378	0.605021705507245	0.715483738389827	0.823027958977247	0.412047251376171	0.787761030370482	0.882158883743444	0.886350564948445	0.193184766089222
'CA1'	0.0121547002589594	0.00416006373066177	1.89712429629465e-05	4.9821288797904e-05	0.105512059080034	0.301143458546649	0.290729035486991	0.268440614918254	0.00878895053579013
'CA10'	7.98349268102154e-07	1.23730755939887e-05	3.1091277962851e-07	9.30331368026849e-09	0.0154155055063436	0.703085617128086	0.080210738533391	0.000368633851615223	0.000496341131683348
'CA11'	0.003337148987996	0.0142764153768168	7.97797575500936e-05	4.70033834032305e-06	0.0156644533971696	0.749746176826199	0.205129645334323	0.0737063416191374	0.156003046917759
'CA12'	0.00243908765817284	0.125214691194583	0.0191491203475324	0.00873606535656373	0.149307484317229	0.713128831250658	0.579193424871281	0.00259559451904665	0.149307484317229
'CA13'	0.225451613364343	0.2143690947272	0.00222496624930317	0.00582723956604979	0.0732041002180896	0.516814023802383	0.0512866466614447	0.820703269131309	0.345887837327013
'CA14'	0.464980582653319	0.321324364708536	0.335233974071387	0.311977659543107	0.240243298220718	0.336947142519198	0.268608517513244	0.599150304326717	0.73585813039397
'CA2'	0.0630972983225392	0.241630633424209	0.175907141372683	0.17159409141057	0.117932683623821	0.65252552452566	0.224435351747042	0.662659634647186	0.0991506753709436
'CA3'	0.165574917646816	0.121772622044458	0.00811581877899041	0.010377452047285	0.378891055201548	0.502220860659111	0.110373088037369	0.239368434707157	0.277840831432676
'CA4'	0.403390337659368	0.137526823748018	0.700147420000844	0.843988136212404	0.138212772840028	0.533243667198513	0.434456669720778	0.723472842528229	0.122678172015226
'CA5A'	3.52524535355699e-05	0.00794834051131802	0.00391799895836202	0.00147548618271676	0.00270561335875051	0.313067720471239	0.0520199817374967	0.0923842883148788	0.000260094402566832
'CA5B'	0.10702149781378	0.124974969784545	0.0145811602383438	0.0361134832867651	0.40549500086242	0.420128531431705	0.121718534039577	0.427657767582434	0.14007333787153
'CA6'	0.0104589295954481	0.0431901834000518	0.152926033818347	0.182336707054554	0.0435052993527815	0.212454128157348	0.132441180839994	0.236616818293437	0.0060572232557021
'CA7'	6.68017834312029e-05	0.195479307950567	0.226553389953225	0.0557665760927628	0.0300460449410587	0.740499256470592	0.332345879158035	0.0367088597481866	0.0149054391186588
'CA8'	0.000397813054058856	0.00208046384652423	0.000138312943798535	8.04896209411213e-06	0.00523281193988887	0.562640932017282	0.0563840956434894	0.0609742850554794	0.0727982366499054
'CA9'	0.105584178758167	0.154108914485642	0.0531961120203136	0.0812000235005609	0.015672325887014	0.223434993218671	0.799789779111924	0.232038231364213	0.0823982551185389
'CAAP1'	0.0041114337532578	0.226772383334616	0.14847049485912	0.0241512353580085	0.0840755616239987	0.451091968249184	0.0830956750536113	0.0409759226516913	0.274641886397952
'CAB39'	0.00018067010705637	0.107731995248159	1.10100924698798e-06	9.61370347846425e-08	0.0101542703280527	0.455284261753851	0.139864209388861	0.0742356158673243	0.012737144358256
'CAB39L'	0.732446577645237	0.787739225469017	0.494812276033083	0.51485548676604	0.492207898374876	0.851281624982464	0.801134391301868	0.483749248351815	0.752592039874482
'CABIN1'	2.85798690170162e-13	3.13989999240752e-06	7.90847541239012e-06	7.87708600165263e-08	3.3283855455873e-05	0.0074200488875395	9.20925237469976e-05	9.95715087401738e-08	2.37268514314866e-07
'CABLES1'	3.01255386101114e-07	0.000283008142415048	0.000136499052942191	4.83724371428508e-07	4.86135293861982e-06	0.617058927619919	0.153958127391046	5.47408108281236e-06	0.0275402375942696
'CABLES2'	0.0927277616978515	0.198037578864008	0.98844277987085	0.983146192137195	0.131906437623183	0.417429111678302	0.35798417573999	0.126111382764798	0.131686116829526
'CABP1'	4.48537152927807e-11	9.40446486334575e-08	1.44549526309873e-27	8.74209705372808e-34	0.0321885419543723	0.917582482276698	0.0808733996899566	0.00117685659698933	0.000156610123358254
'CABP2'	0.0498812015863452	0.137061989613924	0.421701126969409	0.258250628956702	0.383433426836204	0.875625683233172	0.105286969038908	0.0863817244964516	0.453427050505656
'CABP4'	0.0591752455233324	0.0948407840644134	0.261237912060079	0.179133477062709	0.168664692631844	0.539963333391058	0.45003424763833	2.24648376713925e-05	0.207155181317355
'CABP5'	0.000893264098703255	0.02140389433488	0.060583370885623	0.0197842162189308	0.0490236278719291	0.32753848521298	0.0653259464685267	0.00898110686221661	0.0138530206446766
'CABP7'	2.95887532854773e-05	0.185523919521548	0.0763577214208416	0.0150912657221917	0.0138675801219658	0.448358211611838	0.262648674662458	0.0236728528360519	0.00970884141634045
'CABS1'	0.978355452153269	0.981609801509833	0.999732239066274	0.999969773090474	0.788117523914798	0.734766579804771	0.99696714658321	0.856677780368312	0.486451545200154
'CABYR'	0.966191512742898	0.585292001527206	0.976846909267018	0.987392994585691	0.891020280173065	0.646081840048551	0.939606025460564	0.227840764380164	0.932981550043439
'CACFD1'	0.543849458311344	0.887696234237706	0.997371968355105	0.996745996173274	0.398882699329142	0.825446190036274	0.143704569980447	0.0692389965838219	0.670052149754721
'CACHD1'	3.11980550553578e-11	0.000339552453050983	8.97007005125886e-08	5.91745362414732e-10	9.8949014114716e-05	0.080536252282158	0.000190708835619186	2.09428163065574e-05	1.69694904263455e-05
'CACNA1A'	1.45499258894492e-24	1.09605960561814e-17	4.81562516793857e-28	1.35598158725139e-34	1.60444731188433e-14	0.0100553720603383	5.84477723403809e-06	1.25723380261552e-09	2.4298443382138e-10
'CACNA1B'	1.8408427650732e-28	3.75060548192244e-18	1.07622408668568e-28	5.17467616482842e-35	1.35505987791013e-12	0.0054934362431073	8.53223542361891e-07	6.87354671577271e-10	2.81203228284376e-14
'CACNA1C'	8.47707642339711e-22	3.85566484879911e-13	2.22776293396122e-35	2.57936499550714e-42	1.37848471493531e-08	0.0360170740667123	3.28179523782022e-06	4.29658112340431e-11	3.78937481355017e-10
'CACNA1D'	6.3840126058889e-36	9.0734452026545e-22	1.81971777860878e-44	6.79200148102036e-54	1.75920428252145e-13	0.0169774596672202	7.25973492241886e-06	2.17791221750595e-13	2.07886763945497e-17
'CACNA1E'	4.54230590939681e-33	4.2984929909029e-24	1.18172012228265e-51	6.01484873704955e-61	1.16334354747157e-12	0.0214654649592797	0.000119275656106349	5.2861902033738e-12	5.04165710656009e-16
'CACNA1F'	4.69761619581605e-20	1.82284333839463e-13	1.71349396676859e-21	3.81856800766605e-26	5.72516055417135e-08	0.075868449295471	0.00214056636875851	3.70792166102468e-08	4.86438474417525e-10
'CACNA1G'	6.81008696243464e-17	4.55811280740508e-12	3.65562619630408e-17	2.92822871613098e-20	7.35996501833215e-07	0.044215832429652	0.000640663742912493	5.50497267734578e-09	4.22910098206156e-08
'CACNA1H'	2.1711103695526e-16	8.13678497915313e-09	0.00184814488946928	0.000137535129130392	3.87202610771642e-12	0.00698425555208901	0.000995854994335645	2.07017668116097e-07	2.7580378359158e-09
'CACNA1I'	2.90710745032496e-27	2.13542901131455e-15	1.02258351061155e-11	1.67990113452596e-17	7.8770766740622e-11	0.00687329252029727	6.65852617866177e-06	3.66659503961659e-12	2.82431065296237e-11
[truncated: 15,750 more rows]
