# Supplementary material for: Diverse ancestral representation improves genetic intolerance metrics
Source: Nat Commun. 2025 Mar 18;16:2648. doi: 10.1038/s41467-025-57885-5 (PMC11920395; doi:10.1038/s41467-025-57885-5)
Supplement: Supplementary file 13 — Supplementary Data 11 [file 41467_2025_57885_MOESM13_ESM.xlsx]

## Sheet: Logistic Regression
Ancestry	Gene List	Log.Reg.P.val	AUC
Maximally Diverse (n=43k)	DEE Monoallelic	9.75569e-15	0.787746
NFE (n=43k)	DEE Monoallelic	3.34351e-16	0.792086
NFE (n=440k)	DEE Monoallelic	5.22741e-25	0.83784
Full Dataset (n=460k)	DEE Monoallelic	6.29367e-24	0.835358
AFR	DEE Monoallelic	1.50085e-09	0.730458
ASJ	DEE Monoallelic	0.0547134	0.462227
EAS	DEE Monoallelic	0.000231817	0.637494
SAS	DEE Monoallelic	5.01464e-09	0.717124
NFE (n=20k)	DEE Monoallelic	7.96387e-12	0.747658
Maximally Diverse (n=43k)	DD Monoallelic	4.51867e-56	0.809704
NFE (n=43k)	DD Monoallelic	4.03139e-55	0.80773
NFE (n=440k)	DD Monoallelic	1.39821e-92	0.849414
Full Dataset (n=460k)	DD Monoallelic	7.25282e-90	0.849946
AFR	DD Monoallelic	2.68007e-35	0.736831
ASJ	DD Monoallelic	0.000738056	0.440923
EAS	DD Monoallelic	4.16713e-14	0.66168
SAS	DD Monoallelic	8.68545e-32	0.745128
NFE (n=20k)	DD Monoallelic	1.91508e-40	0.771124
Maximally Diverse (n=43k)	ASD Monoallelic	2.54168e-34	0.831555
NFE (n=43k)	ASD Monoallelic	1.31395e-36	0.8268
NFE (n=440k)	ASD Monoallelic	7.20458e-57	0.869886
Full Dataset (n=460k)	ASD Monoallelic	6.26839e-55	0.870642
AFR	ASD Monoallelic	2.02334e-18	0.731788
ASJ	ASD Monoallelic	0.00109411	0.443047
EAS	ASD Monoallelic	2.83214e-10	0.656265
SAS	ASD Monoallelic	1.42094e-20	0.754009
NFE (n=20k)	ASD Monoallelic	1.11118e-28	0.792383
Maximally Diverse (n=43k)	Mouse Essential	5.75109e-113	0.701675
NFE (n=43k)	Mouse Essential	7.55839e-95	0.689798
NFE (n=440k)	Mouse Essential	8.02997e-101	0.696
Full Dataset (n=460k)	Mouse Essential	1.29374e-108	0.702354
AFR	Mouse Essential	3.7502e-80	0.662415
ASJ	Mouse Essential	1.5259e-14	0.458311
EAS	Mouse Essential	1.34768e-40	0.610587
SAS	Mouse Essential	7.19305e-74	0.661052
NFE (n=20k)	Mouse Essential	2.90476e-77	0.667841
Maximally Diverse (n=43k)	Haploinsufficient	7.75675e-17	0.815615
NFE (n=43k)	Haploinsufficient	2.99166e-17	0.815986
NFE (n=440k)	Haploinsufficient	1.78755e-27	0.852644
Full Dataset (n=460k)	Haploinsufficient	4.10712e-26	0.853771
AFR	Haploinsufficient	8.31493e-14	0.73483
ASJ	Haploinsufficient	0.00371712	0.428951
EAS	Haploinsufficient	7.29494e-05	0.660483
SAS	Haploinsufficient	6.93651e-09	0.741841
NFE (n=20k)	Haploinsufficient	8.66125e-15	0.786735

## Sheet: DeLong Test
Gene_List	Score1	Score2	De.Long.P.val	Adjusted.P.val
DEE Monoallelic	Maximally Diverse (n=43k)	NFE (n=43k)	0.874227	0.909601
DEE Monoallelic	Maximally Diverse (n=43k)	NFE (n=440k)	0.0653562	0.077908
DEE Monoallelic	Maximally Diverse (n=43k)	Full Dataset (n=460k)	0.0818791	0.0969621
DEE Monoallelic	Maximally Diverse (n=43k)	AFR	0.0450266	0.0555122
DEE Monoallelic	Maximally Diverse (n=43k)	ASJ	1.21086e-25	8.74992e-26
DEE Monoallelic	Maximally Diverse (n=43k)	EAS	8.13557e-07	1.59174e-06
DEE Monoallelic	Maximally Diverse (n=43k)	SAS	0.0160838	0.0207369
DEE Monoallelic	Maximally Diverse (n=43k)	NFE (n=20k)	0.173082	0.195941
DEE Monoallelic	NFE (n=43k)	NFE (n=440k)	0.0842565	0.0991254
DEE Monoallelic	NFE (n=43k)	Full Dataset (n=460k)	0.104921	0.121844
DEE Monoallelic	NFE (n=43k)	AFR	0.0273609	0.0346828
DEE Monoallelic	NFE (n=43k)	ASJ	1.50489e-25	2.06048e-26
DEE Monoallelic	NFE (n=43k)	EAS	2.2456e-07	4.81201e-07
DEE Monoallelic	NFE (n=43k)	SAS	0.00902453	0.0124001
DEE Monoallelic	NFE (n=43k)	NFE (n=20k)	0.12286	0.140122
DEE Monoallelic	NFE (n=440k)	Full Dataset (n=460k)	0.925212	0.951268
DEE Monoallelic	NFE (n=440k)	AFR	0.000105943	0.000171799
DEE Monoallelic	NFE (n=440k)	ASJ	2.88855e-36	3.11042e-34
DEE Monoallelic	NFE (n=440k)	EAS	1.39125e-11	3.52712e-11
DEE Monoallelic	NFE (n=440k)	SAS	2.25397e-05	3.82749e-05
DEE Monoallelic	NFE (n=440k)	NFE (n=20k)	0.00159681	0.00239522
DEE Monoallelic	Full Dataset (n=460k)	AFR	0.000168047	0.000267685
DEE Monoallelic	Full Dataset (n=460k)	ASJ	3.51986e-35	5.14221e-37
DEE Monoallelic	Full Dataset (n=460k)	EAS	3.18335e-11	7.95838e-11
DEE Monoallelic	Full Dataset (n=460k)	SAS	3.69305e-05	6.09861e-05
DEE Monoallelic	Full Dataset (n=460k)	NFE (n=20k)	0.00227955	0.00336327
DEE Monoallelic	AFR	ASJ	1.06992e-18	1.99019e-17
DEE Monoallelic	AFR	EAS	0.00264229	0.00386677
DEE Monoallelic	AFR	SAS	0.654718	0.693231
DEE Monoallelic	AFR	NFE (n=20k)	0.565152	0.609145
DEE Monoallelic	ASJ	EAS	1.59164e-07	2.86901e-07
DEE Monoallelic	ASJ	SAS	4.27385e-15	3.91743e-15
DEE Monoallelic	ASJ	NFE (n=20k)	3.29617e-19	1.27829e-18
DEE Monoallelic	EAS	SAS	0.0117981	0.0158482
DEE Monoallelic	EAS	NFE (n=20k)	0.000511352	0.000780028
DEE Monoallelic	SAS	NFE (n=20k)	0.318794	0.356416
DD Monoallelic	Maximally Diverse (n=43k)	NFE (n=43k)	0.891978	0.922736
DD Monoallelic	Maximally Diverse (n=43k)	NFE (n=440k)	0.00608349	0.00848859
DD Monoallelic	Maximally Diverse (n=43k)	Full Dataset (n=460k)	0.00502958	0.00712854
DD Monoallelic	Maximally Diverse (n=43k)	AFR	4.45196e-07	8.90392e-07
DD Monoallelic	Maximally Diverse (n=43k)	ASJ	1.54177e-132	1.05511e-130
DD Monoallelic	Maximally Diverse (n=43k)	EAS	4.49261e-24	1.65035e-23
DD Monoallelic	Maximally Diverse (n=43k)	SAS	1.27386e-05	2.29295e-05
DD Monoallelic	Maximally Diverse (n=43k)	NFE (n=20k)	0.00957478	0.0130565
DD Monoallelic	NFE (n=43k)	NFE (n=440k)	0.00487972	0.00697103
DD Monoallelic	NFE (n=43k)	Full Dataset (n=460k)	0.00403506	0.00581049
DD Monoallelic	NFE (n=43k)	AFR	1.57981e-06	2.93161e-06
DD Monoallelic	NFE (n=43k)	ASJ	4.04603e-122	1.88659e-126
DD Monoallelic	NFE (n=43k)	EAS	1.58206e-22	5.69543e-22
DD Monoallelic	NFE (n=43k)	SAS	3.47247e-05	5.78745e-05
DD Monoallelic	NFE (n=43k)	NFE (n=20k)	0.0161287	0.0207369
DD Monoallelic	NFE (n=440k)	Full Dataset (n=460k)	0.970949	0.976374
DD Monoallelic	NFE (n=440k)	AFR	1.9855e-14	5.9565e-14
DD Monoallelic	NFE (n=440k)	ASJ	1.8734e-177	1.20103e-155
DD Monoallelic	NFE (n=440k)	EAS	2.23761e-36	1.11881e-35
DD Monoallelic	NFE (n=440k)	SAS	4.48104e-12	1.16897e-11
DD Monoallelic	NFE (n=440k)	NFE (n=20k)	2.41707e-07	5.11851e-07
DD Monoallelic	Full Dataset (n=460k)	AFR	8.84262e-15	2.69775e-14
DD Monoallelic	Full Dataset (n=460k)	ASJ	4.38484e-157	2.95024e-168
DD Monoallelic	Full Dataset (n=460k)	EAS	3.6107e-37	1.91155e-36
DD Monoallelic	Full Dataset (n=460k)	SAS	2.3104e-12	6.20703e-12
DD Monoallelic	Full Dataset (n=460k)	NFE (n=20k)	1.58956e-07	3.44725e-07
DD Monoallelic	AFR	ASJ	1.24146e-87	2.49355e-87
DD Monoallelic	AFR	EAS	4.17311e-07	8.44e-07
DD Monoallelic	AFR	SAS	0.580691	0.622169
DD Monoallelic	AFR	NFE (n=20k)	0.0233031	0.0297487
DD Monoallelic	ASJ	EAS	3.37402e-45	6.8817e-47
DD Monoallelic	ASJ	SAS	1.36955e-88	1.34552e-87
DD Monoallelic	ASJ	NFE (n=20k)	1.5544e-96	8.6937e-102
DD Monoallelic	EAS	SAS	4.03212e-08	9.54975e-08
DD Monoallelic	EAS	NFE (n=20k)	8.42824e-13	2.33335e-12
DD Monoallelic	SAS	NFE (n=20k)	0.0927327	0.108389
ASD Monoallelic	Maximally Diverse (n=43k)	NFE (n=43k)	0.790477	0.832081
ASD Monoallelic	Maximally Diverse (n=43k)	NFE (n=440k)	0.0366718	0.0455237
ASD Monoallelic	Maximally Diverse (n=43k)	Full Dataset (n=460k)	0.031541	0.0397019
ASD Monoallelic	Maximally Diverse (n=43k)	AFR	2.58161e-07	5.40337e-07
ASD Monoallelic	Maximally Diverse (n=43k)	ASJ	1.35748e-83	1.80934e-78
ASD Monoallelic	Maximally Diverse (n=43k)	EAS	1.72793e-19	6.09856e-19
ASD Monoallelic	Maximally Diverse (n=43k)	SAS	6.36512e-05	0.000104156
ASD Monoallelic	Maximally Diverse (n=43k)	NFE (n=20k)	0.0355522	0.0444403
ASD Monoallelic	NFE (n=43k)	NFE (n=440k)	0.0156785	0.0204502
ASD Monoallelic	NFE (n=43k)	Full Dataset (n=460k)	0.0130412	0.0172604
ASD Monoallelic	NFE (n=43k)	AFR	4.83598e-07	9.56568e-07
ASD Monoallelic	NFE (n=43k)	ASJ	8.41851e-83	1.51965e-83
ASD Monoallelic	NFE (n=43k)	EAS	2.06299e-19	7.14111e-19
ASD Monoallelic	NFE (n=43k)	SAS	0.000118023	0.000189679
ASD Monoallelic	NFE (n=43k)	NFE (n=20k)	0.057636	0.0691632
ASD Monoallelic	NFE (n=440k)	Full Dataset (n=460k)	0.966717	0.976374
ASD Monoallelic	NFE (n=440k)	AFR	8.5556e-13	2.33335e-12
ASD Monoallelic	NFE (n=440k)	ASJ	4.45612e-95	4.82261e-101
ASD Monoallelic	NFE (n=440k)	EAS	2.5994e-28	1.1412e-27
ASD Monoallelic	NFE (n=440k)	SAS	2.05747e-09	4.93794e-09
ASD Monoallelic	NFE (n=440k)	NFE (n=20k)	3.01266e-05	5.06802e-05
ASD Monoallelic	Full Dataset (n=460k)	AFR	4.14815e-13	1.18519e-12
ASD Monoallelic	Full Dataset (n=460k)	ASJ	4.24593e-98	5.34334e-101
ASD Monoallelic	Full Dataset (n=460k)	EAS	6.05555e-29	2.725e-28
ASD Monoallelic	Full Dataset (n=460k)	SAS	1.18604e-09	2.88496e-09
ASD Monoallelic	Full Dataset (n=460k)	NFE (n=20k)	2.12863e-05	3.64908e-05
ASD Monoallelic	AFR	ASJ	2.65443e-43	2.33814e-41
ASD Monoallelic	AFR	EAS	0.000200616	0.000316762
ASD Monoallelic	AFR	SAS	0.273621	0.307824
ASD Monoallelic	AFR	NFE (n=20k)	0.00196907	0.00292919
ASD Monoallelic	ASJ	EAS	3.00088e-24	1.64395e-24
ASD Monoallelic	ASJ	SAS	2.39701e-46	7.22066e-47
ASD Monoallelic	ASJ	NFE (n=20k)	5.01499e-66	5.60198e-62
ASD Monoallelic	EAS	SAS	1.54184e-06	2.89095e-06
ASD Monoallelic	EAS	NFE (n=20k)	4.02606e-12	1.06572e-11
ASD Monoallelic	SAS	NFE (n=20k)	0.0503156	0.0616109
Mouse Essential	Maximally Diverse (n=43k)	NFE (n=43k)	0.122996	0.140122
Mouse Essential	Maximally Diverse (n=43k)	NFE (n=440k)	0.467019	0.509476
Mouse Essential	Maximally Diverse (n=43k)	Full Dataset (n=460k)	0.930129	0.951268
Mouse Essential	Maximally Diverse (n=43k)	AFR	2.80234e-07	5.79795e-07
Mouse Essential	Maximally Diverse (n=43k)	ASJ	5.02075e-232	2.1234e-231
Mouse Essential	Maximally Diverse (n=43k)	EAS	1.3274e-33	6.28768e-33
Mouse Essential	Maximally Diverse (n=43k)	SAS	1.19959e-07	2.69907e-07
Mouse Essential	Maximally Diverse (n=43k)	NFE (n=20k)	1.42774e-05	2.51953e-05
Mouse Essential	NFE (n=43k)	NFE (n=440k)	0.4328	0.475024
Mouse Essential	NFE (n=43k)	Full Dataset (n=460k)	0.109783	0.126673
Mouse Essential	NFE (n=43k)	AFR	0.000410321	0.000636705
Mouse Essential	NFE (n=43k)	ASJ	1.85848e-208	9.64986e-196
Mouse Essential	NFE (n=43k)	EAS	3.78221e-25	1.4485e-24
Mouse Essential	NFE (n=43k)	SAS	0.000219922	0.000344226
Mouse Essential	NFE (n=43k)	NFE (n=20k)	0.00545179	0.00766658
Mouse Essential	NFE (n=440k)	Full Dataset (n=460k)	0.424217	0.46846
Mouse Essential	NFE (n=440k)	AFR	1.88742e-05	3.26669e-05
Mouse Essential	NFE (n=440k)	ASJ	3.69486e-201	1.01035e-206
Mouse Essential	NFE (n=440k)	EAS	2.9888e-28	1.28092e-27
Mouse Essential	NFE (n=440k)	SAS	9.21927e-06	1.67623e-05
Mouse Essential	NFE (n=440k)	NFE (n=20k)	0.00043178	0.000664276
Mouse Essential	Full Dataset (n=460k)	AFR	3.0041e-07	6.14474e-07
Mouse Essential	Full Dataset (n=460k)	ASJ	2.41484e-231	8.72041e-214
Mouse Essential	Full Dataset (n=460k)	EAS	8.5282e-33	3.93609e-32
Mouse Essential	Full Dataset (n=460k)	SAS	1.30699e-07	2.86901e-07
Mouse Essential	Full Dataset (n=460k)	NFE (n=20k)	1.40187e-05	2.49839e-05
Mouse Essential	AFR	ASJ	4.73972e-161	7.24799e-161
Mouse Essential	AFR	EAS	8.25108e-12	2.12171e-11
Mouse Essential	AFR	SAS	0.859879	0.899874
Mouse Essential	AFR	NFE (n=20k)	0.489087	0.530335
Mouse Essential	ASJ	EAS	3.3449e-103	9.09207e-93
Mouse Essential	ASJ	SAS	6.67572e-154	8.65073e-175
Mouse Essential	ASJ	NFE (n=20k)	5.87593e-158	7.91288e-168
Mouse Essential	EAS	SAS	3.40621e-11	8.39888e-11
Mouse Essential	EAS	NFE (n=20k)	1.38021e-13	4.07274e-13
Mouse Essential	SAS	NFE (n=20k)	0.388528	0.431698
Haploinsufficient	Maximally Diverse (n=43k)	NFE (n=43k)	0.97969	0.97969
Haploinsufficient	Maximally Diverse (n=43k)	NFE (n=440k)	0.0120608	0.0160811
Haploinsufficient	Maximally Diverse (n=43k)	Full Dataset (n=460k)	0.00855207	0.0118413
Haploinsufficient	Maximally Diverse (n=43k)	AFR	4.30533e-08	1.00644e-07
Haploinsufficient	Maximally Diverse (n=43k)	ASJ	1.58264e-142	1.69017e-147
Haploinsufficient	Maximally Diverse (n=43k)	EAS	6.48772e-26	2.59509e-25
Haploinsufficient	Maximally Diverse (n=43k)	SAS	8.45322e-07	1.63611e-06
Haploinsufficient	Maximally Diverse (n=43k)	NFE (n=20k)	0.052418	0.0637516
Haploinsufficient	NFE (n=43k)	NFE (n=440k)	0.0146217	0.019211
Haploinsufficient	NFE (n=43k)	Full Dataset (n=460k)	0.0105658	0.0142995
Haploinsufficient	NFE (n=43k)	AFR	6.42456e-08	1.48259e-07
Haploinsufficient	NFE (n=43k)	ASJ	7.13249e-152	1.27282e-147
Haploinsufficient	NFE (n=43k)	EAS	3.50619e-25	1.37199e-24
Haploinsufficient	NFE (n=43k)	SAS	1.14314e-06	2.16595e-06
Haploinsufficient	NFE (n=43k)	NFE (n=20k)	0.0535034	0.0646349
Haploinsufficient	NFE (n=440k)	Full Dataset (n=460k)	0.939818	0.955747
Haploinsufficient	NFE (n=440k)	AFR	7.81126e-15	2.42418e-14
Haploinsufficient	NFE (n=440k)	ASJ	6.46685e-168	4.01617e-168
Haploinsufficient	NFE (n=440k)	EAS	7.52818e-37	3.87163e-36
Haploinsufficient	NFE (n=440k)	SAS	5.99613e-13	1.68641e-12
Haploinsufficient	NFE (n=440k)	NFE (n=20k)	1.64331e-05	2.87181e-05
Haploinsufficient	Full Dataset (n=460k)	AFR	1.62202e-15	5.12216e-15
Haploinsufficient	Full Dataset (n=460k)	ASJ	5.08577e-183	1.95197e-161
Haploinsufficient	Full Dataset (n=460k)	EAS	2.21498e-38	1.24593e-37
Haploinsufficient	Full Dataset (n=460k)	SAS	1.53772e-13	4.46435e-13
Haploinsufficient	Full Dataset (n=460k)	NFE (n=20k)	8.61334e-06	1.58204e-05
Haploinsufficient	AFR	ASJ	5.02028e-96	2.23592e-88
Haploinsufficient	AFR	EAS	8.97987e-07	1.71955e-06
Haploinsufficient	AFR	SAS	0.648422	0.690627
Haploinsufficient	AFR	NFE (n=20k)	0.000687704	0.00104022
Haploinsufficient	ASJ	EAS	4.10016e-53	4.33756e-53
Haploinsufficient	ASJ	SAS	4.25579e-91	9.80509e-87
Haploinsufficient	ASJ	NFE (n=20k)	6.42491e-120	6.00652e-115
Haploinsufficient	EAS	SAS	1.18231e-07	2.69387e-07
Haploinsufficient	EAS	NFE (n=20k)	1.41694e-16	4.63726e-16
Haploinsufficient	SAS	NFE (n=20k)	0.00381179	0.00553324
