# Supplementary material for: Diverse ancestral representation improves genetic intolerance metrics
Source: Nat Commun. 2025 Mar 18;16:2648. doi: 10.1038/s41467-025-57885-5 (PMC11920395; doi:10.1038/s41467-025-57885-5)
Supplement: Supplementary file 14 — Supplementary Data 12 [file 41467_2025_57885_MOESM14_ESM.xlsx]

## Sheet: Logistic Regression
Ancestry	Gene List	Log.Reg.P.val	AUC
Maximally Diverse (n=43k)	DEE Monoallelic	4.60673e-05	0.736742
NFE (n=43k)	DEE Monoallelic	2.24233e-06	0.756949
NFE (n=440k)	DEE Monoallelic	2.67351e-06	0.806096
Full Dataset (n=460k)	DEE Monoallelic	8.64675e-06	0.799424
AFR	DEE Monoallelic	4.38045e-06	0.686146
ASJ	DEE Monoallelic	0.063665	0.555865
EAS	DEE Monoallelic	6.15496e-06	0.638575
SAS	DEE Monoallelic	2.1408e-06	0.691338
NFE (n=20k)	DEE Monoallelic	5.4485e-07	0.719085
Maximally Diverse (n=43k)	DD Monoallelic	8.42586e-19	0.755347
NFE (n=43k)	DD Monoallelic	1.32447e-24	0.7664
NFE (n=440k)	DD Monoallelic	4.5747e-27	0.814785
Full Dataset (n=460k)	DD Monoallelic	1.17221e-24	0.810313
AFR	DD Monoallelic	2.10812e-21	0.696336
ASJ	DD Monoallelic	7.4934e-11	0.594408
EAS	DD Monoallelic	5.81842e-19	0.650764
SAS	DD Monoallelic	4.44738e-22	0.706604
NFE (n=20k)	DD Monoallelic	6.45241e-25	0.737245
Maximally Diverse (n=43k)	ASD Monoallelic	1.75963e-08	0.840324
NFE (n=43k)	ASD Monoallelic	1.05319e-10	0.848623
NFE (n=440k)	ASD Monoallelic	1.41303e-11	0.874026
Full Dataset (n=460k)	ASD Monoallelic	2.07351e-10	0.871479
AFR	ASD Monoallelic	2.76746e-11	0.791021
ASJ	ASD Monoallelic	1.08139e-19	0.703755
EAS	ASD Monoallelic	1.90619e-18	0.765743
SAS	ASD Monoallelic	2.70195e-12	0.804329
NFE (n=20k)	ASD Monoallelic	6.1607e-13	0.829924
Maximally Diverse (n=43k)	Mouse Essential	1.21837e-94	0.694507
NFE (n=43k)	Mouse Essential	1.75648e-108	0.689612
NFE (n=440k)	Mouse Essential	1.01515e-109	0.694782
Full Dataset (n=460k)	Mouse Essential	1.19963e-109	0.69825
AFR	Mouse Essential	6.33034e-92	0.66479
ASJ	Mouse Essential	8.02261e-46	0.591376
EAS	Mouse Essential	9.73152e-90	0.638232
SAS	Mouse Essential	1.33753e-99	0.6694
NFE (n=20k)	Mouse Essential	1.66227e-98	0.675063
Maximally Diverse (n=43k)	Haploinsufficient	2.23656e-16	0.768767
NFE (n=43k)	Haploinsufficient	1.47952e-22	0.775766
NFE (n=440k)	Haploinsufficient	2.13834e-24	0.817362
Full Dataset (n=460k)	Haploinsufficient	8.84479e-22	0.81515
AFR	Haploinsufficient	4.46672e-20	0.708628
ASJ	Haploinsufficient	8.07241e-12	0.604363
EAS	Haploinsufficient	1.05145e-20	0.664442
SAS	Haploinsufficient	1.7822e-21	0.714616
NFE (n=20k)	Haploinsufficient	1.0224e-24	0.753266

## Sheet: DeLong Test
Gene_List	Score1	Score2	De.Long.P.val	Adjusted.P.val
DEE Monoallelic	Maximally Diverse (n=43k)	NFE (n=43k)	0.487319	0.544542
DEE Monoallelic	Maximally Diverse (n=43k)	NFE (n=440k)	0.0135709	0.0208783
DEE Monoallelic	Maximally Diverse (n=43k)	Full Dataset (n=460k)	0.0255062	0.0358681
DEE Monoallelic	Maximally Diverse (n=43k)	AFR	0.093695	0.119611
DEE Monoallelic	Maximally Diverse (n=43k)	ASJ	6.85942e-08	2.51979e-07
DEE Monoallelic	Maximally Diverse (n=43k)	EAS	0.0024036	0.00428365
DEE Monoallelic	Maximally Diverse (n=43k)	SAS	0.140684	0.174643
DEE Monoallelic	Maximally Diverse (n=43k)	NFE (n=20k)	0.568019	0.608592
DEE Monoallelic	NFE (n=43k)	NFE (n=440k)	0.0765082	0.102011
DEE Monoallelic	NFE (n=43k)	Full Dataset (n=460k)	0.125341	0.156676
DEE Monoallelic	NFE (n=43k)	AFR	0.0177307	0.025738
DEE Monoallelic	NFE (n=43k)	ASJ	1.44858e-09	6.35961e-09
DEE Monoallelic	NFE (n=43k)	EAS	0.000220271	0.000495611
DEE Monoallelic	NFE (n=43k)	SAS	0.0314667	0.0435693
DEE Monoallelic	NFE (n=43k)	NFE (n=20k)	0.216049	0.259259
DEE Monoallelic	NFE (n=440k)	Full Dataset (n=460k)	0.802396	0.820632
DEE Monoallelic	NFE (n=440k)	AFR	3.29878e-05	9.27783e-05
DEE Monoallelic	NFE (n=440k)	ASJ	1.07964e-14	9.25407e-14
DEE Monoallelic	NFE (n=440k)	EAS	7.47097e-08	2.68955e-07
DEE Monoallelic	NFE (n=440k)	SAS	0.000103145	0.000254329
DEE Monoallelic	NFE (n=440k)	NFE (n=20k)	0.00335282	0.00585929
DEE Monoallelic	Full Dataset (n=460k)	AFR	8.66019e-05	0.000225918
DEE Monoallelic	Full Dataset (n=460k)	ASJ	5.059e-14	3.95922e-13
DEE Monoallelic	Full Dataset (n=460k)	EAS	2.33676e-07	8.08878e-07
DEE Monoallelic	Full Dataset (n=460k)	SAS	0.00025092	0.000551639
DEE Monoallelic	Full Dataset (n=460k)	NFE (n=20k)	0.0067001	0.010865
DEE Monoallelic	AFR	ASJ	0.00013874	0.000324327
DEE Monoallelic	AFR	EAS	0.149817	0.184706
DEE Monoallelic	AFR	SAS	0.86927	0.884003
DEE Monoallelic	AFR	NFE (n=20k)	0.297946	0.343784
DEE Monoallelic	ASJ	EAS	0.0219804	0.0314006
DEE Monoallelic	ASJ	SAS	9.69238e-05	0.000248981
DEE Monoallelic	ASJ	NFE (n=20k)	2.81726e-06	8.59504e-06
DEE Monoallelic	EAS	SAS	0.11648	0.146618
DEE Monoallelic	EAS	NFE (n=20k)	0.0169274	0.0249627
DEE Monoallelic	SAS	NFE (n=20k)	0.38961	0.441068
DD Monoallelic	Maximally Diverse (n=43k)	NFE (n=43k)	0.490088	0.544542
DD Monoallelic	Maximally Diverse (n=43k)	NFE (n=440k)	0.000135594	0.000321144
DD Monoallelic	Maximally Diverse (n=43k)	Full Dataset (n=460k)	0.000371505	0.000777476
DD Monoallelic	Maximally Diverse (n=43k)	AFR	0.00031795	0.000673307
DD Monoallelic	Maximally Diverse (n=43k)	ASJ	1.24282e-18	1.39817e-17
DD Monoallelic	Maximally Diverse (n=43k)	EAS	2.0373e-09	8.52824e-09
DD Monoallelic	Maximally Diverse (n=43k)	SAS	0.00339902	0.00588293
DD Monoallelic	Maximally Diverse (n=43k)	NFE (n=20k)	0.276047	0.32057
DD Monoallelic	NFE (n=43k)	NFE (n=440k)	0.00213807	0.0038874
DD Monoallelic	NFE (n=43k)	Full Dataset (n=460k)	0.00495169	0.00825281
DD Monoallelic	NFE (n=43k)	AFR	2.34316e-05	6.80271e-05
DD Monoallelic	NFE (n=43k)	ASJ	1.00896e-20	1.5428e-19
DD Monoallelic	NFE (n=43k)	EAS	5.1583e-11	2.85026e-10
DD Monoallelic	NFE (n=43k)	SAS	0.00037578	0.000777476
DD Monoallelic	NFE (n=43k)	NFE (n=20k)	0.0825054	0.108401
DD Monoallelic	NFE (n=440k)	Full Dataset (n=460k)	0.76824	0.79019
DD Monoallelic	NFE (n=440k)	AFR	2.18319e-13	1.57189e-12
DD Monoallelic	NFE (n=440k)	ASJ	2.78452e-34	1.41676e-32
DD Monoallelic	NFE (n=440k)	EAS	1.61717e-21	2.91091e-20
DD Monoallelic	NFE (n=440k)	SAS	4.17735e-11	2.42556e-10
DD Monoallelic	NFE (n=440k)	NFE (n=20k)	2.18297e-06	6.77475e-06
DD Monoallelic	Full Dataset (n=460k)	AFR	1.10287e-12	7.63523e-12
DD Monoallelic	Full Dataset (n=460k)	ASJ	2.23361e-33	8.04101e-32
DD Monoallelic	Full Dataset (n=460k)	EAS	1.02853e-20	1.5428e-19
DD Monoallelic	Full Dataset (n=460k)	SAS	1.83744e-10	9.44969e-10
DD Monoallelic	Full Dataset (n=460k)	NFE (n=20k)	6.87431e-06	2.05909e-05
DD Monoallelic	AFR	ASJ	5.37916e-08	2.01718e-07
DD Monoallelic	AFR	EAS	0.0111086	0.0173873
DD Monoallelic	AFR	SAS	0.549781	0.599335
DD Monoallelic	AFR	NFE (n=20k)	0.0170578	0.0249627
DD Monoallelic	ASJ	EAS	0.00416149	0.00700064
DD Monoallelic	ASJ	SAS	3.2845e-09	1.34366e-08
DD Monoallelic	ASJ	NFE (n=20k)	4.75466e-14	3.89017e-13
DD Monoallelic	EAS	SAS	0.00212503	0.0038874
DD Monoallelic	EAS	NFE (n=20k)	1.91311e-06	6.04139e-06
DD Monoallelic	SAS	NFE (n=20k)	0.0780448	0.103295
ASD Monoallelic	Maximally Diverse (n=43k)	NFE (n=43k)	0.670947	0.698095
ASD Monoallelic	Maximally Diverse (n=43k)	NFE (n=440k)	0.0867782	0.113189
ASD Monoallelic	Maximally Diverse (n=43k)	Full Dataset (n=460k)	0.110551	0.140135
ASD Monoallelic	Maximally Diverse (n=43k)	AFR	0.0204468	0.0294434
ASD Monoallelic	Maximally Diverse (n=43k)	ASJ	1.81935e-08	7.1192e-08
ASD Monoallelic	Maximally Diverse (n=43k)	EAS	0.000613675	0.00124114
ASD Monoallelic	Maximally Diverse (n=43k)	SAS	0.0908406	0.117635
ASD Monoallelic	Maximally Diverse (n=43k)	NFE (n=20k)	0.613895	0.653853
ASD Monoallelic	NFE (n=43k)	NFE (n=440k)	0.184223	0.224055
ASD Monoallelic	NFE (n=43k)	Full Dataset (n=460k)	0.228309	0.272156
ASD Monoallelic	NFE (n=43k)	AFR	0.00553363	0.00913811
ASD Monoallelic	NFE (n=43k)	ASJ	1.19448e-09	5.37517e-09
ASD Monoallelic	NFE (n=43k)	EAS	9.82092e-05	0.000248981
ASD Monoallelic	NFE (n=43k)	SAS	0.0330494	0.0454113
ASD Monoallelic	NFE (n=43k)	NFE (n=20k)	0.351974	0.400983
ASD Monoallelic	NFE (n=440k)	Full Dataset (n=460k)	0.894043	0.899038
ASD Monoallelic	NFE (n=440k)	AFR	7.13542e-05	0.000191698
ASD Monoallelic	NFE (n=440k)	ASJ	1.14732e-12	7.64881e-12
ASD Monoallelic	NFE (n=440k)	EAS	4.25329e-07	1.41776e-06
ASD Monoallelic	NFE (n=440k)	SAS	0.000861522	0.00172304
ASD Monoallelic	NFE (n=440k)	NFE (n=20k)	0.0292492	0.0408128
ASD Monoallelic	Full Dataset (n=460k)	AFR	0.000105855	0.000257486
ASD Monoallelic	Full Dataset (n=460k)	ASJ	1.88938e-12	1.17272e-11
ASD Monoallelic	Full Dataset (n=460k)	EAS	6.65492e-07	2.17798e-06
ASD Monoallelic	Full Dataset (n=460k)	SAS	0.00122556	0.00237204
ASD Monoallelic	Full Dataset (n=460k)	NFE (n=20k)	0.0384948	0.0524929
ASD Monoallelic	AFR	ASJ	0.000550694	0.00112642
ASD Monoallelic	AFR	EAS	0.269204	0.316711
ASD Monoallelic	AFR	SAS	0.55272	0.599335
ASD Monoallelic	AFR	NFE (n=20k)	0.0740512	0.0994717
ASD Monoallelic	ASJ	EAS	0.0157942	0.0234955
ASD Monoallelic	ASJ	SAS	6.91199e-05	0.000188509
ASD Monoallelic	ASJ	NFE (n=20k)	3.29669e-07	1.11963e-06
ASD Monoallelic	EAS	SAS	0.0919064	0.118165
ASD Monoallelic	EAS	NFE (n=20k)	0.00395247	0.00671174
ASD Monoallelic	SAS	NFE (n=20k)	0.240265	0.284525
Mouse Essential	Maximally Diverse (n=43k)	NFE (n=43k)	0.53062	0.582388
Mouse Essential	Maximally Diverse (n=43k)	NFE (n=440k)	0.97217	0.97217
Mouse Essential	Maximally Diverse (n=43k)	Full Dataset (n=460k)	0.63176	0.668922
Mouse Essential	Maximally Diverse (n=43k)	AFR	0.000155236	0.000358237
Mouse Essential	Maximally Diverse (n=43k)	ASJ	2.46535e-35	2.21881e-33
Mouse Essential	Maximally Diverse (n=43k)	EAS	1.68899e-12	1.08578e-11
Mouse Essential	Maximally Diverse (n=43k)	SAS	0.00137916	0.00264094
Mouse Essential	Maximally Diverse (n=43k)	NFE (n=20k)	0.0142234	0.0216967
Mouse Essential	NFE (n=43k)	NFE (n=440k)	0.51706	0.570987
Mouse Essential	NFE (n=43k)	Full Dataset (n=460k)	0.27512	0.32057
Mouse Essential	NFE (n=43k)	AFR	0.00182166	0.00338041
Mouse Essential	NFE (n=43k)	ASJ	1.65771e-31	4.97312e-30
Mouse Essential	NFE (n=43k)	EAS	1.9934e-10	9.96698e-10
Mouse Essential	NFE (n=43k)	SAS	0.0110445	0.0173873
Mouse Essential	NFE (n=43k)	NFE (n=20k)	0.0701988	0.0950058
Mouse Essential	NFE (n=440k)	Full Dataset (n=460k)	0.663967	0.694849
Mouse Essential	NFE (n=440k)	AFR	0.0001872	0.000426532
Mouse Essential	NFE (n=440k)	ASJ	3.14835e-34	1.41676e-32
Mouse Essential	NFE (n=440k)	EAS	3.79145e-12	2.27487e-11
Mouse Essential	NFE (n=440k)	SAS	0.0015533	0.00294309
Mouse Essential	NFE (n=440k)	NFE (n=20k)	0.0149373	0.0225942
Mouse Essential	Full Dataset (n=460k)	AFR	2.65302e-05	7.58006e-05
Mouse Essential	Full Dataset (n=460k)	ASJ	6.00514e-37	1.08093e-34
Mouse Essential	Full Dataset (n=460k)	EAS	1.09874e-13	8.24053e-13
Mouse Essential	Full Dataset (n=460k)	SAS	0.000287755	0.000618658
Mouse Essential	Full Dataset (n=460k)	NFE (n=20k)	0.00391773	0.00671174
Mouse Essential	AFR	ASJ	3.82065e-18	3.61957e-17
Mouse Essential	AFR	EAS	0.0010756	0.00211382
Mouse Essential	AFR	SAS	0.564516	0.608461
Mouse Essential	AFR	NFE (n=20k)	0.203691	0.24607
Mouse Essential	ASJ	EAS	4.37017e-08	1.67368e-07
Mouse Essential	ASJ	SAS	2.55035e-20	3.53125e-19
Mouse Essential	ASJ	NFE (n=20k)	9.55888e-23	1.91178e-21
Mouse Essential	EAS	SAS	0.000122571	0.000294171
Mouse Essential	EAS	NFE (n=20k)	6.97804e-06	2.05909e-05
Mouse Essential	SAS	NFE (n=20k)	0.483053	0.543434
Haploinsufficient	Maximally Diverse (n=43k)	NFE (n=43k)	0.655451	0.689948
Haploinsufficient	Maximally Diverse (n=43k)	NFE (n=440k)	0.00172338	0.00323134
Haploinsufficient	Maximally Diverse (n=43k)	Full Dataset (n=460k)	0.00231669	0.00417003
Haploinsufficient	Maximally Diverse (n=43k)	AFR	0.000251302	0.000551639
Haploinsufficient	Maximally Diverse (n=43k)	ASJ	8.6439e-19	1.03727e-17
Haploinsufficient	Maximally Diverse (n=43k)	EAS	1.73505e-09	7.43595e-09
Haploinsufficient	Maximally Diverse (n=43k)	SAS	0.0010804	0.00211382
Haploinsufficient	Maximally Diverse (n=43k)	NFE (n=20k)	0.333749	0.382642
Haploinsufficient	NFE (n=43k)	NFE (n=440k)	0.00857957	0.0137886
Haploinsufficient	NFE (n=43k)	Full Dataset (n=460k)	0.0113315	0.0175833
Haploinsufficient	NFE (n=43k)	AFR	6.00175e-05	0.000166202
Haploinsufficient	NFE (n=43k)	ASJ	9.36283e-20	1.20379e-18
Haploinsufficient	NFE (n=43k)	EAS	2.62394e-10	1.27651e-09
Haploinsufficient	NFE (n=43k)	SAS	0.000288707	0.000618658
Haploinsufficient	NFE (n=43k)	NFE (n=20k)	0.168721	0.206597
Haploinsufficient	NFE (n=440k)	Full Dataset (n=460k)	0.885578	0.895529
Haploinsufficient	NFE (n=440k)	AFR	5.22548e-11	2.85026e-10
Haploinsufficient	NFE (n=440k)	ASJ	4.65678e-30	1.04777e-28
Haploinsufficient	NFE (n=440k)	EAS	1.97486e-18	2.02301e-17
Haploinsufficient	NFE (n=440k)	SAS	7.66821e-10	3.63231e-09
Haploinsufficient	NFE (n=440k)	NFE (n=20k)	7.41485e-05	0.000196275
Haploinsufficient	Full Dataset (n=460k)	AFR	6.41662e-11	3.39703e-10
Haploinsufficient	Full Dataset (n=460k)	ASJ	3.60083e-30	9.25928e-29
Haploinsufficient	Full Dataset (n=460k)	EAS	2.02301e-18	2.02301e-17
Haploinsufficient	Full Dataset (n=460k)	SAS	9.72421e-10	4.4881e-09
Haploinsufficient	Full Dataset (n=460k)	NFE (n=20k)	0.000100218	0.000250544
Haploinsufficient	AFR	ASJ	8.37523e-08	2.95596e-07
Haploinsufficient	AFR	EAS	0.0156063	0.0234095
Haploinsufficient	AFR	SAS	0.733075	0.758354
Haploinsufficient	AFR	NFE (n=20k)	0.00888387	0.0141513
Haploinsufficient	ASJ	EAS	0.00296161	0.00522636
Haploinsufficient	ASJ	SAS	1.77835e-08	7.1134e-08
Haploinsufficient	ASJ	NFE (n=20k)	7.13552e-15	6.42197e-14
Haploinsufficient	EAS	SAS	0.00639383	0.0104626
Haploinsufficient	EAS	NFE (n=20k)	7.25028e-07	2.33045e-06
Haploinsufficient	SAS	NFE (n=20k)	0.0245873	0.0348481
